# Supplementary material for: Methylome decoding of RdDM-mediated reprogramming effects in the Arabidopsis MSH1 system
Source: Genome Biol. 2022 Aug 4;23:167. doi: 10.1186/s13059-022-02731-w (PMC9351182; doi:10.1186/s13059-022-02731-w)
Supplement: Supplementary file 2 — Additional file 2. Epi-line state 4 DMGs and GO enrichment. [file 13059_2022_2731_MOESM2_ESM.xlsx]

## Sheet: epi8 DMGs
Gene_ID	seqnames	start	end	width	strand	W_H_1	W_H_2	W_H_3	EPI8_H_1	EPI8_H_2	EPI8_H_3	log2FC	adj.pval	scaled.deviance	pvalue	model	CT.SignalDensity	TT.SignalDensity	SignalDensityVariation	external_gene_name	description
AT1G01930	1	319769	322895	3127	*	1	1	2	7	7	7	1.65823	0.00278032	9.38431	0.0021885	Neg.Binomial.W	0.000426394	0.00223857	0.00181217		F22M8.6 protein [Source:UniProtKB/TrEMBL;Acc:Q9LPC8]
AT1G01960	1	330588	337912	7325	*	6	2	7	15	19	12	1.12059	0.0144206	6.08041	0.0136689	Neg.Binomial.W	0.000682594	0.00209329	0.00141069	BIG3	Brefeldin A-inhibited guanine nucleotide-exchange protein 3 [Source:UniProtKB/Swiss-Prot;Acc:Q9LPC5]
AT1G02080	1	373335	386913	13579	*	0	0	0	10	14	15	2.63906	2.73e-06	26.1311	3.19e-07	Neg.Binomial.W	0	0.000957361	0.000957361		Transcription regulator [Source:UniProtKB/TrEMBL;Acc:F4HVV6]
AT1G02520	1	523536	529069	5534	*	1	2	3	22	17	16	2.21557	4.64e-05	19.2055	1.17e-05	Neg.Binomial.W	0.000361402	0.00331285	0.00295145	ABCB11	ABC transporter B family member 11 [Source:UniProtKB/Swiss-Prot;Acc:Q9FWX7]
AT1G02530	1	529679	534677	4999	*	1	5	1	9	10	4	1.18958	0.0041514	8.55321	0.00344914	Neg.Binomial	0.00046676	0.00153364	0.00106688	ABCB12	PGP12 [Source:UniProtKB/TrEMBL;Acc:A0A178WBY9]
AT1G03060	1	712440	727553	15114	*	0	1	0	10	18	9	2.30259	9.23e-05	17.4173	3e-05	Neg.Binomial.W	2.21e-05	0.00081602	0.000793966	SPI	Protein SPIRRIG [Source:UniProtKB/Swiss-Prot;Acc:F4HZB2]
AT1G03080	1	731554	738306	6753	*	1	1	2	9	9	8	1.8718	0.00064001	12.5684	0.000392316	Neg.Binomial.W	0.000197443	0.00128338	0.00108594	NET1D	Protein NETWORKED 1D [Source:UniProtKB/Swiss-Prot;Acc:F4HZB5]
AT1G03310	1	813413	816812	3400	*	0	0	0	11	9	11	2.42775	2.55e-05	20.6598	5.49e-06	Neg.Binomial.W	0	0.00303922	0.00303922	ISA2	ISA2 [Source:UniProtKB/TrEMBL;Acc:A0A178WGA8]
AT1G03830	1	961684	966790	5107	*	1	0	0	10	6	8	1.90954	0.00229043	55.1044	0.00175785	QuasiPoisson	6.53e-05	0.00156648	0.00150121		Guanylate-binding family protein [Source:UniProtKB/TrEMBL;Acc:F4I2I5]
AT1G04120	1	1064264	1071080	6817	*	0	0	0	6	12	7	2.23359	0.000157363	16.0653	6.12e-05	Neg.Binomial.W	0	0.00122243	0.00122243	ABCC5	MRP5 [Source:UniProtKB/TrEMBL;Acc:A0A178WGC2]
AT1G04470	1	1210924	1214841	3918	*	0	1	2	9	11	10	1.70475	0.00261778	9.50282	0.00205156	Neg.Binomial.W	0.000255232	0.00255232	0.00229709		F19P19.6 protein [Source:UniProtKB/TrEMBL;Acc:P93812]
AT1G04700	1	1316139	1321000	4862	*	0	1	1	7	8	6	1.56862	0.00115597	83.3252	0.000799148	QuasiPoisson	0.000137118	0.00143974	0.00130262		PB1 domain-containing protein tyrosine kinase [Source:UniProtKB/TrEMBL;Acc:F4I5S1]
AT1G05030	1	1438048	1441933	3886	*	0	0	1	5	11	10	1.981	0.00548012	32.4068	0.0047036	QuasiPoisson	8.58e-05	0.00223023	0.00214445		Probable plastidic glucose transporter 1 [Source:UniProtKB/Swiss-Prot;Acc:Q0WVE9]
AT1G05035	1	1444983	1446116	1134	*	0	0	1	0	8	14	1.83258	0.0103525	6.7252	0.00950599	Neg.Binomial	0.000293945	0.00646678	0.00617284
AT1G05200	1	1504941	1509152	4212	*	0	0	0	9	10	9	2.33537	6.33e-05	18.3887	1.8e-05	Neg.Binomial.W	0	0.00221589	0.00221589	GLR3.4	Glutamate receptor [Source:UniProtKB/TrEMBL;Acc:Q53YX3]
AT1G05570	1	1647575	1659611	12037	*	0	0	1	9	8	12	2.07944	0.00136065	75.5525	0.000964431	QuasiPoisson	2.77e-05	0.000803079	0.000775387	CALS1	Callose synthase 1 [Source:UniProtKB/Swiss-Prot;Acc:Q9AUE0]
AT1G05630	1	1682224	1687363	5140	*	0	0	0	13	10	10	2.48491	1.47e-05	22.0397	2.67e-06	Neg.Binomial.W	0	0.00214008	0.00214008	AT5PTASE13	Endonuclease/exonuclease/phosphatase family protein [Source:TAIR;Acc:AT1G05630]
AT1G05960	1	1807960	1815568	7609	*	0	0	0	8	12	13	2.48491	1.62e-05	21.8085	3.01e-06	Neg.Binomial.W	0	0.00144566	0.00144566		ARM repeat superfamily protein [Source:UniProtKB/TrEMBL;Acc:F4IAF6]
AT1G06490	1	1978378	1989409	11032	*	0	0	2	4	13	7	1.6864	0.0315801	10.6108	0.0311563	QuasiPoisson	6.04e-05	0.000725163	0.000664733	CALS7	Callose synthase 7 [Source:UniProtKB/Swiss-Prot;Acc:Q9SHJ3]
AT1G06840	1	2097747	2103507	5761	*	1	0	2	12	8	8	1.64223	0.00330534	9.02038	0.00266985	Neg.Binomial.W	0.000173581	0.00162009	0.00144651		Probable LRR receptor-like serine/threonine-protein kinase At1g06840 [Source:UniProtKB/Swiss-Prot;Acc:C0LGD7]
AT1G07200	1	2208477	2212718	4242	*	0	2	1	15	15	11	1.99243	0.00103291	11.5024	0.000695052	Neg.Binomial.W	0.000235738	0.00322175	0.00298601	SMXL6	Protein SMAX1-LIKE 6 [Source:UniProtKB/Swiss-Prot;Acc:Q9LML2]
AT1G07510	1	2304435	2312399	7965	*	0	0	0	25	15	14	2.94444	5.96e-08	34.8646	3.53e-09	Neg.Binomial.W	0	0.00225989	0.00225989	FTSH10	ATP-dependent zinc metalloprotease FTSH 10, mitochondrial [Source:UniProtKB/Swiss-Prot;Acc:Q8VZI8]
AT1G07520	1	2309534	2312385	2852	*	0	0	0	11	4	7	2.12026	0.00037478	13.8597	0.000196982	Neg.Binomial.W	0	0.00257129	0.00257129		GRAS family transcription factor [Source:TAIR;Acc:AT1G07520]
AT1G07710	1	2386164	2388350	2187	*	0	0	0	9	9	9	2.30259	3.3e-06	25.6417	4.11e-07	Neg.Binomial	0	0.00411523	0.00411523		Ankyrin repeat family protein [Source:UniProtKB/TrEMBL;Acc:Q9LQP7]
AT1G08060	1	2501704	2511084	9381	*	2	0	2	9	8	12	1.51983	0.000341892	14.0971	0.000173613	Neg.Binomial.W	0.000142131	0.00103045	0.00088832	MOM	ATP-dependent helicase family protein [Source:TAIR;Acc:AT1G08060]
AT1G08260	1	2588854	2606892	18039	*	0	0	0	8	7	7	2.12026	0.000328616	14.2208	0.000162564	Neg.Binomial.W	0	0.000406527	0.000406527	POL2A	DNA polymerase epsilon catalytic subunit A [Source:UniProtKB/Swiss-Prot;Acc:F4HW04]
AT1G08600	1	2723677	2733613	9937	*	0	0	0	9	8	8	2.23359	0.000140779	16.3825	5.18e-05	Neg.Binomial.W	0	0.000838617	0.000838617	ATRX	CHR20 [Source:UniProtKB/TrEMBL;Acc:A0A178VZQ9]
AT1G08620	1	2736656	2743881	7226	*	0	0	1	8	4	9	1.79176	0.000757422	12.2005	0.000477762	Neg.Binomial.W	4.61e-05	0.000968724	0.000922594	PKDM7D	Transcription factor jumonji (jmj) family protein / zinc finger (C5HC2 type) family protein [Source:TAIR;Acc:AT1G08620]
AT1G08730	1	2779438	2788477	9040	*	0	0	0	6	7	11	2.19722	0.000202274	15.4358	8.54e-05	Neg.Binomial.W	0	0.000884956	0.000884956	XI-C	Myosin-9 [Source:UniProtKB/Swiss-Prot;Acc:F4HXP9]
AT1G08760	1	2805044	2808623	3580	*	0	1	2	10	7	7	1.50408	0.00554503	7.96147	0.00477835	Neg.Binomial.W	0.00027933	0.00223464	0.00195531		At1g08760 [Source:UniProtKB/TrEMBL;Acc:Q9FRR2]
AT1G09020	1	2899776	2904862	5087	*	0	0	0	7	8	8	2.15948	0	3815.54	0	Neg.Binomial.W	0	0.00150711	0.00150711	SNF4	Sucrose nonfermenting 4-like protein [Source:UniProtKB/Swiss-Prot;Acc:Q944A6]
AT1G09730	1	3147637	3154404	6768	*	1	1	0	10	9	14	1.97408	0.00025282	14.9233	0.00011197	Neg.Binomial.W	9.85e-05	0.0016253	0.00152679		Cysteine proteinases superfamily protein [Source:UniProtKB/TrEMBL;Acc:F4I133]
AT1G10290	1	3370402	3377463	7062	*	0	0	0	13	10	9	2.45674	2e-05	21.2607	4.01e-06	Neg.Binomial.W	0	0.00151043	0.00151043	DRP2A	DRP2A [Source:UniProtKB/TrEMBL;Acc:A0A178WBB3]
AT1G10390	1	3406956	3412874	5919	*	1	1	0	14	14	11	2.12823	0.000418017	160.761	0.000222838	QuasiPoisson	0.000112632	0.00219632	0.00208369	NUP98A	Nuclear pore complex protein NUP98A [Source:UniProtKB/Swiss-Prot;Acc:Q8RY25]
AT1G10680	1	3538333	3543925	5593	*	2	0	0	15	13	12	2.15176	0.00148809	71.5906	0.00106916	QuasiPoisson	0.000119197	0.00238393	0.00226474	ABCB10	ABC transporter B family member 10 [Source:UniProtKB/Swiss-Prot;Acc:Q9SGY1]
AT1G10760	1	3580830	3590928	10099	*	0	1	0	12	12	16	2.37491	2.4e-05	20.8381	5e-06	Neg.Binomial.W	3.3e-05	0.00132026	0.00128726	GWD1	Alpha-glucan water dikinase 1, chloroplastic [Source:UniProtKB/Swiss-Prot;Acc:Q9SAC6]
AT1G10910	1	3639835	3644187	4353	*	0	1	0	7	10	7	1.90954	0.00171266	65.6004	0.00126311	QuasiPoisson	7.66e-05	0.00183781	0.00176124		Pentatricopeptide repeat-containing protein At1g10910, chloroplastic [Source:UniProtKB/Swiss-Prot;Acc:Q0WVV0]
AT1G10930	1	3647876	3655685	7810	*	0	0	0	8	7	7	2.12026	0.000328616	14.2208	0.000162564	Neg.Binomial.W	0	0.000938967	0.000938967	RECQL4A	ATP-dependent DNA helicase Q-like 4A [Source:UniProtKB/Swiss-Prot;Acc:Q8L840]
AT1G11160	1	3733044	3739844	6801	*	1	1	0	8	8	8	1.6864	0.00039352	166.239	0.000208674	QuasiPoisson	9.8e-05	0.0011763	0.00107827		Katanin p80 WD40 repeat-containing subunit B1 homolog [Source:UniProtKB/TrEMBL;Acc:F4I7E1]
AT1G11590	1	3892580	3894677	2098	*	1	1	1	9	18	19	2.73003	2.39e-07	31.7477	1.76e-08	Neg.Binomial.W	0.000476644	0.00730855	0.0068319	PME19	Probable pectinesterase/pectinesterase inhibitor 19 [Source:UniProtKB/Swiss-Prot;Acc:Q84JX1]
AT1G11680	1	3938422	3940871	2450	*	1	0	1	8	11	8	1.79176	0.00125481	79.2486	0.000880013	QuasiPoisson	0.000272109	0.00367347	0.00340136	CYP51G1	Sterol 14-demethylase [Source:UniProtKB/Swiss-Prot;Acc:Q9SAA9]
AT1G11780	1	3976839	3979237	2399	*	0	1	1	6	5	10	1.56862	0.00824148	25.1913	0.00739007	QuasiPoisson	0.000277894	0.00291788	0.00263999		Alpha-ketoglutarate-dependent dioxygenase alkB [Source:UniProtKB/Swiss-Prot;Acc:Q9SA98]
AT1G11785	1	3979823	3981079	1257	*	0	0	0	5	22	5	2.45674	0.000907814	11.7756	0.000600109	Neg.Binomial.W	0	0.00848581	0.00848581		Putative uncharacterized protein [Source:UniProtKB/TrEMBL;Acc:Q56YI8]
AT1G11790	1	3981153	3985219	4067	*	0	0	0	6	9	6	2.07944	0.000448061	13.4129	0.000249902	Neg.Binomial.W	0	0.00172117	0.00172117	ADT1	Arogenate dehydratase [Source:UniProtKB/TrEMBL;Acc:A0A178W336]
AT1G11950	1	4034479	4039065	4587	*	0	0	0	8	6	7	2.07944	0.000438527	13.4734	0.000241966	Neg.Binomial.W	0	0.00152605	0.00152605		Transcription factor jumonji (JmjC) domain-containing protein (Fragment) [Source:UniProtKB/TrEMBL;Acc:C0SUU8]
AT1G12020	1	4061363	4063549	2187	*	0	0	0	29	3	13	2.77259	7.01e-07	29.2827	6.26e-08	Neg.Binomial.W	0	0.00685871	0.00685871		F12F1.11 [Source:UniProtKB/TrEMBL;Acc:O65377]
AT1G13120	1	4469144	4473319	4176	*	0	0	0	9	7	5	2.07944	0.000453704	13.3613	0.000256872	Neg.Binomial.W	0	0.00167625	0.00167625	GLE1	Protein GLE1 [Source:UniProtKB/Swiss-Prot;Acc:Q0WPZ7]
AT1G13210	1	4508906	4514010	5105	*	0	1	1	12	15	13	2.15176	0.000328616	189.996	0.000160537	QuasiPoisson	0.000130591	0.00261182	0.00248123	ALA11	Probable phospholipid-transporting ATPase 11 [Source:UniProtKB/Swiss-Prot;Acc:Q9SAF5]
AT1G13470	1	4620101	4621585	1485	*	0	0	0	6	10	14	2.3979	4.38e-05	19.3503	1.09e-05	Neg.Binomial.W	0	0.00673401	0.00673401		Protein of unknown function (DUF1262) [Source:TAIR;Acc:AT1G13470]
AT1G14110	1	4830297	4831915	1619	*	0	0	2	10	13	24	2.30259	0.00140375	10.8239	0.00100199	Neg.Binomial.W	0.000411777	0.00967676	0.00926498	FUT9	Probable fucosyltransferase 9 [Source:UniProtKB/Swiss-Prot;Acc:Q9XI77]
AT1G14190	1	4852522	4854307	1786	*	0	0	1	12	13	9	2.22462	0.000836337	101.849	0.000542418	QuasiPoisson	0.000186637	0.00634565	0.00615902		Glucose-methanol-choline (GMC) oxidoreductase family protein [Source:TAIR;Acc:AT1G14190]
AT1G14800	1	5099572	5102558	2987	*	1	3	2	24	33	15	2.48491	4.77e-05	19.1274	1.22e-05	Neg.Binomial.W	0.000669568	0.00803482	0.00736525		Nucleic acid-binding, OB-fold-like protein [Source:UniProtKB/TrEMBL;Acc:F4HXU8]
AT1G15130	1	5206002	5209979	3978	*	0	2	4	9	7	6	1.02165	0.0359603	9.71274	0.0356461	QuasiPoisson	0.000502765	0.00184347	0.00134071	BRO1	Vacuolar-sorting protein BRO1 [Source:UniProtKB/Swiss-Prot;Acc:F4HXZ1]
AT1G15750	1	5414817	5421033	6217	*	0	2	3	12	18	9	1.65823	0.0258287	5.00401	0.0252886	Neg.Binomial.W	0.000268082	0.00209104	0.00182296	TPL	Protein TOPLESS [Source:UniProtKB/Swiss-Prot;Acc:Q94AI7]
AT1G16160	1	5535766	5538501	2736	*	0	0	0	13	13	8	2.51231	1.22e-05	22.4522	2.15e-06	Neg.Binomial.W	0	0.0041423	0.0041423	WAKL5	WAKL5 [Source:UniProtKB/TrEMBL;Acc:A0A178W9G0]
AT1G16710	1	5713794	5722614	8821	*	0	0	0	8	9	5	2.12026	0.000347145	14.0431	0.000178665	Neg.Binomial.W	0	0.000831349	0.000831349	HAC12	Histone acetyltransferase HAC12 [Source:UniProtKB/Swiss-Prot;Acc:Q9FWQ5]
AT1G16800	1	5744484	5755468	10985	*	0	0	0	6	7	8	2.07944	0.000438527	13.4734	0.000241966	Neg.Binomial.W	0	0.000637233	0.000637233		P-loop containing nucleoside triphosphate hydrolases superfamily protein [Source:TAIR;Acc:AT1G16800]
AT1G16970	1	5800767	5805811	5045	*	0	0	0	7	7	8	2.12026	0.000328616	14.2208	0.000162564	Neg.Binomial.W	0	0.00145358	0.00145358	KU70	KU70 [Source:UniProtKB/TrEMBL;Acc:A0A178WAS1]
AT1G17110	1	5845675	5850934	5260	*	1	4	2	8	11	5	1.23214	0.0163571	5.84436	0.015627	Neg.Binomial.W	0.000443599	0.00152091	0.00107731	UBP15	Ubiquitin-specific protease 15 [Source:UniProtKB/TrEMBL;Acc:F4I642]
AT1G17150	1	5865707	5867495	1789	*	0	0	0	9	7	6	2.12026	0.000333901	14.1439	0.000169348	Neg.Binomial.W	0	0.00409912	0.00409912		Pectin lyase-like superfamily protein [Source:UniProtKB/TrEMBL;Acc:F4I650]
AT1G17450	1	5988280	5997033	8754	*	0	0	1	7	11	6	1.90954	0.000506257	13.0949	0.000296106	Neg.Binomial.W	3.81e-05	0.000913868	0.00087579		B-block binding subunit of TFIIIC [Source:UniProtKB/TrEMBL;Acc:F4I7J9]
AT1G17580	1	6039250	6049685	10436	*	0	4	1	13	15	14	1.72722	0.0132084	6.24858	0.0124293	Neg.Binomial.W	0.000159704	0.00134151	0.00118181	XI-1	Myosin-5 [Source:UniProtKB/Swiss-Prot;Acc:Q39160]
AT1G18060	1	6211832	6213591	1760	*	0	0	0	5	11	15	2.42775	6.42e-05	18.3516	1.84e-05	Neg.Binomial.W	0	0.00587121	0.00587121		AT1g18060/T10F20.23 [Source:UniProtKB/TrEMBL;Acc:Q9LM40]
AT1G18130	1	6235895	6238799	2905	*	0	1	0	4	12	7	1.8718	0.0154568	16.8914	0.0147332	QuasiPoisson	0.000114745	0.00263913	0.00252438		Class II aaRS and biotin synthetases superfamily protein [Source:UniProtKB/TrEMBL;Acc:F4IAM7]
AT1G18880	1	6520721	6523368	2648	*	0	3	2	8	8	5	1.09861	0.027768	4.87448	0.0272566	Neg.Binomial.W	0.000629406	0.0026435	0.0020141	NPF2.9	Protein NRT1/ PTR FAMILY 2.9 [Source:UniProtKB/Swiss-Prot;Acc:Q9M9V7]
AT1G19086	1	6588542	6589338	797	*	0	0	0	5	9	10	2.19722	0.000209874	15.3536	8.92e-05	Neg.Binomial.W	0	0.0100376	0.0100376		F14D16.23 [Source:UniProtKB/TrEMBL;Acc:Q9LMC0]
AT1G19260	1	6657260	6659569	2310	*	0	2	2	12	18	12	1.86075	0.00285735	9.32841	0.00225628	Neg.Binomial.W	0.000577201	0.00606061	0.00548341		TTF-type zinc finger protein with HAT dimerization domain-containing protein [Source:UniProtKB/TrEMBL;Acc:F4IE28]
AT1G19700	1	6809585	6813063	3479	*	0	0	0	13	5	13	2.42775	3.94e-05	19.5953	9.57e-06	Neg.Binomial.W	0	0.0029702	0.0029702	BLH10	BEL1-like homeodomain protein 10 [Source:UniProtKB/Swiss-Prot;Acc:Q9FXG8]
AT1G19715	1	6816702	6819542	2841	*	0	1	1	6	4	14	1.6864	0.00111588	11.329	0.000763073	Neg.Binomial.W	0.000234659	0.00281591	0.00258125	JAL3	Jacalin-related lectin 3 [Source:UniProtKB/Swiss-Prot;Acc:F4HQX1]
AT1G19870	1	6895009	6898818	3810	*	0	0	0	11	5	8	2.19722	0.000210641	15.3277	9.04e-05	Neg.Binomial.W	0	0.00209974	0.00209974	IQD32	Protein IQ-DOMAIN 32 [Source:UniProtKB/Swiss-Prot;Acc:Q9FXI5]
AT1G19880	1	6900337	6904155	3819	*	1	2	1	9	6	8	1.7492	0.00241495	53.3161	0.00187064	QuasiPoisson	0.000349132	0.00200751	0.00165837		Regulator of chromosome condensation (RCC1) family protein [Source:UniProtKB/TrEMBL;Acc:F4HQZ1]
AT1G20160	1	6990642	6993989	3348	*	0	1	0	8	3	10	1.79176	0.015444	16.9063	0.0147114	QuasiPoisson	9.96e-05	0.0020908	0.00199124	CRSP	CO(2)-response secreted protease [Source:UniProtKB/Swiss-Prot;Acc:Q9LNU1]
AT1G20200	1	7001087	7004432	3346	*	0	1	1	9	3	12	1.6864	0.0229114	13.124	0.0223036	QuasiPoisson	0.000199243	0.00239091	0.00219167	RPN3A	26S proteasome non-ATPase regulatory subunit 3 homolog A [Source:UniProtKB/Swiss-Prot;Acc:Q9LNU4]
AT1G20400	1	7072192	7076619	4428	*	2	5	10	55	33	55	2.12963	0.0191072	5.55336	0.0184452	Neg.Binomial.W	0.00127973	0.0107648	0.0094851		Protein of unknown function (DUF1204) [Source:TAIR;Acc:AT1G20400]
AT1G20670	1	7164082	7168041	3960	*	0	0	0	9	1	16	2.26868	9.53e-05	17.3442	3.12e-05	Neg.Binomial.W	0	0.00218855	0.00218855		At1g20670 [Source:UniProtKB/TrEMBL;Acc:Q9LM88]
AT1G20690	1	7174438	7176377	1940	*	0	0	0	6	5	11	2.12026	0.00036052	13.9516	0.000187574	Neg.Binomial.W	0	0.00378007	0.00378007		SWI-SNF-related chromatin binding protein [Source:UniProtKB/TrEMBL;Acc:F4HUM5]
AT1G20860	1	7253998	7258952	4955	*	1	0	3	12	10	19	1.83828	0.00289127	9.29669	0.00229569	Neg.Binomial.W	0.000269088	0.00275816	0.00248907	PHT1;8	phosphate transporter 1;8 [Source:TAIR;Acc:AT1G20860]
AT1G20960	1	7301599	7310271	8673	*	2	1	3	28	13	30	2.47092	8.13e-05	17.7555	2.51e-05	Neg.Binomial.W	0.000230601	0.00272878	0.00249817	BRR2A	DExH-box ATP-dependent RNA helicase DExH12 [Source:UniProtKB/Swiss-Prot;Acc:Q9SYP1]
AT1G20980	1	7324471	7329441	4971	*	0	2	1	12	7	19	1.92181	0.00130764	10.9781	0.000921961	Neg.Binomial.W	0.000201167	0.00254811	0.00234695	SPL14	Squamosa promoter-binding-like protein 14 [Source:UniProtKB/Swiss-Prot;Acc:Q8RY95]
AT1G21150	1	7406218	7407870	1653	*	2	3	0	5	4	17	1.28785	0.0117067	6.47989	0.0109102	Neg.Binomial	0.00100827	0.00524299	0.00423472		Mitochondrial transcription termination factor family protein [Source:TAIR;Acc:AT1G21150]
AT1G21210	1	7423704	7427041	3338	*	0	0	0	13	0	17	2.3979	1.11e-05	22.7157	1.88e-06	Neg.Binomial.W	0	0.00299581	0.00299581	WAK4	Wall-associated receptor kinase 4 [Source:UniProtKB/Swiss-Prot;Acc:Q9LMN6]
AT1G21230	1	7429895	7432477	2583	*	3	2	2	23	17	10	1.96611	0.00012076	16.7624	4.24e-05	Neg.Binomial.W	0.000903342	0.00645245	0.0055491	WAK5	Wall-associated receptor kinase 5 [Source:UniProtKB/Swiss-Prot;Acc:Q9LMN7]
AT1G21450	1	7508701	7511801	3101	*	0	0	0	11	6	19	2.56495	5.92e-05	18.6256	1.59e-05	Neg.Binomial.W	0	0.00386972	0.00386972	SCL1	Scarecrow-like protein 1 [Source:UniProtKB/Swiss-Prot;Acc:Q9SDQ3]
AT1G21580	1	7557140	7565914	8775	*	0	0	1	16	5	17	2.32728	0.0116338	20.2562	0.0108168	QuasiPoisson	3.8e-05	0.00144349	0.00140551		Zinc finger C-x8-C-x5-C-x3-H type family protein [Source:TAIR;Acc:AT1G21580]
AT1G21630	1	7581008	7588153	7146	*	1	4	2	18	13	19	1.96611	0.000417578	13.6333	0.000222213	Neg.Binomial.W	0.000326523	0.00233231	0.00200578		Calcium-binding EF hand family protein [Source:UniProtKB/TrEMBL;Acc:F4HY32]
AT1G21640	1	7588414	7592890	4477	*	0	0	0	11	9	16	2.56495	7.18e-06	23.8077	1.06e-06	Neg.Binomial.W	0	0.00268037	0.00268037	NADK2	NAD kinase 2 [Source:UniProtKB/TrEMBL;Acc:F4HY34]
AT1G21650	1	7592664	7604229	11566	*	0	1	0	11	4	21	2.27727	0.000129934	16.5942	4.63e-05	Neg.Binomial	2.88e-05	0.00103752	0.0010087	SECA2	Protein translocase subunit SecA [Source:UniProtKB/TrEMBL;Acc:F4HY36]
AT1G21980	1	7734661	7738772	4112	*	0	0	0	9	8	9	2.26868	0.000106133	17.1028	3.54e-05	Neg.Binomial.W	0	0.00210765	0.00210765	PIP5K1	Phosphatidylinositol 4-phosphate 5-kinase 1 [Source:UniProtKB/Swiss-Prot;Acc:Q56YP2]
AT1G22060	1	7773063	7781539	8477	*	0	1	0	33	27	28	3.12457	0.000696433	12.3823	0.000433423	Neg.Binomial.W	3.93e-05	0.00346034	0.00342102		LOCATED IN: vacuole; EXPRESSED IN: 23 plant structures; EXPRESSED DURING: 13 growth stages; BEST Arabidopsis thaliana protein match is: FBD, F-box and Leucine Rich Repeat domains containing protein (TAIR:AT1G22000.1); Ha. [Source:TAIR;Acc:AT1G22060]
AT1G22150	1	7817609	7821576	3968	*	0	0	0	17	23	16	2.97893	1.38e-08	38.104	6.71e-10	Neg.Binomial.W	0	0.0047043	0.0047043	SULTR1;3	Sulfate transporter 1.3 [Source:UniProtKB/Swiss-Prot;Acc:Q9FEP7]
AT1G22460	1	7927287	7930657	3371	*	0	1	0	7	8	9	1.90954	0.000785412	105.97	0.000502281	QuasiPoisson	9.89e-05	0.00237318	0.0022743	OFUT7	O-fucosyltransferase 7 [Source:UniProtKB/Swiss-Prot;Acc:B7ZWR7]
AT1G22620	1	7994166	8002989	8824	*	0	1	3	24	22	23	2.33076	0.000647786	119.472	0.000397891	QuasiPoisson	0.000151103	0.00260653	0.00245542	SAC1	ATSAC1 [Source:UniProtKB/TrEMBL;Acc:A0A178WK36]
AT1G22770	1	8061751	8067790	6040	*	0	3	4	18	19	18	1.75786	0.00217255	56.901	0.0016545	QuasiPoisson	0.000386313	0.00303532	0.00264901	GI	Protein GIGANTEA [Source:UniProtKB/Swiss-Prot;Acc:Q9SQI2]
AT1G22790	1	8069377	8071593	2217	*	0	0	0	9	11	9	2.36712	4.6e-05	19.2251	1.16e-05	Neg.Binomial.W	0	0.00436025	0.00436025		Low affinity potassium transport system protein [Source:UniProtKB/TrEMBL;Acc:Q8L8X4]
AT1G22860	1	8083184	8089273	6090	*	0	1	0	11	13	11	2.25129	0.000349808	179.062	0.000180363	QuasiPoisson	5.47e-05	0.00191571	0.00186097	VPS3	Vacuolar sorting protein 39 [Source:TAIR;Acc:AT1G22860]
AT1G22930	1	8117286	8122151	4866	*	0	1	0	13	17	15	2.48491	0.00036052	175.534	0.000187547	QuasiPoisson	6.85e-05	0.00308261	0.00301411		T-complex protein 11 [Source:UniProtKB/TrEMBL;Acc:O23129]
AT1G23020	1	8149868	8153796	3929	*	0	0	0	7	11	10	2.33537	1.61e-17	80.6388	2.71e-19	Neg.Binomial	0	0.0023755	0.0023755	FRO3	Ferric reduction oxidase 3, mitochondrial [Source:UniProtKB/Swiss-Prot;Acc:F4I4K7]
AT1G23030	1	8156504	8159185	2682	*	0	0	0	15	14	16	2.77259	3.75e-07	30.7631	2.92e-08	Neg.Binomial.W	0	0.00559284	0.00559284	PUB11	RING-type E3 ubiquitin transferase [Source:UniProtKB/TrEMBL;Acc:A0A178WCR1]
AT1G23130	1	8200321	8201246	926	*	1	0	0	13	15	12	2.37491	0.000340091	183.122	0.000172593	QuasiPoisson	0.000359971	0.0143988	0.0140389		At1g23130/T26J12_10 [Source:UniProtKB/TrEMBL;Acc:O49304]
AT1G23180	1	8215721	8219641	3921	*	2	2	0	14	19	16	2.00533	9.89e-09	38.814	4.66e-10	Neg.Binomial	0.000340049	0.0041656	0.00382556		ARM repeat superfamily protein [Source:UniProtKB/TrEMBL;Acc:Q8H0U3]
AT1G23190	1	8219808	8224547	4740	*	0	1	0	21	15	15	2.60269	0.00072377	111.915	0.000451792	QuasiPoisson	7.03e-05	0.0035865	0.00351617	PGM3	Probable phosphoglucomutase, cytoplasmic 1 [Source:UniProtKB/Swiss-Prot;Acc:O49299]
AT1G23230	1	8244418	8251937	7520	*	0	1	2	16	17	17	2.17853	0.000395699	165.722	0.000209953	QuasiPoisson	0.000132979	0.00221631	0.00208333	MED23	Mediator of RNA polymerase II transcription subunit 23 [Source:UniProtKB/Swiss-Prot;Acc:F4I4P3]
AT1G23690	1	8377262	8378769	1508	*	0	0	0	12	8	11	2.42775	2.69e-05	20.5068	5.94e-06	Neg.Binomial.W	0	0.00685234	0.00685234		Expressed protein [Source:UniProtKB/TrEMBL;Acc:Q9ZUC6]
AT1G23880	1	8435657	8438811	3155	*	0	0	0	8	10	7	2.23359	0.000143742	16.2986	5.41e-05	Neg.Binomial.W	0	0.00264131	0.00264131		At1g23880/T23E23_8 [Source:UniProtKB/TrEMBL;Acc:Q8S9K1]
AT1G23890	1	8438766	8440866	2101	*	0	0	0	7	11	8	2.26868	0.000111524	16.9458	3.85e-05	Neg.Binomial.W	0	0.00412502	0.00412502		NHL domain-containing protein [Source:UniProtKB/TrEMBL;Acc:F4I7N5]
AT1G23915	1	8457659	8458946	1288	*	1	0	1	7	9	14	1.88707	0.00522504	33.4147	0.00444879	QuasiPoisson	0.000517598	0.00776398	0.00724638
AT1G23935	1	8461757	8469573	7817	*	0	1	0	10	7	6	1.8718	0.00286334	48.0756	0.00227172	QuasiPoisson	4.26e-05	0.000980768	0.000938126		CONTAINS InterPro DOMAIN/s: Apoptosis inhibitory 5 (InterPro:IPR008383); BEST Arabidopsis thaliana protein match is: unknown protein (TAIR:AT3G19515.2); Ha. [Source:TAIR;Acc:AT1G23935]
AT1G24120	1	8529064	8532262	3199	*	0	0	0	7	7	8	2.12026	0.000328616	14.2208	0.000162564	Neg.Binomial.W	0	0.00229238	0.00229238	ATJ16	ARL1 [Source:UniProtKB/TrEMBL;Acc:A0A384KYZ6]
AT1G24190	1	8563510	8570580	7071	*	0	2	1	19	19	18	2.28578	0.000453718	13.3597	0.000257085	Neg.Binomial.W	0.000141423	0.00263989	0.00249847	SNL3	SIN3-like 3 [Source:TAIR;Acc:AT1G24190]
AT1G24220	1	8578658	8582767	4110	*	0	0	0	13	14	15	2.70805	9.31e-07	28.6073	8.86e-08	Neg.Binomial.W	0	0.00340633	0.00340633		F3I6.15 protein [Source:UniProtKB/TrEMBL;Acc:O48689]
AT1G24256	1	8592078	8592989	912	*	0	1	0	7	5	12	1.90954	0.00978703	22.5837	0.00895616	QuasiPoisson	0.000365497	0.00877193	0.00840643		FUNCTIONS IN: molecular_function unknown; INVOLVED IN: biological_process unknown; LOCATED IN: cellular_component unknown; BEST Arabidopsis thaliana protein match is: Putative endonuclease or glycosyl hydrolase (TAIR:AT5G35640.1); Ha. [Source:TAIR;Acc:AT1G24256]
AT1G24300	1	8614363	8620664	6302	*	0	2	1	17	22	17	2.28578	0.000453704	13.3614	0.00025686	Neg.Binomial.W	0.00015868	0.00296202	0.00280334		GYF domain-containing protein [Source:UniProtKB/TrEMBL;Acc:F4I983]
AT1G24360	1	8640582	8643503	2922	*	0	0	0	7	12	9	2.33537	6.54e-05	18.2938	1.89e-05	Neg.Binomial.W	0	0.00319416	0.00319416		3-oxoacyl-[acyl-carrier-protein] reductase, chloroplastic [Source:UniProtKB/Swiss-Prot;Acc:P33207]
AT1G24430	1	8658003	8659514	1512	*	0	2	1	9	8	6	1.46634	0.00483235	35.0387	0.00407975	QuasiPoisson	0.000661376	0.00507055	0.00440917		F21J9.9 [Source:UniProtKB/TrEMBL;Acc:Q9FYM0]
AT1G24440	1	8661838	8664007	2170	*	0	0	0	7	8	7	2.12026	0.000328616	14.2208	0.000162564	Neg.Binomial.W	0	0.00337942	0.00337942		F21J9.10 [Source:UniProtKB/TrEMBL;Acc:Q9FYL9]
AT1G24460	1	8665874	8672651	6778	*	2	3	3	12	13	9	1.44692	0.000316956	14.3369	0.000152839	Neg.Binomial.W	0.00039343	0.00167208	0.00127865		TGN-related, localized SYP41 interacting protein [Source:UniProtKB/TrEMBL;Acc:F4I9A1]
AT1G24610	1	8720651	8722825	2175	*	0	0	0	11	12	12	2.53897	7.75e-06	23.5982	1.19e-06	Neg.Binomial.W	0	0.00536398	0.00536398		F21J9.27 [Source:UniProtKB/TrEMBL;Acc:Q9FYK3]
AT1G24706	1	8741836	8755604	13769	*	1	2	1	27	22	24	2.90417	3.92e-08	35.7739	2.22e-09	Neg.Binomial.W	9.68e-05	0.00176725	0.00167042	THO2	THO complex subunit 2 [Source:UniProtKB/Swiss-Prot;Acc:F4IAT2]
AT1G24764	1	8759533	8763469	3937	*	0	1	2	10	8	7	1.54045	0.00369205	41.1894	0.00302946	QuasiPoisson	0.000254001	0.00211667	0.00186267	ATMAP70-2	microtubule-associated proteins 70-2 [Source:TAIR;Acc:AT1G24764]
AT1G25240	1	8845142	8846726	1585	*	1	0	0	14	12	10	2.27727	8.84e-05	17.545	2.81e-05	Neg.Binomial.W	0.000210305	0.00757098	0.00736067		ENTH/VHS/GAT family protein [Source:TAIR;Acc:AT1G25240]
AT1G25280	1	8863768	8866894	3127	*	0	0	1	5	8	10	1.8718	0.0044547	36.7637	0.00373589	QuasiPoisson	0.000106598	0.00245176	0.00234517	TULP10	Tubby-like F-box protein 10 [Source:UniProtKB/Swiss-Prot;Acc:Q9FRH7]
AT1G25320	1	8877790	8880388	2599	*	0	0	2	8	10	11	1.8563	0.000152718	16.1373	5.89e-05	Neg.Binomial	0.000256509	0.00371938	0.00346287		At1g25320/F4F7_17 [Source:UniProtKB/TrEMBL;Acc:Q9FRI1]
AT1G25350	1	8889018	8894306	5289	*	0	0	0	11	10	10	2.42775	2.53e-05	20.7129	5.34e-06	Neg.Binomial.W	0	0.00195374	0.00195374	OVA9	Glutamine-tRNA ligase, putative / glutaminyl-tRNA synthetase, putative / GlnRS [Source:UniProtKB/TrEMBL;Acc:F4ICG2]
AT1G25360	1	8894380	8897124	2745	*	0	0	1	9	8	7	1.90954	0.000785412	105.97	0.000502281	QuasiPoisson	0.000121433	0.00291439	0.00279296	PCMP-H74	Pentatricopeptide repeat-containing protein At1g25360 [Source:UniProtKB/Swiss-Prot;Acc:Q9FRI5]
AT1G25390	1	8906029	8909334	3306	*	0	0	2	6	11	7	1.6864	0.0109363	21.0721	0.0101035	QuasiPoisson	0.000201654	0.00241984	0.00221819	LRK10L-1.1	LEAF RUST 10 DISEASE-RESISTANCE LOCUS RECEPTOR-LIKE PROTEIN KINASE-like 1.1 [Source:UniProtKB/Swiss-Prot;Acc:Q9C6K9]
AT1G25490	1	8951162	8955160	3999	*	0	0	0	8	12	11	2.42775	2.69e-05	20.5068	5.94e-06	Neg.Binomial.W	0	0.00258398	0.00258398	PP2AA1	Serine/threonine-protein phosphatase 2A 65 kDa regulatory subunit A alpha isoform [Source:UniProtKB/Swiss-Prot;Acc:Q38845]
AT1G25540	1	8969065	8974815	5751	*	0	2	3	16	16	14	1.81238	0.0015979	68.5316	0.00116215	QuasiPoisson	0.000289805	0.0026662	0.0023764	MED25	Mediator of RNA polymerase II transcription subunit 25 [Source:UniProtKB/Swiss-Prot;Acc:Q7XYY2]
AT1G25580	1	8996714	8999917	3204	*	2	2	1	8	8	9	1.60944	0.00247101	9.6212	0.00192344	Neg.Binomial.W	0.000520183	0.00260092	0.00208073	SOG1	SUPPRESSOR OF GAMMA RESPONSE 1 [Source:UniProtKB/Swiss-Prot;Acc:Q6NQK2]
AT1G26110	1	9024341	9027955	3615	*	0	1	0	8	9	7	1.90954	0.000785412	105.97	0.000502281	QuasiPoisson	9.22e-05	0.002213	0.00212079	DCP5	Protein decapping 5 [Source:UniProtKB/Swiss-Prot;Acc:Q9C658]
AT1G26130	1	9033016	9039099	6084	*	0	2	1	13	18	16	2.12026	0.000715033	12.3294	0.000445891	Neg.Binomial.W	0.000164366	0.00257506	0.0024107		Phospholipid-transporting ATPase [Source:UniProtKB/TrEMBL;Acc:F4IE35]
AT1G26150	1	9039628	9043855	4228	*	0	0	1	9	8	7	1.90954	0.000785412	105.97	0.000502281	QuasiPoisson	7.88e-05	0.00189215	0.00181331	PERK10	Proline-rich receptor-like protein kinase PERK10 [Source:UniProtKB/Swiss-Prot;Acc:Q9C660]
AT1G26250	1	9083838	9085464	1627	*	0	3	3	7	10	10	1.20397	0.00747886	7.36699	0.00664321	Neg.Binomial.W	0.00122926	0.00553165	0.0043024		Proline-rich extensin-like family protein [Source:UniProtKB/TrEMBL;Acc:Q9C669]
AT1G26255	1	9083856	9085651	1796	*	0	3	3	7	10	10	1.20397	0.00747886	7.36699	0.00664321	Neg.Binomial.W	0.00111359	0.00501114	0.00389755
AT1G26260	1	9086804	9089375	2572	*	0	2	1	8	5	8	1.38629	0.00887962	7.02533	0.00803648	Neg.Binomial.W	0.000388802	0.00272162	0.00233281	BHLH76	Transcription factor bHLH76 [Source:UniProtKB/Swiss-Prot;Acc:Q9C670]
AT1G26370	1	9121443	9125578	4136	*	0	1	1	18	18	18	2.43361	2.61e-05	20.5961	5.67e-06	Neg.Binomial.W	0.000161186	0.00435203	0.00419085	RID1	Pre-mRNA-splicing factor ATP-dependent RNA helicase DEAH10 [Source:UniProtKB/Swiss-Prot;Acc:F4IE66]
AT1G26380	1	9126737	9128568	1832	*	0	1	0	8	8	7	1.8718	0.00060216	124.997	0.000364368	QuasiPoisson	0.000181951	0.00418486	0.00400291	FOX1	Berberine bridge enzyme-like 3 [Source:UniProtKB/Swiss-Prot;Acc:Q9FZC4]
AT1G26390	1	9130013	9131779	1767	*	0	0	0	21	21	22	3.10608	7.68e-10	44.36	2.73e-11	Neg.Binomial.W	0	0.0120732	0.0120732	FOX2	Berberine bridge enzyme-like 4 [Source:UniProtKB/Swiss-Prot;Acc:Q9FZC5]
AT1G26400	1	9133291	9134874	1584	*	0	0	0	9	8	8	2.23359	0.000140779	16.3825	5.18e-05	Neg.Binomial.W	0	0.00526094	0.00526094	FOX3	Berberine bridge enzyme-like 5 [Source:UniProtKB/Swiss-Prot;Acc:Q9FZC6]
AT1G26410	1	9138604	9140439	1836	*	0	1	1	24	21	23	2.65324	1.56e-07	32.7284	1.06e-08	Neg.Binomial.W	0.000363108	0.0123457	0.0119826	FOX4	Berberine bridge enzyme-like 6 [Source:UniProtKB/Swiss-Prot;Acc:Q9FZC7]
AT1G26520	1	9163211	9165900	2690	*	0	0	0	6	6	9	2.07944	0.000448061	13.4129	0.000249901	Neg.Binomial.W	0	0.00260223	0.00260223		At1g26520 [Source:UniProtKB/TrEMBL;Acc:Q500W8]
AT1G26620	1	9195512	9199671	4160	*	1	2	2	12	11	11	1.91692	4.4e-05	19.3344	1.1e-05	Neg.Binomial.W	0.000400641	0.00272436	0.00232372		T-box transcription factor, putative (DUF863) [Source:UniProtKB/TrEMBL;Acc:Q9FZE6]
AT1G26650	1	9210051	9211588	1538	*	0	0	0	7	7	8	2.12026	0.000328616	14.2208	0.000162564	Neg.Binomial.W	0	0.0047681	0.0047681		Son of sevenless protein [Source:UniProtKB/TrEMBL;Acc:Q9LQY7]
AT1G27160	1	9432418	9433190	773	*	0	0	0	10	10	10	2.3979	7.01e-07	29.2544	6.35e-08	Neg.Binomial	0	0.0129366	0.0129366		Valyl-tRNA synthetase / valine-tRNA ligase-like protein [Source:UniProtKB/TrEMBL;Acc:F4HR51]
AT1G27180	1	9439653	9446223	6571	*	0	1	1	12	14	13	2.12823	0.000223437	245.373	9.7e-05	QuasiPoisson	0.000101456	0.00197839	0.00187693		Disease resistance protein (TIR-NBS-LRR class) [Source:UniProtKB/TrEMBL;Acc:F4HR54]
AT1G27430	1	9520825	9527280	6456	*	0	3	2	33	30	27	2.45316	0.0022599	9.81505	0.0017309	Neg.Binomial.W	0.000258158	0.00464684	0.00438868		GYF domain-containing protein [Source:UniProtKB/TrEMBL;Acc:F4HSW8]
AT1G27500	1	9551451	9554422	2972	*	0	0	0	9	10	7	2.26868	0.000109079	17.0069	3.72e-05	Neg.Binomial.W	0	0.00291611	0.00291611		Tetratricopeptide repeat (TPR)-like superfamily protein [Source:TAIR;Acc:AT1G27500]
AT1G27570	1	9575538	9582376	6839	*	4	5	8	62	83	85	2.60487	2.67e-09	41.6198	1.11e-10	Neg.Binomial.W	0.000828581	0.0112102	0.0103816		Phosphatidylinositol 3-and 4-kinase family protein [Source:UniProtKB/TrEMBL;Acc:F4HSY7]
AT1G27595	1	9592088	9602917	10830	*	0	0	0	14	18	16	2.83321	1.53e-07	32.7719	1.04e-08	Neg.Binomial.W	0	0.00147738	0.00147738		CONTAINS InterPro DOMAIN/s: Symplekin tight junction protein C-terminal (InterPro:IPR022075); BEST Arabidopsis thaliana protein match is: HEAT repeat-containing protein (TAIR:AT5G01400.1); Ha. [Source:TAIR;Acc:AT1G27595]
AT1G27690	1	9636588	9638901	2314	*	0	0	0	11	13	13	2.59027	4.29e-06	24.9876	5.77e-07	Neg.Binomial.W	0	0.00532988	0.00532988		Lipase, putative (DUF620) [Source:UniProtKB/TrEMBL;Acc:Q8RWY0]
AT1G27752	1	9662021	9667550	5530	*	0	0	0	13	13	9	2.53897	8.56e-06	23.3314	1.36e-06	Neg.Binomial.W	0	0.0021097	0.0021097		Ubiquitin system component Cue protein [Source:UniProtKB/TrEMBL;Acc:B3H6L4]
AT1G27770	1	9671632	9676307	4676	*	0	0	0	7	11	10	2.33537	1.61e-17	80.6388	2.71e-19	Neg.Binomial	0	0.00199601	0.00199601	ACA1	Calcium-transporting ATPase [Source:UniProtKB/TrEMBL;Acc:A0A178WD16]
AT1G27870	1	9706657	9707298	642	*	0	0	0	7	12	14	2.48491	1.83e-05	21.5308	3.48e-06	Neg.Binomial.W	0	0.017134	0.017134		Polynucleotidyl transferase, ribonuclease H-like superfamily protein [Source:UniProtKB/TrEMBL;Acc:Q9C6N1]
AT1G27880	1	9708861	9714366	5506	*	1	2	0	11	14	15	1.96944	0.00110283	11.3543	0.000752746	Neg.Binomial.W	0.00018162	0.0024216	0.00223998	RECQL5	ATP-dependent DNA helicase Q-like 5 [Source:UniProtKB/Swiss-Prot;Acc:Q0WVW7]
AT1G27900	1	9715342	9720629	5288	*	0	0	0	14	17	15	2.79321	4.84e-05	688.069	1.26e-05	QuasiPoisson	0	0.00289965	0.00289965		Probable pre-mRNA-splicing factor ATP-dependent RNA helicase DEAH4 [Source:UniProtKB/Swiss-Prot;Acc:Q93Y16]
AT1G27910	1	9720733	9724800	4068	*	0	2	0	9	8	8	1.72277	0.00353442	42.3002	0.00288365	QuasiPoisson	0.000163881	0.00204851	0.00188463	PUB45	U-box domain-containing protein 45 [Source:UniProtKB/Swiss-Prot;Acc:Q9C7G1]
AT1G27920	1	9726655	9729848	3194	*	0	0	0	13	13	11	2.59027	4.29e-06	24.9876	5.77e-07	Neg.Binomial.W	0	0.00386141	0.00386141	MAP65-8	65-kDa microtubule-associated protein 8 [Source:UniProtKB/Swiss-Prot;Acc:Q9C7G0]
AT1G27940	1	9733430	9738236	4807	*	0	0	0	12	12	12	2.56495	0	Inf	0	Neg.Binomial.W	0	0.00249636	0.00249636	ABCB13	PGP13 [Source:UniProtKB/TrEMBL;Acc:A0A178W4F4]
AT1G27960	1	9742137	9745796	3660	*	0	0	0	9	13	13	2.53897	8.56e-06	23.3314	1.36e-06	Neg.Binomial.W	0	0.00318761	0.00318761	ECT9	At1g27960 [Source:UniProtKB/TrEMBL;Acc:Q500V8]
AT1G28010	1	9763211	9768113	4903	*	1	1	0	18	18	17	2.41591	2.85e-05	20.3779	6.36e-06	Neg.Binomial.W	0.000135971	0.00360324	0.00346727	ABCB14	ABC transporter B family member 14 [Source:UniProtKB/Swiss-Prot;Acc:Q9C7F2]
AT1G28060	1	9778851	9782907	4057	*	0	0	0	7	7	7	2.07944	5.93e-05	18.593	1.62e-05	Neg.Binomial	0	0.00172541	0.00172541	RDM16	Protein RDM16 [Source:UniProtKB/Swiss-Prot;Acc:Q9C7E7]
AT1G28210	1	9854517	9860158	5642	*	0	0	0	8	13	13	2.51231	1.22e-05	22.4522	2.15e-06	Neg.Binomial.W	0	0.00200874	0.00200874	ATJ1	DNAJ heat shock family protein [Source:UniProtKB/TrEMBL;Acc:F4HWI4]
AT1G28260	1	9875527	9879433	3907	*	3	1	3	8	10	9	1.34993	0.00927383	6.93883	0.00843444	Neg.Binomial.W	0.000597219	0.00230356	0.00170634	SMG7L	Protein SMG7L [Source:UniProtKB/Swiss-Prot;Acc:Q9FZ99]
AT1G28350	1	9943737	9949835	6099	*	1	2	0	10	12	7	1.67398	0.00295472	9.247	0.00235882	Neg.Binomial.W	0.000163961	0.00158496	0.001421		Tyrosine--tRNA ligase 2, cytoplasmic [Source:UniProtKB/Swiss-Prot;Acc:F4HWL4]
AT1G28380	1	9963448	9966320	2873	*	0	0	0	7	9	9	2.23359	0.000142891	16.3319	5.32e-05	Neg.Binomial.W	0	0.00290057	0.00290057	NSL1	NSL1 [Source:UniProtKB/TrEMBL;Acc:A0A178WFB2]
AT1G28420	1	9979478	9987737	8260	*	0	2	2	21	21	23	2.2736	1.77e-09	42.5354	6.94e-11	Neg.Binomial.W	0.000161421	0.00262308	0.00246166	RLT1	Homeobox-DDT domain protein RLT1 [Source:UniProtKB/Swiss-Prot;Acc:F4HY56]
AT1G28440	1	9996713	10000455	3743	*	2	2	1	6	8	7	1.43508	0.0076485	7.32036	0.00681776	Neg.Binomial.W	0.000445276	0.00187016	0.00142488	HSL1	Receptor-like protein kinase HSL1 [Source:UniProtKB/Swiss-Prot;Acc:Q9SGP2]
AT1G28710	1	10086366	10089772	3407	*	0	0	0	16	19	15	2.87168	8.21e-08	34.2009	4.97e-09	Neg.Binomial.W	0	0.00489189	0.00489189		F1K23.9 [Source:UniProtKB/TrEMBL;Acc:Q9FXJ4]
AT1G29030	1	10128999	10133992	4994	*	0	0	0	8	7	8	2.15948	0	3815.54	0	Neg.Binomial.W	0	0.00153518	0.00153518		Apoptosis inhibitory protein 5 (API5) [Source:UniProtKB/TrEMBL;Acc:Q8GXH2]
AT1G29150	1	10180302	10182808	2507	*	0	0	0	7	10	8	2.23359	0.000143742	16.2986	5.41e-05	Neg.Binomial.W	0	0.00332403	0.00332403	RPN6	26S proteasome non-ATPase regulatory subunit 11 homolog [Source:UniProtKB/Swiss-Prot;Acc:Q9LP45]
AT1G29230	1	10214681	10216563	1883	*	0	0	0	6	6	9	2.07944	0.000448061	13.4129	0.000249901	Neg.Binomial.W	0	0.00371747	0.00371747	CIPK18	Non-specific serine/threonine protein kinase [Source:UniProtKB/TrEMBL;Acc:A0A178WD98]
AT1G29340	1	10264043	10266917	2875	*	1	2	1	12	12	14	2.25129	0.000349808	179.062	0.000180363	QuasiPoisson	0.000463768	0.0044058	0.00394203	PUB17	RING-type E3 ubiquitin transferase [Source:UniProtKB/TrEMBL;Acc:A0A178WA68]
AT1G29400	1	10289998	10294630	4633	*	0	1	0	14	14	15	2.44235	0.000160889	304.982	6.31e-05	QuasiPoisson	7.19e-05	0.00309375	0.0030218	ML5	Protein MEI2-like 5 [Source:UniProtKB/Swiss-Prot;Acc:Q8VWF5]
AT1G29470	1	10310131	10314147	4017	*	0	1	0	16	16	14	2.50553	2.12e-05	21.1303	4.29e-06	Neg.Binomial.W	8.3e-05	0.00381711	0.00373413		Probable methyltransferase PMT24 [Source:UniProtKB/Swiss-Prot;Acc:Q6NPR7]
AT1G29520	1	10323636	10324826	1191	*	0	2	0	8	9	8	1.72277	0.00353442	42.3002	0.00288365	QuasiPoisson	0.000559754	0.00699692	0.00643717		AWPM-19-like family protein [Source:UniProtKB/TrEMBL;Acc:Q9C7P9]
AT1G29620	1	10347363	10349017	1655	*	0	0	2	6	12	5	1.64866	0.0241223	12.701	0.023505	QuasiPoisson	0.00040282	0.00463243	0.00422961		Cytochrome C oxidase polypeptide VIB family protein [Source:UniProtKB/TrEMBL;Acc:Q9C7N9]
AT1G29630	1	10349427	10353833	4407	*	0	0	0	8	12	8	2.33537	6.42e-05	18.3541	1.83e-05	Neg.Binomial.W	0	0.00211784	0.00211784	EXO1	Exonuclease 1 [Source:UniProtKB/Swiss-Prot;Acc:Q8L6Z7]
AT1G29690	1	10379020	10382153	3134	*	1	1	0	8	8	10	1.75786	0.000733697	110.904	0.00045982	QuasiPoisson	0.000212721	0.00276537	0.00255265	CAD1	MACPF domain-containing protein CAD1 [Source:UniProtKB/Swiss-Prot;Acc:Q9C7N2]
AT1G29740	1	10407220	10413119	5900	*	0	0	0	10	9	9	2.33537	6.33e-05	18.3887	1.8e-05	Neg.Binomial.W	0	0.00158192	0.00158192		Leucine-rich repeat transmembrane protein kinase [Source:UniProtKB/TrEMBL;Acc:F4I337]
AT1G29750	1	10413853	10420774	6922	*	0	0	0	15	19	18	2.90872	4.17e-08	35.6121	2.41e-09	Neg.Binomial.W	0	0.00250409	0.00250409	RKF1	Probable LRR receptor-like serine/threonine-protein kinase RFK1 [Source:UniProtKB/Swiss-Prot;Acc:Q9FXF2]
AT1G29780	1	10426950	10427615	666	*	1	2	0	8	6	9	1.46634	0.00483235	35.0387	0.00407975	QuasiPoisson	0.0015015	0.0115115	0.01001		At1g29780 [Source:UniProtKB/TrEMBL;Acc:A2RVS1]
AT1G29820	1	10437657	10440786	3130	*	1	0	0	15	15	14	2.46385	0.000153839	314.505	5.94e-05	QuasiPoisson	0.000106496	0.00468584	0.00457934		Magnesium transporter CorA-like family protein [Source:UniProtKB/TrEMBL;Acc:F4I348]
AT1G29840	1	10445619	10447753	2135	*	1	1	0	14	11	9	2.00148	0.00130883	77.2583	0.000924028	QuasiPoisson	0.000312256	0.00530835	0.0049961		alpha/beta-Hydrolases superfamily protein [Source:TAIR;Acc:AT1G29840]
AT1G29910	1	10472280	10473502	1223	*	0	0	0	13	11	13	2.59027	4.29e-06	24.9876	5.77e-07	Neg.Binomial.W	0	0.0100845	0.0100845	LHCB1.1	Chlorophyll a-b binding protein 3, chloroplastic [Source:UniProtKB/Swiss-Prot;Acc:Q8VZ87]
AT1G29940	1	10479007	10486824	7818	*	0	0	0	13	20	14	2.81341	2.46e-07	31.6667	1.83e-08	Neg.Binomial.W	0	0.00200392	0.00200392	NRPA2	DNA-directed RNA polymerase subunit beta [Source:UniProtKB/TrEMBL;Acc:A0A178W5B4]
AT1G29950	1	10491698	10494598	2901	*	2	1	0	14	11	14	1.94591	0.00118008	11.2015	0.000817293	Neg.Binomial.W	0.000344709	0.00448121	0.00413651	BHLH144	Transcription factor bHLH144 [Source:UniProtKB/Swiss-Prot;Acc:Q9ASX9]
AT1G30090	1	10559496	10561545	2050	*	2	2	1	16	25	18	2.4681	2.11e-06	26.7234	2.35e-07	Neg.Binomial.W	0.000813008	0.0095935	0.00878049		F-box/kelch-repeat protein At1g30090 [Source:UniProtKB/Swiss-Prot;Acc:Q9C6Z0]
AT1G30130	1	10587471	10590209	2739	*	0	0	0	10	12	6	2.33537	7.04e-05	18.1253	2.07e-05	Neg.Binomial.W	0	0.00340757	0.00340757		AT1G30130 protein [Source:UniProtKB/TrEMBL;Acc:Q9C6Z4]
AT1G30240	1	10641031	10646195	5165	*	1	2	1	13	15	13	2.32728	0.000294503	203.63	0.000140082	QuasiPoisson	0.000258148	0.00264601	0.00238787		Proline-, glutamic acid/leucine-rich protein [Source:UniProtKB/TrEMBL;Acc:Q0WV78]
AT1G30270	1	10654800	10658924	4125	*	0	0	0	13	15	13	2.68558	1.3e-06	27.8747	1.29e-07	Neg.Binomial.W	0	0.00331313	0.00331313	CIPK23	CBL-interacting serine/threonine-protein kinase 23 [Source:UniProtKB/Swiss-Prot;Acc:Q93VD3]
AT1G30290	1	10670129	10672836	2708	*	1	1	1	8	7	9	2.07944	0.000210641	15.3321	9.02e-05	Neg.Binomial.W	0.000369276	0.00295421	0.00258493		Tetratricopeptide repeat (TPR)-like superfamily protein [Source:TAIR;Acc:AT1G30290]
AT1G30320	1	10680079	10683137	3059	*	0	1	0	10	10	8	2.04769	0.000403965	13.6988	0.000214591	Neg.Binomial.W	0.000108968	0.00305111	0.00294214		Remorin family protein [Source:UniProtKB/TrEMBL;Acc:Q9C8G3]
AT1G30330	1	10685822	10690988	5167	*	0	2	1	8	7	7	1.42712	0.00749486	7.36188	0.00666209	Neg.Binomial.W	0.000193536	0.00141926	0.00122573	ARF6	Auxin response factor 6 [Source:UniProtKB/Swiss-Prot;Acc:Q9ZTX8]
AT1G30360	1	10715482	10718997	3516	*	3	2	1	18	14	16	2.07944	0.000111661	16.9417	3.85e-05	Neg.Binomial.W	0.000568828	0.00455063	0.0039818	ERD4	Hyperosmolality-gated Ca2+ permeable channel 3.1 [Source:UniProtKB/TrEMBL;Acc:A0A097NUQ9]
AT1G30370	1	10719065	10720843	1779	*	1	2	0	12	14	11	1.89712	0.00137127	10.8737	0.000975379	Neg.Binomial.W	0.000562114	0.00693273	0.00637062		DLAH [Source:UniProtKB/TrEMBL;Acc:A0A178W2K8]
AT1G30400	1	10727317	10738092	10776	*	0	0	0	9	17	10	2.56495	7.6e-06	23.6575	1.15e-06	Neg.Binomial.W	0	0.00111359	0.00111359	ABCC1	ABC transporter C family member 1 [Source:UniProtKB/Swiss-Prot;Acc:Q9C8G9]
AT1G30410	1	10738683	10747563	8881	*	0	0	0	12	16	10	2.61496	3.66e-06	25.3692	4.73e-07	Neg.Binomial.W	0	0.00142627	0.00142627	ATMRP13	multidrug resistance-associated protein 13 [Source:TAIR;Acc:AT1G30410]
AT1G30420	1	10748261	10756695	8435	*	1	5	1	22	28	23	2.34455	0.00337552	8.97634	0.00273497	Neg.Binomial.W	0.000276625	0.0028848	0.00260818	ABCC11	ABC transporter C family member 11 [Source:UniProtKB/Swiss-Prot;Acc:Q9C8H1]
AT1G30440	1	10758743	10762429	3687	*	0	0	0	6	8	9	2.15948	0.000255027	14.8493	0.000116449	Neg.Binomial.W	0	0.00207938	0.00207938		BTB/POZ domain-containing protein At1g30440 [Source:UniProtKB/Swiss-Prot;Acc:Q9S9Q9]
AT1G30450	1	10762708	10769616	6909	*	1	2	0	18	19	14	2.19722	0.000579597	12.806	0.000345515	Neg.Binomial.W	0.000144739	0.00246056	0.00231582	CCC1	Cation-chloride cotransporter 1 [Source:UniProtKB/Swiss-Prot;Acc:Q2UVJ5]
AT1G30470	1	10779111	10786697	7587	*	0	0	0	9	8	8	2.23359	0.000140779	16.3825	5.18e-05	Neg.Binomial.W	0	0.00109837	0.00109837		SIT4 phosphatase-associated family protein [Source:UniProtKB/TrEMBL;Acc:F4I6B2]
AT1G30490	1	10796124	10801093	4970	*	1	1	1	11	15	10	2.48491	4.07e-06	25.1341	5.35e-07	Neg.Binomial.W	0.000201207	0.00241449	0.00221328	ATHB-9	Homeobox-leucine zipper protein ATHB-9 [Source:UniProtKB/Swiss-Prot;Acc:O04292]
AT1G30510	1	10806930	10809188	2259	*	0	0	1	12	15	11	2.32728	0.00060216	124.805	0.000365456	QuasiPoisson	0.000147558	0.0056072	0.00545964	RFNR2	Ferredoxin--NADP reductase, root isozyme 2, chloroplastic [Source:UniProtKB/Swiss-Prot;Acc:Q9S9P8]
AT1G30560	1	10824637	10826405	1769	*	1	6	0	15	13	15	1.52606	0.0173004	15.739	0.0165768	QuasiPoisson	0.00131901	0.00810251	0.00678349		G3Pp3 [Source:UniProtKB/TrEMBL;Acc:A0A178WI18]
AT1G30570	1	10828373	10831656	3284	*	0	2	0	27	28	27	2.83321	0.0158492	5.9022	0.015122	Neg.Binomial.W	0.000203004	0.00832318	0.00812018	HERK2	Probable receptor-like protein kinase At1g30570 [Source:UniProtKB/Swiss-Prot;Acc:Q9SA72]
AT1G30580	1	10831673	10835635	3963	*	0	1	0	10	12	9	2.14007	5.59e-05	18.7566	1.49e-05	Neg.Binomial.W	8.41e-05	0.00260745	0.00252334	YchF1	Obg-like ATPase 1 [Source:UniProtKB/TrEMBL;Acc:A0A178WF69]
AT1G30600	1	10841107	10845242	4136	*	0	0	0	12	20	16	2.83321	1.95e-07	32.2324	1.37e-08	Neg.Binomial.W	0	0.00386847	0.00386847	SBT2.1	Subtilisin-like protease SBT2.1 [Source:UniProtKB/Swiss-Prot;Acc:Q9SA75]
AT1G30680	1	10881479	10886472	4994	*	0	0	0	13	11	14	2.61496	3.3e-06	25.6586	4.07e-07	Neg.Binomial.W	0	0.00253638	0.00253638		Twinkle homolog protein, chloroplastic/mitochondrial [Source:UniProtKB/Swiss-Prot;Acc:B5X582]
AT1G30690	1	10887607	10890407	2801	*	0	0	0	11	8	8	2.30259	8.23e-05	17.7177	2.56e-05	Neg.Binomial.W	0	0.00321314	0.00321314	PATL4	Patellin-4 [Source:UniProtKB/Swiss-Prot;Acc:Q94C59]
AT1G30710	1	10895252	10897127	1876	*	1	0	0	10	9	9	2.04769	4.08e-05	19.5046	1e-05	Neg.Binomial.W	0.000177683	0.00497512	0.00479744		Berberine bridge enzyme-like 9 [Source:UniProtKB/Swiss-Prot;Acc:Q9SA86]
AT1G30755	1	10905731	10909760	4030	*	0	0	0	12	12	14	2.61496	3.25e-06	25.715	3.96e-07	Neg.Binomial.W	0	0.00314309	0.00314309		Elongation factor G, putative (DUF668) [Source:UniProtKB/TrEMBL;Acc:Q8L5Y3]
AT1G30860	1	10986496	10989593	3098	*	0	0	0	9	8	6	2.15948	0.000255027	14.8493	0.00011645	Neg.Binomial.W	0	0.00247472	0.00247472		At1g30860 [Source:UniProtKB/TrEMBL;Acc:Q6NQ80]
AT1G30870	1	10991478	10993083	1606	*	0	1	1	15	12	16	2.2192	0.000432832	157.412	0.000232222	QuasiPoisson	0.00041511	0.00892487	0.00850976	PER7	Peroxidase 7 [Source:UniProtKB/Swiss-Prot;Acc:Q9SY33]
AT1G30925	1	11009888	11012280	2393	*	0	0	0	9	5	9	2.15948	0.000270876	14.7062	0.000125631	Neg.Binomial.W	0	0.00320379	0.00320379		Putative F-box protein At1g30925 [Source:UniProtKB/Swiss-Prot;Acc:P0C2G3]
AT1G30970	1	11040250	11043773	3524	*	0	0	0	7	8	8	2.15948	0	3815.54	0	Neg.Binomial.W	0	0.00217556	0.00217556	SUF4	zinc finger (C2H2 type) family protein [Source:TAIR;Acc:AT1G30970]
AT1G31010	1	11054731	11056959	2229	*	0	1	0	7	8	9	1.90954	0.000785412	105.97	0.000502281	QuasiPoisson	0.000149544	0.00358905	0.00343951	OSB4	Protein OSB4, chloroplastic [Source:UniProtKB/Swiss-Prot;Acc:Q9FYJ2]
AT1G31095	1	11102778	11103644	867	*	0	1	2	7	11	10	1.64223	0.00266454	9.46668	0.00209238	Neg.Binomial.W	0.0011534	0.0107651	0.00961169		Lactate/malate dehydrogenase, NAD-binding domain protein [Source:UniProtKB/TrEMBL;Acc:A0A1P8ARI1]
AT1G31120	1	11104237	11108095	3859	*	4	2	1	15	18	15	1.92529	0.00211716	57.7963	0.00160637	QuasiPoisson	0.000604647	0.00414615	0.0035415	POT10	Potassium transporter 10 [Source:UniProtKB/Swiss-Prot;Acc:Q9SA05]
AT1G31230	1	11158618	11163274	4657	*	1	0	1	9	6	6	1.56862	0.00295472	47.0968	0.00236082	QuasiPoisson	0.000143154	0.00150311	0.00135996	AKHSDH1	Bifunctional aspartokinase/homoserine dehydrogenase 1, chloroplastic [Source:UniProtKB/Swiss-Prot;Acc:Q9SA18]
AT1G31280	1	11181504	11185396	3893	*	1	1	1	15	19	21	2.90872	3.87e-09	40.8213	1.67e-10	Neg.Binomial.W	0.000256871	0.00470931	0.00445244	AGO2	Protein argonaute 2 [Source:UniProtKB/Swiss-Prot;Acc:Q9SHF3]
AT1G31410	1	11246817	11249587	2771	*	0	0	0	8	8	8	2.19722	1.45e-05	22.0839	2.61e-06	Neg.Binomial	0	0.00288704	0.00288704		At1g31410 [Source:UniProtKB/TrEMBL;Acc:Q66GJ0]
AT1G31420	1	11249600	11253915	4316	*	0	1	2	9	12	7	1.64223	0.00527294	33.2342	0.00449286	QuasiPoisson	0.000231696	0.0021625	0.0019308	FEI1	Leucine-rich repeat protein kinase family protein [Source:UniProtKB/TrEMBL;Acc:F4I9D5]
AT1G31450	1	11259851	11261234	1384	*	1	0	0	8	8	9	1.94591	0.000490354	141.737	0.000285122	QuasiPoisson	0.000240848	0.0060212	0.00578035		Aspartyl protease family protein [Source:UniProtKB/TrEMBL;Acc:Q9C864]
AT1G31470	1	11262918	11264963	2046	*	0	1	2	9	11	11	1.7346	0.00154132	70.0561	0.00111435	QuasiPoisson	0.000488759	0.00505051	0.00456175	NFD4	Protein NUCLEAR FUSION DEFECTIVE 4 [Source:UniProtKB/Swiss-Prot;Acc:F4I9E1]
AT1G31480	1	11265816	11271701	5886	*	0	0	0	11	16	11	2.61496	3.58e-06	25.4319	4.58e-07	Neg.Binomial.W	0	0.002152	0.002152	SGR2	Phospholipase SGR2 [Source:UniProtKB/Swiss-Prot;Acc:Q8W5R2]
AT1G31490	1	11271228	11273294	2067	*	1	2	0	14	11	10	1.84583	9.12e-05	17.4473	2.95e-05	Neg.Binomial.W	0.000483793	0.00564425	0.00516046		HXXXD-type acyl-transferase family protein [Source:UniProtKB/TrEMBL;Acc:Q9C564]
AT1G31500	1	11273573	11276636	3064	*	0	0	0	11	13	10	2.51231	1.07e-05	22.7843	1.81e-06	Neg.Binomial.W	0	0.00369887	0.00369887		DNAse I-like superfamily protein [Source:TAIR;Acc:AT1G31500]
AT1G31600	1	11312961	11316582	3622	*	0	1	1	13	8	6	1.79176	0.00762587	26.4162	0.00679284	QuasiPoisson	0.00018406	0.00248482	0.00230075
AT1G31640	1	11322692	11324176	1485	*	3	0	1	6	13	15	1.66501	0.00516207	8.11488	0.00439034	Neg.Binomial.W	0.000897868	0.00763187	0.00673401	AGL92	Agamous-like MADS-box protein AGL92 [Source:UniProtKB/Swiss-Prot;Acc:Q9C6V4]
AT1G31730	1	11359512	11364288	4777	*	1	1	0	16	17	18	2.37955	3.41e-05	19.9344	8.01e-06	Neg.Binomial.W	0.000139558	0.00355872	0.00341916		AP-4 complex subunit epsilon [Source:UniProtKB/Swiss-Prot;Acc:Q8L7A9]
AT1G31770	1	11374760	11377885	3126	*	0	0	0	8	7	6	2.07944	0.000438527	13.4734	0.000241966	Neg.Binomial.W	0	0.00223928	0.00223928	ABCG14	ABC transporter G family member 14 [Source:UniProtKB/Swiss-Prot;Acc:Q9C6W5]
AT1G31810	1	11399607	11406809	7203	*	0	0	0	16	16	12	2.75154	5.73e-07	29.8143	4.75e-08	Neg.Binomial.W	0	0.00203619	0.00203619	FH14	Formin-like protein 14 [Source:UniProtKB/Swiss-Prot;Acc:Q9C6S1]
AT1G31850	1	11430100	11434115	4016	*	1	3	1	13	12	12	2.00148	0.000143736	16.3192	5.35e-05	Neg.Binomial.W	0.000415007	0.00307105	0.00265604		Probable methyltransferase PMT20 [Source:UniProtKB/Swiss-Prot;Acc:Q9C6S7]
AT1G31870	1	11436719	11440275	3557	*	1	3	0	9	13	12	1.66501	1.35e-07	33.064	8.92e-09	Neg.Binomial	0.000374848	0.00318621	0.00281136		AT1G31870 protein [Source:UniProtKB/TrEMBL;Acc:Q9C6S8]
AT1G31910	1	11456802	11463896	7095	*	2	2	2	8	7	8	1.34373	0.00893547	7.01022	0.00810459	Neg.Binomial.W	0.000281889	0.00108057	0.000798685	PMK	Phosphomevalonate kinase, peroxisomal [Source:UniProtKB/Swiss-Prot;Acc:Q9C6T1]
AT1G31930	1	11464934	11469207	4274	*	0	0	0	19	24	24	3.14988	3.41e-10	46.1112	1.12e-11	Neg.Binomial.W	0	0.00522539	0.00522539	XLG3	Extra-large guanine nucleotide-binding protein 3 [Source:UniProtKB/Swiss-Prot;Acc:Q9C516]
AT1G31960	1	11479133	11479654	522	*	0	1	0	15	3	7	1.94591	0.000131578	16.5613	4.71e-05	Neg.Binomial.W	0.00063857	0.0159642	0.0153257		Uncharacterized protein F5M6.4 [Source:UniProtKB/TrEMBL;Acc:Q9C555]
AT1G31970	1	11479763	11482890	3128	*	0	1	0	12	11	10	2.19722	0.000356787	176.671	0.000185187	QuasiPoisson	0.000106564	0.00351662	0.00341006	RH5	STRS1 [Source:UniProtKB/TrEMBL;Acc:A0A178W5E1]
AT1G32000	1	11508285	11508909	625	*	0	0	0	9	4	9	2.12026	0.000373269	13.8773	0.000195139	Neg.Binomial.W	0	0.0117333	0.0117333		Uncharacterized protein T12O21.10 [Source:UniProtKB/TrEMBL;Acc:Q9C6W7]
AT1G32010	1	11509341	11512040	2700	*	2	1	2	23	26	33	2.79728	3.12e-08	36.2766	1.71e-09	Neg.Binomial.W	0.000617284	0.0101235	0.00950617		Myosin heavy chain-like protein [Source:UniProtKB/TrEMBL;Acc:Q9C6W8]
AT1G32090	1	11539993	11544166	4174	*	2	0	0	15	13	16	2.24071	0.00211816	9.95081	0.00160779	Neg.Binomial.W	0.000159719	0.00351382	0.0033541		Hyperosmolality-gated Ca2+ permeable channel 1.8 [Source:UniProtKB/TrEMBL;Acc:A0A097NUQ2]
AT1G32120	1	11552426	11556391	3966	*	0	1	1	18	17	14	2.34181	4.21e-05	19.4386	1.04e-05	Neg.Binomial.W	0.000168095	0.00411834	0.00395024		FUNCTIONS IN: molecular_function unknown; INVOLVED IN: biological_process unknown; LOCATED IN: membrane; EXPRESSED IN: 14 plant structures; EXPRESSED DURING: 4 anthesis, C globular stage, F mature embryo stage, petal differentiation and expansion st /.../ expanded cotyledon stage; CONTAINS InterPro DOMAIN/s: Aminotransferase-like, plant mobile domain (InterPro:IPR019557), Protein of unknown funct…
AT1G32130	1	11558755	11561920	3166	*	0	0	1	8	9	9	1.981	0.000452308	150.25	0.000254388	QuasiPoisson	0.000105285	0.00273742	0.00263213	IWS1	Protein IWS1 homolog 1 [Source:UniProtKB/Swiss-Prot;Acc:F4ICK8]
AT1G32150	1	11565494	11568645	3152	*	0	0	0	8	12	11	2.42775	2.69e-05	20.5068	5.94e-06	Neg.Binomial.W	0	0.00327834	0.00327834	BZIP68	bZIP transcription factor 68 [Source:UniProtKB/Swiss-Prot;Acc:Q84LG2]
AT1G32160	1	11568654	11570438	1785	*	2	1	0	18	14	18	2.17853	0.000775914	107.232	0.00049088	QuasiPoisson	0.000560224	0.00933707	0.00877684		At1g32160/F3C3_6 [Source:UniProtKB/TrEMBL;Acc:Q9FVR1]
AT1G32180	1	11586391	11590035	3645	*	1	1	1	19	21	22	3.02852	2.18e-10	47.0484	6.93e-12	Neg.Binomial.W	0.000274348	0.00566987	0.00539552	CSLD6	Putative cellulose synthase-like protein D6 [Source:UniProtKB/Swiss-Prot;Acc:Q9FVR3]
AT1G32220	1	11607854	11609968	2115	*	0	2	1	5	10	7	1.42712	0.0125563	6.34777	0.0117529	Neg.Binomial.W	0.000472813	0.0034673	0.00299448		Uncharacterized protein At1g32220, chloroplastic [Source:UniProtKB/Swiss-Prot;Acc:Q9FVR6]
AT1G32230	1	11611891	11617419	5529	*	0	0	0	12	16	14	2.70805	9.84e-07	28.4619	9.56e-08	Neg.Binomial.W	0	0.0025321	0.0025321	RCD1	Poly [ADP-ribose] polymerase [Source:UniProtKB/TrEMBL;Acc:M5BF30]
AT1G32300	1	11651327	11653380	2054	*	1	1	0	16	12	8	2.05412	0.000178334	15.7819	7.11e-05	Neg.Binomial.W	0.00032457	0.00584226	0.00551769	GULLO1	Probable L-gulonolactone oxidase 1 [Source:UniProtKB/Swiss-Prot;Acc:Q9C614]
AT1G32340	1	11663008	11666120	3113	*	0	1	1	11	13	12	2.05412	0.000270849	215.514	0.00012528	QuasiPoisson	0.000214156	0.0038548	0.00364065	NHL8	RBR-type E3 ubiquitin transferase [Source:UniProtKB/TrEMBL;Acc:Q9LQM5]
AT1G32400	1	11689064	11691588	2525	*	0	0	0	9	11	8	2.33537	6.21e-05	18.4586	1.74e-05	Neg.Binomial.W	0	0.00369637	0.00369637	TOM2A	Tobamovirus multiplication protein 2A [Source:UniProtKB/Swiss-Prot;Acc:Q9C5W7]
AT1G32415	1	11695596	11697964	2369	*	0	0	0	6	10	7	2.15948	0.000259939	14.7967	0.000119747	Neg.Binomial.W	0	0.00323625	0.00323625	PCMP-E56	Pentatricopeptide repeat-containing protein At1g32415, mitochondrial [Source:UniProtKB/Swiss-Prot;Acc:P0C7R0]
AT1G32440	1	11711944	11715162	3219	*	0	1	0	13	16	15	2.46385	0.00235186	9.73498	0.00180794	Neg.Binomial.W	0.000103552	0.00455628	0.00445273	PKP3	Plastidial pyruvate kinase 3, chloroplastic [Source:UniProtKB/Swiss-Prot;Acc:Q93Z53]
AT1G32450	1	11715147	11719988	4842	*	0	1	0	15	14	13	2.42037	0.000210641	254.021	9.06e-05	QuasiPoisson	6.88e-05	0.00289137	0.00282253	NPF7.3	Protein NRT1/ PTR FAMILY 7.3 [Source:UniProtKB/Swiss-Prot;Acc:Q9LQL2]
AT1G32490	1	11742006	11749788	7783	*	1	2	0	8	8	9	1.54045	0.00020223	15.4461	8.49e-05	Neg.Binomial	0.000128485	0.00107071	0.000942225	ESP3	ESP3 [Source:UniProtKB/TrEMBL;Acc:A0A178W3A5]
AT1G32530	1	11759427	11762635	3209	*	0	3	1	10	8	8	1.42139	0.00915308	6.96289	0.00832177	Neg.Binomial.W	0.000415498	0.00270074	0.00228524	MIP1	MND1-interacting protein 1 [Source:UniProtKB/Swiss-Prot;Acc:Q8RX22]
AT1G32720	1	11834902	11836631	1730	*	0	0	0	11	17	12	2.66259	2.05e-06	26.7891	2.27e-07	Neg.Binomial.W	0	0.00770713	0.00770713		Cytochrome C oxidase polypeptide VIB family protein [Source:UniProtKB/TrEMBL;Acc:Q3ED35]
AT1G32750	1	11846247	11856765	10519	*	0	0	3	26	28	27	2.63906	0.00505972	8.15519	0.00429381	Neg.Binomial.W	9.51e-05	0.00256678	0.00247172	TAF1	Transcription initiation factor TFIID subunit 1 [Source:UniProtKB/Swiss-Prot;Acc:Q8LRK9]
AT1G32810	1	11881311	11886015	4705	*	1	1	0	9	13	9	1.91692	0.000328616	14.243	0.000160653	Neg.Binomial.W	0.000141693	0.00219624	0.00205455		Location of EST 206I21T7, gb [Source:UniProtKB/TrEMBL;Acc:Q9MAQ7]
AT1G32900	1	11920390	11923866	3477	*	0	0	0	6	8	7	2.07944	0.000438527	13.4734	0.000241966	Neg.Binomial.W	0	0.00201323	0.00201323	GBSS1	Granule-bound starch synthase 1, chloroplastic/amyloplastic [Source:UniProtKB/Swiss-Prot;Acc:Q9MAQ0]
AT1G32910	1	11925320	11927302	1983	*	1	0	0	11	12	10	2.19722	3.54e-05	19.8553	8.35e-06	Neg.Binomial.W	0.000168095	0.00554715	0.00537905		HXXXD-type acyl-transferase family protein [Source:UniProtKB/TrEMBL;Acc:Q9MAP9]
AT1G32940	1	11937183	11941116	3934	*	1	0	0	19	17	16	2.62104	0.000188031	278.52	7.55e-05	QuasiPoisson	8.47e-05	0.00440603	0.0043213	SBT3.5	Subtilisin-like protease SBT3.5 [Source:UniProtKB/Swiss-Prot;Acc:Q9MAP7]
AT1G32970	1	11948650	11951982	3333	*	0	0	0	13	17	13	2.73003	7.33e-07	29.1411	6.73e-08	Neg.Binomial.W	0	0.00430043	0.00430043	SBT3.2	Subtilisin-like protease SBT3.2 [Source:UniProtKB/Swiss-Prot;Acc:Q9MAP4]
AT1G32980	1	11954278	11955362	1085	*	2	1	0	10	10	9	1.67398	0.00292041	9.27688	0.00232065	Neg.Binomial.W	0.000921659	0.00890937	0.00798771		Subtilisin-like serine endopeptidase family protein [Source:UniProtKB/TrEMBL;Acc:Q1PFP8]
AT1G33010	1	11959287	11960591	1305	*	2	0	3	16	9	14	1.65823	0.00689831	28.1081	0.00608016	QuasiPoisson	0.00127714	0.00996169	0.00868455		Putative F-box protein At1g33010 [Source:UniProtKB/Swiss-Prot;Acc:Q9MAP2]
AT1G33340	1	12087196	12088999	1804	*	0	0	0	7	7	8	2.12026	0.000328616	14.2208	0.000162564	Neg.Binomial.W	0	0.00406504	0.00406504		Putative clathrin assembly protein At1g33340 [Source:UniProtKB/Swiss-Prot;Acc:Q9C502]
AT1G33350	1	12089249	12091743	2495	*	0	1	0	8	10	11	2.07944	0.00078594	105.774	0.000504091	QuasiPoisson	0.000133601	0.00387441	0.00374082	PCMP-E57	Pentatricopeptide repeat-containing protein At1g33350 [Source:UniProtKB/Swiss-Prot;Acc:Q9C501]
AT1G33360	1	12091780	12096486	4707	*	0	0	0	8	9	4	2.07944	0.000480528	13.2279	0.000275809	Neg.Binomial.W	0	0.00148715	0.00148715	CLPX3	CLP protease regulatory subunit CLPX3, mitochondrial [Source:UniProtKB/Swiss-Prot;Acc:Q66GN9]
AT1G33390	1	12099482	12104680	5199	*	0	2	1	15	18	12	2.07944	0.000799556	12.0621	0.000514571	Neg.Binomial.W	0.000192345	0.00288517	0.00269283	FAS4	FAS4 [Source:UniProtKB/TrEMBL;Acc:A0A178WIP4]
AT1G33400	1	12104708	12109531	4824	*	0	1	0	8	7	7	1.83258	0.000670647	116.783	0.00041591	QuasiPoisson	6.91e-05	0.00152018	0.00145108	TPR9	Tetratricopeptide repeat (TPR)-like superfamily protein [Source:TAIR;Acc:AT1G33400]
AT1G33410	1	12109561	12118861	9301	*	1	1	0	14	13	8	2.02815	4.26e-07	30.4796	3.37e-08	Neg.Binomial	7.17e-05	0.00125435	0.00118267	SAR1	SAR1 [Source:UniProtKB/TrEMBL;Acc:A0A178WF46]
AT1G33680	1	12203945	12208698	4754	*	0	1	1	8	11	10	1.8563	0.000795126	105.01	0.000511223	QuasiPoisson	0.000140233	0.00203338	0.00189314		KH domain-containing protein [Source:UniProtKB/TrEMBL;Acc:Q0WLY0]
AT1G33700	1	12208308	12214313	6006	*	3	3	3	18	23	18	1.88031	2.55e-05	20.6634	5.48e-06	Neg.Binomial.W	0.0004995	0.0032745	0.002775		Non-lysosomal glucosylceramidase [Source:UniProtKB/TrEMBL;Acc:F4HR96]
AT1G33770	1	12241614	12245292	3679	*	3	5	1	22	22	19	1.94591	0.00190059	61.7209	0.00141832	QuasiPoisson	0.000815439	0.00570807	0.00489263		Protein kinase superfamily protein [Source:UniProtKB/TrEMBL;Acc:Q9LQ29]
AT1G33780	1	12244560	12246231	1672	*	0	0	0	8	9	6	2.15948	0.000255027	14.8493	0.00011645	Neg.Binomial.W	0	0.00458533	0.00458533		Electron transporter, putative (DUF179) [Source:UniProtKB/TrEMBL;Acc:Q8W467]
AT1G33900	1	12311518	12313518	2001	*	0	0	0	8	8	9	2.23359	0.000140779	16.3825	5.18e-05	Neg.Binomial.W	0	0.00416458	0.00416458	IAN4	Immune-associated nucleotide-binding protein 4 [Source:UniProtKB/Swiss-Prot;Acc:Q9C8U7]
AT1G33930	1	12323474	12327311	3838	*	0	0	0	10	8	10	2.33537	6.15e-05	18.495	1.7e-05	Neg.Binomial.W	0	0.00243182	0.00243182	IAN6	Immune-associated nucleotide-binding protein 6 [Source:UniProtKB/Swiss-Prot;Acc:Q9C8V0]
AT1G33960	1	12346138	12348733	2596	*	0	1	0	13	14	10	2.30259	1.95e-07	32.2377	1.36e-08	Neg.Binomial	0.000128403	0.0047509	0.0046225	AIG1	P-loop containing nucleoside triphosphate hydrolases superfamily protein [Source:TAIR;Acc:AT1G33960]
AT1G34015	1	12361832	12363493	1662	*	0	0	1	12	6	17	2.25129	0.00886537	24.053	0.00801868	QuasiPoisson	0.000200562	0.00701965	0.00681909		S-locus glycoprotein family protein [Source:UniProtKB/TrEMBL;Acc:A0A1P8AWX0]
AT1G34020	1	12366810	12370014	3205	*	0	0	0	9	10	7	2.26868	0.000109079	17.0069	3.72e-05	Neg.Binomial.W	0	0.00270411	0.00270411	URGT6	UDP-rhamnose/UDP-galactose transporter 6 [Source:UniProtKB/Swiss-Prot;Acc:Q9FDZ5]
AT1G34050	1	12393426	12396194	2769	*	0	0	0	12	13	11	2.56495	5.81e-06	24.2867	8.3e-07	Neg.Binomial.W	0	0.00433369	0.00433369		Ankyrin repeat family protein [Source:UniProtKB/TrEMBL;Acc:Q9FX13]
AT1G34060	1	12396397	12398418	2022	*	0	0	0	13	16	13	2.70805	9.65e-07	28.5201	9.27e-08	Neg.Binomial.W	0	0.00692384	0.00692384	TAR4	Tryptophan aminotransferase-related protein 4 [Source:UniProtKB/Swiss-Prot;Acc:Q93Z38]
AT1G34110	1	12417012	12421792	4781	*	0	0	0	8	8	8	2.19722	1.45e-05	22.0839	2.61e-06	Neg.Binomial	0	0.00167329	0.00167329		Probable LRR receptor-like serine/threonine-protein kinase At1g34110 [Source:UniProtKB/Swiss-Prot;Acc:C0LGF5]
AT1G34210	1	12458564	12462905	4342	*	0	0	0	15	15	13	2.73003	7.01e-07	29.3069	6.18e-08	Neg.Binomial.W	0	0.00330109	0.00330109	SERK2	Somatic embryogenesis receptor kinase 2 [Source:UniProtKB/Swiss-Prot;Acc:Q9XIC7]
AT1G34260	1	12485318	12492207	6890	*	0	2	1	22	27	24	2.53897	0.00025822	14.8207	0.00011823	Neg.Binomial.W	0.000145138	0.00353169	0.00338655	FAB1D	Putative 1-phosphatidylinositol-3-phosphate 5-kinase FAB1D [Source:UniProtKB/Swiss-Prot;Acc:Q9XID0]
AT1G34300	1	12503360	12506172	2813	*	0	1	1	12	10	11	1.97408	7.39e-05	18.0212	2.18e-05	Neg.Binomial	0.000236995	0.00391042	0.00367342		G-type lectin S-receptor-like serine/threonine-protein kinase At1g34300 [Source:UniProtKB/Swiss-Prot;Acc:Q9XID3]
AT1G34310	1	12508548	12511520	2973	*	1	0	0	10	14	13	2.30259	5.41e-05	18.8281	1.43e-05	Neg.Binomial.W	0.00011212	0.00414845	0.00403633	ARF12	Auxin response factor 12 [Source:UniProtKB/Swiss-Prot;Acc:Q9XID4]
AT1G34315	1	12514106	12516521	2416	*	0	1	3	9	10	11	1.5506	0.00971235	6.84828	0.00887267	Neg.Binomial.W	0.000551876	0.00413907	0.0035872		unknown protein; FUNCTIONS IN: molecular_function unknown; INVOLVED IN: biological_process unknown; LOCATED IN: endomembrane system; BEST Arabidopsis thaliana protein match is: unknown protein (TAIR:AT3G31400.1); Ha. [Source:TAIR;Acc:AT1G34315]
AT1G34370	1	12550339	12552629	2291	*	2	0	1	10	8	10	1.64223	0.00329064	9.03136	0.00265387	Neg.Binomial.W	0.000436491	0.00407391	0.00363742	STOP1	Protein SENSITIVE TO PROTON RHIZOTOXICITY 1 [Source:UniProtKB/Swiss-Prot;Acc:Q9C8N5]
AT1G34390	1	12556005	12559082	3078	*	1	0	0	11	12	13	2.27727	0.000298444	201.855	0.000142515	QuasiPoisson	0.000108295	0.00389864	0.00379034	ARF22	Auxin response factor 22 [Source:UniProtKB/Swiss-Prot;Acc:Q9C8N7]
AT1G34410	1	12577722	12580824	3103	*	2	0	1	10	20	12	2.0149	0.000973571	11.6254	0.000650567	Neg.Binomial.W	0.000322269	0.00451176	0.00418949	ARF21	Putative auxin response factor 21 [Source:UniProtKB/Swiss-Prot;Acc:Q9C8N9]
AT1G34420	1	12584345	12587778	3434	*	0	0	0	11	11	10	2.45674	1.9e-05	21.4337	3.66e-06	Neg.Binomial.W	0	0.00310619	0.00310619		F12K21.25 [Source:UniProtKB/TrEMBL;Acc:Q9LNK3]
AT1G34440	1	12591348	12593579	2232	*	0	0	1	15	19	15	2.56495	0.0003622	175.053	0.000188561	QuasiPoisson	0.000149343	0.0073178	0.00716846		unknown protein; BEST Arabidopsis thaliana protein match is: unknown protein (TAIR:AT4G05095.1); Ha. [Source:TAIR;Acc:AT1G34440]
AT1G34550	1	12646674	12652646	5973	*	0	1	1	45	60	24	3.27336	4.08e-06	25.1252	5.37e-07	Neg.Binomial.W	0.000111613	0.00719906	0.00708745	EMB2756	Protein of unknown function (DUF616) [Source:TAIR;Acc:AT1G34550]
AT1G34570	1	12654927	12656605	1679	*	1	1	1	8	8	11	2.19722	8.07e-05	17.7717	2.49e-05	Neg.Binomial.W	0.000595593	0.00536033	0.00476474		Essential protein Yae1, N-terminal [Source:UniProtKB/TrEMBL;Acc:F4HV08]
AT1G34630	1	12685176	12687641	2466	*	0	0	0	9	10	9	2.33537	6.33e-05	18.3887	1.8e-05	Neg.Binomial.W	0	0.00378481	0.00378481		At1g34630/F12K21.3 [Source:UniProtKB/TrEMBL;Acc:Q8VZG0]
AT1G34760	1	12743722	12745748	2027	*	0	0	1	9	11	8	2.04769	7.21e-06	23.7866	1.08e-06	Neg.Binomial	0.000164447	0.00460451	0.00444006	GRF11	general regulatory factor 11 [Source:TAIR;Acc:AT1G34760]
AT1G35150	1	12864158	12866238	2081	*	0	1	1	11	10	9	1.88707	0.000426867	158.72	0.000228489	QuasiPoisson	0.000320359	0.00480538	0.00448502		General transcription factor 2-related zinc finger protein [Source:UniProtKB/TrEMBL;Acc:Q9C6E6]
AT1G35215	1	12902718	12906171	3454	*	0	0	3	8	7	11	1.57554	0.0171122	5.76041	0.0163912	Neg.Binomial.W	0.000289519	0.00250917	0.00221965		Transmembrane protein [Source:UniProtKB/TrEMBL;Acc:A0A1P8AWK7]
AT1G35220	1	12908848	12914858	6011	*	0	0	0	13	11	14	2.61496	3.3e-06	25.6586	4.07e-07	Neg.Binomial.W	0	0.00210725	0.00210725		unknown protein; FUNCTIONS IN: molecular_function unknown; INVOLVED IN: biological_process unknown; LOCATED IN: cellular_component unknown; EXPRESSED IN: 22 plant structures; EXPRESSED DURING: 13 growth stages; Ha. [Source:TAIR;Acc:AT1G35220]
AT1G35240	1	12927303	12930523	3221	*	1	0	0	8	10	8	1.981	0.000740472	110.183	0.000465684	QuasiPoisson	0.000103488	0.00269068	0.00258719	ARF20	auxin response factor 20 [Source:TAIR;Acc:AT1G35240]
AT1G35520	1	13082819	13085830	3012	*	0	1	0	13	12	16	2.3979	0.0130944	6.2663	0.0123056	Neg.Binomial.W	0.000110668	0.00453741	0.00442674	ARF15	Putative auxin response factor 15 [Source:UniProtKB/Swiss-Prot;Acc:Q9LQE3]
AT1G35530	1	13089816	13097286	7471	*	0	0	0	10	17	12	2.63906	2.94e-06	25.9575	3.49e-07	Neg.Binomial.W	0	0.00174006	0.00174006		DEAD/DEAH box RNA helicase family protein [Source:UniProtKB/TrEMBL;Acc:F4HYE4]
AT1G35540	1	13108634	13111700	3067	*	1	0	0	4	19	16	2.35138	4.73e-05	19.1454	1.21e-05	Neg.Binomial	0.000108684	0.00423867	0.00412999	ARF14	Putative auxin response factor 14 [Source:UniProtKB/Swiss-Prot;Acc:Q9LQE8]
AT1G35580	1	13122082	13125328	3247	*	0	0	2	17	13	13	2.2192	0.00169195	66.1829	0.00124203	QuasiPoisson	0.000205318	0.00441433	0.00420901	CINV1	Alkaline/neutral invertase CINV1 [Source:UniProtKB/Swiss-Prot;Acc:Q9LQF2]
AT1G35610	1	13143061	13144988	1928	*	1	0	0	11	11	11	2.19722	7.6e-05	17.9553	2.26e-05	Neg.Binomial.W	0.000172891	0.00570539	0.0055325		Cysteine/Histidine-rich C1 domain family protein [Source:UniProtKB/TrEMBL;Acc:F4HZZ0]
AT1G35614	1	13148592	13149559	968	*	0	1	3	11	10	18	1.79176	0.000742885	12.2413	0.000467433	Neg.Binomial.W	0.00137741	0.0134298	0.0120523		unknown protein; BEST Arabidopsis thaliana protein match is: unknown protein (TAIR:AT1G35500.1); Ha. [Source:TAIR;Acc:AT1G35614]
AT1G35617	1	13153583	13153948	366	*	0	1	1	9	6	8	1.64866	0.00168114	66.4207	0.00123357	QuasiPoisson	0.00182149	0.0209472	0.0191257		unknown protein; Ha. [Source:TAIR;Acc:AT1G35617]
AT1G35625	1	13158466	13160284	1819	*	0	0	0	14	14	12	2.66259	2.31e-09	41.9153	9.53e-11	Neg.Binomial	0	0.00733004	0.00733004	RMR6	Receptor homology region, transmembrane domain- and RING domain-containing protein 6 [Source:UniProtKB/Swiss-Prot;Acc:F4HZZ4]
AT1G35660	1	13192608	13198142	5535	*	0	1	0	17	20	20	2.70805	0.000973571	11.6256	0.00065051	Neg.Binomial.W	6.02e-05	0.0034327	0.00337248		unknown protein; FUNCTIONS IN: molecular_function unknown; INVOLVED IN: biological_process unknown; LOCATED IN: plasma membrane; EXPRESSED IN: 19 plant structures; EXPRESSED DURING: 11 growth stages; Ha. [Source:TAIR;Acc:AT1G35660]
AT1G35780	1	13277259	13280387	3129	*	0	1	0	9	9	9	2.0149	0.000347145	180.029	0.000178464	QuasiPoisson	0.00010653	0.00287632	0.00276979		At1g35780/F14D7_9 [Source:UniProtKB/TrEMBL;Acc:Q9LP18]
AT1G35850	1	13330510	13331506	997	*	1	0	1	15	12	10	2.07944	0.000149227	16.2182	5.64e-05	Neg.Binomial.W	0.000668673	0.0123704	0.0117018	APUM17	pumilio 17 [Source:TAIR;Acc:AT1G35850]
AT1G35860	1	13332047	13334050	2004	*	1	0	0	12	12	13	2.30259	0.000218296	248.647	9.45e-05	QuasiPoisson	0.000166334	0.00615436	0.00598802	TOC75-I	Translocon outer membrane complex 75-I [Source:UniProtKB/TrEMBL;Acc:Q9C8B7]
AT1G35890	1	13341300	13341953	654	*	0	1	1	10	9	6	1.72277	0.00241734	53.2182	0.00187713	QuasiPoisson	0.00101937	0.0127421	0.0117227		NAC (No Apical Meristem) domain transcriptional regulator superfamily protein [Source:UniProtKB/TrEMBL;Acc:Q9C8B5]
AT1G35895	1	13346878	13354225	7348	*	0	1	0	21	29	28	3.00815	1.46e-06	27.5606	1.52e-07	Neg.Binomial.W	4.54e-05	0.00353838	0.00349301		Transmembrane protein [Source:UniProtKB/TrEMBL;Acc:A0A1P8ARQ1]
AT1G36070	1	13466694	13470936	4243	*	0	0	0	7	10	8	2.23359	0.000143742	16.2986	5.41e-05	Neg.Binomial.W	0	0.00196402	0.00196402		At1g36070 [Source:UniProtKB/TrEMBL;Acc:Q0V7U5]
AT1G36160	1	13533168	13544015	10848	*	1	1	0	23	29	30	2.83321	0.0135697	6.1967	0.0127989	Neg.Binomial.W	6.15e-05	0.00251967	0.00245821	ACC1	Acetyl-CoA carboxylase 1 [Source:UniProtKB/Swiss-Prot;Acc:Q38970]
AT1G36180	1	13545965	13558600	12636	*	3	1	1	33	31	32	2.95491	1.73e-06	27.1888	1.85e-07	Neg.Binomial.W	0.000131898	0.00253245	0.00240055	ACC2	Acetyl-CoA carboxylase 2 [Source:UniProtKB/Swiss-Prot;Acc:F4I1L3]
AT1G36230	1	13610985	13614051	3067	*	2	1	1	13	22	25	2.70805	6e-07	29.7103	5.02e-08	Neg.Binomial.W	0.000434735	0.00652103	0.0060863		Uncharacterized protein F15C21.12 [Source:UniProtKB/TrEMBL;Acc:Q9C8F8]
AT1G36240	1	13614890	13616233	1344	*	2	0	0	4	13	7	1.6864	0.0132084	6.24861	0.0124291	Neg.Binomial.W	0.000496032	0.00595238	0.00545635	RPL30A	Putative 60S ribosomal protein L30-1 [Source:UniProtKB/Swiss-Prot;Acc:Q9C8F7]
AT1G36325	1	13681704	13683045	1342	*	0	1	1	6	9	13	1.82455	0.00621554	29.9879	0.00541241	QuasiPoisson	0.000496771	0.00695479	0.00645802		GCK domain protein [Source:UniProtKB/TrEMBL;Acc:A0A1P8ASS6]
AT1G36370	1	13696042	13698739	2698	*	0	0	0	8	8	6	2.12026	0.000333688	14.1731	0.00016674	Neg.Binomial.W	0	0.00271806	0.00271806	SHM7	Serine hydroxymethyltransferase 7 [Source:UniProtKB/Swiss-Prot;Acc:Q84WV0]
AT1G36675	1	13867568	13869490	1923	*	0	0	0	11	9	12	2.45674	1.96e-05	21.3325	3.86e-06	Neg.Binomial.W	0	0.00554689	0.00554689		Glycine-rich protein [Source:UniProtKB/TrEMBL;Acc:F4I389]
AT1G36756	1	13917331	13917816	486	*	2	0	2	6	6	9	1.23214	0.00340804	8.95672	0.00276451	Neg.Binomial.W	0.00274348	0.0144033	0.0116598		Uncharacterized protein T32O22_6 [Source:UniProtKB/TrEMBL;Acc:Q9FRI9]
AT1G36970	1	14016385	14018356	1972	*	0	1	0	7	6	15	2.04769	0.0138093	18.1535	0.0130464	QuasiPoisson	0.000169033	0.00473293	0.0045639		Domain of unknown function (DUF1985) [Source:TAIR;Acc:AT1G36970]
AT1G37000	1	14036038	14037145	1108	*	0	0	1	10	10	4	1.90954	0.00881773	24.1686	0.00795128	QuasiPoisson	0.000300842	0.00722022	0.00691937		Beta-galactosidase related protein [Source:UniProtKB/TrEMBL;Acc:F4I3A5]
AT1G37020	1	14046735	14049742	3008	*	0	2	1	6	14	15	1.84583	0.0106401	21.4336	0.00980988	QuasiPoisson	0.000332447	0.00387855	0.0035461		Cysteine proteinases superfamily protein [Source:UniProtKB/TrEMBL;Acc:F4I3A8]
AT1G37113	1	14136413	14138703	2291	*	0	0	3	7	18	13	1.92181	0.0147813	6.03329	0.0140386	Neg.Binomial.W	0.000436491	0.00552888	0.00509239		unknown protein; LOCATED IN: chloroplast; Ha. [Source:TAIR;Acc:AT1G37113]
AT1G38790	1	14543277	14544528	1252	*	2	2	2	11	9	11	1.64223	0.00100019	11.5718	0.000669603	Neg.Binomial.W	0.00159744	0.00825346	0.00665602		unknown protein; BEST Arabidopsis thaliana protein match is: unknown protein (TAIR:AT2G08986.1); Ha. [Source:TAIR;Acc:AT1G38790]
AT1G39070	1	14733525	14745983	12459	*	0	0	0	15	18	14	2.81341	2.1e-07	32.0503	1.5e-08	Neg.Binomial.W	0	0.00125746	0.00125746
AT1G40104	1	15081952	15085893	3942	*	1	1	1	14	12	6	2.36712	2.01e-05	21.2483	4.03e-06	Neg.Binomial.W	0.000253678	0.0027059	0.00245222		unknown protein; FUNCTIONS IN: molecular_function unknown; INVOLVED IN: biological_process unknown; LOCATED IN: cellular_component unknown; BEST Arabidopsis thaliana protein match is: unknown protein (TAIR:AT2G08986.1); Ha. [Source:TAIR;Acc:AT1G40104]
AT1G40390	1	15432576	15434674	2099	*	3	3	1	25	17	16	2.11453	3.52e-10	46.028	1.17e-11	Neg.Binomial	0.00111164	0.00921073	0.0080991		DNAse I-like superfamily protein [Source:UniProtKB/TrEMBL;Acc:F4I7W9]
AT1G41820	1	15582423	15585143	2721	*	1	1	0	15	14	10	2.12823	0.000119748	16.789	4.18e-05	Neg.Binomial.W	0.000245008	0.00477765	0.00453265		Uncharacterized protein T4I21.4 [Source:UniProtKB/TrEMBL;Acc:Q9C8Q4]
AT1G41920	1	15680978	15684487	3510	*	4	2	4	24	38	32	2.24071	2.63e-06	26.232	3.03e-07	Neg.Binomial.W	0.000949668	0.00892688	0.00797721		General transcription factor 2-related zinc finger protein [Source:UniProtKB/TrEMBL;Acc:F4I7X4]
AT1G42470	1	15926676	15935529	8854	*	0	0	1	9	17	18	2.46385	0.00893547	7.00964	0.00810718	Neg.Binomial.W	3.76e-05	0.0016565	0.00161885		Patched family protein [Source:TAIR;Acc:AT1G42470]
AT1G42540	1	15973054	15976813	3760	*	5	3	2	28	32	29	2.18605	1.03e-05	22.9304	1.68e-06	Neg.Binomial.W	0.000886525	0.00789007	0.00700355	GLR3.3	Glutamate receptor 3.3 [Source:UniProtKB/Swiss-Prot;Acc:Q9C8E7]
AT1G42550	1	15976805	15979952	3148	*	0	2	0	18	18	17	2.41591	0.00113507	11.2838	0.000781864	Neg.Binomial.W	0.000211775	0.00561203	0.00540025	PMI1	Protein PLASTID MOVEMENT IMPAIRED 1 [Source:UniProtKB/Swiss-Prot;Acc:Q9C8E6]
AT1G42680	1	16041656	16042880	1225	*	0	1	0	6	10	6	1.83258	0.00421416	38.0529	0.00350654	QuasiPoisson	0.000272109	0.0059864	0.00571429		p-loop containing nucleoside triphosphate hydrolases superfamily protein [Source:UniProtKB/TrEMBL;Acc:F4I9H4]
AT1G43140	1	16232785	16236109	3325	*	1	2	1	5	11	7	1.7492	0.0117166	20.1416	0.010923	QuasiPoisson	0.000401003	0.00230576	0.00190476		Putative cullin-like protein 1 [Source:UniProtKB/Swiss-Prot;Acc:P0CH31]
AT1G43145	1	16238525	16240015	1491	*	1	4	3	17	13	12	1.65823	8.27e-08	34.1775	5.03e-09	Neg.Binomial.W	0.00178851	0.00938967	0.00760116		unknown protein; FUNCTIONS IN: molecular_function unknown; INVOLVED IN: biological_process unknown; LOCATED IN: cellular_component unknown; Ha. [Source:TAIR;Acc:AT1G43145]
AT1G43160	1	16263805	16264945	1141	*	0	0	0	4	6	11	2.07944	0.000484361	13.1968	0.000280427	Neg.Binomial.W	0	0.00613497	0.00613497	RAP2-6	Ethylene-responsive transcription factor RAP2-6 [Source:UniProtKB/Swiss-Prot;Acc:Q7G1L2]
AT1G43620	1	16425412	16430287	4876	*	0	0	0	9	8	10	2.30259	8e-05	17.7937	2.46e-05	Neg.Binomial.W	0	0.00184578	0.00184578	UGT80B1	UGT80B1 [Source:UniProtKB/TrEMBL;Acc:A0A384L9N2]
AT1G43690	1	16478159	16482859	4701	*	2	1	1	8	8	10	1.8718	0.00103728	89.2833	0.000699615	QuasiPoisson	0.000283628	0.00184358	0.00155995		At1g43690/F2J6_4 [Source:UniProtKB/TrEMBL;Acc:Q8VYV0]
AT1G43710	1	16486230	16488462	2233	*	2	3	2	11	9	12	1.51983	1.98e-13	61.5489	4.32e-15	Neg.Binomial.W	0.00104493	0.00477683	0.0037319	SDC	SDC1 [Source:UniProtKB/TrEMBL;Acc:A0A178WA97]
AT1G43720	1	16495080	16496078	999	*	1	0	2	9	16	7	1.76359	0.0021828	9.88792	0.00166367	Neg.Binomial.W	0.001001	0.0106773	0.00967634		unknown protein; BEST Arabidopsis thaliana protein match is: unknown protein (TAIR:AT3G42870.1); Ha. [Source:TAIR;Acc:AT1G43720]
AT1G43730	1	16508723	16509784	1062	*	1	0	3	20	10	18	1.98592	0.00372766	8.76936	0.00306334	Neg.Binomial.W	0.00125549	0.0150659	0.0138104		RNA-directed DNA polymerase (Reverse transcriptase)-related family protein [Source:UniProtKB/TrEMBL;Acc:F4ICS7]
AT1G43760	1	16528880	16531065	2186	*	1	1	3	23	24	49	2.95491	7.6e-05	17.9581	2.26e-05	Neg.Binomial.W	0.000762428	0.0146386	0.0138762		DNAse I-like superfamily protein [Source:UniProtKB/TrEMBL;Acc:F4ICS8]
AT1G43815	1	16582084	16584556	2473	*	0	4	3	26	16	22	1.90211	0.000939829	11.7015	0.000624499	Neg.Binomial.W	0.000943523	0.0086265	0.00768298
AT1G43970	1	16681269	16682933	1665	*	0	2	2	11	21	17	2.00533	0.00202325	10.052	0.00152186	Neg.Binomial.W	0.000800801	0.00980981	0.00900901		unknown protein; Ha. [Source:TAIR;Acc:AT1G43970]
AT1G43980	1	16687430	16689563	2134	*	0	0	0	7	8	7	2.12026	0.000328616	14.2208	0.000162564	Neg.Binomial.W	0	0.00343643	0.00343643	PCMP-E58	Pentatricopeptide repeat-containing protein At1g43980, mitochondrial [Source:UniProtKB/Swiss-Prot;Acc:Q9LP03]
AT1G44020	1	16715972	16718656	2685	*	2	1	1	22	15	13	2.52573	3.27e-06	25.6956	4e-07	Neg.Binomial.W	0.000496586	0.00620732	0.00571074		Cysteine/Histidine-rich C1 domain family protein [Source:UniProtKB/TrEMBL;Acc:F4IEE1]
AT1G44030	1	16724237	16726752	2516	*	2	2	2	20	19	17	2.23359	2.05e-06	26.784	2.28e-07	Neg.Binomial.W	0.000794913	0.00741918	0.00662427		Cysteine/Histidine-rich C1 domain family protein [Source:TAIR;Acc:AT1G44030]
AT1G44100	1	16764392	16767685	3294	*	0	0	1	12	8	7	2.0149	0.00293369	47.3762	0.00233487	QuasiPoisson	0.000101194	0.00273224	0.00263105	AAP5	Amino acid permease 5 [Source:UniProtKB/Swiss-Prot;Acc:Q8GUM3]
AT1G44120	1	16780059	16787623	7565	*	5	5	3	27	17	22	1.62471	0.000188271	15.6382	7.67e-05	Neg.Binomial.W	0.000572813	0.00290813	0.00233532		Armadillo/beta-catenin-like repeat ; C2 calcium/lipid-binding domain (CaLB) protein [Source:TAIR;Acc:AT1G44120]
AT1G44160	1	16794820	16796450	1631	*	1	1	1	11	11	9	2.33537	2.08e-05	21.1821	4.18e-06	Neg.Binomial.W	0.000613121	0.00633558	0.00572246		HSP40/DnaJ peptide-binding protein [Source:UniProtKB/TrEMBL;Acc:Q0WRX5]
AT1G44170	1	16796400	16800321	3922	*	0	1	0	7	11	6	1.90954	0.000506257	13.0949	0.000296106	Neg.Binomial.W	8.5e-05	0.00203978	0.00195479	ALDH3H1	Aldehyde dehydrogenase family 3 member H1 [Source:UniProtKB/Swiss-Prot;Acc:Q70DU8]
AT1G44750	1	16892527	16896089	3563	*	1	2	3	10	11	11	1.67398	0.00148222	10.7127	0.00106401	Neg.Binomial.W	0.000561325	0.00299373	0.00243241	PUP11	Probable purine permease 11 [Source:UniProtKB/Swiss-Prot;Acc:Q9LPF6]
AT1G44835	1	16939692	16942558	2867	*	0	0	0	8	9	8	2.23359	0.000140779	16.3825	5.18e-05	Neg.Binomial.W	0	0.00290664	0.00290664		YbaK/aminoacyl-tRNA synthetase-associated domain-containing protein [Source:UniProtKB/TrEMBL;Acc:F4HPK3]
AT1G44910	1	16975604	16982965	7362	*	2	3	0	19	23	21	2.11021	0.00379956	8.72747	0.00313452	Neg.Binomial.W	0.000226388	0.00285249	0.0026261	PRP40A	Pre-mRNA-processing protein 40A [Source:UniProtKB/Swiss-Prot;Acc:B6EUA9]
AT1G45180	1	17098475	17101954	3480	*	1	0	0	5	8	9	1.83258	0.00331526	43.9832	0.002682	QuasiPoisson	9.58e-05	0.00210728	0.00201149		F27F5.26 [Source:UniProtKB/TrEMBL;Acc:Q9MAJ1]
AT1G45545	1	17180615	17183237	2623	*	2	4	3	19	16	17	1.75402	0.000207149	15.3866	8.76e-05	Neg.Binomial.W	0.00114373	0.00660821	0.00546448		Plant protein of unknown function (DUF827) [Source:TAIR;Acc:AT1G45545]
AT1G45976	1	17199314	17200841	1528	*	3	1	2	6	7	8	1.25276	0.0182626	5.63937	0.0175615	Neg.Binomial.W	0.0013089	0.00458115	0.00327225	SBP1	SBP1 [Source:UniProtKB/TrEMBL;Acc:A0A178WK23]
AT1G46696	1	17261860	17264183	2324	*	5	1	2	29	28	27	2.35138	0.000217524	15.2543	9.4e-05	Neg.Binomial.W	0.00114745	0.0120482	0.0109007		Uncharacterized protein F2G19.33 [Source:UniProtKB/TrEMBL;Acc:Q9C631]
AT1G47056	1	17275890	17277839	1950	*	2	2	4	9	10	10	1.28785	0.00908888	6.97671	0.00825772	Neg.Binomial.W	0.00136752	0.00495726	0.00358974	VFB1	F-box protein At1g47056 [Source:UniProtKB/Swiss-Prot;Acc:Q9C626]
AT1G47340	1	17353847	17356564	2718	*	2	2	1	9	8	9	1.64866	0.000563146	130.699	0.000334021	QuasiPoisson	0.000613196	0.00318862	0.00257542		F-box protein At1g47340 [Source:UniProtKB/Swiss-Prot;Acc:Q0V7S0]
AT1G47389	1	17378580	17379391	812	*	1	1	1	5	36	10	2.83321	2.81e-08	36.5253	1.51e-09	Neg.Binomial.W	0.00123153	0.020936	0.0197044		unknown protein; FUNCTIONS IN: molecular_function unknown; INVOLVED IN: biological_process unknown; LOCATED IN: cellular_component unknown; Ha. [Source:TAIR;Acc:AT1G47389]
AT1G47480	1	17417492	17419442	1951	*	1	2	0	3	16	11	1.70475	0.00472172	8.29675	0.00397161	Neg.Binomial.W	0.000512558	0.00512558	0.00461302	CXE2	Probable carboxylesterase 2 [Source:UniProtKB/Swiss-Prot;Acc:Q9SX78]
AT1G47550	1	17456987	17465195	8209	*	1	1	0	10	9	12	1.91692	0.000650129	119.22	0.000399533	QuasiPoisson	8.12e-05	0.00125878	0.00117757	SEC3A	Exocyst complex component sec3A [Source:UniProtKB/TrEMBL;Acc:F4HTA1]
AT1G47657	1	17531871	17535174	3304	*	0	2	4	43	37	46	2.66259	0.00395063	8.65034	0.00327	Neg.Binomial.W	0.000605327	0.0127119	0.0121065
AT1G47660	1	17533941	17535551	1611	*	0	2	1	29	19	27	2.56495	0.000250931	14.9388	0.000111055	Neg.Binomial.W	0.000620732	0.0155183	0.0148976		unknown protein; Ha. [Source:TAIR;Acc:AT1G47660]
AT1G47740	1	17566511	17569297	2787	*	1	2	1	6	7	9	1.70475	0.00202336	10.0511	0.00152257	Neg.Binomial.W	0.000478412	0.00263126	0.00215285		PPPDE putative thiol peptidase family protein [Source:UniProtKB/TrEMBL;Acc:Q8RXP3]
AT1G47765	1	17574906	17576092	1187	*	0	0	1	7	11	9	2.0149	0.00156895	69.2421	0.00113949	QuasiPoisson	0.00028082	0.00758214	0.00730132		Putative F-box protein At1g47765 [Source:UniProtKB/Swiss-Prot;Acc:Q9FZF3]
AT1G47940	1	17668285	17669713	1429	*	0	4	1	11	12	17	1.68176	0.00984576	22.4977	0.00901606	QuasiPoisson	0.00116632	0.00933053	0.00816422		Pentatricopeptide repeat (PPR) superfamily protein [Source:UniProtKB/TrEMBL;Acc:F4HV54]
AT1G47960	1	17681157	17683719	2563	*	1	2	2	31	21	24	2.7213	5.38e-25	115.312	6.72e-27	Neg.Binomial.W	0.00065028	0.00988425	0.00923397	C/VIF1	Cell wall / vacuolar inhibitor of fructosidase 1 [Source:UniProtKB/Swiss-Prot;Acc:F4HWQ8]
AT1G48050	1	17723382	17727243	3862	*	1	3	0	7	16	8	1.58045	0.00899651	6.99622	0.00816818	Neg.Binomial.W	0.000345244	0.00267564	0.0023304	KU80	ATP-dependent DNA helicase 2 subunit KU80 [Source:UniProtKB/Swiss-Prot;Acc:Q9FQ09]
AT1G48090	1	17732010	17758508	26499	*	1	5	0	39	43	36	2.59857	0.00108071	86.9917	0.000735572	QuasiPoisson	7.55e-05	0.00148433	0.00140886		calcium-dependent lipid-binding family protein [Source:TAIR;Acc:AT1G48090]
AT1G48120	1	17773627	17780106	6480	*	0	0	1	14	12	13	2.35138	0.000252861	227.666	0.000112446	QuasiPoisson	5.14e-05	0.00200617	0.00195473	MAIL3	Serine/threonine-protein phosphatase 7 long form homolog [Source:UniProtKB/Swiss-Prot;Acc:Q9LNG5]
AT1G48430	1	17902632	17906873	4242	*	1	1	1	8	12	13	2.3979	1.17e-05	22.5529	2.04e-06	Neg.Binomial.W	0.000235738	0.00259312	0.00235738		Dihydroxyacetone kinase [Source:UniProtKB/TrEMBL;Acc:F4HYF4]
AT1G48490	1	17921900	17928954	7055	*	1	4	0	9	12	8	1.38629	0.0249978	5.06341	0.024436	Neg.Binomial.W	0.000236239	0.00137019	0.00113395		Protein kinase superfamily protein [Source:TAIR;Acc:AT1G48490]
AT1G48650	1	17989131	17995339	6209	*	0	0	0	12	12	11	2.53897	7.75e-06	23.5982	1.19e-06	Neg.Binomial.W	0	0.00187899	0.00187899		DEA(D/H)-box RNA helicase family protein [Source:UniProtKB/TrEMBL;Acc:F4HYJ6]
AT1G48840	1	18061356	18065031	3676	*	0	1	1	8	8	10	1.75786	0.000733697	110.904	0.00045982	QuasiPoisson	0.000181357	0.00235763	0.00217628		Heat-inducible transcription repressor (DUF639) [Source:UniProtKB/TrEMBL;Acc:Q8VXZ2]
AT1G49040	1	18139174	18149019	9846	*	1	2	1	15	13	12	2.30259	1.64e-08	37.7431	8.07e-10	Neg.Binomial	0.000135419	0.00135419	0.00121877	SCD1	SCD1 [Source:UniProtKB/TrEMBL;Acc:A0A178WQS8]
AT1G49190	1	18191267	18193782	2516	*	0	1	0	14	14	25	2.63906	0.00217525	9.89505	0.00165724	Neg.Binomial.W	0.000132485	0.00702173	0.00688924	RR19	response regulator 19 [Source:TAIR;Acc:AT1G49190]
AT1G49240	1	18215800	18218339	2540	*	1	2	1	24	23	21	2.83321	1.55e-12	57.4082	3.54e-14	Neg.Binomial.W	0.000524934	0.00892388	0.00839895	ACT8	Actin-8 [Source:UniProtKB/Swiss-Prot;Acc:Q96293]
AT1G49270	1	18227122	18230330	3209	*	0	0	0	8	7	11	2.26868	0.000111524	16.9458	3.85e-05	Neg.Binomial.W	0	0.00270074	0.00270074	PERK7	Proline-rich receptor-like protein kinase PERK7 [Source:UniProtKB/Swiss-Prot;Acc:Q9XI96]
AT1G49340	1	18252050	18264672	12623	*	0	1	0	25	19	17	2.77259	0.000641424	120.174	0.000393382	QuasiPoisson	2.64e-05	0.00161082	0.00158441	PI4KA1	Phosphatidylinositol 4-kinase alpha 1 [Source:UniProtKB/Swiss-Prot;Acc:Q9SXA1]
AT1G49530	1	18332429	18333689	1261	*	0	1	1	12	8	11	1.91692	0.00116168	83.0924	0.000803458	QuasiPoisson	0.000528681	0.00819455	0.00766587	GGPP6	Geranylgeranyl pyrophosphate synthase 6, mitochondrial [Source:UniProtKB/Swiss-Prot;Acc:O22043]
AT1G49540	1	18333623	18337520	3898	*	1	6	3	17	18	18	1.66771	0.00324501	9.06184	0.00260999	Neg.Binomial.W	0.000855139	0.00453224	0.0036771	ELP2	Elongator protein 2 [Source:UniProtKB/TrEMBL;Acc:F4I1S8]
AT1G49630	1	18367590	18375494	7905	*	1	1	0	5	8	9	1.60944	0.00379956	40.431	0.00313546	QuasiPoisson	8.43e-05	0.000927683	0.000843348	PREP2	Presequence protease 2, chloroplastic/mitochondrial [Source:UniProtKB/Swiss-Prot;Acc:Q8VY06]
AT1G49670	1	18380804	18386146	5343	*	0	1	1	13	14	14	2.17475	9.07e-05	17.4666	2.92e-05	Neg.Binomial.W	0.000124774	0.00255786	0.00243309	NQR	ARP protein (REF) [Source:TAIR;Acc:AT1G49670]
AT1G49710	1	18391273	18394030	2758	*	0	0	0	8	10	7	2.23359	0.000143742	16.2986	5.41e-05	Neg.Binomial.W	0	0.00302151	0.00302151	FUT12	FUT12 [Source:UniProtKB/TrEMBL;Acc:A0A384LC22]
AT1G49760	1	18416474	18420111	3638	*	1	2	1	9	16	5	2.0149	0.000662831	12.4925	0.00040858	Neg.Binomial.W	0.000366502	0.00274876	0.00238226	PAB8	Polyadenylate-binding protein 8 [Source:UniProtKB/Swiss-Prot;Acc:Q9FXA2]
AT1G49890	1	18470046	18473833	3788	*	0	3	1	15	14	10	1.79176	0.00552234	7.97349	0.00474673	Neg.Binomial.W	0.000351989	0.00343189	0.0030799	QWRF2	QWRF motif-containing protein 2 [Source:UniProtKB/Swiss-Prot;Acc:Q94AI1]
AT1G49940	1	18488127	18491769	3643	*	0	1	1	8	7	10	1.72277	0.0012726	78.5602	0.000894874	QuasiPoisson	0.000182999	0.00228749	0.00210449		BEST Arabidopsis thaliana protein match is: Tetratricopeptide repeat (TPR)-like superfamily protein (TAIR:AT1G04770.1); Ha. [Source:TAIR;Acc:AT1G49940]
AT1G49990	1	18513624	18515099	1476	*	1	2	0	8	8	8	1.50408	0.00552435	7.97218	0.00475018	Neg.Binomial.W	0.000677507	0.00542005	0.00474255		F-box protein At1g49990 [Source:UniProtKB/Swiss-Prot;Acc:Q9LPM2]
AT1G50010	1	18517586	18520000	2415	*	1	4	0	15	15	12	1.72722	1.43e-07	32.9399	9.51e-09	Neg.Binomial	0.000690131	0.0057971	0.00510697	TUBA4	Tubulin alpha-2 chain [Source:UniProtKB/Swiss-Prot;Acc:B9DGT7]
AT1G50030	1	18522248	18539995	17748	*	1	4	1	10	22	17	2.10006	0.00138308	10.8562	0.000984645	Neg.Binomial.W	0.000112689	0.000920291	0.000807603	TOR	Serine/threonine-protein kinase TOR [Source:UniProtKB/TrEMBL;Acc:A0A178WN52]
AT1G50140	1	18569686	18579182	9497	*	0	1	1	9	8	6	1.64866	0.00168114	66.4207	0.00123357	QuasiPoisson	7.02e-05	0.000807272	0.000737075		p-loop containing nucleoside triphosphate hydrolases superfamily protein [Source:UniProtKB/TrEMBL;Acc:F4I4Y6]
AT1G50200	1	18591194	18598569	7376	*	1	2	2	9	10	8	1.6864	0.00028709	14.559	0.000135839	Neg.Binomial.W	0.000225958	0.00122017	0.000994215	ALATS	Alanyl-tRNA synthetase [Source:TAIR;Acc:AT1G50200]
AT1G50240	1	18606511	18614500	7990	*	3	6	2	14	20	12	1.43075	0.0118681	19.9801	0.0110755	QuasiPoisson	0.000458907	0.00191906	0.00146016	TIO	Serine/threonine-protein kinase TIO [Source:UniProtKB/Swiss-Prot;Acc:Q2QAV0]
AT1G50360	1	18649706	18657400	7695	*	0	0	0	6	7	8	2.07944	0.000438527	13.4734	0.000241966	Neg.Binomial.W	0	0.000909682	0.000909682	VIII-A	Myosin-3 [Source:UniProtKB/Swiss-Prot;Acc:F4I507]
AT1G50410	1	18672132	18677652	5521	*	1	0	0	10	7	6	1.8718	0.00286334	48.0756	0.00227172	QuasiPoisson	6.04e-05	0.00138864	0.00132826	CHR28	Helicase-like transcription factor CHR28 [Source:UniProtKB/Swiss-Prot;Acc:Q94BR5]
AT1G50500	1	18707924	18716118	8195	*	0	0	1	8	7	7	1.83258	0.000670647	116.783	0.00041591	QuasiPoisson	4.07e-05	0.000894855	0.000854179	HIT1	Membrane trafficking VPS53 family protein [Source:TAIR;Acc:AT1G50500]
AT1G50820	1	18827706	18834861	7156	*	2	4	2	11	11	11	1.41707	0.00390011	8.67517	0.00322575	Neg.Binomial.W	0.000372648	0.00153717	0.00116452		Aminotransferase-like, plant mobile domain family protein [Source:TAIR;Acc:AT1G50820]
AT1G50910	1	18866753	18869933	3181	*	0	0	0	7	6	9	2.12026	0.000333901	14.1439	0.000169348	Neg.Binomial.W	0	0.00230535	0.00230535		Uncharacterized protein At1g50910 [Source:UniProtKB/TrEMBL;Acc:Q56Y76]
AT1G51110	1	18935301	18937665	2365	*	0	1	0	8	10	10	2.04769	0.00060216	124.757	0.000365732	QuasiPoisson	0.000140944	0.00394644	0.0038055	PAP12	Probable plastid-lipid-associated protein 12, chloroplastic [Source:UniProtKB/Swiss-Prot;Acc:Q8LAP6]
AT1G51172	1	18963205	18965571	2367	*	2	1	3	40	26	22	2.68558	7.78e-06	23.5866	1.19e-06	Neg.Binomial.W	0.000844951	0.0123926	0.0115477		unknown protein; FUNCTIONS IN: molecular_function unknown; INVOLVED IN: biological_process unknown; LOCATED IN: cellular_component unknown; CONTAINS InterPro DOMAIN/s: Protein of unknown function DUF601 (InterPro:IPR006736); BEST Arabidopsis thalian /.../ein match is: Protein of unknown function, DUF601 (TAIR:AT1G46696.1); Ha. [Source:TAIR;Acc:AT1G51172]
AT1G51210	1	18987702	18989267	1566	*	1	1	0	10	7	8	1.72277	0.0012726	78.5602	0.000894874	QuasiPoisson	0.000425713	0.00532141	0.0048957		F11M15.8 protein [Source:UniProtKB/TrEMBL;Acc:Q9SYC4]
AT1G51310	1	19018941	19021808	2868	*	2	2	0	6	9	6	1.23214	0.0111344	20.8303	0.0103073	QuasiPoisson	0.0004649	0.00244072	0.00197583		tRNA (5-methylaminomethyl-2-thiouridylate)-methyltransferase [Source:UniProtKB/TrEMBL;Acc:F4I824]
AT1G51340	1	19030998	19035121	4124	*	0	1	0	7	7	7	1.79176	0.00059163	126.798	0.00035435	QuasiPoisson	8.08e-05	0.00169738	0.00161655	DTX42	Protein DETOXIFICATION [Source:UniProtKB/TrEMBL;Acc:A0A178W9H8]
AT1G51350	1	19035644	19039398	3755	*	0	0	0	7	8	7	2.12026	0.000328616	14.2208	0.000162564	Neg.Binomial.W	0	0.00195295	0.00195295		ARM repeat superfamily protein [Source:UniProtKB/TrEMBL;Acc:Q8RWE7]
AT1G51540	1	19115557	19117534	1978	*	0	0	0	7	9	7	2.15948	0.000252861	14.9019	0.000113251	Neg.Binomial.W	0	0.00387597	0.00387597		At1g51540 [Source:UniProtKB/TrEMBL;Acc:Q84VX7]
AT1G51550	1	19117032	19119382	2351	*	2	3	3	11	13	9	1.41707	0.00325702	9.05197	0.00262413	Neg.Binomial.W	0.00113427	0.00467886	0.00354459		F-box/kelch-repeat protein At1g51550 [Source:UniProtKB/Swiss-Prot;Acc:Q9C8K7]
AT1G51570	1	19122161	19125375	3215	*	1	2	1	11	18	16	2.42037	9e-06	23.2152	1.45e-06	Neg.Binomial.W	0.000414723	0.00466563	0.00425091		Calcium-dependent lipid-binding (CaLB domain) plant phosphoribosyltransferase family protein [Source:UniProtKB/TrEMBL;Acc:Q9C8H3]
AT1G51580	1	19125583	19128161	2579	*	0	1	1	7	8	7	1.60944	0.000631884	121.293	0.000386348	QuasiPoisson	0.000258498	0.00284348	0.00258498		At1g51580 [Source:UniProtKB/TrEMBL;Acc:Q9C553]
AT1G51620	1	19140130	19141926	1797	*	3	3	1	13	12	14	1.71765	0.00100586	11.5604	0.000673712	Neg.Binomial.W	0.00129846	0.00723428	0.00593582		Protein kinase superfamily protein [Source:UniProtKB/TrEMBL;Acc:Q9C8H4]
AT1G51630	1	19141823	19144320	2498	*	1	1	0	13	14	16	2.2192	0.000270541	215.713	0.000125054	QuasiPoisson	0.00026688	0.00573792	0.00547104	MSR2	Protein MANNAN SYNTHESIS-RELATED 2 [Source:UniProtKB/Swiss-Prot;Acc:Q0WPA5]
AT1G51640	1	19149761	19152288	2528	*	0	0	0	10	8	6	2.19722	0.000196978	15.5057	8.23e-05	Neg.Binomial.W	0	0.00316456	0.00316456	ATEXO70G2	Exocyst subunit Exo70 family protein [Source:UniProtKB/TrEMBL;Acc:Q9C8H6]
AT1G51690	1	19163843	19170449	6607	*	0	1	1	11	11	8	1.88707	0.000894433	97.6737	0.000588193	QuasiPoisson	0.000100903	0.00151355	0.00141264	ATB ALPHA	protein phosphatase 2A 55 kDa regulatory subunit B alpha isoform [Source:TAIR;Acc:AT1G51690]
AT1G51760	1	19199351	19201707	2357	*	0	0	0	8	9	8	2.23359	0.000140779	16.3825	5.18e-05	Neg.Binomial.W	0	0.00353557	0.00353557	ILL4	JR3 [Source:UniProtKB/TrEMBL;Acc:A0A178W8I8]
AT1G51790	1	19206615	19211971	5357	*	0	2	0	13	16	11	2.15176	0.00226315	55.5032	0.00173409	QuasiPoisson	0.000124448	0.00248896	0.00236451		Leucine-rich repeat protein kinase family protein [Source:TAIR;Acc:AT1G51790]
AT1G51960	1	19310174	19311683	1510	*	1	2	2	5	11	9	1.60944	0.000287485	14.5552	0.000136115	Neg.Binomial	0.00110375	0.00551876	0.00441501	IQD27	Calmodulin-binding family protein [Source:UniProtKB/TrEMBL;Acc:Q9ZU28]
AT1G51980	1	19323055	19326918	3864	*	2	3	2	9	13	13	1.60944	0.00162127	67.9241	0.00118205	QuasiPoisson	0.000603865	0.00301932	0.00241546		Probable mitochondrial-processing peptidase subunit alpha-1, mitochondrial [Source:UniProtKB/Swiss-Prot;Acc:Q9ZU25]
AT1G52110	1	19386709	19389740	3032	*	1	0	2	4	22	4	1.70475	0.0116547	6.49008	0.0108478	Neg.Binomial.W	0.000329815	0.00329815	0.00296834		Mannose-binding lectin superfamily protein [Source:UniProtKB/TrEMBL;Acc:F4IBA0]
AT1G52150	1	19409688	19414764	5077	*	0	1	1	11	12	11	2.00148	0.000208566	15.371	8.83e-05	Neg.Binomial.W	0.000131311	0.00223229	0.00210098	ATHB-15	Homeobox-leucine zipper family protein / lipid-binding START domain-containing protein [Source:UniProtKB/TrEMBL;Acc:B3H4G8]
AT1G52310	1	19478066	19481154	3089	*	3	3	2	14	15	11	1.60944	0.000816127	103.503	0.000525745	QuasiPoisson	0.000863278	0.00431639	0.00345311		C-type lectin receptor-like tyrosine-protein kinase At1g52310 [Source:UniProtKB/Swiss-Prot;Acc:Q9C823]
AT1G52320	1	19484221	19487997	3777	*	1	2	0	12	16	13	1.99243	0.00102918	11.5109	0.0006919	Neg.Binomial.W	0.00026476	0.00361839	0.00335363		BZIP protein, putative; 48652-45869 [Source:UniProtKB/TrEMBL;Acc:Q9C824]
AT1G52340	1	19489794	19491650	1857	*	1	3	1	8	7	6	1.43508	0.00987401	22.4565	0.00904501	QuasiPoisson	0.000897505	0.00376952	0.00287202	ABA2	Xanthoxin dehydrogenase [Source:UniProtKB/Swiss-Prot;Acc:Q9C826]
AT1G52410	1	19520603	19525685	5083	*	1	0	0	8	10	7	1.94591	0.00120936	80.9925	0.000843983	QuasiPoisson	6.56e-05	0.00163945	0.00157387	TSA1	TSK-associating protein 1 [Source:UniProtKB/Swiss-Prot;Acc:F4ICX9]
AT1G52420	1	19527822	19531443	3622	*	1	1	1	9	16	10	2.45674	6.45e-06	24.0421	9.43e-07	Neg.Binomial.W	0.000276091	0.00322106	0.00294497		At1g52420 [Source:UniProtKB/TrEMBL;Acc:Q9SSP6]
AT1G52450	1	19541577	19546357	4781	*	0	1	0	9	11	12	2.16905	0.000599038	125.655	0.000360657	QuasiPoisson	6.97e-05	0.00223105	0.00216133		F6D8.33 [Source:UniProtKB/TrEMBL;Acc:Q9SSP9]
AT1G52520	1	19565601	19568391	2791	*	1	4	1	9	10	8	1.50408	0.00722505	7.43988	0.00637942	Neg.Binomial.W	0.000716589	0.00322465	0.00250806	FRS6	Protein FAR1-RELATED SEQUENCE 6 [Source:UniProtKB/Swiss-Prot;Acc:Q9SSQ4]
AT1G52530	1	19568588	19570058	1471	*	1	3	1	12	15	11	2.02815	7.71e-05	17.9152	2.31e-05	Neg.Binomial.W	0.00113302	0.00861092	0.00747791		Hus1 protein [Source:UniProtKB/TrEMBL;Acc:Q709F6]
AT1G52570	1	19583617	19587531	3915	*	0	1	1	8	9	9	1.75786	0.000422047	159.833	0.000225382	QuasiPoisson	0.000170285	0.00221371	0.00204342	PLDALPHA2	Phospholipase D alpha 2 [Source:UniProtKB/Swiss-Prot;Acc:Q9SSQ9]
AT1G52580	1	19587603	19589052	1450	*	0	0	1	11	15	11	2.30259	0.000793544	105.197	0.000509463	QuasiPoisson	0.000229885	0.00850575	0.00827586	RBL5	RHOMBOID-like protein 5 [Source:UniProtKB/Swiss-Prot;Acc:Q9SSR0]
AT1G52600	1	19590434	19592731	2298	*	0	0	0	6	7	12	2.23359	0.000157363	16.0653	6.12e-05	Neg.Binomial.W	0	0.00362634	0.00362634		Signal peptidase I [Source:UniProtKB/TrEMBL;Acc:Q9SSR2]
AT1G52640	1	19608709	19610452	1744	*	0	2	1	10	8	7	1.54045	0.00483526	8.24621	0.00408371	Neg.Binomial.W	0.000573394	0.00477829	0.00420489		Pentatricopeptide repeat-containing protein At1g52640, mitochondrial [Source:UniProtKB/Swiss-Prot;Acc:Q9SSR6]
AT1G52660	1	19613378	19614989	1612	*	0	0	0	10	10	11	2.42775	2.53e-05	20.7129	5.34e-06	Neg.Binomial.W	0	0.00641026	0.00641026		P-loop containing nucleoside triphosphate hydrolases superfamily protein [Source:TAIR;Acc:AT1G52660]
AT1G52780	1	19658614	19662186	3573	*	3	7	2	24	23	28	1.83258	0.000426946	13.5795	0.000228664	Neg.Binomial.W	0.00111951	0.00699692	0.00587741		Protein of unknown function (DUF2921) [Source:TAIR;Acc:AT1G52780]
AT1G52940	1	19716402	19723725	7324	*	1	0	0	3	10	9	1.83258	0.0150408	17.1913	0.0143038	QuasiPoisson	4.55e-05	0.00100127	0.000955762	PAP5	purple acid phosphatase 5 [Source:TAIR;Acc:AT1G52940]
AT1G52950	1	19725483	19728035	2553	*	0	1	1	17	12	25	2.43361	2.53e-05	20.7015	5.37e-06	Neg.Binomial.W	0.000261131	0.00705053	0.0067894		Nucleic acid-binding, OB-fold-like protein [Source:UniProtKB/TrEMBL;Acc:Q9C926]
AT1G53040	1	19764245	19767507	3263	*	1	3	1	8	7	7	1.4816	6.83e-05	18.1926	2e-05	Neg.Binomial.W	0.000510777	0.00224742	0.00173664		Putative tRNA (Met) cytidine acetyltransferase [Source:UniProtKB/TrEMBL;Acc:Q0WNW2]
AT1G53050	1	19771916	19775817	3902	*	0	1	0	8	11	11	2.11021	0.000870997	99.2671	0.000570063	QuasiPoisson	8.54e-05	0.00256279	0.00247736		F8L10.9 protein [Source:UniProtKB/TrEMBL;Acc:Q9LNN0]
AT1G53090	1	19783185	19786902	3718	*	0	0	3	15	12	12	1.94591	0.0103654	6.72238	0.00952104	Neg.Binomial.W	0.000268962	0.0034965	0.00322754	SPA4	SPA4 [Source:UniProtKB/TrEMBL;Acc:A0A178WBA0]
AT1G53100	1	19786900	19789150	2251	*	0	0	0	10	8	10	2.33537	6.15e-05	18.495	1.7e-05	Neg.Binomial.W	0	0.00414631	0.00414631		At1g53100 [Source:UniProtKB/TrEMBL;Acc:Q6DBE8]
AT1G53165	1	19813790	19819564	5775	*	0	0	0	12	16	11	2.63906	2.66e-06	26.1944	3.09e-07	Neg.Binomial.W	0	0.00225108	0.00225108	ATMAP4K ALPHA1	Protein kinase superfamily protein [Source:UniProtKB/TrEMBL;Acc:F4HPR9]
AT1G53190	1	19837110	19840370	3261	*	0	2	1	13	12	15	1.96944	0.000647786	12.5429	0.000397711	Neg.Binomial.W	0.000306654	0.00408872	0.00378207		At1g53190 [Source:UniProtKB/TrEMBL;Acc:Q5EAI9]
AT1G53200	1	19840368	19843499	3132	*	0	3	3	12	12	12	1.46634	0.0185543	5.60818	0.0178768	Neg.Binomial.W	0.00063857	0.00383142	0.00319285		unknown protein; Ha. [Source:TAIR;Acc:AT1G53200]
AT1G53240	1	19854615	19857146	2532	*	0	0	1	9	9	8	1.981	0.000452308	150.25	0.000254388	QuasiPoisson	0.000131648	0.00342285	0.00329121	mMDH1	Malate dehydrogenase 1, mitochondrial [Source:UniProtKB/Swiss-Prot;Acc:Q9ZP06]
AT1G53270	1	19862821	19864650	1830	*	0	3	4	16	14	13	1.52606	0.00494429	34.5395	0.00418814	QuasiPoisson	0.00127505	0.00783242	0.00655738	ABCG10	ABCG10 [Source:UniProtKB/TrEMBL;Acc:A0A178WBC4]
AT1G53300	1	19879405	19882895	3491	*	0	1	1	12	15	14	2.17475	9.16e-05	17.4367	2.97e-05	Neg.Binomial.W	0.000190967	0.00391483	0.00372386	TTL1	TPR repeat-containing thioredoxin TTL1 [Source:UniProtKB/Swiss-Prot;Acc:Q9MAH1]
AT1G53310	1	19883935	19888413	4479	*	2	2	3	21	22	16	2.13163	0.000499699	140.22	0.000291179	QuasiPoisson	0.00052095	0.00439086	0.00386991	PPC1	Phosphoenolpyruvate carboxylase 1 [Source:UniProtKB/Swiss-Prot;Acc:Q9MAH0]
AT1G53340	1	19898849	19901091	2243	*	0	0	0	6	8	7	2.07944	0.000438527	13.4734	0.000241966	Neg.Binomial.W	0	0.00312082	0.00312082		Cysteine/Histidine-rich C1 domain family protein [Source:TAIR;Acc:AT1G53340]
AT1G53350	1	19903777	19907068	3292	*	0	0	0	6	8	10	2.19722	0.000196978	15.5057	8.23e-05	Neg.Binomial.W	0	0.00243013	0.00243013	RPP8L2	Probable disease resistance RPP8-like protein 2 [Source:UniProtKB/Swiss-Prot;Acc:P0C8S1]
AT1G53390	1	19917994	19923920	5927	*	0	1	0	14	13	12	2.35138	1.65e-05	21.7618	3.09e-06	Neg.Binomial.W	5.62e-05	0.00219335	0.00213711	ABCG24	ABC transporter G family member 24 [Source:UniProtKB/Swiss-Prot;Acc:Q9MAG3]
AT1G53430	1	19934987	19941185	6199	*	0	0	0	15	26	16	2.99573	1.87e-08	37.4331	9.46e-10	Neg.Binomial.W	0	0.00306501	0.00306501		Probable LRR receptor-like serine/threonine-protein kinase At1g53430 [Source:UniProtKB/Swiss-Prot;Acc:C0LGG8]
AT1G53440	1	19945869	19951562	5694	*	0	1	1	6	12	9	1.79176	0.000573246	12.8325	0.000340656	Neg.Binomial.W	0.000117082	0.00158061	0.00146353		Probable LRR receptor-like serine/threonine-protein kinase At1g53440 [Source:UniProtKB/Swiss-Prot;Acc:C0LGG9]
AT1G53450	1	19951006	19954325	3320	*	0	0	0	3	9	9	2.07944	0.000508541	13.0814	0.000298236	Neg.Binomial.W	0	0.00210843	0.00210843		unknown protein; BEST Arabidopsis thaliana protein match is: unknown protein (TAIR:AT3G14830.2); Ha. [Source:TAIR;Acc:AT1G53450]
AT1G53470	1	19958380	19961827	3448	*	0	0	0	8	12	7	2.30259	8.72e-05	17.5769	2.76e-05	Neg.Binomial.W	0	0.00261021	0.00261021	MSL4	Mechanosensitive ion channel protein 4 [Source:UniProtKB/Swiss-Prot;Acc:Q9LPG3]
AT1G53510	1	19970334	19974393	4060	*	0	1	1	9	14	12	2.02815	0.001188	81.9953	0.000824256	QuasiPoisson	0.000164204	0.00287356	0.00270936	MPK18	Mitogen-activated protein kinase 18 [Source:UniProtKB/Swiss-Prot;Acc:Q9C5C0]
AT1G53600	1	20001236	20004055	2820	*	0	0	0	6	8	7	2.07944	0.000438527	13.4734	0.000241966	Neg.Binomial.W	0	0.00248227	0.00248227	PCMP-E63	Pentatricopeptide repeat-containing protein At1g53600, mitochondrial [Source:UniProtKB/Swiss-Prot;Acc:Q9C8L6]
AT1G53650	1	20028923	20031619	2697	*	0	0	0	7	8	8	2.15948	0	3815.54	0	Neg.Binomial.W	0	0.00284266	0.00284266	CID8	Polyadenylate-binding protein-interacting protein 8 [Source:UniProtKB/Swiss-Prot;Acc:Q9C8M0]
AT1G53710	1	20053161	20056396	3236	*	0	1	0	14	15	14	2.44235	0.000160889	304.982	6.31e-05	QuasiPoisson	0.000103008	0.00442934	0.00432633		Calcineurin-like metallo-phosphoesterase superfamily protein [Source:UniProtKB/TrEMBL;Acc:A8MQN4]
AT1G53730	1	20061405	20065713	4309	*	0	2	2	9	12	7	1.48808	0.0254875	5.0287	0.0249307	Neg.Binomial.W	0.00030943	0.00216601	0.00185658	SRF6	STRUBBELIG-receptor family 6 [Source:UniProtKB/TrEMBL;Acc:A8MQH3]
AT1G53750	1	20065394	20068500	3107	*	0	0	0	8	7	7	2.12026	0.000328616	14.2208	0.000162564	Neg.Binomial.W	0	0.00236026	0.00236026	RPT1A	RPT1A [Source:UniProtKB/TrEMBL;Acc:A0A178W3N8]
AT1G53780	1	20073989	20079022	5034	*	0	5	5	17	19	15	1.42403	0.0486221	3.8894	0.0485917	Neg.Binomial.W	0.000662164	0.00337704	0.00271487		26S proteasome regulatory complex ATPase [Source:UniProtKB/TrEMBL;Acc:F4HTC3]
AT1G53840	1	20101299	20103690	2392	*	1	1	2	11	9	6	1.8718	0.0044547	36.7637	0.00373589	QuasiPoisson	0.000557414	0.00362319	0.00306578	PME1	Pectinesterase [Source:UniProtKB/TrEMBL;Acc:Q0WWC7]
AT1G54040	1	20170715	20173949	3235	*	0	0	0	14	15	12	2.68558	1.31e-06	27.8188	1.33e-07	Neg.Binomial.W	0	0.00422463	0.00422463	ESP	Epithiospecifier protein [Source:UniProtKB/Swiss-Prot;Acc:Q8RY71]
AT1G54100	1	20194712	20199193	4482	*	0	0	1	6	8	9	1.8718	0.001563	69.4425	0.00113322	QuasiPoisson	7.44e-05	0.00171055	0.00163617	ALDH7B4	ALDH7B4 [Source:UniProtKB/TrEMBL;Acc:A0A178W3F2]
AT1G54115	1	20201806	20204412	2607	*	0	3	3	13	17	16	1.6946	0.000834099	11.9725	0.000539925	Neg.Binomial.W	0.000767165	0.0058816	0.00511443	CCX4	Cation/calcium exchanger 4 [Source:UniProtKB/Swiss-Prot;Acc:Q9SYG9]
AT1G54160	1	20217336	20219452	2117	*	0	1	2	14	13	12	1.94591	0.00117476	11.2116	0.000812872	Neg.Binomial.W	0.000472367	0.00614077	0.0056684	NFYA5	Nuclear transcription factor Y subunit A-5 [Source:UniProtKB/Swiss-Prot;Acc:Q9SYH4]
AT1G54170	1	20221029	20226055	5027	*	0	0	1	5	11	5	1.79176	0.0138513	18.114	0.0130948	QuasiPoisson	6.63e-05	0.00139248	0.00132617	CID3	Polyadenylate-binding protein-interacting protein 3 [Source:UniProtKB/Swiss-Prot;Acc:Q8L793]
AT1G54180	1	20227168	20230237	3070	*	0	2	3	12	10	13	1.55814	0.00136977	10.8782	0.00097303	Neg.Binomial.W	0.000542888	0.00380022	0.00325733	BRXL3	Protein Brevis radix-like 3 [Source:UniProtKB/Swiss-Prot;Acc:Q5HZ09]
AT1G54280	1	20262468	20267859	5392	*	0	1	0	8	7	7	1.83258	0.000670647	116.783	0.00041591	QuasiPoisson	6.18e-05	0.00136004	0.00129822	ALA6	Phospholipid-transporting ATPase 6 [Source:UniProtKB/Swiss-Prot;Acc:Q9SLK6]
AT1G54350	1	20286856	20290401	3546	*	1	1	1	15	14	15	2.68558	2.01e-07	32.1567	1.42e-08	Neg.Binomial.W	0.000282008	0.00413612	0.00385411	ABCC2	ABC transporter D family member 2, chloroplastic [Source:UniProtKB/Swiss-Prot;Acc:Q6NLC1]
AT1G54370	1	20293151	20297236	4086	*	0	0	0	6	8	7	2.07944	0.000438527	13.4734	0.000241966	Neg.Binomial.W	0	0.00171317	0.00171317	NHX5	Sodium/hydrogen exchanger 5 [Source:UniProtKB/Swiss-Prot;Acc:Q8S396]
AT1G54385	1	20301072	20303949	2878	*	0	0	2	13	13	11	2.07944	0.00158421	68.8608	0.00115157	QuasiPoisson	0.000231642	0.00428538	0.00405374	SINE1	Protein SINE1 [Source:UniProtKB/Swiss-Prot;Acc:Q5XVI1]
AT1G54440	1	20322964	20328238	5275	*	0	1	2	13	17	15	2.07944	0.000794384	12.0778	0.000510251	Neg.Binomial.W	0.000189573	0.0028436	0.00265403		Polynucleotidyl transferase, ribonuclease H fold protein with HRDC domain-containing protein [Source:UniProtKB/TrEMBL;Acc:F4HWX0]
AT1G54550	1	20369651	20370986	1336	*	3	2	3	10	10	5	1.13943	3.18e-07	31.1409	2.4e-08	Neg.Binomial.W	0.00199601	0.00623752	0.00424152		F-box protein At1g54550 [Source:UniProtKB/Swiss-Prot;Acc:Q9SLH9]
AT1G54560	1	20371469	20380156	8688	*	0	1	0	12	16	15	2.44235	0.000438527	155.603	0.000237538	QuasiPoisson	3.84e-05	0.00164978	0.00161142	XI-E	Myosin-11 [Source:UniProtKB/Swiss-Prot;Acc:F4HWY6]
AT1G54570	1	20380435	20385380	4946	*	0	1	1	8	9	12	1.8563	0.00145641	72.5326	0.00104276	QuasiPoisson	0.000134789	0.00195444	0.00181965		Acyltransferase-like protein At1g54570, chloroplastic [Source:UniProtKB/Swiss-Prot;Acc:Q9ZVN2]
AT1G54590	1	20391560	20393503	1944	*	0	1	2	14	15	12	1.99243	0.00102702	11.5165	0.000689811	Neg.Binomial.W	0.000514403	0.00703018	0.00651577		Pre-mRNA-splicing factor-like protein [Source:UniProtKB/TrEMBL;Acc:F4HWZ0]
AT1G54710	1	20416770	20421156	4387	*	0	1	1	17	16	14	2.30259	0.00566213	7.92038	0.0048881	Neg.Binomial.W	0.000151964	0.00357116	0.00341919	ATG18H	Autophagy-related protein 18h [Source:UniProtKB/Swiss-Prot;Acc:Q8H1Q5]
AT1G54830	1	20451083	20452671	1589	*	1	3	3	10	11	9	1.45529	0.00509359	8.14109	0.00432733	Neg.Binomial.W	0.00146843	0.00629327	0.00482484	NFYC3	Nuclear transcription factor Y subunit C-3 [Source:UniProtKB/Swiss-Prot;Acc:Q9ZVL3]
AT1G54920	1	20470678	20475193	4516	*	0	1	1	8	5	8	1.56862	0.00295472	47.0968	0.00236082	QuasiPoisson	0.000147623	0.00155004	0.00140242		unknown protein; FUNCTIONS IN: molecular_function unknown; INVOLVED IN: biological_process unknown; LOCATED IN: membrane; EXPRESSED IN: 23 plant structures; EXPRESSED DURING: 15 growth stages; Ha. [Source:TAIR;Acc:AT1G54920]
AT1G54930	1	20478030	20479769	1740	*	0	3	1	9	11	10	1.5506	5.93e-05	18.6154	1.6e-05	Neg.Binomial	0.000766284	0.00574713	0.00498084		GRF zinc finger / Zinc knuckle protein [Source:TAIR;Acc:AT1G54930]
AT1G54940	1	20481648	20484799	3152	*	0	0	1	10	6	8	1.90954	0.00229043	55.1044	0.00175785	QuasiPoisson	0.000105753	0.00253807	0.00243232	GUX4	Putative UDP-glucuronate:xylan alpha-glucuronosyltransferase 4 [Source:UniProtKB/Swiss-Prot;Acc:Q9FZ37]
AT1G55020	1	20525654	20530468	4815	*	0	0	0	11	10	12	2.48491	1.43e-05	22.1231	2.56e-06	Neg.Binomial.W	0	0.00228453	0.00228453	LOX1	Linoleate 9S-lipoxygenase 1 [Source:UniProtKB/Swiss-Prot;Acc:Q06327]
AT1G55050	1	20541837	20545861	4025	*	1	0	0	7	8	11	1.981	0.00192741	61.2128	0.00144075	QuasiPoisson	8.28e-05	0.00215321	0.00207039		unknown protein; FUNCTIONS IN: molecular_function unknown; INVOLVED IN: biological_process unknown; LOCATED IN: cellular_component unknown; EXPRESSED IN: cultured cell; BEST Arabidopsis thaliana protein match is: unknown protein (TAIR:AT1G09040.1). [Source:TAIR;Acc:AT1G55050]
AT1G55090	1	20554352	20558529	4178	*	1	0	1	9	6	6	1.56862	0.00295472	47.0968	0.00236082	QuasiPoisson	0.000159566	0.00167544	0.00151588		Glutamine-dependent NAD(+) synthetase [Source:UniProtKB/Swiss-Prot;Acc:Q9C723]
AT1G55130	1	20569573	20572489	2917	*	0	0	0	7	9	10	2.26868	0.000109079	17.0069	3.72e-05	Neg.Binomial.W	0	0.00297109	0.00297109	TMN6	Transmembrane 9 superfamily member 6 [Source:UniProtKB/Swiss-Prot;Acc:Q9C720]
AT1G55175	1	20582965	20584859	1895	*	0	0	0	7	7	9	2.15948	0.000252861	14.9019	0.000113251	Neg.Binomial.W	0	0.00404573	0.00404573		FUNCTIONS IN: molecular_function unknown; INVOLVED IN: biological_process unknown; LOCATED IN: cellular_component unknown; BEST Arabidopsis thaliana protein match is: GYF domain-containing protein (TAIR:AT1G24300.2); Ha. [Source:TAIR;Acc:AT1G55175]
AT1G55180	1	20585008	20587723	2716	*	1	1	0	18	18	17	2.41591	2.85e-05	20.3779	6.36e-06	Neg.Binomial.W	0.000245459	0.00650466	0.00625921	PLDALPHA4	Phospholipase D alpha 4 [Source:UniProtKB/Swiss-Prot;Acc:Q9C888]
AT1G55200	1	20589129	20593000	3872	*	0	3	5	11	10	9	1.09861	0.0242313	12.6626	0.0236187	QuasiPoisson	0.000688705	0.00258265	0.00189394		Kinase with adenine nucleotide alpha hydrolases-like domain-containing protein [Source:UniProtKB/TrEMBL;Acc:Q9C890]
AT1G55240	1	20604892	20606411	1520	*	0	0	0	22	41	10	3.23212	5.55e-10	45.0485	1.92e-11	Neg.Binomial.W	0	0.0160088	0.0160088		At1g55240 [Source:UniProtKB/TrEMBL;Acc:Q6NM31]
AT1G55250	1	20606953	20612649	5697	*	0	1	1	9	13	10	1.94591	0.00105115	88.5856	0.000710279	QuasiPoisson	0.000117021	0.00187233	0.00175531	HUB2	E3 ubiquitin-protein ligase BRE1-like 2 [Source:UniProtKB/Swiss-Prot;Acc:Q9C895]
AT1G55270	1	20617954	20620146	2193	*	0	1	1	8	9	8	1.72277	0.000453154	149.979	0.000255288	QuasiPoisson	0.000303998	0.00379997	0.00349597		F-box/kelch-repeat protein At1g55270 [Source:UniProtKB/Swiss-Prot;Acc:Q93W93]
AT1G55310	1	20629698	20633007	3310	*	0	0	0	8	12	8	2.33537	6.42e-05	18.3541	1.83e-05	Neg.Binomial.W	0	0.00281974	0.00281974	SR33	SC35-like splicing factor 33 [Source:TAIR;Acc:AT1G55310]
AT1G55320	1	20633096	20636892	3797	*	0	0	0	9	9	9	2.30259	3.3e-06	25.6417	4.11e-07	Neg.Binomial	0	0.00237029	0.00237029	AAE18	AAE18 [Source:UniProtKB/TrEMBL;Acc:A0A178WMT3]
AT1G55325	1	20637333	20648434	11102	*	1	1	1	21	20	21	3.02852	2.08e-10	47.1632	6.53e-12	Neg.Binomial.W	9.01e-05	0.00186153	0.00177145	GCT	RNA polymerase II transcription mediators [Source:TAIR;Acc:AT1G55325]
AT1G55350	1	20653740	20665110	11371	*	2	4	4	23	26	25	2.00148	6.75e-07	29.4038	5.88e-08	Neg.Binomial.W	0.000293143	0.00216926	0.00187612	DEK1	Calpain-type cysteine protease family [Source:UniProtKB/TrEMBL;Acc:F4I0A4]
AT1G55490	1	20715563	20719261	3699	*	0	1	2	20	16	12	2.14007	0.000680149	12.4302	0.000422439	Neg.Binomial.W	0.000270343	0.00432549	0.00405515	CPN60B1	LEN1 [Source:UniProtKB/TrEMBL;Acc:A0A178W724]
AT1G55540	1	20734446	20743188	8743	*	0	2	1	26	30	30	2.69688	0.000183493	15.7177	7.35e-05	Neg.Binomial.W	0.000114377	0.00327881	0.00316444	NUP214	Nuclear pore complex protein NUP214 [Source:UniProtKB/Swiss-Prot;Acc:F4I1T7]
AT1G55590	1	20769300	20771880	2581	*	0	1	1	14	15	16	2.26176	0.000159255	307.446	6.21e-05	QuasiPoisson	0.000258298	0.0058117	0.0055534	ATB	F-box protein At-B [Source:UniProtKB/Swiss-Prot;Acc:Q9ZWC6]
AT1G55610	1	20779493	20784017	4525	*	0	2	2	16	15	13	1.90424	0.000426197	13.5861	0.000227864	Neg.Binomial.W	0.000294659	0.00324125	0.00294659	BRL1	Serine/threonine-protein kinase BRI1-like 1 [Source:UniProtKB/Swiss-Prot;Acc:Q9ZWC8]
AT1G55620	1	20787074	20791208	4135	*	0	1	0	11	12	9	2.16905	0.000599038	125.655	0.000360657	QuasiPoisson	8.06e-05	0.00257961	0.00249899	CLC-F	Chloride channel protein CLC-f [Source:UniProtKB/Swiss-Prot;Acc:Q8RXR2]
AT1G55680	1	20804592	20807940	3349	*	0	1	1	12	13	12	2.07944	0.000143742	16.3045	5.39e-05	Neg.Binomial.W	0.000199064	0.00368269	0.00348363		Transducin/WD40 repeat-like superfamily protein [Source:UniProtKB/TrEMBL;Acc:Q9C5N4]
AT1G55690	1	20808199	20813061	4863	*	0	1	1	6	11	9	1.75786	0.000733697	12.2734	0.000459451	Neg.Binomial.W	0.00013709	0.00178217	0.00164507	SFH13	Phosphatidylinositol/phosphatidylcholine transfer protein SFH13 [Source:UniProtKB/Swiss-Prot;Acc:Q501H5]
AT1G55720	1	20828118	20830640	2523	*	1	0	0	15	15	16	2.50553	0.000142891	333.654	5.28e-05	QuasiPoisson	0.000132118	0.00607742	0.0059453	ATCAX6	cation exchanger 6 [Source:TAIR;Acc:AT1G55720]
AT1G55740	1	20835256	20838778	3523	*	0	0	0	7	7	8	2.12026	0.000328616	14.2208	0.000162564	Neg.Binomial.W	0	0.00208156	0.00208156	RFS1	Probable galactinol--sucrose galactosyltransferase 1 [Source:UniProtKB/Swiss-Prot;Acc:Q84VX0]
AT1G55750	1	20840091	20845899	5809	*	0	0	0	16	22	16	2.94444	2.53e-08	36.766	1.33e-09	Neg.Binomial.W	0	0.00309864	0.00309864	TFB1-1	General transcription and DNA repair factor IIH subunit TFB1-1 [Source:UniProtKB/Swiss-Prot;Acc:Q3ECP0]
AT1G55790	1	20853872	20856122	2251	*	0	2	1	10	11	10	1.7346	0.00235994	9.72685	0.00181595	Neg.Binomial.W	0.000444247	0.00459055	0.00414631		Domain of unknown function (DUF2431) [Source:TAIR;Acc:AT1G55790]
AT1G55850	1	20876440	20879482	3043	*	1	1	2	10	8	10	1.94591	0.000819833	103.081	0.000529923	QuasiPoisson	0.000438164	0.00306715	0.00262898	CSLE1	Cellulose synthase-like protein E1 [Source:UniProtKB/Swiss-Prot;Acc:Q8VZK9]
AT1G55860	1	20879900	20893268	13369	*	3	2	1	53	57	46	3.2581	9.51e-09	38.9289	4.4e-10	Neg.Binomial.W	0.0001496	0.0038896	0.00374	UPL1	E3 ubiquitin-protein ligase UPL1 [Source:UniProtKB/Swiss-Prot;Acc:Q8GY23]
AT1G55870	1	20895582	20898868	3287	*	2	1	0	9	11	9	1.67398	0.00292654	9.27231	0.00232644	Neg.Binomial.W	0.000304229	0.00294088	0.00263665	PARN	Poly(A)-specific ribonuclease PARN [Source:UniProtKB/Swiss-Prot;Acc:Q9LG26]
AT1G55970	1	20932451	20938352	5902	*	0	1	1	9	9	13	1.91692	0.00146894	72.1592	0.00105311	QuasiPoisson	0.000112956	0.00175082	0.00163786	HAC04	histone acetyltransferase of the CBP family 4 [Source:TAIR;Acc:AT1G55970]
AT1G56070	1	20967652	20971742	4091	*	0	0	0	9	8	8	2.23359	0.000140779	16.3825	5.18e-05	Neg.Binomial.W	0	0.00203699	0.00203699	LOS1	Elongation factor 2 [Source:UniProtKB/Swiss-Prot;Acc:Q9ASR1]
AT1G56100	1	20980369	20984115	3747	*	1	0	2	20	29	23	2.52573	0.000268638	14.7295	0.00012409	Neg.Binomial.W	0.00026688	0.00640512	0.00613824		Plant invertase/pectin methylesterase inhibitor superfamily protein [Source:UniProtKB/TrEMBL;Acc:F4I3J6]
AT1G56130	1	20994746	21001013	6268	*	0	1	0	6	16	6	2.04769	0.02167	13.6045	0.0210478	QuasiPoisson	5.32e-05	0.00148905	0.00143586		Probable LRR receptor-like serine/threonine-protein kinase At1g56130 [Source:UniProtKB/Swiss-Prot;Acc:C0LGH2]
AT1G56140	1	21001269	21007855	6587	*	0	0	0	8	8	5	2.07944	0.000452308	13.3807	0.000254226	Neg.Binomial.W	0	0.0010627	0.0010627		Probable LRR receptor-like serine/threonine-protein kinase At1g56140 [Source:UniProtKB/Swiss-Prot;Acc:C0LGH3]
AT1G56145	1	21008057	21014095	6039	*	0	0	0	8	14	12	2.51231	1.23e-05	22.4402	2.17e-06	Neg.Binomial.W	0	0.00187669	0.00187669		Leucine-rich repeat transmembrane protein kinase [Source:UniProtKB/TrEMBL;Acc:F4I3K4]
AT1G56180	1	21024486	21028066	3581	*	0	2	1	11	12	9	1.76359	0.00214113	9.92716	0.00162857	Neg.Binomial.W	0.000279252	0.00297868	0.00269943		ATP-dependent zinc metalloprotease [Source:UniProtKB/TrEMBL;Acc:Q9C7J3]
AT1G56230	1	21045993	21049241	3249	*	2	1	1	25	26	21	2.89037	0.000191337	273.294	7.84e-05	QuasiPoisson	0.000410383	0.00738689	0.00697651		Enolase (DUF1399) [Source:UniProtKB/TrEMBL;Acc:Q9C7J8]
AT1G56280	1	21072855	21074877	2023	*	0	0	0	8	8	9	2.23359	0.000140779	16.3825	5.18e-05	Neg.Binomial.W	0	0.0041193	0.0041193	ATDI19	drought-induced 19 [Source:TAIR;Acc:AT1G56280]
AT1G56290	1	21075262	21078797	3536	*	0	5	3	15	14	11	1.3633	0.0400812	4.224	0.039856	Neg.Binomial.W	0.000754148	0.00377074	0.00301659		CwfJ-like family protein [Source:UniProtKB/TrEMBL;Acc:Q93ZX4]
AT1G56350	1	21094743	21098047	3305	*	0	0	0	13	10	10	2.48491	1.47e-05	22.0397	2.67e-06	Neg.Binomial.W	0	0.00332829	0.00332829	PRFB2	Peptide chain release factor PrfB2, chloroplastic [Source:UniProtKB/Swiss-Prot;Acc:F4I532]
AT1G56400	1	21111727	21113621	1895	*	0	0	0	9	10	8	2.30259	8e-05	17.7937	2.46e-05	Neg.Binomial.W	0	0.00474934	0.00474934		Putative F-box/LRR-repeat protein At1g56400 [Source:UniProtKB/Swiss-Prot;Acc:Q9C7X8]
AT1G56440	1	21138515	21141644	3130	*	0	0	0	10	9	6	2.23359	0.00014947	16.1903	5.73e-05	Neg.Binomial.W	0	0.00266241	0.00266241	TPR5	TPR5 [Source:UniProtKB/TrEMBL;Acc:A0A178WG02]
AT1G56450	1	21141633	21144458	2826	*	0	0	0	5	8	8	2.07944	0.000452308	13.3807	0.000254226	Neg.Binomial.W	0	0.002477	0.002477	PBG1	Proteasome subunit beta type-4 [Source:UniProtKB/Swiss-Prot;Acc:Q7DLR9]
AT1G56460	1	21146236	21149805	3570	*	0	0	0	7	7	8	2.12026	0.000328616	14.2208	0.000162564	Neg.Binomial.W	0	0.00205416	0.00205416		HIT zinc finger and PAPA-1-like domain-containing protein [Source:UniProtKB/TrEMBL;Acc:Q9C7X2]
AT1G56500	1	21159736	21167341	7606	*	1	2	0	10	13	9	1.76359	0.00214583	9.92163	0.00163348	Neg.Binomial.W	0.000131475	0.0014024	0.00127093	SOQ1	Protein SUPPRESSOR OF QUENCHING 1, chloroplastic [Source:UniProtKB/Swiss-Prot;Acc:Q8VZ10]
AT1G56560	1	21192137	21195166	3030	*	0	0	0	9	9	7	2.23359	0.000142891	16.3319	5.32e-05	Neg.Binomial.W	0	0.00275027	0.00275027	INVA	Alkaline/neutral invertase A, mitochondrial [Source:UniProtKB/Swiss-Prot;Acc:Q9FXA8]
AT1G56570	1	21195644	21199130	3487	*	0	0	1	10	12	7	2.07944	0.0020619	58.7631	0.00155672	QuasiPoisson	9.56e-05	0.0027722	0.00267661	PCMP-E64	Putative pentatricopeptide repeat-containing protein At1g56570 [Source:UniProtKB/Swiss-Prot;Acc:Q9FXA9]
AT1G56590	1	21201948	21204856	2909	*	0	1	1	8	10	9	1.79176	0.00055328	132.081	0.000327236	QuasiPoisson	0.000229174	0.00309385	0.00286467	AP3M	AP-3 complex subunit mu [Source:UniProtKB/Swiss-Prot;Acc:F4I562]
AT1G56610	1	21211719	21214562	2844	*	0	0	0	8	12	11	2.42775	2.69e-05	20.5068	5.94e-06	Neg.Binomial.W	0	0.00363338	0.00363338		F-box protein At1g56610 [Source:UniProtKB/Swiss-Prot;Acc:Q8GYP8]
AT1G56670	1	21241579	21244207	2629	*	0	0	1	9	7	6	1.83258	0.000111927	16.9335	3.87e-05	Neg.Binomial	0.000126791	0.0027894	0.00266261	LIP4	GDSL esterase/lipase LIP-4 [Source:UniProtKB/Swiss-Prot;Acc:Q9FXB6]
AT1G57680	1	21362359	21364749	2391	*	0	2	0	10	8	6	1.6864	0.00484019	8.24369	0.00408939	Neg.Binomial.W	0.000278823	0.00334588	0.00306706		Plasminogen activator inhibitor [Source:UniProtKB/TrEMBL;Acc:Q9FVT5]
AT1G57700	1	21370587	21374226	3640	*	0	1	1	10	9	8	1.79176	0.00055328	132.081	0.000327236	QuasiPoisson	0.00018315	0.00247253	0.00228938		Protein kinase superfamily protein [Source:UniProtKB/TrEMBL;Acc:F4I854]
AT1G57770	1	21395096	21398300	3205	*	0	1	0	7	8	7	1.83258	0.000670647	116.783	0.00041591	QuasiPoisson	0.000104004	0.00228809	0.00218409		FAD/NAD(P)-binding oxidoreductase family protein [Source:UniProtKB/TrEMBL;Acc:Q9FVR9]
AT1G57800	1	21408623	21412283	3661	*	0	0	1	7	9	8	1.90954	0.000785412	105.97	0.000502281	QuasiPoisson	9.1e-05	0.0021852	0.00209414	VIM5	zinc finger (C3HC4-type RING finger) family protein [Source:TAIR;Acc:AT1G57800]
AT1G58025	1	21457667	21462243	4577	*	0	0	1	10	12	11	2.19722	0.000356787	176.671	0.000185187	QuasiPoisson	7.28e-05	0.00240332	0.00233049		DNA-binding bromodomain-containing protein [Source:UniProtKB/TrEMBL;Acc:F4I9P7]
AT1G58037	1	21472554	21474602	2049	*	0	1	0	8	10	11	2.07944	0.00078594	105.774	0.000504091	QuasiPoisson	0.000162681	0.00471775	0.00455507		Cysteine/Histidine-rich C1 domain family protein [Source:UniProtKB/TrEMBL;Acc:Q2V4G4]
AT1G58050	1	21478590	21487839	9250	*	0	0	0	8	7	7	2.12026	0.000328616	14.2208	0.000162564	Neg.Binomial.W	0	0.000792793	0.000792793		DExH-box ATP-dependent RNA helicase DExH4, chloroplastic [Source:UniProtKB/Swiss-Prot;Acc:Q9C6G0]
AT1G58060	1	21489284	21501890	12607	*	0	0	1	19	19	17	2.67415	0.00723131	7.43705	0.00638946	Neg.Binomial.W	2.64e-05	0.00145422	0.00142778		DExH-box ATP-dependent RNA helicase DExH7, chloroplastic [Source:UniProtKB/Swiss-Prot;Acc:F4I9Q5]
AT1G58090	1	21510510	21511625	1116	*	0	0	0	7	9	6	2.12026	0.000333901	14.1439	0.000169348	Neg.Binomial.W	0	0.00657109	0.00657109		Putative F-box protein At1g58090 [Source:UniProtKB/Swiss-Prot;Acc:Q9C6F7]
AT1G58110	1	21515405	21518270	2866	*	0	0	2	11	9	12	1.94591	0.00409684	8.58072	0.00339741	Neg.Binomial.W	0.000232612	0.0037218	0.00348918		Basic-leucine zipper (BZIP) transcription factor family protein [Source:UniProtKB/TrEMBL;Acc:F4I9R1]
AT1G58190	1	21540584	21548119	7536	*	0	0	0	15	19	15	2.85263	1.13e-07	33.4467	7.32e-09	Neg.Binomial.W	0	0.00216737	0.00216737	AtRLP9
AT1G58215	1	21554927	21558187	3261	*	0	2	2	14	15	12	1.83828	0.00118972	81.8762	0.000826564	QuasiPoisson	0.000408873	0.00419094	0.00378207	NET2A	Protein NETWORKED 2A [Source:UniProtKB/Swiss-Prot;Acc:P0DMS1]
AT1G58220	1	21558243	21562966	4724	*	1	0	0	17	19	16	2.62104	0.000666742	12.4806	0.000411199	Neg.Binomial.W	7.06e-05	0.00366921	0.00359865		At1g58220 [Source:UniProtKB/TrEMBL;Acc:Q8GZ96]
AT1G58223	1	21558383	21559933	1551	*	0	0	0	7	9	7	2.15948	0.000252861	14.9019	0.000113251	Neg.Binomial.W	0	0.00494305	0.00494305
AT1G58230	1	21566057	21579159	13103	*	1	3	1	23	23	23	2.62467	1.17e-05	22.5602	2.04e-06	Neg.Binomial.W	0.000127197	0.00175532	0.00162813		binding [Source:TAIR;Acc:AT1G58230]
AT1G58250	1	21587060	21601740	14681	*	0	1	1	21	28	31	2.8094	0.000474816	145.171	0.000272086	QuasiPoisson	4.54e-05	0.00181641	0.001771	SAB	HYPERSENSITIVE TO PI STARVATION 4 [Source:UniProtKB/TrEMBL;Acc:F4I9T6]
AT1G58350	1	21662891	21667629	4739	*	0	0	0	13	9	7	2.36712	5.2e-05	18.9135	1.37e-05	Neg.Binomial.W	0	0.00203981	0.00203981	ZW18	F19C14.4 protein [Source:UniProtKB/TrEMBL;Acc:Q9SLU9]
AT1G58360	1	21676388	21680519	4132	*	0	0	1	9	9	5	1.8718	0.00361839	41.6655	0.00296563	QuasiPoisson	8.07e-05	0.00185544	0.00177477	AAP1	NAT2 [Source:UniProtKB/TrEMBL;Acc:A0A178WEG7]
AT1G58430	1	21711494	21713103	1610	*	0	1	1	13	16	13	2.19722	0.000105179	17.1342	3.48e-05	Neg.Binomial.W	0.000414079	0.00869565	0.00828157	RXF26	GDSL esterase/lipase At1g58430 [Source:UniProtKB/Swiss-Prot;Acc:Q9C648]
AT1G58520	1	21729913	21738808	8896	*	0	0	0	14	12	18	2.75154	6.07e-07	29.6798	5.1e-08	Neg.Binomial.W	0	0.00164868	0.00164868	RXW8	CSC1-like protein RXW8 [Source:UniProtKB/Swiss-Prot;Acc:F4IBD7]
AT1G58602	1	21746354	21766048	19695	*	2	11	10	64	93	80	2.33257	0.00153945	70.1394	0.00111182	QuasiPoisson	0.00038927	0.00401117	0.0036219		Putative uncharacterized protein [Source:UniProtKB/TrEMBL;Acc:Q0WV58]
AT1G59540	1	21874012	21879570	5559	*	0	0	0	8	11	11	2.3979	3.54e-05	19.8504	8.37e-06	Neg.Binomial.W	0	0.00179889	0.00179889	KIN7N	Kinesin-like protein KIN-7N [Source:UniProtKB/Swiss-Prot;Acc:Q9S7P3]
AT1G59580	1	21884018	21886051	2034	*	0	2	1	16	16	17	2.15948	0.000632438	12.5945	0.000386884	Neg.Binomial.W	0.000491642	0.00803015	0.00753851	MPK2	Mitogen-activated protein kinase [Source:UniProtKB/TrEMBL;Acc:A0A178WBY0]
AT1G59610	1	21893142	21901086	7945	*	0	1	1	21	20	18	2.5177	3.53e-12	55.6639	8.6e-14	Neg.Binomial.W	8.39e-05	0.00247535	0.00239144	DRP2B	Dynamin-2B [Source:UniProtKB/Swiss-Prot;Acc:Q9LQ55]
AT1G59660	1	21923986	21929437	5452	*	0	0	1	10	11	15	2.27727	0.00114872	83.6962	0.000792347	QuasiPoisson	6.11e-05	0.00220103	0.00213989	NUP98B	Nuclear pore complex protein NUP98B [Source:UniProtKB/Swiss-Prot;Acc:F4ID16]
AT1G59750	1	21979289	21984433	5145	*	0	0	0	8	10	6	2.19722	0.000196978	15.5057	8.23e-05	Neg.Binomial.W	0	0.00155491	0.00155491	ARF1	Auxin response factor 1 [Source:UniProtKB/Swiss-Prot;Acc:Q8L7G0]
AT1G59760	1	21984428	21990286	5859	*	1	0	1	19	18	16	2.41591	2.53e-05	20.7008	5.37e-06	Neg.Binomial.W	0.000113785	0.0030153	0.00290152	MTR4	DExH-box ATP-dependent RNA helicase DExH9 [Source:UniProtKB/Swiss-Prot;Acc:Q9XIF2]
AT1G59820	1	22011305	22020386	9082	*	0	1	1	17	16	18	2.37955	0.000121233	372.104	4.26e-05	QuasiPoisson	7.34e-05	0.00187183	0.00179843	ALA3	Phospholipid-transporting ATPase [Source:UniProtKB/TrEMBL;Acc:A0A178WFR7]
AT1G59850	1	22028509	22030261	1753	*	1	3	0	22	22	21	2.2736	0.000709419	113.22	0.000441726	QuasiPoisson	0.000760601	0.0123598	0.0115992	TOR1L5	TORTIFOLIA1-like protein 5 [Source:UniProtKB/Swiss-Prot;Acc:Q9XIE4]
AT1G59870	1	22034423	22040126	5704	*	0	3	3	18	22	21	1.96166	0.0117297	6.47522	0.0109389	Neg.Binomial.W	0.000350631	0.00356475	0.00321412	ABCG36	ABC transporter G family member 36 [Source:UniProtKB/Swiss-Prot;Acc:Q9XIE2]
AT1G59890	1	22043643	22051114	7472	*	0	0	2	17	21	16	2.43361	0.00110305	11.353	0.000753268	Neg.Binomial.W	8.92e-05	0.00240899	0.00231977	SNL5	SIN3-like 5 [Source:UniProtKB/TrEMBL;Acc:F4IEM8]
AT1G59980	1	22080689	22086845	6157	*	2	0	0	16	21	8	2.26176	0.00093354	11.7175	0.000619155	Neg.Binomial.W	0.000108278	0.00243625	0.00232797	ATJ39	Chaperone protein dnaJ 39 [Source:UniProtKB/Swiss-Prot;Acc:Q6XL73]
AT1G60070	1	22142604	22149527	6924	*	0	0	0	10	8	8	2.26868	0.000107436	17.0619	3.62e-05	Neg.Binomial.W	0	0.00125168	0.00125168		AP-1 complex subunit gamma [Source:UniProtKB/TrEMBL;Acc:F4IEP9]
AT1G60140	1	22176934	22181740	4807	*	0	0	0	14	14	11	2.63906	2.5e-06	26.3398	2.86e-07	Neg.Binomial.W	0	0.00270439	0.00270439	TPS10	Probable alpha,alpha-trehalose-phosphate synthase [UDP-forming] 10 [Source:UniProtKB/Swiss-Prot;Acc:O80738]
AT1G60160	1	22188030	22191543	3514	*	0	0	0	8	11	14	2.48491	1.65e-05	21.7581	3.09e-06	Neg.Binomial.W	0	0.00313034	0.00313034	POT12	Putative potassium transporter 12 [Source:UniProtKB/Swiss-Prot;Acc:O80739]
AT1G60200	1	22200694	22205400	4707	*	0	0	0	9	13	13	2.53897	8.56e-06	23.3314	1.36e-06	Neg.Binomial.W	0	0.00247858	0.00247858		Splicing factor PWI domain-containing protein / RNA recognition motif (RRM)-containing protein [Source:UniProtKB/TrEMBL;Acc:Q8VY15]
AT1G60220	1	22208089	22212171	4083	*	0	0	1	12	11	7	2.11021	0.00207323	58.5421	0.00156786	QuasiPoisson	8.16e-05	0.00244918	0.00236754	ULP1D	Ubiquitin-like-specific protease 1D [Source:UniProtKB/Swiss-Prot;Acc:Q2PS26]
AT1G60420	1	22261754	22264408	2655	*	0	0	0	8	9	6	2.15948	0.000255027	14.8493	0.00011645	Neg.Binomial.W	0	0.00288763	0.00288763		Probable nucleoredoxin 1 [Source:UniProtKB/Swiss-Prot;Acc:O80763]
AT1G60600	1	22324437	22327359	2923	*	0	0	0	6	12	8	2.26868	0.000120122	16.7742	4.21e-05	Neg.Binomial.W	0	0.00296499	0.00296499	ABC4	2-carboxy-1,4-naphthoquinone phytyltransferase, chloroplastic [Source:UniProtKB/Swiss-Prot;Acc:Q0WUA3]
AT1G60770	1	22366701	22368714	2014	*	0	1	1	9	9	11	1.8563	0.000431669	13.5567	0.000231463	Neg.Binomial.W	0.000331016	0.00479974	0.00446872		Pentatricopeptide repeat-containing protein At1g60770 [Source:UniProtKB/Swiss-Prot;Acc:O22714]
AT1G60790	1	22380002	22382422	2421	*	0	0	0	9	9	9	2.30259	3.3e-06	25.6417	4.11e-07	Neg.Binomial	0	0.00371747	0.00371747	TBL2	Protein trichome birefringence-like 2 [Source:UniProtKB/Swiss-Prot;Acc:Q8VYR3]
AT1G60800	1	22383393	22387766	4374	*	0	1	0	10	11	12	2.19722	0.000356787	176.671	0.000185187	QuasiPoisson	7.62e-05	0.00251486	0.00243865	NIK3	Protein NSP-INTERACTING KINASE 3 [Source:UniProtKB/Swiss-Prot;Acc:Q93ZS4]
AT1G60850	1	22397913	22400413	2501	*	0	1	0	10	10	6	1.981	0.00241495	53.3144	0.00187076	QuasiPoisson	0.00013328	0.00346528	0.003332	ATRPAC42	DNA-directed RNA polymerase family protein [Source:UniProtKB/TrEMBL;Acc:Q9C6C2]
AT1G60860	1	22400857	22407824	6968	*	0	1	0	11	11	11	2.19722	0.000239927	235.561	0.000105136	QuasiPoisson	4.78e-05	0.00157865	0.00153081	AGD2	ADP-ribosylation factor GTPase-activating protein AGD2 [Source:UniProtKB/Swiss-Prot;Acc:Q9C6C3]
AT1G60890	1	22412188	22417312	5125	*	0	1	1	9	9	9	1.79176	0.0003082	198.122	0.000147847	QuasiPoisson	0.000130081	0.0017561	0.00162602		Phosphatidylinositol 4-phosphate 5-kinase [Source:UniProtKB/TrEMBL;Acc:F4HRM3]
AT1G60900	1	22423894	22428053	4160	*	0	1	0	10	11	8	2.07944	0.00078594	105.774	0.000504091	QuasiPoisson	8.01e-05	0.00232372	0.00224359	U2AF65B	Splicing factor U2af large subunit B [Source:UniProtKB/Swiss-Prot;Acc:Q8L716]
AT1G60995	1	22465571	22470839	5269	*	0	0	0	8	10	7	2.23359	0.000143742	16.2986	5.41e-05	Neg.Binomial.W	0	0.00158158	0.00158158		Membralin-like protein At1g60995 [Source:UniProtKB/Swiss-Prot;Acc:Q8GWG6]
AT1G61000	1	22470828	22474187	3360	*	0	0	0	7	12	8	2.30259	8.72e-05	17.5769	2.76e-05	Neg.Binomial.W	0	0.00267857	0.00267857	NUF2	Kinetochore protein NUF2 homolog [Source:UniProtKB/Swiss-Prot;Acc:Q8RXJ0]
AT1G61010	1	22474267	22477765	3499	*	0	0	1	15	13	12	2.37491	0.0081147	7.20657	0.00726372	Neg.Binomial.W	9.53e-05	0.00381061	0.00371535	CPSF73-I	Cleavage and polyadenylation specificity factor subunit 3-I [Source:UniProtKB/Swiss-Prot;Acc:Q9C952]
AT1G61040	1	22483104	22485969	2866	*	0	2	1	13	7	11	1.7346	0.00241734	9.66686	0.00187622	Neg.Binomial.W	0.000348918	0.00360549	0.00325657	VIP5	VIP5 [Source:UniProtKB/TrEMBL;Acc:A0A178WDP6]
AT1G61050	1	22486657	22488361	1705	*	0	0	0	14	15	15	2.75154	5.2e-07	30.0772	4.15e-08	Neg.Binomial.W	0	0.00860215	0.00860215		alpha 1,4-glycosyltransferase family protein [Source:TAIR;Acc:AT1G61050]
AT1G61080	1	22492878	22497267	4390	*	0	1	0	12	12	13	2.30259	0.000218296	248.647	9.45e-05	QuasiPoisson	7.59e-05	0.00280942	0.00273348		Hydroxyproline-rich glycoprotein family protein [Source:TAIR;Acc:AT1G61080]
AT1G61100	1	22508524	22512333	3810	*	0	0	1	14	15	13	2.42037	0.000210641	254.021	9.06e-05	QuasiPoisson	8.75e-05	0.00367454	0.00358705		CSL1 [Source:UniProtKB/TrEMBL;Acc:F4HRR0]
AT1G61140	1	22534663	22540933	6271	*	0	3	2	25	28	26	2.32728	0.000463074	147.386	0.000264145	QuasiPoisson	0.000265774	0.00419922	0.00393345	EDA16	SNF2 domain-containing protein / helicase domain-containing protein / zinc finger protein-like protein [Source:UniProtKB/TrEMBL;Acc:F4HTG1]
AT1G61180	1	22551271	22554684	3414	*	0	3	3	9	7	12	1.23676	0.000419523	13.6201	0.000223772	Neg.Binomial	0.000585823	0.00273384	0.00214802		LRR and NB-ARC domains-containing disease resistance protein [Source:UniProtKB/TrEMBL;Acc:Q2V4G0]
AT1G61210	1	22564359	22572029	7671	*	1	4	2	27	29	28	2.48491	6.15e-05	18.507	1.69e-05	Neg.Binomial.W	0.000304176	0.00365011	0.00334593		Katanin p80 WD40 repeat-containing subunit B1 homolog [Source:UniProtKB/TrEMBL;Acc:F4HTH8]
AT1G61215	1	22572609	22575583	2975	*	0	0	0	12	12	9	2.48491	1.48e-05	22.0141	2.71e-06	Neg.Binomial.W	0	0.00369748	0.00369748	BRD4	At1g61215 [Source:UniProtKB/TrEMBL;Acc:Q6AWX2]
AT1G61320	1	22617370	22619853	2484	*	0	0	0	12	13	8	2.48491	1.62e-05	21.8085	3.01e-06	Neg.Binomial.W	0	0.00442834	0.00442834		FBD-associated F-box protein At1g61320 [Source:UniProtKB/Swiss-Prot;Acc:O64788]
AT1G61360	1	22637688	22641999	4312	*	0	0	0	18	19	17	2.94444	2.06e-08	37.2089	1.06e-09	Neg.Binomial.W	0	0.0041744	0.0041744		Serine/threonine-protein kinase [Source:UniProtKB/TrEMBL;Acc:A0A178W9H1]
AT1G61370	1	22641843	22645922	4080	*	0	0	1	10	9	9	2.04769	0.000388276	167.531	0.000205529	QuasiPoisson	8.17e-05	0.00228758	0.00220588		G-type lectin S-receptor-like serine/threonine-protein kinase At1g61370 [Source:UniProtKB/Swiss-Prot;Acc:O64783]
AT1G61400	1	22654507	22658469	3963	*	0	0	0	18	23	16	2.99573	9.84e-09	38.8511	4.57e-10	Neg.Binomial.W	0	0.00479435	0.00479435		S-locus lectin protein kinase family protein [Source:TAIR;Acc:AT1G61400]
AT1G61420	1	22660460	22664502	4043	*	0	0	0	17	12	15	2.75154	5.81e-07	29.7801	4.84e-08	Neg.Binomial.W	0	0.00362767	0.00362767		S-locus lectin protein kinase family protein [Source:TAIR;Acc:AT1G61420]
AT1G61430	1	22664501	22668651	4151	*	0	0	0	6	9	9	2.19722	0.000195873	15.5305	8.12e-05	Neg.Binomial.W	0	0.00192725	0.00192725		G-type lectin S-receptor-like serine/threonine-protein kinase At1g61430 [Source:UniProtKB/Swiss-Prot;Acc:O64777]
AT1G61450	1	22672992	22674109	1118	*	0	0	0	6	7	8	2.07944	0.000438527	13.4734	0.000241966	Neg.Binomial.W	0	0.00626118	0.00626118		unknown protein; BEST Arabidopsis thaliana protein match is: unknown protein (TAIR:AT1G61415.1); Ha. [Source:TAIR;Acc:AT1G61450]
AT1G61480	1	22681256	22684626	3371	*	0	0	1	8	8	9	1.94591	0.000490354	141.737	0.000285122	QuasiPoisson	9.89e-05	0.00247207	0.00237318		G-type lectin S-receptor-like serine/threonine-protein kinase At1g61480 [Source:UniProtKB/Swiss-Prot;Acc:O64771]
AT1G61490	1	22684894	22689611	4718	*	0	1	1	18	22	14	2.43361	2.78e-05	20.4362	6.17e-06	Neg.Binomial.W	0.000141303	0.00381518	0.00367387		G-type lectin S-receptor-like serine/threonine-protein kinase At1g61490 [Source:UniProtKB/Swiss-Prot;Acc:O64770]
AT1G61540	1	22702498	22703706	1209	*	0	2	0	10	9	13	1.94591	0.00341435	43.2114	0.00277176	QuasiPoisson	0.00055142	0.00882272	0.0082713		Putative F-box/kelch-repeat protein At1g61540 [Source:UniProtKB/Swiss-Prot;Acc:Q9SY96]
AT1G61640	1	22746340	22749264	2925	*	0	0	0	15	19	16	2.87168	8.21e-08	34.2009	4.97e-09	Neg.Binomial.W	0	0.00569801	0.00569801		Protein kinase superfamily protein [Source:UniProtKB/TrEMBL;Acc:Q8L6Y8]
AT1G61670	1	22769364	22772426	3063	*	3	0	0	10	11	9	1.70475	0.0142058	6.10925	0.0134476	Neg.Binomial.W	0.000326477	0.00326477	0.0029383		Lung seven transmembrane receptor family protein [Source:UniProtKB/TrEMBL;Acc:Q8GYD0]
AT1G61690	1	22782427	22786942	4516	*	1	1	1	8	10	12	2.30259	3.03e-05	20.2213	6.9e-06	Neg.Binomial.W	0.000221435	0.00221435	0.00199291		At1g61690 [Source:UniProtKB/TrEMBL;Acc:Q6NPS1]
AT1G61860	1	22862655	22864898	2244	*	2	2	2	7	8	7	1.29928	0.0118241	6.46037	0.0110307	Neg.Binomial.W	0.000891266	0.00326797	0.00237671		Protein kinase superfamily protein [Source:UniProtKB/TrEMBL;Acc:F4HX16]
AT1G61990	1	22911159	22913122	1964	*	2	2	3	9	12	7	1.38629	0.00548012	7.99278	0.00469642	Neg.Binomial.W	0.00118805	0.00475221	0.00356415		At1g61990/F8K4_18 [Source:UniProtKB/TrEMBL;Acc:O80704]
AT1G62020	1	22919487	22924024	4538	*	0	3	2	15	14	14	1.7492	3.49e-07	30.9352	2.67e-08	Neg.Binomial.W	0.000367269	0.00315851	0.00279124		Coatomer subunit alpha [Source:UniProtKB/TrEMBL;Acc:A0A178WAY4]
AT1G62030	1	22924039	22926625	2587	*	0	0	0	5	9	8	2.12026	0.000347145	14.0431	0.000178665	Neg.Binomial.W	0	0.00283469	0.00283469		Cysteine/Histidine-rich C1 domain family protein [Source:UniProtKB/TrEMBL;Acc:O80707]
AT1G62130	1	22962129	22968998	6870	*	1	0	0	17	19	15	2.60269	0.000267153	217.246	0.00012332	QuasiPoisson	4.85e-05	0.00247453	0.00242601		AAA-type ATPase family protein [Source:UniProtKB/TrEMBL;Acc:F4HX45]
AT1G62160	1	22972352	22973303	952	*	0	0	0	9	9	10	2.33537	6.33e-05	18.3887	1.8e-05	Neg.Binomial.W	0	0.00980392	0.00980392		Serine protease inhibitor (SERPIN) family protein [Source:UniProtKB/TrEMBL;Acc:F4HX47]
AT1G62170	1	22973840	22975754	1915	*	0	3	1	13	16	11	1.81529	0.00387458	39.9729	0.00320221	QuasiPoisson	0.000696258	0.00696258	0.00626632		Serine protease inhibitor (SERPIN) family protein [Source:UniProtKB/TrEMBL;Acc:F4HX48]
AT1G62190	1	22980817	22982007	1191	*	0	0	0	13	9	13	2.53897	8.56e-06	23.3314	1.36e-06	Neg.Binomial.W	0	0.00979569	0.00979569	FAD4L1	Fatty acid desaturase 4-like 1, chloroplastic [Source:UniProtKB/Swiss-Prot;Acc:O04584]
AT1G62200	1	22980934	22984422	3489	*	2	1	1	27	25	29	3.00815	5.88e-09	39.9503	2.61e-10	Neg.Binomial.W	0.000382153	0.00773861	0.00735645		Major facilitator superfamily protein [Source:TAIR;Acc:AT1G62200]
AT1G62250	1	22994538	22997709	3172	*	0	0	0	8	8	7	2.15948	0	3815.54	0	Neg.Binomial.W	0	0.00241698	0.00241698		F19K23.17 protein [Source:UniProtKB/TrEMBL;Acc:O04589]
AT1G62270	1	23004499	23005650	1152	*	0	1	0	10	10	14	2.22462	0.0108638	6.63082	0.0100229	Neg.Binomial.W	0.000289352	0.00983796	0.00954861		Putative F-box/kelch-repeat protein At1g62270 [Source:UniProtKB/Swiss-Prot;Acc:O04591]
AT1G62280	1	23007044	23008610	1567	*	2	1	1	20	24	21	2.78809	1.24e-07	33.2444	8.13e-09	Neg.Binomial.W	0.000850883	0.0138268	0.012976	SLAH1	SLAH1 [Source:UniProtKB/TrEMBL;Acc:A0A178W8P4]
AT1G62290	1	23009885	23013601	3717	*	0	1	1	13	10	10	1.97408	0.00024756	14.975	0.000108945	Neg.Binomial.W	0.000179356	0.00295938	0.00278002	APA2	Aspartic proteinase A2 [Source:UniProtKB/Swiss-Prot;Acc:Q8VYL3]
AT1G62310	1	23033403	23039787	6385	*	2	1	1	33	38	32	3.24843	1.47e-10	47.8888	4.51e-12	Neg.Binomial.W	0.000208823	0.00537719	0.00516836		Transcription factor jumonji (JmjC) domain-containing protein (Fragment) [Source:UniProtKB/TrEMBL;Acc:C0SV12]
AT1G62320	1	23041408	23045426	4019	*	0	2	2	16	14	16	1.94591	0.000760062	108.517	0.000479665	QuasiPoisson	0.000331757	0.00381521	0.00348345		CSC1-like protein At1g62320 [Source:UniProtKB/Swiss-Prot;Acc:F4HYR3]
AT1G62330	1	23046768	23050337	3570	*	0	5	2	23	23	21	1.94591	0.0025367	51.7288	0.00198012	QuasiPoisson	0.000653595	0.00625584	0.00560224	OFUT15	O-fucosyltransferase 15 [Source:UniProtKB/Swiss-Prot;Acc:F4HYR4]
AT1G62390	1	23084293	23087141	2849	*	2	1	1	14	16	13	2.37491	1.21e-05	22.4749	2.13e-06	Neg.Binomial.W	0.000468	0.005031	0.00456301	Phox2	Protein CLMP1 [Source:UniProtKB/Swiss-Prot;Acc:O48802]
AT1G62400	1	23089610	23091732	2123	*	0	0	0	22	26	23	3.20545	7.91e-11	49.1513	2.37e-12	Neg.Binomial.W	0	0.0111477	0.0111477	HT1	Serine/threonine-protein kinase HT1 [Source:UniProtKB/Swiss-Prot;Acc:Q2MHE4]
AT1G62430	1	23105905	23109534	3630	*	0	0	0	9	10	9	2.33537	6.33e-05	18.3887	1.8e-05	Neg.Binomial.W	0	0.00257117	0.00257117	CDS1	Phosphatidate cytidylyltransferase 1 [Source:UniProtKB/Swiss-Prot;Acc:O04928]
AT1G62530	1	23146200	23148367	2168	*	0	0	0	6	6	9	2.07944	0.000448061	13.4129	0.000249901	Neg.Binomial.W	0	0.00322878	0.00322878		Putative uncharacterized protein [Source:UniProtKB/TrEMBL;Acc:Q1PFH6]
AT1G62580	1	23173286	23176931	3646	*	0	1	1	10	9	9	1.82455	0.000347145	179.928	0.000178662	QuasiPoisson	0.000182849	0.00255988	0.00237703		Flavin-binding monooxygenase family protein [Source:TAIR;Acc:AT1G62580]
AT1G62610	1	23181463	23183227	1765	*	1	0	1	4	7	10	1.56862	0.0114789	20.4382	0.0106513	QuasiPoisson	0.000377715	0.00396601	0.00358829		NAD(P)-binding Rossmann-fold superfamily protein [Source:UniProtKB/TrEMBL;Acc:F4HYU6]
AT1G62640	1	23192146	23195103	2958	*	0	0	0	9	13	9	2.42775	2.69e-05	20.5096	5.93e-06	Neg.Binomial.W	0	0.00349335	0.00349335	KAS III	3-oxoacyl-[acyl-carrier-protein] synthase III, chloroplastic [Source:UniProtKB/Swiss-Prot;Acc:P49243]
AT1G62720	1	23227532	23229150	1619	*	0	1	0	7	9	9	1.94591	0.000819833	103.081	0.000529923	QuasiPoisson	0.000205888	0.00514721	0.00494132		Pentatricopeptide repeat-containing protein At1g62720 [Source:UniProtKB/Swiss-Prot;Acc:Q9SI78]
AT1G62750	1	23233434	23236447	3014	*	0	0	2	13	13	10	2.05412	0.00211188	57.8977	0.00160105	QuasiPoisson	0.00022119	0.00398142	0.00376023	CPEFG	Elongation factor G, chloroplastic [Source:UniProtKB/Swiss-Prot;Acc:Q9SI75]
AT1G62830	1	23264486	23267221	2736	*	0	1	3	13	15	14	1.86075	0.00478448	8.26874	0.00403336	Neg.Binomial.W	0.000487329	0.00511696	0.00462963	LDL1	Lysine-specific histone demethylase 1 homolog 1 [Source:UniProtKB/Swiss-Prot;Acc:Q8VXV7]
AT1G62880	1	23291900	23295266	3367	*	0	0	0	7	7	7	2.07944	5.93e-05	18.593	1.62e-05	Neg.Binomial	0	0.002079	0.002079		Protein cornichon homolog 3 [Source:UniProtKB/Swiss-Prot;Acc:Q8GWT5]
AT1G62895	1	23295989	23296858	870	*	0	0	0	6	8	11	2.23359	0.000163162	15.9696	6.44e-05	Neg.Binomial.W	0	0.00957854	0.00957854
AT1G62960	1	23318187	23320427	2241	*	0	0	0	11	8	5	2.19722	0.000210641	15.3277	9.04e-05	Neg.Binomial.W	0	0.00356983	0.00356983	ACS10	Probable aminotransferase ACS10 [Source:UniProtKB/Swiss-Prot;Acc:Q9LQ10]
AT1G63010	1	23347561	23352831	5271	*	0	0	2	17	17	18	2.3979	0.042564	4.11898	0.0424046	Neg.Binomial.W	0.000126478	0.00328843	0.00316196		Major Facilitator Superfamily with SPX (SYG1/Pho81/XPR1) domain-containing protein [Source:UniProtKB/TrEMBL;Acc:F4I0G7]
AT1G63020	1	23354685	23362589	7905	*	0	2	3	34	30	28	2.47444	2.6e-18	84.6006	3.65e-20	Neg.Binomial	0.000210837	0.0038794	0.00366856	NRPD1	DNA-directed RNA polymerase IV subunit 1 [Source:UniProtKB/Swiss-Prot;Acc:Q9LQ02]
AT1G63110	1	23404688	23408119	3432	*	0	0	0	8	12	10	2.3979	3.57e-05	19.8186	8.52e-06	Neg.Binomial.W	0	0.00291375	0.00291375		GPI transamidase subunit PIG-U [Source:UniProtKB/TrEMBL;Acc:F4I1Z0]
AT1G63210	1	23443688	23447354	3667	*	2	6	4	13	15	12	1.20397	0.00971453	6.84727	0.0088777	Neg.Binomial.W	0.00109081	0.00363603	0.00254522		Transcription elongation factor SPT6-like [Source:UniProtKB/Swiss-Prot;Acc:Q9CAM1]
AT1G63240	1	23455711	23458928	3218	*	0	0	0	7	8	7	2.12026	0.000328616	14.2208	0.000162564	Neg.Binomial.W	0	0.00227885	0.00227885		Uncharacterized protein At1g63240 [Source:UniProtKB/TrEMBL;Acc:Q949Y1]
AT1G63250	1	23463023	23466508	3486	*	0	0	4	18	17	14	2.00533	9.89e-09	38.814	4.66e-10	Neg.Binomial	0.000382482	0.00468541	0.00430293	RH48	Probable DEAD-box ATP-dependent RNA helicase 48 [Source:UniProtKB/Swiss-Prot;Acc:Q9C8S9]
AT1G63300	1	23481907	23486220	4314	*	0	1	1	14	17	12	2.2192	0.00060917	123.92	0.00037056	QuasiPoisson	0.000154536	0.00332252	0.00316798		Myosin heavy chain-related protein [Source:UniProtKB/TrEMBL;Acc:Q9C8T4]
AT1G63430	1	23522449	23526832	4384	*	0	1	1	10	13	14	2.07944	2.88e-08	36.4393	1.57e-09	Neg.Binomial	0.000152068	0.00281326	0.00266119		Leucine-rich repeat protein kinase family protein [Source:UniProtKB/TrEMBL;Acc:F4I233]
AT1G63450	1	23531240	23534569	3330	*	0	0	1	21	26	17	2.8184	0.000672521	116.585	0.000417282	QuasiPoisson	0.0001001	0.00640641	0.00630631	GT16	Xyloglucan-specific galacturonosyltransferase 1 [Source:UniProtKB/Swiss-Prot;Acc:Q9SH31]
AT1G63490	1	23544554	23553232	8679	*	1	2	4	19	19	22	2.14843	0.000170262	15.8815	6.74e-05	Neg.Binomial.W	0.000268848	0.00230441	0.00203557		transcription factor jumonji (jmjC) domain-containing protein [Source:TAIR;Acc:AT1G63490]
AT1G63500	1	23555399	23558917	3519	*	0	2	4	10	8	8	1.17007	0.042028	4.14096	0.0418574	Neg.Binomial.W	0.000568343	0.00246282	0.00189448	BSK7	BSK7 [Source:UniProtKB/TrEMBL;Acc:A0A178WJ26]
AT1G63520	1	23559882	23562153	2272	*	1	0	0	7	9	7	1.8718	0.00103728	89.2833	0.000699615	QuasiPoisson	0.000146714	0.00337441	0.0032277		At1g63520 [Source:UniProtKB/TrEMBL;Acc:Q9SH36]
AT1G63640	1	23588936	23595925	6990	*	0	0	0	15	12	14	2.68558	1.31e-06	27.8188	1.33e-07	Neg.Binomial.W	0	0.00195517	0.00195517		P-loop nucleoside triphosphate hydrolases superfamily protein with CH (Calponin Homology) domain [Source:TAIR;Acc:AT1G63640]
AT1G63670	1	23607357	23610779	3423	*	0	0	0	11	11	10	2.45674	1.9e-05	21.4337	3.66e-06	Neg.Binomial.W	0	0.00311618	0.00311618		Uncharacterized protein F24D7.14 [Source:UniProtKB/TrEMBL;Acc:Q9CAD2]
AT1G63700	1	23624627	23630073	5447	*	0	1	1	18	19	19	2.4681	1.94e-05	21.3733	3.78e-06	Neg.Binomial.W	0.000122392	0.00342696	0.00330457	YDA	YDA [Source:UniProtKB/TrEMBL;Acc:A0A178WLG6]
AT1G63740	1	23645206	23649289	4084	*	0	0	0	15	14	13	2.70805	9.31e-07	28.6073	8.86e-08	Neg.Binomial.W	0	0.00342801	0.00342801		Disease resistance protein (TIR-NBS-LRR class) family [Source:UniProtKB/TrEMBL;Acc:Q9CAD9]
AT1G63810	1	23669458	23675949	6492	*	0	0	0	10	10	11	2.42775	2.53e-05	20.7129	5.34e-06	Neg.Binomial.W	0	0.0015917	0.0015917		Nucleolar protein [Source:UniProtKB/TrEMBL;Acc:Q0WVM5]
AT1G63870	1	23707131	23711944	4814	*	0	1	0	17	9	7	2.19722	0.00965113	22.7962	0.00881073	QuasiPoisson	6.92e-05	0.002285	0.00221576		Disease resistance protein (TIR-NBS-LRR class) family [Source:UniProtKB/TrEMBL;Acc:Q9CAK0]
AT1G63940	1	23729875	23733974	4100	*	0	0	0	7	9	6	2.12026	0.000333901	14.1439	0.000169348	Neg.Binomial.W	0	0.00178862	0.00178862	MDAR5	MDAR6 [Source:UniProtKB/TrEMBL;Acc:A0A178WFH3]
AT1G63980	1	23740493	23743302	2810	*	0	0	1	8	10	10	2.04769	0.00060216	124.757	0.000365732	QuasiPoisson	0.000118624	0.00332147	0.00320285		At1g63980/F22C12_9 [Source:UniProtKB/TrEMBL;Acc:Q940M0]
AT1G64050	1	23762259	23766168	3910	*	0	0	0	6	7	10	2.15948	1.59e-64	296.804	1.64e-66	Neg.Binomial.W	0	0.00196078	0.00196078		F22C12.19 [Source:UniProtKB/TrEMBL;Acc:Q9SH55]
AT1G64110	1	23796698	23801799	5102	*	0	0	0	8	10	9	2.30259	8e-05	17.7937	2.46e-05	Neg.Binomial.W	0	0.00176401	0.00176401		p-loop containing nucleoside triphosphate hydrolases superfamily protein [Source:UniProtKB/TrEMBL;Acc:F4I5A3]
AT1G64140	1	23803793	23807159	3367	*	0	0	0	18	19	16	2.92674	3.03e-05	929.166	6.9e-06	QuasiPoisson	0	0.005247	0.005247		F22C12.10 [Source:UniProtKB/TrEMBL;Acc:Q9SH64]
AT1G64170	1	23814984	23818481	3498	*	1	1	1	12	9	7	2.23359	6.21e-05	18.4684	1.73e-05	Neg.Binomial.W	0.000285878	0.00266819	0.00238231	CHX16	Cation/H(+) antiporter 16 [Source:UniProtKB/Swiss-Prot;Acc:Q1HDT3]
AT1G64210	1	23830688	23832863	2176	*	0	0	0	8	8	7	2.15948	0	3815.54	0	Neg.Binomial.W	0	0.00352328	0.00352328		Putative inactive receptor-like protein kinase At1g64210 [Source:UniProtKB/Swiss-Prot;Acc:Q9SH71]
AT1G64253	1	23842219	23844438	2220	*	0	1	0	6	12	8	1.981	0.000234363	15.0932	0.000102333	Neg.Binomial.W	0.00015015	0.0039039	0.00375375		DEK carboxy-terminal domain protein [Source:UniProtKB/TrEMBL;Acc:A0A1P8AUN6]
AT1G64280	1	23852748	23855658	2911	*	0	0	0	9	8	7	2.19722	0.000188271	15.6311	7.7e-05	Neg.Binomial.W	0	0.0027482	0.0027482	NPR1	Regulatory protein NPR1 [Source:UniProtKB/Swiss-Prot;Acc:P93002]
AT1G64320	1	23867971	23870703	2733	*	1	0	1	17	14	11	2.19722	8.54e-05	17.6248	2.69e-05	Neg.Binomial.W	0.000243932	0.00512258	0.00487864		myosin heavy chain-related [Source:TAIR;Acc:AT1G64320]
AT1G64530	1	23959627	23963083	3457	*	1	2	2	18	21	18	2.43361	2.66e-06	26.1921	3.09e-07	Neg.Binomial.W	0.000482114	0.0054961	0.00501398	NLP6	Protein NLP6 [Source:UniProtKB/Swiss-Prot;Acc:Q8RWY4]
AT1G64550	1	23968750	23973614	4865	*	0	1	1	11	11	7	1.8563	0.00184574	62.8184	0.00137163	QuasiPoisson	0.000137033	0.00198698	0.00184995	ABCF3	ABC transporter F family member 3 [Source:UniProtKB/Swiss-Prot;Acc:Q8H0V6]
AT1G64570	1	23978613	23983925	5313	*	0	1	0	14	14	12	2.37491	4.4e-05	19.3405	1.09e-05	Neg.Binomial.W	6.27e-05	0.00250957	0.00244683	DUO3	Homeodomain-like superfamily protein [Source:UniProtKB/TrEMBL;Acc:F4I6S6]
AT1G64610	1	23998725	24002058	3334	*	0	0	0	7	11	7	2.23359	0.00014947	16.2039	5.69e-05	Neg.Binomial.W	0	0.0024995	0.0024995		Transducin/WD40 repeat-like superfamily protein [Source:UniProtKB/TrEMBL;Acc:Q8VZK1]
AT1G64740	1	24050006	24052487	2482	*	0	0	0	13	10	8	2.42775	2.08e-102	471.209	1.75e-104	Neg.Binomial.W	0	0.00416331	0.00416331	TUBA1	Tubulin alpha-1 chain [Source:UniProtKB/Swiss-Prot;Acc:P11139]
AT1G64760	1	24054051	24056491	2441	*	0	0	1	14	14	12	2.37491	0.0183548	5.62884	0.0176674	Neg.Binomial.W	0.000136556	0.00546224	0.00532569		Glucan endo-1,3-beta-glucosidase 8 [Source:UniProtKB/Swiss-Prot;Acc:Q6NKW9]
AT1G64790	1	24064822	24083428	18607	*	2	1	2	29	34	34	2.96527	5.81e-16	73.3136	1.11e-17	Neg.Binomial.W	8.96e-05	0.0017377	0.00164813	ILA	Protein ILITYHIA [Source:UniProtKB/Swiss-Prot;Acc:F4I893]
AT1G64840	1	24093496	24095485	1990	*	0	0	0	7	9	8	2.19722	0.000188271	15.6311	7.7e-05	Neg.Binomial.W	0	0.0040201	0.0040201		F-box/kelch-repeat protein At1g64840 [Source:UniProtKB/Swiss-Prot;Acc:Q9XIR1]
AT1G64890	1	24109538	24111489	1952	*	0	3	1	8	8	5	1.23214	0.0199822	14.3374	0.0193274	QuasiPoisson	0.00068306	0.00358607	0.00290301		Probable folate-biopterin transporter 7 [Source:UniProtKB/Swiss-Prot;Acc:Q9XIQ7]
AT1G64910	1	24115097	24116858	1762	*	0	0	0	9	10	10	2.36712	4.52e-05	19.2681	1.14e-05	Neg.Binomial.W	0	0.00548619	0.00548619	UGT79B10	UDP-glycosyltransferase 79B10 [Source:UniProtKB/Swiss-Prot;Acc:Q9XIQ5]
AT1G64960	1	24129836	24134204	4369	*	1	2	4	14	16	14	1.83828	1.69e-05	21.703	3.18e-06	Neg.Binomial.W	0.000534066	0.00335698	0.00282292		ARM repeat superfamily protein [Source:TAIR;Acc:AT1G64960]
AT1G65010	1	24149208	24154412	5205	*	0	0	0	11	13	11	2.53897	7.8e-06	23.553	1.22e-06	Neg.Binomial.W	0	0.00224143	0.00224143		Putative WEB family protein At1g65010, chloroplastic [Source:UniProtKB/Swiss-Prot;Acc:F4I8B9]
AT1G65030	1	24156672	24158675	2004	*	0	0	0	11	11	13	2.53897	7.8e-06	23.553	1.22e-06	Neg.Binomial.W	0	0.00582169	0.00582169		At1g65030 [Source:UniProtKB/TrEMBL;Acc:Q5XEV4]
AT1G65040	1	24159685	24163669	3985	*	0	1	0	8	11	13	2.16905	0.0305176	4.70584	0.0300604	Neg.Binomial.W	8.36e-05	0.0026767	0.00259306	HRD1B	ERAD-associated E3 ubiquitin-protein ligase HRD1B [Source:UniProtKB/Swiss-Prot;Acc:Q6NPT7]
AT1G65070	1	24172577	24176356	3780	*	0	0	0	11	9	8	2.33537	6.21e-05	18.4586	1.74e-05	Neg.Binomial.W	0	0.00246914	0.00246914		DNA mismatch repair protein MutS, type 2 [Source:UniProtKB/TrEMBL;Acc:Q9SS53]
AT1G65120	1	24191179	24196337	5159	*	0	0	0	12	9	10	2.42775	2.35e-05	20.8815	4.89e-06	Neg.Binomial.W	0	0.00200297	0.00200297		Ubiquitin carboxyl-terminal hydrolase-related protein [Source:UniProtKB/TrEMBL;Acc:F4I9U7]
AT1G65240	1	24230867	24233523	2657	*	0	1	2	13	10	6	1.67398	6.42e-05	18.3589	1.83e-05	Neg.Binomial.W	0.000376364	0.00363819	0.00326182		Aspartic proteinase-like protein 2 [Source:UniProtKB/Swiss-Prot;Acc:Q9S9K4]
AT1G65260	1	24236088	24240728	4641	*	0	0	0	8	8	10	2.26868	0.000107436	17.0619	3.62e-05	Neg.Binomial.W	0	0.00186741	0.00186741	VIPP1	Membrane-associated protein VIPP1, chloroplastic [Source:UniProtKB/Swiss-Prot;Acc:O80796]
AT1G65350	1	24272518	24277275	4758	*	1	0	1	31	25	26	2.83321	0.000160889	305.1	6.31e-05	QuasiPoisson	0.000140115	0.00574471	0.0056046	UBQ13	Ubiquitin 13 [Source:UniProtKB/TrEMBL;Acc:F4I9X6]
AT1G65440	1	24306545	24314639	8095	*	0	2	1	17	25	21	2.3979	0.000354282	13.9924	0.000183554	Neg.Binomial.W	0.000123533	0.00259419	0.00247066	SPT6	Transcription elongation factor SPT6 homolog [Source:UniProtKB/Swiss-Prot;Acc:A8MS85]
AT1G65450	1	24315722	24319092	3371	*	0	0	0	11	7	7	2.23359	0.00014947	16.2039	5.69e-05	Neg.Binomial.W	0	0.00247207	0.00247207		HXXXD-type acyl-transferase family protein [Source:UniProtKB/TrEMBL;Acc:O80816]
AT1G65470	1	24319396	24324091	4696	*	0	0	0	16	13	15	2.75154	5.41e-07	29.9763	4.37e-08	Neg.Binomial.W	0	0.00312322	0.00312322	FAS1	Chromatin assembly factor 1 subunit FAS1 [Source:UniProtKB/Swiss-Prot;Acc:Q9SXY0]
AT1G65540	1	24362045	24366466	4422	*	0	1	1	12	10	6	1.82455	0.00424495	37.8795	0.00353613	QuasiPoisson	0.000150761	0.00211066	0.0019599		LETM1-like protein [Source:UniProtKB/TrEMBL;Acc:F4IBH5]
AT1G65580	1	24377263	24384086	6824	*	0	0	0	10	11	11	2.45674	1.9e-05	21.4337	3.66e-06	Neg.Binomial.W	0	0.00156311	0.00156311	IP5P15	Type II inositol polyphosphate 5-phosphatase 15 [Source:UniProtKB/Swiss-Prot;Acc:Q84W55]
AT1G65681	1	24428875	24430670	1796	*	0	0	0	5	11	6	2.12026	0.00035743	13.9712	0.000185631	Neg.Binomial.W	0	0.00408315	0.00408315	EXPB6	Expansin-B6 [Source:UniProtKB/Swiss-Prot;Acc:F4IBJ3]
AT1G65780	1	24462958	24466888	3931	*	0	1	1	20	26	21	2.63906	9.5e-06	23.103	1.54e-06	Neg.Binomial.W	0.000169592	0.00568134	0.00551174		p-loop containing nucleoside triphosphate hydrolases superfamily protein [Source:UniProtKB/TrEMBL;Acc:F4IBK4]
AT1G65800	1	24472873	24476891	4019	*	0	0	0	10	9	8	2.30259	8e-05	17.7937	2.46e-05	Neg.Binomial.W	0	0.00223936	0.00223936	SD16	Receptor-like serine/threonine-protein kinase SD1-6 [Source:UniProtKB/Swiss-Prot;Acc:Q9S972]
AT1G65810	1	24476949	24480869	3921	*	0	0	0	12	17	12	2.68558	1.45e-06	27.587	1.5e-07	Neg.Binomial.W	0	0.0034855	0.0034855		p-loop containing nucleoside triphosphate hydrolases superfamily protein [Source:UniProtKB/TrEMBL;Acc:F4IBK8]
AT1G65840	1	24489758	24493077	3320	*	0	0	0	14	13	10	2.59027	4.59e-06	24.8319	6.26e-07	Neg.Binomial.W	0	0.00371486	0.00371486	PAO4	Probable polyamine oxidase 4 [Source:UniProtKB/Swiss-Prot;Acc:Q8H191]
AT1G65880	1	24508482	24510742	2261	*	0	0	0	11	13	11	2.53897	7.8e-06	23.553	1.22e-06	Neg.Binomial.W	0	0.00515996	0.00515996	AAE20	Benzoate--CoA ligase, peroxisomal [Source:UniProtKB/Swiss-Prot;Acc:Q9SS01]
AT1G65920	1	24525102	24529362	4261	*	1	0	0	26	23	24	2.94444	1.45e-06	27.5801	1.51e-07	Neg.Binomial.W	7.82e-05	0.00571071	0.00563248		F12P19.9 protein [Source:UniProtKB/TrEMBL;Acc:Q9SRZ7]
AT1G65950	1	24546682	24551144	4463	*	0	0	0	8	9	7	2.19722	0.000188271	15.6311	7.7e-05	Neg.Binomial.W	0	0.00179252	0.00179252		Protein kinase superfamily protein [Source:UniProtKB/TrEMBL;Acc:F4ID59]
AT1G65990	1	24571603	24573471	1869	*	1	5	2	14	12	12	1.55814	0.00441562	8.42801	0.00369484	Neg.Binomial.W	0.00142679	0.00677724	0.00535045	PRXIIA	Peroxiredoxin-2A [Source:UniProtKB/Swiss-Prot;Acc:Q7G959]
AT1G66100	1	24605538	24606722	1185	*	1	1	2	8	8	10	1.8718	0.00103728	89.2833	0.000699615	QuasiPoisson	0.00112518	0.00731364	0.00618847		Probable thionin-2.4 [Source:UniProtKB/Swiss-Prot;Acc:Q9C8D6]
AT1G66150	1	24631338	24634781	3444	*	0	5	6	21	19	23	1.5506	0.00601581	30.6392	0.00520657	QuasiPoisson	0.00106465	0.00609756	0.00503291	TMK1	Receptor protein kinase TMK1 [Source:UniProtKB/Swiss-Prot;Acc:P43298]
AT1G66210	1	24665538	24668850	3313	*	0	3	2	20	27	24	2.22462	0.00318516	9.09944	0.00255687	Neg.Binomial.W	0.000503069	0.00714358	0.00664051	SBT3.16	Subtilisin-like protease SBT3.16 [Source:UniProtKB/Swiss-Prot;Acc:Q8GWX9]
AT1G66250	1	24692799	24695660	2862	*	0	0	2	20	24	25	2.66723	0.000585491	127.752	0.000349212	QuasiPoisson	0.000232937	0.00803634	0.0078034		Glucan endo-1,3-beta-glucosidase 2 [Source:UniProtKB/Swiss-Prot;Acc:Q9C7U5]
AT1G66290	1	24713306	24714843	1538	*	0	1	1	5	10	15	1.88707	0.000448061	13.4199	0.000248965	Neg.Binomial.W	0.000433463	0.00650195	0.00606849		Putative F-box/FBD/LRR-repeat protein At1g66290 [Source:UniProtKB/Swiss-Prot;Acc:Q9C8Y8]
AT1G66330	1	24729629	24732575	2947	*	0	0	0	9	10	7	2.26868	0.000109079	17.0069	3.72e-05	Neg.Binomial.W	0	0.00294084	0.00294084	AAF	Senescence-associated protein AAF, chlorolplastic [Source:UniProtKB/Swiss-Prot;Acc:Q9C8Y4]
AT1G66340	1	24734162	24737756	3595	*	0	1	2	20	25	19	2.41293	0.000342667	14.0917	0.000174114	Neg.Binomial.W	0.000278164	0.00593417	0.005656	ETR1	Ethylene receptor 1 [Source:UniProtKB/Swiss-Prot;Acc:P49333]
AT1G66345	1	24737719	24739353	1635	*	1	1	1	9	12	9	2.30259	2.97e-05	20.2814	6.68e-06	Neg.Binomial.W	0.000611621	0.00611621	0.00550459		Pentatricopeptide repeat-containing protein At1g66345, mitochondrial [Source:UniProtKB/Swiss-Prot;Acc:Q3ECH5]
AT1G66430	1	24778257	24780742	2486	*	0	0	0	6	8	8	2.12026	0.000333688	14.1731	0.00016674	Neg.Binomial.W	0	0.00294985	0.00294985		Probable fructokinase-6, chloroplastic [Source:UniProtKB/Swiss-Prot;Acc:Q9C524]
AT1G66450	1	24786028	24788370	2343	*	0	0	0	7	7	9	2.15948	0.000252861	14.9019	0.000113251	Neg.Binomial.W	0	0.00327216	0.00327216		Cysteine/Histidine-rich C1 domain family protein [Source:TAIR;Acc:AT1G66450]
AT1G66490	1	24809421	24810549	1129	*	0	1	0	9	12	8	2.07944	0.00136065	75.5525	0.000964431	QuasiPoisson	0.000295247	0.00856215	0.0082669		F-box and associated interaction domains-containing protein [Source:TAIR;Acc:AT1G66490]
AT1G66570	1	24835244	24837441	2198	*	0	0	0	16	12	13	2.68558	1.36e-06	27.74	1.39e-07	Neg.Binomial.W	0	0.00621777	0.00621777	SUC7	Sucrose transport protein SUC7 [Source:UniProtKB/Swiss-Prot;Acc:Q67YF8]
AT1G66640	1	24857438	24859011	1574	*	0	0	0	7	12	12	2.42775	2.95e-05	20.294	6.64e-06	Neg.Binomial.W	0	0.00656502	0.00656502		RNI-like superfamily protein [Source:UniProtKB/TrEMBL;Acc:Q9C6H1]
AT1G66690	1	24869340	24870865	1526	*	0	0	0	10	13	7	2.3979	3.92e-05	19.6056	9.52e-06	Neg.Binomial.W	0	0.00655308	0.00655308		Paraxanthine methyltransferase 2 [Source:UniProtKB/Swiss-Prot;Acc:Q9C9M2]
AT1G66720	1	24881180	24882480	1301	*	0	0	0	6	9	11	2.26868	0.00011754	16.8324	4.08e-05	Neg.Binomial.W	0	0.00666154	0.00666154		Paraxanthine methyltransferase 3 [Source:UniProtKB/Swiss-Prot;Acc:Q9C9M4]
AT1G66730	1	24884681	24892046	7366	*	0	0	0	6	9	7	2.12026	0.000333901	14.1439	0.000169348	Neg.Binomial.W	0	0.000995565	0.000995565	LIG6	DNA ligase 6 [Source:UniProtKB/Swiss-Prot;Acc:F4HPZ9]
AT1G66880	1	24946928	24955694	8767	*	0	0	0	8	13	15	2.56495	7.52e-06	23.6829	1.14e-06	Neg.Binomial.W	0	0.00136877	0.00136877		Protein kinase superfamily protein [Source:TAIR;Acc:AT1G66880]
AT1G66930	1	24969937	24973320	3384	*	1	0	0	24	22	20	2.84781	0.000143742	331.15	5.36e-05	QuasiPoisson	9.85e-05	0.00650118	0.00640268	LRK10L-2.7	Protein kinase superfamily protein [Source:TAIR;Acc:AT1G66930]
AT1G66950	1	24978121	24984619	6499	*	0	1	0	11	20	14	2.48491	4.92e-06	24.676	6.78e-07	Neg.Binomial.W	5.13e-05	0.00230805	0.00225676	ABCG39	ABC transporter G family member 39 [Source:UniProtKB/Swiss-Prot;Acc:Q7PC84]
AT1G67040	1	25019105	25022704	3600	*	1	2	0	22	22	22	2.44235	0.00032572	14.277	0.000157777	Neg.Binomial.W	0.000277778	0.00611111	0.00583333		unknown protein; FUNCTIONS IN: molecular_function unknown; INVOLVED IN: biological_process unknown; LOCATED IN: cellular_component unknown; EXPRESSED IN: 20 plant structures; EXPRESSED DURING: 11 growth stages; BEST Arabidopsis thaliana protein matc /.../unknown protein (TAIR:AT5G26910.3); Ha. [Source:TAIR;Acc:AT1G67040]
AT1G67120	1	25069428	25095638	26211	*	0	2	0	52	61	62	3.57235	3.74e-45	207.829	4.09e-47	Neg.Binomial	2.54e-05	0.00222553	0.00220009	MDN1	ATPases;nucleotide binding;ATP binding;nucleoside-triphosphatases;transcription factor binding [Source:TAIR;Acc:AT1G67120]
AT1G67130	1	25099262	25100625	1364	*	0	0	0	6	8	7	2.07944	0.000438527	13.4734	0.000241966	Neg.Binomial.W	0	0.00513196	0.00513196		F-box family protein [Source:TAIR;Acc:AT1G67130]
AT1G67140	1	25100848	25117531	16684	*	0	4	4	32	34	31	2.20727	0.0126262	6.33615	0.0118301	Neg.Binomial.W	0.000159834	0.00193798	0.00177815	SWEETIE	HEAT repeat-containing protein [Source:TAIR;Acc:AT1G67140]
AT1G67190	1	25132498	25134470	1973	*	0	0	0	7	8	8	2.15948	0	3815.54	0	Neg.Binomial.W	0	0.00388579	0.00388579		F-box/LRR-repeat protein At1g67190 [Source:UniProtKB/Swiss-Prot;Acc:Q9ZW88]
AT1G67220	1	25145587	25150558	4972	*	0	3	1	15	14	12	1.83828	0.00254535	51.6014	0.00198932	QuasiPoisson	0.000268168	0.00274873	0.00248056	HAC2	Histone acetyltransferase HAC2 [Source:UniProtKB/Swiss-Prot;Acc:Q9FYH1]
AT1G67230	1	25151211	25156389	5179	*	1	2	0	13	11	10	1.81916	0.00176617	10.3319	0.00130754	Neg.Binomial.W	0.000193087	0.00218833	0.00199524	CRWN1	Protein CROWDED NUCLEI 1 [Source:UniProtKB/Swiss-Prot;Acc:F4HRT5]
AT1G67290	1	25190921	25193240	2320	*	0	0	0	7	9	9	2.23359	0.000142891	16.3319	5.32e-05	Neg.Binomial.W	0	0.00359195	0.00359195	GLOX1	Aldehyde oxidase GLOX1 [Source:UniProtKB/Swiss-Prot;Acc:Q9FYG4]
AT1G67325	1	25209394	25213253	3860	*	0	1	1	7	7	7	1.56862	0.000529331	135.403	0.00031175	QuasiPoisson	0.000172712	0.00181347	0.00164076		RanBP2-type zinc finger protein At1g67325 [Source:UniProtKB/Swiss-Prot;Acc:Q8GZ43]
AT1G67420	1	25255155	25260590	5436	*	0	1	2	11	11	11	1.79176	0.00193568	10.1435	0.00144813	Neg.Binomial.W	0.000183959	0.00202355	0.00183959		Zn-dependent exopeptidases superfamily protein [Source:TAIR;Acc:AT1G67420]
AT1G67480	1	25276183	25278780	2598	*	0	1	1	8	7	6	1.56862	0.00115597	83.3252	0.000799148	QuasiPoisson	0.000256608	0.00269438	0.00243777		F-box/kelch-repeat protein At1g67480 [Source:UniProtKB/Swiss-Prot;Acc:Q9CAG8]
AT1G67490	1	25280410	25286749	6340	*	0	0	0	8	6	7	2.07944	0.000438527	13.4734	0.000241966	Neg.Binomial.W	0	0.0011041	0.0011041	GCS1	Mannosyl-oligosaccharide glucosidase GCS1 [Source:UniProtKB/Swiss-Prot;Acc:F4HTM3]
AT1G67500	1	25287356	25296988	9633	*	0	0	0	9	16	12	2.59027	5.28e-06	24.5111	7.39e-07	Neg.Binomial.W	0	0.00128032	0.00128032	REV3	recovery protein 3 [Source:TAIR;Acc:AT1G67500]
AT1G67520	1	25302628	25306357	3730	*	0	0	0	18	14	13	2.77259	4.22e-07	30.5054	3.33e-08	Neg.Binomial.W	0	0.00402145	0.00402145		lectin protein kinase family protein [Source:TAIR;Acc:AT1G67520]
AT1G67530	1	25307617	25311308	3692	*	2	2	2	12	10	9	1.64223	0.00100693	11.5558	0.000675369	Neg.Binomial.W	0.000541712	0.00279884	0.00225713	PUB7	RING-type E3 ubiquitin transferase [Source:UniProtKB/TrEMBL;Acc:A0A178W7M9]
AT1G67560	1	25319804	25324581	4778	*	0	0	0	8	5	9	2.12026	0.000347145	14.0431	0.000178665	Neg.Binomial.W	0	0.00153481	0.00153481	LOX6	Lipoxygenase [Source:UniProtKB/TrEMBL;Acc:A0A178W1Z8]
AT1G67580	1	25327282	25331461	4180	*	0	1	0	9	13	10	2.16905	0.0010061	90.9916	0.000674499	QuasiPoisson	7.97e-05	0.00255183	0.00247209		Protein kinase superfamily protein [Source:UniProtKB/TrEMBL;Acc:Q9CAG1]
AT1G67720	1	25386131	25391258	5128	*	0	2	2	14	12	9	1.69168	0.000147147	16.2495	5.55e-05	Neg.Binomial.W	0.00026001	0.00227509	0.00201508		Probable LRR receptor-like serine/threonine-protein kinase At1g67720 [Source:UniProtKB/Swiss-Prot;Acc:C0LGI2]
AT1G67800	1	25420646	25423731	3086	*	0	0	0	10	8	8	2.26868	0.000107436	17.0619	3.62e-05	Neg.Binomial.W	0	0.00280838	0.00280838		Copine (Calcium-dependent phospholipid-binding protein) family [Source:UniProtKB/TrEMBL;Acc:F4HTR6]
AT1G67820	1	25429750	25431600	1851	*	0	0	0	8	8	8	2.19722	1.45e-05	22.0839	2.61e-06	Neg.Binomial	0	0.00432199	0.00432199		PP2C-type phosphatase AP2C4 [Source:UniProtKB/TrEMBL;Acc:F6LPR4]
AT1G67840	1	25434027	25437096	3070	*	0	0	0	10	13	11	2.51231	1.07e-05	22.7843	1.81e-06	Neg.Binomial.W	0	0.00369164	0.00369164	CSK	Chloroplast sensor kinase, chloroplastic [Source:UniProtKB/Swiss-Prot;Acc:F4HVG8]
AT1G67890	1	25457033	25462847	5815	*	0	0	0	10	12	11	2.48491	1.43e-05	22.1231	2.56e-06	Neg.Binomial.W	0	0.00189166	0.00189166		PAS domain-containing protein tyrosine kinase family protein [Source:UniProtKB/TrEMBL;Acc:F4HVH9]
AT1G67900	1	25464376	25470189	5814	*	0	1	2	11	14	16	1.99243	0.00103338	11.5007	0.000695695	Neg.Binomial.W	0.000171999	0.00235065	0.00217865		BTB/POZ domain-containing protein At1g67900 [Source:UniProtKB/Swiss-Prot;Acc:Q9C9V6]
AT1G67930	1	25474140	25477545	3406	*	0	0	1	7	7	7	1.79176	0.00059163	126.798	0.00035435	QuasiPoisson	9.79e-05	0.0020552	0.00195733		Golgi transport complex protein-like protein [Source:UniProtKB/TrEMBL;Acc:Q9C9V9]
AT1G67970	1	25484449	25486512	2064	*	0	2	2	7	7	8	1.27297	0.0174394	5.72429	0.0167318	Neg.Binomial.W	0.000645995	0.00355297	0.00290698	HSFA8	Heat stress transcription factor A-8 [Source:UniProtKB/Swiss-Prot;Acc:Q9S7U5]
AT1G68050	1	25508639	25510907	2269	*	1	1	1	11	13	11	2.45674	5.2e-06	24.551	7.24e-07	Neg.Binomial.W	0.000440723	0.00514177	0.00470104	ADO3	FKF1 [Source:UniProtKB/TrEMBL;Acc:A0A178W8F6]
AT1G68110	1	25524718	25526150	1433	*	0	0	0	11	7	7	2.23359	0.00014947	16.2039	5.69e-05	Neg.Binomial.W	0	0.00581531	0.00581531		Putative clathrin assembly protein At1g68110 [Source:UniProtKB/Swiss-Prot;Acc:Q9C9X5]
AT1G68400	1	25646039	25649254	3216	*	0	0	1	14	17	15	2.50553	0.000250101	229.658	0.000110531	QuasiPoisson	0.000103648	0.00476783	0.00466418		Probable leucine-rich repeat receptor-like protein kinase At1g68400 [Source:UniProtKB/Swiss-Prot;Acc:Q9M9C5]
AT1G68410	1	25649624	25653019	3396	*	0	1	1	8	8	8	1.6864	0.00039352	166.239	0.000208674	QuasiPoisson	0.000196309	0.00235571	0.0021594		Probable protein phosphatase 2C 15 [Source:UniProtKB/Swiss-Prot;Acc:Q9M9C6]
AT1G68470	1	25676361	25678468	2108	*	0	1	0	8	19	7	2.22462	0.0169674	15.9305	0.0162472	QuasiPoisson	0.000158128	0.00537634	0.00521822	GT17	Probable xyloglucan galactosyltransferase GT17 [Source:UniProtKB/Swiss-Prot;Acc:Q9CA34]
AT1G68820	1	25865471	25869029	3559	*	0	0	0	7	9	8	2.19722	0.000188271	15.6311	7.7e-05	Neg.Binomial.W	0	0.00224782	0.00224782		Transmembrane Fragile-X-F-associated protein [Source:TAIR;Acc:AT1G68820]
AT1G68830	1	25872412	25875662	3251	*	0	0	0	6	10	8	2.19722	0.000196978	15.5057	8.23e-05	Neg.Binomial.W	0	0.00246078	0.00246078	STN7	Serine/threonine-protein kinase STN7, chloroplastic [Source:UniProtKB/Swiss-Prot;Acc:Q9S713]
AT1G68850	1	25883556	25885261	1706	*	0	0	0	7	9	6	2.12026	0.000333901	14.1439	0.000169348	Neg.Binomial.W	0	0.00429855	0.00429855	PER11	Peroxidase 11 [Source:UniProtKB/Swiss-Prot;Acc:Q96519]
AT1G68890	1	25896854	25906714	9861	*	1	1	0	16	15	17	2.32239	3.25e-12	55.8523	7.81e-14	Neg.Binomial.W	6.76e-05	0.00162255	0.00155495	PHYLLO	Protein PHYLLO, chloroplastic [Source:UniProtKB/Swiss-Prot;Acc:Q15KI9]
AT1G68920	1	25914976	25918007	3032	*	0	1	1	10	9	7	1.75786	0.0011234	84.9112	0.000770673	QuasiPoisson	0.000219877	0.0028584	0.00263852	BHLH49	Transcription factor bHLH49 [Source:UniProtKB/Swiss-Prot;Acc:Q9CAA9]
AT1G68990	1	25934997	25940996	6000	*	0	0	0	5	9	10	2.19722	0.000209874	15.3536	8.92e-05	Neg.Binomial.W	0	0.00133333	0.00133333	MGP3	DNA-directed RNA polymerase [Source:UniProtKB/TrEMBL;Acc:F4I0I3]
AT1G69010	1	25941629	25944265	2637	*	0	0	0	7	8	9	2.19722	0.000188271	15.6311	7.7e-05	Neg.Binomial.W	0	0.00303375	0.00303375	BIM2	Transcription factor BIM2 [Source:UniProtKB/Swiss-Prot;Acc:Q9CAA4]
AT1G69070	1	25967312	25971542	4231	*	0	0	0	6	8	8	2.12026	0.000333688	14.1731	0.00016674	Neg.Binomial.W	0	0.00173324	0.00173324		FUNCTIONS IN: molecular_function unknown; INVOLVED IN: biological_process unknown; LOCATED IN: cellular_component unknown; EXPRESSED IN: 23 plant structures; EXPRESSED DURING: 13 growth stages; CONTAINS InterPro DOMAIN/s: Nop14-like protein (InterPr /.../07276); Ha. [Source:TAIR;Acc:AT1G69070]
AT1G69250	1	26032637	26035515	2879	*	0	0	0	8	7	10	2.23359	0.000143742	16.2986	5.41e-05	Neg.Binomial.W	0	0.00289452	0.00289452		At1g69250 [Source:UniProtKB/TrEMBL;Acc:Q9LDI9]
AT1G69280	1	26045158	26048190	3033	*	0	0	0	9	5	11	2.23359	0.000161903	15.9887	6.37e-05	Neg.Binomial.W	0	0.00274756	0.00274756		Uncharacterized protein At1g69280 [Source:UniProtKB/TrEMBL;Acc:Q0WP94]
AT1G69360	1	26072284	26076374	4091	*	0	0	0	15	11	14	2.66259	1.89e-06	26.9932	2.04e-07	Neg.Binomial.W	0	0.00325919	0.00325919		Plant protein of unknown function (DUF863) [Source:TAIR;Acc:AT1G69360]
AT1G69390	1	26084562	26086512	1951	*	1	1	2	8	12	10	2.0149	0.000250931	14.9397	0.000111002	Neg.Binomial.W	0.00068341	0.00512558	0.00444217	MINE1	Cell division topological specificity factor homolog, chloroplastic [Source:UniProtKB/Swiss-Prot;Acc:Q9C4Z7]
AT1G69420	1	26093026	26097167	4142	*	2	2	5	11	4	13	1.13498	0.0353086	4.44733	0.0349559	Neg.Binomial.W	0.000724288	0.00225334	0.00152905	PAT22	S-acyltransferase [Source:UniProtKB/TrEMBL;Acc:A0A178WF77]
AT1G69940	1	26343275	26345058	1784	*	1	0	1	7	11	4	1.60944	0.0148569	17.3275	0.014115	QuasiPoisson	0.000373692	0.00411061	0.00373692	PPME1	Pectinesterase PPME1 [Source:UniProtKB/Swiss-Prot;Acc:Q84WM7]
AT1G70060	1	26383216	26389916	6701	*	1	0	2	7	7	9	1.46634	0.00642586	7.66905	0.00561761	Neg.Binomial.W	0.000149231	0.00114411	0.000994876	SNL4	Paired amphipathic helix protein Sin3-like 4 [Source:UniProtKB/Swiss-Prot;Acc:O04539]
AT1G70130	1	26409601	26411828	2228	*	2	3	2	9	9	9	1.34993	0.00681438	7.55724	0.00597694	Neg.Binomial.W	0.00104728	0.0040395	0.00299222	LECRK52	Putative L-type lectin-domain containing receptor kinase V.2 [Source:UniProtKB/Swiss-Prot;Acc:O04533]
AT1G70290	1	26470795	26474833	4039	*	2	0	1	7	9	8	1.50408	0.00553237	7.96692	0.00476398	Neg.Binomial.W	0.000247586	0.00198069	0.0017331	TPS8	Probable alpha,alpha-trehalose-phosphate synthase [UDP-forming] 8 [Source:UniProtKB/Swiss-Prot;Acc:Q0WUI9]
AT1G70300	1	26477743	26481630	3888	*	1	0	1	11	10	15	2.05412	0.0012133	80.8179	0.00084749	QuasiPoisson	0.000171468	0.00308642	0.00291495	POT6	Potassium transporter 6 [Source:UniProtKB/Swiss-Prot;Acc:Q8W4I4]
AT1G70320	1	26488454	26501652	13199	*	0	3	2	15	21	15	1.90954	0.00272093	49.643	0.0021392	QuasiPoisson	0.000126272	0.00128798	0.0011617	UPL2	E3 ubiquitin-protein ligase UPL2 [Source:UniProtKB/Swiss-Prot;Acc:Q8H0T4]
AT1G71010	1	26782048	26788973	6926	*	0	0	0	7	11	4	2.12026	0.00037478	13.8597	0.000196982	Neg.Binomial.W	0	0.00105881	0.00105881	FAB1C	Putative 1-phosphatidylinositol-3-phosphate 5-kinase FAB1C [Source:UniProtKB/Swiss-Prot;Acc:Q9SSJ8]
AT1G71710	1	26973567	26981046	7480	*	0	0	0	7	6	10	2.15948	1.59e-64	296.804	1.64e-66	Neg.Binomial.W	0	0.00102495	0.00102495	IP5P3	Type IV inositol polyphosphate 5-phosphatase 3 [Source:UniProtKB/Swiss-Prot;Acc:Q8H0Z6]
AT1G71930	1	27074702	27077991	3290	*	1	0	0	10	10	10	2.11021	0.000285506	207.558	0.000134911	QuasiPoisson	0.000101317	0.00303951	0.0029382	NAC030	NAC domain-containing protein 30 [Source:UniProtKB/Swiss-Prot;Acc:Q9C8W9]
AT1G71990	1	27100210	27102292	2083	*	2	0	2	13	12	12	1.74297	0.00110496	85.8272	0.000754916	QuasiPoisson	0.000640102	0.00592095	0.00528085	FUT13	At1g71990 [Source:UniProtKB/TrEMBL;Acc:Q0V7Y9]
AT1G72120	1	27132014	27134101	2088	*	0	0	0	9	8	6	2.15948	0.000255027	14.8493	0.00011645	Neg.Binomial.W	0	0.00367177	0.00367177	NPF5.14	Protein NRT1/ PTR FAMILY 5.14 [Source:UniProtKB/Swiss-Prot;Acc:Q8VZE2]
AT1G72180	1	27162820	27167430	4611	*	1	1	1	15	6	12	2.3979	1.52e-05	21.9547	2.79e-06	Neg.Binomial.W	0.000216873	0.0023856	0.00216873	CEPR2	Receptor protein-tyrosine kinase CEPR2 [Source:UniProtKB/Swiss-Prot;Acc:Q9C7T7]
AT1G73080	1	27484240	27488204	3965	*	0	2	3	15	14	10	1.65823	0.00884827	7.03453	0.00799528	Neg.Binomial.W	0.000420345	0.00327869	0.00285834	PEPR1	Leucine-rich repeat receptor-like protein kinase PEPR1 [Source:UniProtKB/Swiss-Prot;Acc:Q9SSL9]
AT1G73960	1	27804879	27814519	9641	*	0	1	1	8	9	8	1.72277	0.000453154	149.979	0.000255288	QuasiPoisson	6.91e-05	0.000864364	0.000795215	TAF2	Transcription initiation factor TFIID subunit 2 [Source:UniProtKB/Swiss-Prot;Acc:Q8LPF0]
AT1G74720	1	28074927	28078831	3905	*	1	2	1	8	10	11	1.981	1.94e-05	21.3717	3.78e-06	Neg.Binomial	0.000341443	0.00247546	0.00213402	QKY	Protein QUIRKY [Source:UniProtKB/Swiss-Prot;Acc:B8XCH5]
AT1G76810	1	28830902	28836748	5847	*	0	1	0	8	7	8	1.8718	0.00060216	124.997	0.000364368	QuasiPoisson	5.7e-05	0.00131121	0.0012542		Eukaryotic translation initiation factor 2 (eIF-2) family protein [Source:UniProtKB/TrEMBL;Acc:F4I420]
AT1G77230	1	29016120	29019768	3649	*	2	0	2	7	9	13	1.51983	0.00888426	24.0004	0.00804963	QuasiPoisson	0.000365397	0.00264913	0.00228373		At1g77230 [Source:UniProtKB/TrEMBL;Acc:Q8VZL0]
AT1G77240	1	29017958	29019789	1832	*	2	0	2	7	9	13	1.51983	0.00888426	24.0004	0.00804963	QuasiPoisson	0.000727802	0.00527657	0.00454876	AEE4	AAE2 [Source:UniProtKB/TrEMBL;Acc:A0A178WCK9]
AT1G77460	1	29103608	29111956	8349	*	3	4	1	12	12	12	1.50408	0.00399778	8.62667	0.00331277	Neg.Binomial.W	0.0003194	0.0014373	0.0011179	CSI3	Protein CELLULOSE SYNTHASE INTERACTIVE 3 [Source:UniProtKB/Swiss-Prot;Acc:F4I718]
AT1G78920	1	29671413	29677537	6125	*	2	7	3	17	18	11	1.34373	0.00687043	7.53763	0.00604236	Neg.Binomial.W	0.000653061	0.0025034	0.00185034	AVPL1	Pyrophosphate-energized membrane proton pump 2 [Source:UniProtKB/Swiss-Prot;Acc:Q56ZN6]
AT1G78922	1	29676755	29677815	1061	*	1	3	1	10	8	5	1.52606	0.00184637	10.2414	0.00137325	Neg.Binomial.W	0.00157084	0.00722589	0.00565504		unknown protein; FUNCTIONS IN: molecular_function unknown; INVOLVED IN: biological_process unknown; LOCATED IN: cellular_component unknown; BEST Arabidopsis thaliana protein match is: unknown protein (TAIR:AT1G21722.1); Ha. [Source:TAIR;Acc:AT1G78922]
AT1G79000	1	29716350	29724748	8399	*	1	3	1	9	12	10	1.82455	0.00375542	40.7372	0.00309201	QuasiPoisson	0.000198436	0.0012303	0.00103187	HAC1	Histone acetyltransferase of the CBP family 1 [Source:UniProtKB/TrEMBL;Acc:F4IDH2]
AT1G79280	1	29818970	29833016	14047	*	0	0	0	10	7	4	2.07944	0.000481213	13.2151	0.000277704	Neg.Binomial.W	0	0.000498327	0.000498327	NUA	nuclear pore anchor [Source:TAIR;Acc:AT1G79280]
AT1G79990	1	30085750	30092239	6490	*	2	4	1	6	10	8	1.23214	0.00566939	7.91741	0.00489613	Neg.Binomial.W	0.000359527	0.00123267	0.000873138		Coatomer subunit beta' [Source:UniProtKB/TrEMBL;Acc:A0A178WGE9]
AT1G80010	1	30097336	30100045	2710	*	1	5	2	8	9	7	1.09861	0.0280108	4.85891	0.0275038	Neg.Binomial.W	0.00098401	0.00295203	0.00196802	FRS8	Protein FAR1-RELATED SEQUENCE 8 [Source:UniProtKB/Swiss-Prot;Acc:Q9S793]
AT1G80410	1	30227485	30235087	7603	*	1	2	1	7	8	7	1.70475	0.0020526	10.0231	0.00154586	Neg.Binomial.W	0.000175369	0.000964532	0.000789162	EMB2753	Tetratricopeptide repeat (TPR)-containing protein [Source:UniProtKB/TrEMBL;Acc:F4HS68]
AT1G80490	1	30260818	30267125	6308	*	0	1	0	11	13	12	2.27727	1.88e-05	21.4667	3.6e-06	Neg.Binomial.W	5.28e-05	0.00190235	0.0018495	TPR1	Topless-related protein 1 [Source:UniProtKB/Swiss-Prot;Acc:Q0WV90]
AT2G01008	2	1025	3173	2149	*	0	0	1	21	21	27	2.89037	0.000310081	197.379	0.000148943	QuasiPoisson	0.000155111	0.0107027	0.0105475		FUNCTIONS IN: molecular_function unknown; INVOLVED IN: biological_process unknown; LOCATED IN: cellular_component unknown; BEST Arabidopsis thaliana protein match is: maternal effect embryo arrest 38 (TAIR:AT3G43160.1). [Source:TAIR;Acc:AT2G01008]
AT2G01050	2	68337	69884	1548	*	0	0	0	12	9	7	2.33537	6.54e-05	18.2938	1.89e-05	Neg.Binomial.W	0	0.00602928	0.00602928		Zinc ion binding / nucleic acid binding protein [Source:UniProtKB/TrEMBL;Acc:Q9SJW1]
AT2G01280	2	145676	149394	3719	*	0	0	1	7	5	9	1.79176	8.84e-05	17.5443	2.81e-05	Neg.Binomial.W	8.96e-05	0.00188223	0.0017926	MEE65	Cyclin/Brf1-like TBP-binding protein [Source:UniProtKB/TrEMBL;Acc:F4IN86]
AT2G01320	2	154097	158204	4108	*	0	0	0	7	10	8	2.23359	0.000143742	16.2986	5.41e-05	Neg.Binomial.W	0	0.00202856	0.00202856		ABCG7 [Source:UniProtKB/TrEMBL;Acc:A0A178VSW5]
AT2G01370	2	168631	169642	1012	*	0	0	0	9	3	10	2.12026	0.00953855	22.963	0.00869901	QuasiPoisson	0	0.00724638	0.00724638		Probable transcription factor At2g01370 [Source:UniProtKB/Swiss-Prot;Acc:Q9ZU30]
AT2G01820	2	357353	360924	3572	*	0	0	1	14	17	15	2.50553	0.000250101	229.658	0.000110531	QuasiPoisson	9.33e-05	0.00429265	0.00419933	TMK3	Receptor-like kinase TMK3 [Source:UniProtKB/Swiss-Prot;Acc:Q9SIT1]
AT2G01830	2	362983	369707	6725	*	0	1	0	8	8	6	1.83258	0.000440289	13.4636	0.000243231	Neg.Binomial.W	4.96e-05	0.00109046	0.00104089	AHK4	Histidine kinase 4 [Source:UniProtKB/Swiss-Prot;Acc:Q9C5U0]
AT2G01950	2	440624	444324	3701	*	2	0	1	12	16	14	2.0149	0.000958412	11.659	0.000638941	Neg.Binomial.W	0.000270197	0.00378276	0.00351256	BRL2	Leucine-rich repeat receptor-like protein kinase (Fragment) [Source:UniProtKB/TrEMBL;Acc:C0LGJ7]
AT2G01980	2	457002	463408	6407	*	0	0	0	9	6	8	2.15948	0.000255027	14.8493	0.00011645	Neg.Binomial.W	0	0.00119661	0.00119661	NHX7	Sodium/hydrogen exchanger 7 [Source:UniProtKB/Swiss-Prot;Acc:Q9LKW9]
AT2G02103	2	530241	531636	1396	*	1	0	1	16	9	32	2.48491	0.000111151	16.9677	3.8e-05	Neg.Binomial.W	0.000477555	0.0136103	0.0131328		Ta11-like non-LTR retrotransposon [Source:UniProtKB/TrEMBL;Acc:Q1G3S7]
AT2G02220	2	583797	587401	3605	*	1	0	3	20	19	18	2.14843	0.000549421	12.9237	0.00032444	Neg.Binomial.W	0.000369857	0.00527046	0.0049006	PSKR1	Phytosulfokine receptor 1 [Source:UniProtKB/Swiss-Prot;Acc:Q9ZVR7]
AT2G02560	2	689784	697707	7924	*	0	0	0	9	12	4	2.23359	0.000178334	15.783	7.1e-05	Neg.Binomial.W	0	0.00105166	0.00105166	CAND1	Cullin-associated NEDD8-dissociated protein 1 [Source:UniProtKB/Swiss-Prot;Acc:Q8L5Y6]
AT2G02720	2	762927	765027	2101	*	1	1	2	15	22	11	2.48491	5.55e-06	24.4082	7.79e-07	Neg.Binomial.W	0.000634618	0.00761542	0.0069808		Probable pectate lyase 6 [Source:UniProtKB/Swiss-Prot;Acc:O64510]
AT2G02800	2	795515	799591	4077	*	3	0	1	8	9	10	1.45529	0.0125293	6.35277	0.0117198	Neg.Binomial.W	0.000327038	0.00220751	0.00188047	PBL3	Probable serine/threonine-protein kinase PBL3 [Source:UniProtKB/Swiss-Prot;Acc:O49840]
AT2G02890	2	843913	846616	2704	*	1	0	2	9	8	4	1.38629	0.00887962	7.02457	0.00803988	Neg.Binomial.W	0.000369822	0.00258876	0.00221894		Putative F-box protein At2g02890 [Source:UniProtKB/Swiss-Prot;Acc:O80608]
AT2G03070	2	905513	909272	3760	*	0	2	0	14	7	4	1.72277	0.0356997	9.76176	0.0353766	QuasiPoisson	0.000177305	0.00221631	0.00203901	MED8	Mediator of RNA polymerase II transcription subunit 8 [Source:UniProtKB/Swiss-Prot;Acc:Q4V3C1]
AT2G03140	2	941829	951553	9725	*	0	0	0	12	17	6	2.53897	2.93e-05	20.3125	6.58e-06	Neg.Binomial.W	0	0.00119966	0.00119966		alpha/beta-Hydrolases superfamily protein [Source:TAIR;Acc:AT2G03140]
AT2G03150	2	951888	959236	7349	*	4	0	5	19	28	12	1.64223	0.0182453	15.2112	0.0175392	QuasiPoisson	0.000408219	0.0026761	0.00226788	emb1579	Protein SHORT ROOT IN SALT MEDIUM 1 [Source:UniProtKB/Swiss-Prot;Acc:F4IS91]
AT2G03270	2	993748	996128	2381	*	2	0	1	11	12	6	1.67398	0.00297782	9.22975	0.00238114	Neg.Binomial.W	0.000419992	0.00405992	0.00363993		DNA-binding protein [Source:UniProtKB/TrEMBL;Acc:O81047]
AT2G03330	2	1008460	1014122	5663	*	0	1	5	18	12	23	1.82813	0.0127336	19.1132	0.0119506	QuasiPoisson	0.00035317	0.00311967	0.0027665		Transmembrane protein [Source:UniProtKB/TrEMBL;Acc:Q9ZQ69]
AT2G03460	2	1043621	1044992	1372	*	0	0	0	8	6	9	2.15948	0.000255027	14.8493	0.000116449	Neg.Binomial.W	0	0.00558795	0.00558795		Galactose oxidase/kelch repeat superfamily protein [Source:UniProtKB/TrEMBL;Acc:Q6RF47]
AT2G03520	2	1069491	1071421	1931	*	1	0	1	9	18	13	2.15176	0.00349818	42.5853	0.00284791	QuasiPoisson	0.000345244	0.00690489	0.00655964	UPS4	UPS4 [Source:UniProtKB/TrEMBL;Acc:A0A178VZP6]
AT2G03567	2	1085525	1086607	1083	*	0	0	0	7	9	6	2.12026	0.000333901	14.1439	0.000169348	Neg.Binomial.W	0	0.00677131	0.00677131
AT2G03670	2	1117485	1120458	2974	*	0	0	0	17	11	13	2.68558	1.47e-06	27.5249	1.55e-07	Neg.Binomial.W	0	0.00459538	0.00459538	CDC48B	Cell division control protein 48 homolog B [Source:UniProtKB/Swiss-Prot;Acc:Q9ZPR1]
AT2G03680	2	1120787	1122055	1269	*	0	0	0	9	9	4	2.12026	0.000373269	13.8773	0.000195139	Neg.Binomial.W	0	0.00577883	0.00577883	SPR1	Protein SPIRAL1 [Source:UniProtKB/Swiss-Prot;Acc:Q9SJW3]
AT2G03820	2	1164843	1167115	2273	*	0	0	0	9	9	9	2.30259	3.3e-06	25.6417	4.11e-07	Neg.Binomial	0	0.00395953	0.00395953		60S ribosomal export protein NMD3 [Source:UniProtKB/TrEMBL;Acc:Q9SI58]
AT2G03965	2	1251510	1252989	1480	*	0	1	1	16	7	7	1.88707	0.0147712	17.3939	0.0140244	QuasiPoisson	0.00045045	0.00675676	0.00630631
AT2G04030	2	1281754	1286144	4391	*	3	1	1	8	9	5	1.4816	0.00739732	7.3886	0.00656385	Neg.Binomial.W	0.000379564	0.00167008	0.00129052	HSP90-5	HSP90.5 [Source:UniProtKB/TrEMBL;Acc:A0A178VPV7]
AT2G04160	2	1401268	1407827	6560	*	1	0	2	26	13	20	2.33537	0.000426197	13.587	0.000227763	Neg.Binomial.W	0.000152439	0.00299797	0.00284553	AIR3	Subtilisin-like protease SBT5.3 [Source:UniProtKB/Swiss-Prot;Acc:Q9ZSP5]
AT2G04230	2	1446795	1449100	2306	*	0	0	0	9	11	12	2.45674	1.96e-05	21.3325	3.86e-06	Neg.Binomial.W	0	0.00462561	0.00462561		F-box/FBD/LRR-repeat protein At2g04230 [Source:UniProtKB/Swiss-Prot;Acc:Q6NKX3]
AT2G04235	2	1449288	1455314	6027	*	0	0	0	9	7	6	2.12026	0.000333901	14.1439	0.000169348	Neg.Binomial.W	0	0.00121675	0.00121675		unknown protein; FUNCTIONS IN: molecular_function unknown; INVOLVED IN: biological_process unknown; LOCATED IN: cellular_component unknown; EXPRESSED IN: cultured cell; Ha. [Source:TAIR;Acc:AT2G04235]
AT2G04270	2	1474679	1480586	5908	*	3	1	1	9	6	7	1.4816	0.00733538	7.40816	0.00649287	Neg.Binomial.W	0.000282103	0.00124125	0.000959151	RNE	Ribonuclease E/G-like protein, chloroplastic [Source:UniProtKB/Swiss-Prot;Acc:F4IV66]
AT2G04350	2	1515634	1519308	3675	*	1	1	1	9	11	10	2.30259	2.86e-05	20.3628	6.41e-06	Neg.Binomial.W	0.000272109	0.00272109	0.00244898	LACS8	Long chain acyl-CoA synthetase 8 [Source:UniProtKB/Swiss-Prot;Acc:Q9SJD4]
AT2G04500	2	1568279	1570271	1993	*	0	0	0	12	10	9	2.42775	2.58e-05	20.6212	5.6e-06	Neg.Binomial.W	0	0.00518481	0.00518481		Cysteine/Histidine-rich C1 domain family protein [Source:UniProtKB/TrEMBL;Acc:Q6DR61]
AT2G04750	2	1659762	1662748	2987	*	1	1	1	13	12	11	2.48491	3.62e-06	25.405	4.65e-07	Neg.Binomial.W	0.000334784	0.00401741	0.00368263	FIM4	Fimbrin-4 [Source:UniProtKB/Swiss-Prot;Acc:Q9SJ84]
AT2G04850	2	1704111	1705778	1668	*	2	0	0	10	6	8	1.6864	0.00749238	26.7163	0.00665755	QuasiPoisson	0.00039968	0.00479616	0.00439648		Cytochrome b561 and DOMON domain-containing protein At2g04850 [Source:UniProtKB/Swiss-Prot;Acc:Q9SJ74]
AT2G04865	2	1711596	1715007	3412	*	3	2	2	9	12	7	1.38629	0.00548012	7.99243	0.00469733	Neg.Binomial.W	0.000683861	0.00273544	0.00205158		Protein MAIN-LIKE 2 [Source:UniProtKB/Swiss-Prot;Acc:F4IFD0]
AT2G05105	2	1836841	1837441	601	*	1	0	0	7	12	10	2.07944	0.0020619	58.7631	0.00155672	QuasiPoisson	0.000554631	0.0160843	0.0155297
AT2G05120	2	1841876	1846949	5074	*	0	0	0	8	7	9	2.19722	0.000188271	15.6311	7.7e-05	Neg.Binomial.W	0	0.00157667	0.00157667		Nucleoporin, Nup133/Nup155-like [Source:TAIR;Acc:AT2G05120]
AT2G05170	2	1869853	1873997	4145	*	2	1	0	18	17	12	2.12026	0.000720709	12.3137	0.000449656	Neg.Binomial.W	0.000241255	0.00377965	0.0035384	VPS11	Vacuolar protein-sorting-associated protein 11 homolog [Source:UniProtKB/Swiss-Prot;Acc:Q9SJ40]
AT2G05210	2	1890684	1894514	3831	*	0	0	0	8	6	7	2.07944	0.000438527	13.4734	0.000241966	Neg.Binomial.W	0	0.0018272	0.0018272	POT1A	Protection of telomeres protein 1a [Source:UniProtKB/Swiss-Prot;Acc:Q56Y52]
AT2G05220	2	1894349	1896050	1702	*	4	1	0	8	7	7	1.13943	0.0297497	11.0427	0.0292947	QuasiPoisson	0.00097924	0.00430866	0.00332942	RPS17B	40S ribosomal protein S17-2 [Source:UniProtKB/Swiss-Prot;Acc:Q9SJ36]
AT2G05350	2	1949614	1954740	5127	*	1	3	1	14	22	23	2.4681	0.000108246	17.0459	3.65e-05	Neg.Binomial.W	0.000325076	0.0038359	0.00351082		Uncharacterized protein At2g05350 [Source:UniProtKB/TrEMBL;Acc:Q9SHT9]
AT2G05360	2	1956115	1959303	3189	*	1	2	0	19	15	25	2.33537	0.000363998	13.9313	0.000189611	Neg.Binomial.W	0.000313578	0.00616703	0.00585345		F-box associated ubiquitination effector family protein [Source:UniProtKB/TrEMBL;Acc:Q9SHT8]
AT2G05710	2	2141329	2146678	5350	*	0	0	0	8	10	8	2.26868	0.000107436	17.0619	3.62e-05	Neg.Binomial.W	0	0.00161994	0.00161994	ACO3	Aconitate hydratase 3, mitochondrial [Source:UniProtKB/Swiss-Prot;Acc:Q9SIB9]
AT2G05755	2	2170760	2173943	3184	*	0	0	0	9	7	8	2.19722	0.000188271	15.6311	7.7e-05	Neg.Binomial.W	0	0.00251256	0.00251256		At2g05755 [Source:UniProtKB/TrEMBL;Acc:Q8S8A2]
AT2G05990	2	2322215	2325197	2983	*	0	0	0	7	6	8	2.07944	0.000438527	13.4734	0.000241966	Neg.Binomial.W	0	0.00234663	0.00234663	MOD1	Enoyl-[acyl-carrier-protein] reductase [NADH], chloroplastic [Source:UniProtKB/Swiss-Prot;Acc:Q9SLA8]
AT2G06105	2	2395013	2398395	3383	*	2	3	1	20	19	20	2.28578	1.24e-09	43.3244	4.64e-11	Neg.Binomial.W	0.000591191	0.00581338	0.00522219		Aspartyl protease gag-polyprotein [Source:UniProtKB/TrEMBL;Acc:A0A1P8B0V7]
AT2G06420	2	2538743	2540365	1623	*	0	0	0	10	11	4	2.23359	0.000178334	15.7838	7.1e-05	Neg.Binomial.W	0	0.00513453	0.00513453		Domain of unknown function (DUF1985) [Source:TAIR;Acc:AT2G06420]
AT2G06500	2	2580718	2583223	2506	*	0	1	0	6	19	14	2.35138	0.0102012	22.0321	0.00935109	QuasiPoisson	0.000133014	0.00518755	0.00505454		Ac-like transposase [Source:UniProtKB/TrEMBL;Acc:Q9SKI5]
AT2G06530	2	2588523	2590531	2009	*	2	0	1	7	9	8	1.50408	0.00553237	7.96692	0.00476398	Neg.Binomial.W	0.00049776	0.00398208	0.00348432	VPS2.1	VPS2.1 [Source:UniProtKB/TrEMBL;Acc:A0A178VT12]
AT2G06541	2	2598222	2600326	2105	*	2	1	2	4	9	11	1.56862	0.00349818	8.90202	0.00284855	Neg.Binomial.W	0.000791766	0.00380048	0.00300871		TTF-type zinc finger protein with HAT dimerization domain-containing protein [Source:UniProtKB/TrEMBL;Acc:F4IJB0]
AT2G06555	2	2604148	2604927	780	*	0	2	0	8	9	8	1.72277	0.00353442	42.3002	0.00288365	QuasiPoisson	0.000854701	0.0106838	0.00982906		unknown protein; Ha. [Source:TAIR;Acc:AT2G06555]
AT2G06570	2	2622603	2624902	2300	*	0	1	3	20	41	30	2.59738	0.00247562	9.61704	0.0019278	Neg.Binomial.W	0.00057971	0.0131884	0.0126087		Uncharacterized protein At2g06570 [Source:UniProtKB/TrEMBL;Acc:Q9SKI1]
AT2G06645	2	2647991	2649647	1657	*	0	0	1	11	14	19	2.46385	0.0016998	66.0074	0.00124833	QuasiPoisson	0.000201167	0.00885134	0.00865017		Uncharacterized protein At2g06645 [Source:UniProtKB/TrEMBL;Acc:Q8RV53]
AT2G06906	2	2807415	2807967	553	*	0	0	0	11	6	4	2.07944	0.000484361	13.1968	0.000280427	Neg.Binomial.W	0	0.0126582	0.0126582		BEST Arabidopsis thaliana protein match is: nucleic acid binding;zinc ion binding (TAIR:AT2G06904.1); Ha. [Source:TAIR;Acc:AT2G06906]
AT2G07020	2	2908473	2911198	2726	*	1	0	0	14	20	16	2.584	0.0294387	4.76939	0.0289701	Neg.Binomial.W	0.000122279	0.00611396	0.00599169		Kinase with adenine nucleotide alpha hydrolases-like domain-containing protein [Source:UniProtKB/TrEMBL;Acc:F4IK85]
AT2G07040	2	2916416	2919392	2977	*	0	0	0	11	17	13	2.68558	1.47e-06	27.5249	1.55e-07	Neg.Binomial.W	0	0.00459075	0.00459075	PRK2	Pollen receptor-like kinase 2 [Source:UniProtKB/Swiss-Prot;Acc:Q84JQ4]
AT2G07050	2	2924360	2930751	6392	*	0	0	0	8	7	8	2.15948	0	3815.54	0	Neg.Binomial.W	0	0.00119942	0.00119942	CAS1	Cycloartenol synthase [Source:UniProtKB/Swiss-Prot;Acc:P38605]
AT2G07170	2	2975025	2979266	4242	*	2	0	0	9	8	8	1.72277	0.00353442	42.3002	0.00288365	QuasiPoisson	0.000157159	0.00196448	0.00180732	TOR1L2	TORTIFOLIA1-like protein 2 [Source:UniProtKB/Swiss-Prot;Acc:F4IK92]
AT2G07215	2	2996776	2997889	1114	*	1	1	0	13	8	8	1.8563	0.000438527	13.4733	0.000241984	Neg.Binomial.W	0.000598444	0.00867744	0.008079		unknown protein; BEST Arabidopsis thaliana protein match is: unknown protein (TAIR:AT2G10965.1); Ha. [Source:TAIR;Acc:AT2G07215]
AT2G07240	2	3007102	3012333	5232	*	1	2	4	19	25	23	2.25878	0.000150997	16.1679	5.8e-05	Neg.Binomial.W	0.000445973	0.0042686	0.00382263		Cysteine-type peptidase [Source:UniProtKB/TrEMBL;Acc:F4IK98]
AT2G07280	2	3026398	3029353	2956	*	0	1	0	12	18	9	2.35138	7.32e-06	23.7557	1.09e-06	Neg.Binomial.W	0.000112765	0.00439784	0.00428507		unknown protein; Ha. [Source:TAIR;Acc:AT2G07280]
AT2G07360	2	3047252	3057214	9963	*	1	1	0	7	6	8	1.56862	0.00115597	83.3252	0.000799148	QuasiPoisson	6.69e-05	0.0007026	0.000635685		SH3 domain-containing protein [Source:UniProtKB/TrEMBL;Acc:F4IL68]
AT2G07560	2	3169908	3174102	4195	*	1	0	2	13	11	14	1.92181	0.00126912	11.0417	0.00089084	Neg.Binomial.W	0.000238379	0.00301947	0.00278109	AHA6	ATPase 6, plasma membrane-type [Source:UniProtKB/Swiss-Prot;Acc:Q9SH76]
AT2G07656	2	3458281	3461448	3168	*	0	0	0	14	12	3	2.36712	0.00790867	7.25776	0.00705955	Neg.Binomial.W	0.000206697	0.00172248	0.00151578
AT2G07662	2	3497073	3498780	1708	*	0	0	0	8	10	5	2.15948	0.0142614	17.7872	0.0135048	QuasiPoisson	0.000669728	0.0050708	0.00440107
AT2G07667	2	3364296	3366661	2366	*	1	0	0	9	12	11	2.16905	0.000599038	125.655	0.000360657	QuasiPoisson	0.000140885	0.00450831	0.00436743		unknown protein; FUNCTIONS IN: molecular_function unknown; INVOLVED IN: biological_process unknown; LOCATED IN: mitochondrion; BEST Arabidopsis thaliana protein match is: unknown protein (TAIR:ATMG01180.1); Ha. [Source:TAIR;Acc:AT2G07667]
AT2G07680	2	3514668	3522658	7991	*	3	1	2	35	44	35	2.94444	0.0407228	4.196	0.0405194	Neg.Binomial.W	0.000519818	0.00324886	0.00272904	ATMRP11	multidrug resistance-associated protein 11 [Source:TAIR;Acc:AT2G07680]
AT2G07681	2	3287529	3292366	4838	*	2	0	1	3	15	7	1.54045	0.000453704	13.3613	0.000256872	Neg.Binomial.W	0	0.00280449	0.00280449		Cytochrome C assembly protein [Source:UniProtKB/TrEMBL;Acc:F4IMA2]
AT2G07715	2	3410597	3413161	2565	*	3	1	0	9	1	15	1.38629	0.000333688	14.1767	0.000166417	Neg.Binomial.W	0	0.00305135	0.00305135		Nucleic acid-binding, OB-fold-like protein [Source:UniProtKB/TrEMBL;Acc:F4IMC7]
AT2G07732	2	3468160	3468899	740	*	0	0	0	13	13	6	2.45674	2.58e-05	20.6307	5.57e-06	Neg.Binomial.W	0	0.0144144	0.0144144		Ribulose bisphosphate carboxylase large chain, catalytic domain-containing protein [Source:UniProtKB/TrEMBL;Acc:F4INE2]
AT2G07750	2	3576465	3580525	4061	*	2	0	2	14	18	21	2.07944	0.00237931	53.8522	0.00183572	QuasiPoisson	6.61e-05	0.00211472	0.00204864	RH33	Putative DEAD-box ATP-dependent RNA helicase 33 [Source:UniProtKB/Swiss-Prot;Acc:O80792]
AT2G07760	2	3584420	3586278	1859	*	0	1	3	11	14	22	1.96611	0.000271806	14.6909	0.000126656	Neg.Binomial.W	0	0.00448868	0.00448868		Putative Ta11-like non-LTR retroelement protein [Source:UniProtKB/TrEMBL;Acc:O80793]
AT2G07798	2	3357619	3361102	3484	*	1	0	6	14	22	17	1.72277	1.57e-07	32.7019	1.07e-08	Neg.Binomial.W	0.000250282	0.00475535	0.00450507		unknown protein; FUNCTIONS IN: molecular_function unknown; INVOLVED IN: biological_process unknown; LOCATED IN: cellular_component unknown; BEST Arabidopsis thaliana protein match is: unknown protein (TAIR:ATMG01220.1); Ha. [Source:TAIR;Acc:AT2G07798]
AT2G07806	2	3484627	3489670	5044	*	1	0	0	8	14	10	2.16905	0.000481213	13.2217	0.000276724	Neg.Binomial.W	0.000328326	0.00435032	0.004022		unknown protein; FUNCTIONS IN: molecular_function unknown; INVOLVED IN: biological_process unknown; LOCATED IN: cellular_component unknown; Ha. [Source:TAIR;Acc:AT2G07806]
AT2G07815	2	3443688	3446183	2496	*	0	0	0	5	9	7	2.07944	0.00841457	24.8677	0.00756103	QuasiPoisson	0.000717231	0.00842747	0.00771024		BEST Arabidopsis thaliana protein match is: cytochrome C biogenesis 452 (TAIR:ATMG00180.1); Ha. [Source:TAIR;Acc:AT2G07815]
AT2G07981	2	3614986	3617716	2731	*	1	0	0	8	7	8	1.8718	0.00060216	124.997	0.000364368	QuasiPoisson	0.000122055	0.00280728	0.00268522		unknown protein; BEST Arabidopsis thaliana protein match is: unknown protein (TAIR:AT2G08986.1); Ha. [Source:TAIR;Acc:AT2G07981]
AT2G08986	2	3618058	3626460	8403	*	2	3	2	11	10	4	1.27297	0.0174153	5.72729	0.0167032	Neg.Binomial.W	0.000277679	0.000991709	0.000714031		unknown protein; BEST Arabidopsis thaliana protein match is: unknown protein (TAIR:AT1G40104.1); Ha. [Source:TAIR;Acc:AT2G08986]
AT2G10260	2	3938527	3941240	2714	*	2	2	1	4	8	18	1.79176	0.00473928	8.28933	0.00398786	Neg.Binomial.W	0.0006141	0.0036846	0.0030705		FUNCTIONS IN: molecular_function unknown; INVOLVED IN: biological_process unknown; LOCATED IN: cellular_component unknown; BEST Arabidopsis thaliana protein match is: Ulp1 protease family protein (TAIR:AT5G45570.1); Ha. [Source:TAIR;Acc:AT2G10260]
AT2G10440	2	4013752	4018046	4295	*	2	2	1	26	25	23	2.69463	8e-05	490.44	2.46e-05	QuasiPoisson	0.000388048	0.00574311	0.00535506	MED15C	Probable mediator of RNA polymerase II transcription subunit 15c [Source:UniProtKB/Swiss-Prot;Acc:Q9SHV7]
AT2G10560	2	4109862	4110698	837	*	0	0	0	11	6	10	2.30259	8.95e-05	17.4967	2.88e-05	Neg.Binomial.W	0	0.0107527	0.0107527		Chaperone [Source:UniProtKB/TrEMBL;Acc:Q9SI86]
AT2G10602	2	4134895	4135888	994	*	0	0	2	11	7	7	1.72277	0.00793735	25.777	0.00709506	QuasiPoisson	0.000670691	0.00838364	0.00771294		unknown protein; BEST Arabidopsis thaliana protein match is: unknown protein (TAIR:AT1G36756.1); Ha. [Source:TAIR;Acc:AT2G10602]
AT2G10615	2	4228157	4229987	1831	*	0	0	0	13	10	13	2.56495	6.09e-06	24.1776	8.78e-07	Neg.Binomial.W	0	0.0065538	0.0065538
AT2G10625	2	4295362	4300871	5510	*	1	1	1	22	20	22	3.06027	9.54e-11	48.7622	2.89e-12	Neg.Binomial.W	0.000181488	0.00387175	0.00369026		Ulp1 protease family, carboxy-terminal catalytic domain protein [Source:UniProtKB/TrEMBL;Acc:A0A1P8B1I0]
AT2G10965	2	4323671	4324948	1278	*	0	0	2	11	12	11	2.00148	0.00167361	66.6519	0.00122543	QuasiPoisson	0.000521648	0.00886802	0.00834637		unknown protein; BEST Arabidopsis thaliana protein match is: unknown protein (TAIR:AT2G07215.1); Ha. [Source:TAIR;Acc:AT2G10965]
AT2G11010	2	4361869	4365919	4051	*	2	4	3	37	38	32	2.4756	8.85e-08	34.0251	5.44e-09	Neg.Binomial.W	0.000740558	0.00880441	0.00806385		Uncharacterized protein At2g11010 [Source:UniProtKB/TrEMBL;Acc:Q9SKH6]
AT2G11225	2	4478424	4483467	5044	*	1	0	0	7	11	8	1.981	0.00192741	61.2128	0.00144075	QuasiPoisson	6.61e-05	0.00171821	0.00165213
AT2G11520	2	4618545	4621722	3178	*	2	1	0	9	15	11	1.84583	0.00164083	10.4935	0.00119792	Neg.Binomial.W	0.000314663	0.00367107	0.00335641	CRCK3	Calmodulin-binding receptor-like cytoplasmic kinase 3 [Source:UniProtKB/Swiss-Prot;Acc:Q9ASQ5]
AT2G11620	2	4658445	4660777	2333	*	0	1	1	18	18	20	2.4681	2.26e-05	20.993	4.61e-06	Neg.Binomial.W	0.000285755	0.00800114	0.00771539		Uncharacterized protein At2g11620 [Source:UniProtKB/TrEMBL;Acc:Q9SIF7]
AT2G11626	2	4661458	4662451	994	*	0	0	0	7	3	11	2.07944	0.00056163	12.8757	0.000332876	Neg.Binomial.W	0	0.00704225	0.00704225		FUNCTIONS IN: molecular_function unknown; INVOLVED IN: biological_process unknown; LOCATED IN: endomembrane system; BEST Arabidopsis thaliana protein match is: Beta-galactosidase related protein (TAIR:AT2G04378.2); Ha. [Source:TAIR;Acc:AT2G11626]
AT2G12875	2	5289411	5291470	2060	*	0	1	3	8	4	11	1.31219	0.000490354	13.1692	0.000284589	Neg.Binomial.W	0.000647249	0.00372168	0.00307443		unknown protein; Ha. [Source:TAIR;Acc:AT2G12875]
AT2G12935	2	5315038	5316041	1004	*	0	1	0	8	4	12	1.90954	0.0130049	18.8713	0.0122134	QuasiPoisson	0.000332005	0.00796813	0.00763612		unknown protein; Ha. [Source:TAIR;Acc:AT2G12935]
AT2G13290	2	5511562	5513838	2277	*	1	1	1	20	17	13	2.81341	2.83e-08	36.5009	1.53e-09	Neg.Binomial.W	0.000439174	0.00731957	0.0068804		Beta-1,4-N-acetylglucosaminyltransferase family protein [Source:UniProtKB/TrEMBL;Acc:Q9SKF0]
AT2G13370	2	5544054	5556560	12507	*	2	1	1	17	17	18	2.56495	1.72e-06	27.2147	1.82e-07	Neg.Binomial.W	0.000106607	0.00138589	0.00127928	CHR5	Protein CHROMATIN REMODELING 5 [Source:UniProtKB/Swiss-Prot;Acc:F4IV99]
AT2G13450	2	5598421	5599923	1503	*	4	4	2	26	14	24	1.8563	0.000101397	17.2109	3.35e-05	Neg.Binomial.W	0.00221779	0.0141938	0.011976		Putative Ta11-like non-LTR retroelement protein [Source:UniProtKB/TrEMBL;Acc:Q9SHS1]
AT2G13500	2	5627936	5629099	1164	*	3	0	1	20	10	7	1.74297	0.0105157	6.69429	0.00967222	Neg.Binomial.W	0.00114547	0.0105956	0.00945017		Putative Ta11-like non-LTR retroelement protein [Source:UniProtKB/TrEMBL;Acc:Q9SIU4]
AT2G13510	2	5630001	5631107	1107	*	2	0	4	16	13	15	1.65292	0.0145507	6.0628	0.0138059	Neg.Binomial.W	0.00180668	0.013249	0.0114423		Putative Ta11-like non-LTR retroelement protein [Source:UniProtKB/TrEMBL;Acc:Q9SIU3]
AT2G13600	2	5671396	5673622	2227	*	3	3	3	10	8	7	1.02165	0.0343827	4.49435	0.0340071	Neg.Binomial.W	0.0013471	0.00374195	0.00239485	PCMP-E76	Pentatricopeptide repeat-containing protein At2g13600 [Source:UniProtKB/Swiss-Prot;Acc:Q9SIT7]
AT2G13770	2	5736570	5737863	1294	*	0	0	1	13	17	11	2.3979	0.0114897	6.52032	0.0106649	Neg.Binomial.W	0.000257599	0.0105616	0.010304		Nuclease [Source:UniProtKB/TrEMBL;Acc:Q1PF74]
AT2G13820	2	5774089	5776342	2254	*	0	0	0	5	7	11	2.15948	0.000275742	14.6487	0.000129523	Neg.Binomial.W	0	0.00340136	0.00340136		Bifunctional inhibitor/lipid-transfer protein/seed storage 2S albumin superfamily protein [Source:TAIR;Acc:AT2G13820]
AT2G14000	2	5884600	5885985	1386	*	0	2	1	14	16	19	2.15948	2.39e-08	36.8994	1.24e-09	Neg.Binomial	0.000721501	0.0117845	0.011063		Retrotransposon ORF-1 protein [Source:UniProtKB/TrEMBL;Acc:Q9ZPT9]
AT2G14255	2	6036804	6041097	4294	*	0	0	0	6	8	9	2.15948	0.000255027	14.8493	0.000116449	Neg.Binomial.W	0	0.00178544	0.00178544	PAT23	Probable protein S-acyltransferase 23 [Source:UniProtKB/Swiss-Prot;Acc:Q3EC11]
AT2G14265	2	6044120	6045141	1022	*	0	0	0	7	19	12	2.61496	1.89e-05	21.458	3.62e-06	Neg.Binomial.W	0	0.012394	0.012394
AT2G14390	2	6110912	6111918	1007	*	2	0	1	6	9	9	1.50408	0.0055599	7.95531	0.00479464	Neg.Binomial.W	0.000993049	0.00794439	0.00695134		Uncharacterized protein At2g14390 [Source:UniProtKB/TrEMBL;Acc:Q9ZQ68]
AT2G14395	2	6119467	6120748	1282	*	0	0	0	21	16	10	2.81341	3.96e-07	30.648	3.09e-08	Neg.Binomial.W	0	0.0122205	0.0122205
AT2G14670	2	6274606	6276317	1712	*	0	0	0	10	7	13	2.3979	3.92e-05	19.6056	9.52e-06	Neg.Binomial.W	0	0.00584112	0.00584112	SUC8	Sucrose transport protein SUC8 [Source:UniProtKB/Swiss-Prot;Acc:Q9ZVK6]
AT2G14700	2	6292466	6295726	3261	*	0	2	0	4	9	10	1.64866	0.00523008	8.0885	0.00445471	Neg.Binomial.W	0.000204436	0.00235102	0.00214658		Uncharacterized protein At2g14700 [Source:UniProtKB/TrEMBL;Acc:Q9ZVK9]
AT2G14720	2	6300488	6304445	3958	*	1	2	0	4	14	11	1.67398	0.00291942	9.27822	0.00231895	Neg.Binomial.W	0.000252653	0.00244231	0.00218966	VSR4	Vacuolar-sorting receptor 4 [Source:UniProtKB/Swiss-Prot;Acc:Q56ZQ3]
AT2G14850	2	6385804	6387570	1767	*	1	0	1	9	14	14	2.07944	0.00137127	75.1233	0.000975016	QuasiPoisson	0.000377287	0.00697982	0.00660253		Transcriptional regulator of RNA polII, SAGA, subunit [Source:UniProtKB/TrEMBL;Acc:O82785]
AT2G15110	2	6554847	6557168	2322	*	4	2	3	21	37	34	2.32456	2.67e-06	26.1842	3.1e-07	Neg.Binomial.W	0.00129199	0.013207	0.011915		Protein of unknown function, DUF601 [Source:TAIR;Acc:AT2G15110]
AT2G15180	2	6588743	6590167	1425	*	0	0	0	4	10	7	2.07944	0.000481213	13.2151	0.000277704	Neg.Binomial.W	0	0.00491228	0.00491228		Zinc knuckle (CCHC-type) family protein [Source:UniProtKB/TrEMBL;Acc:Q9SKM0]
AT2G15290	2	6642300	6644055	1756	*	0	0	0	7	8	9	2.19722	0.000188271	15.6311	7.7e-05	Neg.Binomial.W	0	0.00455581	0.00455581	TIC21	Protein TIC 21, chloroplastic [Source:UniProtKB/Swiss-Prot;Acc:Q9SHU7]
AT2G15340	2	6677225	6677928	704	*	0	0	0	12	14	11	2.59027	4.36e-06	24.9466	5.89e-07	Neg.Binomial.W	0	0.0175189	0.0175189		Expressed protein [Source:UniProtKB/TrEMBL;Acc:Q9SJP7]
AT2G15370	2	6697918	6699836	1919	*	0	0	0	19	13	18	2.87168	9.35e-08	33.8692	5.89e-09	Neg.Binomial.W	0	0.00868508	0.00868508	FUT5	Fucosyltransferase 5 (Fragment) [Source:UniProtKB/TrEMBL;Acc:A0A1W6AK11]
AT2G15420	2	6723948	6728183	4236	*	4	1	8	42	31	42	2.17998	0.0174153	5.72765	0.0166998	Neg.Binomial.W	0.00102298	0.00904942	0.00802644		Myosin heavy chain-like protein [Source:UniProtKB/TrEMBL;Acc:Q9SJN9]
AT2G15480	2	6758430	6763501	5072	*	0	0	0	9	10	9	2.33537	6.33e-05	18.3887	1.8e-05	Neg.Binomial.W	0	0.00184017	0.00184017	UGT73B5	Glycosyltransferase [Source:UniProtKB/TrEMBL;Acc:F4IIG3]
AT2G15710	2	6842648	6845103	2456	*	1	2	3	12	16	10	1.84583	0.000493997	13.1488	0.000287702	Neg.Binomial.W	0.000814332	0.00515744	0.0043431		TRAF-like family protein [Source:UniProtKB/TrEMBL;Acc:Q9ZQE3]
AT2G15880	2	6917514	6920319	2806	*	0	0	0	15	19	14	2.83321	1.6e-07	32.6577	1.1e-08	Neg.Binomial.W	0	0.00570207	0.00570207	PEX3	Pollen-specific leucine-rich repeat extensin-like protein 3 [Source:UniProtKB/Swiss-Prot;Acc:Q9XIL9]
AT2G16018	2	6972222	6973705	1484	*	0	1	0	12	11	14	2.30259	0.000417611	160.889	0.000222491	QuasiPoisson	0.000224618	0.00831087	0.00808625		unknown protein; FUNCTIONS IN: molecular_function unknown; INVOLVED IN: biological_process unknown; LOCATED IN: cellular_component unknown; Ha. [Source:TAIR;Acc:AT2G16018]
AT2G16030	2	6973673	6975007	1335	*	2	0	3	11	6	6	1.17865	0.0314049	4.65442	0.0309736	Neg.Binomial.W	0.00124844	0.00574282	0.00449438		S-adenosyl-L-methionine-dependent methyltransferases superfamily protein [Source:UniProtKB/TrEMBL;Acc:Q9XII4]
AT2G16040	2	6976017	6977683	1667	*	0	0	0	6	9	9	2.19722	0.000195873	15.5305	8.12e-05	Neg.Binomial.W	0	0.00479904	0.00479904		Ac-like transposase [Source:UniProtKB/TrEMBL;Acc:Q9XII3]
AT2G16230	2	7035378	7038395	3018	*	0	0	0	13	13	8	2.51231	1.22e-05	22.4522	2.15e-06	Neg.Binomial.W	0	0.00375525	0.00375525		O-Glycosyl hydrolases family 17 protein [Source:UniProtKB/TrEMBL;Acc:F4IKB3]
AT2G16250	2	7039682	7043354	3673	*	1	1	1	14	14	16	2.68558	2.05e-07	32.1037	1.46e-08	Neg.Binomial.W	0.000272257	0.0039931	0.00372085		Probable LRR receptor-like serine/threonine-protein kinase At2g16250 [Source:UniProtKB/Swiss-Prot;Acc:C0LGK4]
AT2G16430	2	7120372	7123079	2708	*	0	1	0	8	7	6	1.79176	0.000280176	14.6112	0.00013213	Neg.Binomial.W	0.000123092	0.00258493	0.00246184	PAP10	Purple acid phosphatase [Source:UniProtKB/TrEMBL;Acc:A0A178VZQ7]
AT2G16586	2	7190937	7192071	1135	*	0	0	0	8	7	11	2.26868	0.000111524	16.9458	3.85e-05	Neg.Binomial.W	0	0.00763583	0.00763583		Transmembrane protein [Source:UniProtKB/TrEMBL;Acc:Q8GXM1]
AT2G16640	2	7211059	7215617	4559	*	0	0	0	13	13	13	2.63906	2.35e-06	26.498	2.64e-07	Neg.Binomial.W	0	0.0028515	0.0028515	TOC132	Translocase of chloroplast 132, chloroplastic [Source:UniProtKB/Swiss-Prot;Acc:Q9SLF3]
AT2G16650	2	7215591	7218558	2968	*	0	0	0	8	8	7	2.15948	0	3815.54	0	Neg.Binomial.W	0	0.00258311	0.00258311	PRORP2	Proteinaceous RNase P 2 [Source:UniProtKB/Swiss-Prot;Acc:Q680B9]
AT2G16676	2	7230346	7232223	1878	*	2	0	3	15	30	23	2.18324	0.00379956	8.72738	0.00313467	Neg.Binomial.W	0.000887469	0.0120696	0.0111821		Ta11-like non-LTR retrotransposon [Source:UniProtKB/TrEMBL;Acc:Q1G3P8]
AT2G16870	2	7307970	7311796	3827	*	1	2	1	7	9	7	1.7492	0.00152765	10.6464	0.00110283	Neg.Binomial.W	0.000348402	0.00200331	0.00165491		Disease resistance protein (TIR-NBS-LRR class) family [Source:UniProtKB/TrEMBL;Acc:Q9ZVX6]
AT2G16910	2	7331721	7334254	2534	*	0	0	0	11	13	13	2.59027	4.29e-06	24.9876	5.77e-07	Neg.Binomial.W	0	0.00486714	0.00486714	AMS	Transcription factor ABORTED MICROSPORES [Source:UniProtKB/Swiss-Prot;Acc:Q9ZVX2]
AT2G16920	2	7334226	7339350	5125	*	0	0	0	10	13	6	2.36712	5.6e-05	18.7421	1.5e-05	Neg.Binomial.W	0	0.00188618	0.00188618	UBC23	Probable ubiquitin-conjugating enzyme E2 23 [Source:UniProtKB/Swiss-Prot;Acc:Q9ZVX1]
AT2G16940	2	7342607	7347464	4858	*	0	0	2	6	12	9	1.79176	0.00931158	23.308	0.00847458	QuasiPoisson	0.000137231	0.00185261	0.00171538		Splicing factor, CC1-like protein [Source:UniProtKB/TrEMBL;Acc:F4ILE1]
AT2G16950	2	7353773	7361256	7484	*	0	0	0	9	12	10	2.42775	2.35e-05	20.8815	4.89e-06	Neg.Binomial.W	0	0.00138072	0.00138072	TRN1	transportin 1 [Source:TAIR;Acc:AT2G16950]
AT2G17000	2	7388893	7392302	3410	*	4	0	1	12	18	12	1.72722	1.14e-06	28.1522	1.12e-07	Neg.Binomial	0.000488759	0.00410557	0.00361681	MSL7	Mechanosensitive ion channel protein 7 [Source:UniProtKB/Swiss-Prot;Acc:F4IME1]
AT2G17010	2	7392762	7395985	3224	*	3	0	0	12	26	17	2.26868	0.011525	6.51366	0.0107049	Neg.Binomial.W	0.000310174	0.00568652	0.00537634	MSL8	Mechanosensitive ion channel protein 8 [Source:UniProtKB/Swiss-Prot;Acc:F4IME2]
AT2G17020	2	7396281	7398885	2605	*	0	0	1	10	12	13	2.25129	0.000466908	146.505	0.000267263	QuasiPoisson	0.000127959	0.00447857	0.00435061	FBL10	F-box/LRR-repeat protein 10 [Source:UniProtKB/Swiss-Prot;Acc:Q9SDA8]
AT2G17090	2	7434919	7437314	2396	*	0	0	0	6	12	9	2.30259	9.08e-05	17.4605	2.93e-05	Neg.Binomial.W	0	0.00375626	0.00375626	BSK12	Probable inactive receptor-like kinase BSK12 [Source:UniProtKB/Swiss-Prot;Acc:Q7XJT7]
AT2G17150	2	7466687	7471586	4900	*	2	0	0	7	10	8	1.72277	0.0051613	33.6677	0.00438807	QuasiPoisson	0.000136054	0.00170068	0.00156463	NLP1	Protein NLP1 [Source:UniProtKB/Swiss-Prot;Acc:Q8H111]
AT2G17220	2	7487646	7490199	2554	*	0	0	0	5	11	7	2.15948	0.000275742	14.6487	0.000129523	Neg.Binomial.W	0	0.00300183	0.00300183	PIX13	Probable serine/threonine-protein kinase PIX13 [Source:UniProtKB/Swiss-Prot;Acc:Q9SII6]
AT2G17410	2	7558916	7563781	4866	*	0	0	0	12	13	8	2.48491	1.62e-05	21.8085	3.01e-06	Neg.Binomial.W	0	0.00226058	0.00226058	ARID3	AT-rich interactive domain-containing protein 3 [Source:UniProtKB/Swiss-Prot;Acc:Q940Y3]
AT2G17510	2	7609236	7616342	7107	*	0	1	1	9	21	9	2.12823	0.000159721	16.0295	6.24e-05	Neg.Binomial.W	9.38e-05	0.00182918	0.00173538	EMB2763	Ribonuclease II family protein [Source:UniProtKB/TrEMBL;Acc:F4INI6]
AT2G17520	2	7617151	7621129	3979	*	0	0	0	8	26	6	2.66259	0.000272762	14.683	0.000127187	Neg.Binomial.W	0	0.00335093	0.00335093	IRE1A	Serine/threonine-protein kinase/endoribonuclease IRE1a [Source:UniProtKB/Swiss-Prot;Acc:Q9C5S2]
AT2G17550	2	7634126	7637832	3707	*	0	1	0	6	10	8	1.90954	6.79e-05	18.2128	1.98e-05	Neg.Binomial	8.99e-05	0.00215808	0.00206816		unknown protein; Ha. [Source:TAIR;Acc:AT2G17550]
AT2G17650	2	7670878	7673152	2275	*	0	0	0	8	13	5	2.26868	0.000130267	16.5819	4.66e-05	Neg.Binomial.W	0	0.00380952	0.00380952	AAE2	Probable acyl-activating enzyme 2 [Source:UniProtKB/Swiss-Prot;Acc:Q9SEY5]
AT2G17790	2	7733563	7739675	6113	*	0	0	0	17	22	14	2.92674	3.81e-08	35.8419	2.14e-09	Neg.Binomial.W	0	0.00289002	0.00289002	VPS35A	Vacuolar protein sorting-associated protein 35A [Source:UniProtKB/Swiss-Prot;Acc:Q7X659]
AT2G17820	2	7742870	7748502	5633	*	1	1	0	7	12	4	1.64866	0.00118672	11.1895	0.000822631	Neg.Binomial.W	0.00011835	0.00136103	0.00124268	AHK1	Histidine kinase 1 [Source:UniProtKB/Swiss-Prot;Acc:Q9SXL4]
AT2G17920	2	7782712	7784287	1576	*	0	1	3	8	17	11	1.71765	0.00428068	8.49058	0.00356991	Neg.Binomial.W	0.000846024	0.00761421	0.00676819		Nucleic acid binding / zinc ion binding protein [Source:UniProtKB/TrEMBL;Acc:Q6DR65]
AT2G17930	2	7784288	7802604	18317	*	0	0	1	24	38	24	3.10234	0.00128097	78.238	0.000901959	QuasiPoisson	1.82e-05	0.00156503	0.00154683		Phosphatidylinositol 3-and 4-kinase family protein with FAT domain-containing protein [Source:UniProtKB/TrEMBL;Acc:F4IPJ1]
AT2G18090	2	7864175	7867820	3646	*	1	0	0	12	16	11	2.35138	0.000894557	97.571	0.000589391	QuasiPoisson	9.14e-05	0.00356555	0.00347413		PHD finger family protein / SWIB complex BAF60b domain-containing protein / GYF domain-containing protein [Source:UniProtKB/TrEMBL;Acc:Q94JX1]
AT2G18190	2	7913955	7915872	1918	*	1	0	1	6	8	8	1.60944	0.00121257	80.862	0.000846602	QuasiPoisson	0.000347584	0.00382343	0.00347584		AAA-ATPase At2g18190 [Source:UniProtKB/Swiss-Prot;Acc:F4IQG2]
AT2G18193	2	7917413	7919345	1933	*	1	1	3	12	17	7	1.97408	0.000641454	12.5623	0.000393601	Neg.Binomial.W	0.000862218	0.00620797	0.00534575		AAA-ATPase At2g18193 [Source:UniProtKB/Swiss-Prot;Acc:Q8GW96]
AT2G18330	2	7965635	7969108	3474	*	0	0	0	6	15	8	2.36712	7.77e-05	17.8949	2.33e-05	Neg.Binomial.W	0	0.00278257	0.00278257		AAA-type ATPase family protein [Source:UniProtKB/TrEMBL;Acc:Q9ZPW5]
AT2G18470	2	8005003	8008681	3679	*	0	0	0	6	14	9	2.36712	5.74e-05	18.6888	1.54e-05	Neg.Binomial.W	0	0.00262753	0.00262753	PERK4	Proline-rich receptor-like protein kinase PERK4 [Source:UniProtKB/Swiss-Prot;Acc:Q9ZNQ8]
AT2G18510	2	8030960	8033619	2660	*	0	0	1	7	8	6	1.79176	0.00112902	84.5318	0.000777344	QuasiPoisson	0.000125313	0.00263158	0.00250627	emb2444	Emb2444 [Source:UniProtKB/TrEMBL;Acc:A0A178VZK5]
AT2G18630	2	8080354	8082901	2548	*	0	2	1	7	9	7	1.46634	0.00642586	7.66905	0.00561761	Neg.Binomial.W	0.000392465	0.0030089	0.00261643		UPF0496 protein At2g18630 [Source:UniProtKB/Swiss-Prot;Acc:Q56XQ0]
AT2G18720	2	8114785	8117085	2301	*	0	1	0	7	14	6	2.0149	0.0110507	20.9336	0.0102195	QuasiPoisson	0.000144865	0.00391134	0.00376648		Translation elongation factor EF1A/initiation factor IF2gamma family protein [Source:UniProtKB/TrEMBL;Acc:F4IRF5]
AT2G18760	2	8128706	8134401	5696	*	0	1	0	17	18	15	2.584	0.0020745	9.99521	0.00156948	Neg.Binomial.W	5.85e-05	0.00292603	0.00286751	CHR8	chromatin remodeling 8 [Source:TAIR;Acc:AT2G18760]
AT2G18790	2	8139756	8144461	4706	*	0	0	0	7	13	15	2.53897	1.08e-05	22.7588	1.84e-06	Neg.Binomial.W	0	0.00247911	0.00247911	PHYB	Phytochrome [Source:UniProtKB/TrEMBL;Acc:A0A178W0V4]
AT2G18876	2	8169546	8172523	2978	*	0	1	0	2	12	7	1.79176	0.0377828	9.39208	0.037488	QuasiPoisson	0.000111932	0.00235057	0.00223864		Afadin/alpha-actinin-binding protein [Source:UniProtKB/TrEMBL;Acc:Q8GW47]
AT2G18900	2	8188237	8192536	4300	*	0	0	1	12	14	9	2.25129	0.00112474	84.8187	0.000772292	QuasiPoisson	7.75e-05	0.00271318	0.00263566		Transducin/WD40 repeat-like superfamily protein [Source:UniProtKB/TrEMBL;Acc:F4IRI1]
AT2G18915	2	8194512	8197483	2972	*	1	2	1	11	14	7	2.07944	2.11e-09	42.1423	8.49e-11	Neg.Binomial.W	0.000448632	0.00358905	0.00314042	ADO2	Adagio protein 2 [Source:UniProtKB/Swiss-Prot;Acc:Q8W420]
AT2G18960	2	8221514	8227622	6109	*	0	0	2	15	16	15	2.28238	0.000842393	101.269	0.00054845	QuasiPoisson	0.000109129	0.00250996	0.00240083	AHA1	Plasma membrane ATPase [Source:UniProtKB/TrEMBL;Acc:A0A178VSN5]
AT2G19045	2	8251612	8252071	460	*	0	0	0	11	19	8	2.61496	1.12e-05	22.6519	1.94e-06	Neg.Binomial.W	0	0.0275362	0.0275362	RALFL13	Protein RALF-like 13 [Source:UniProtKB/Swiss-Prot;Acc:F4ISE2]
AT2G19110	2	8278789	8286561	7773	*	0	0	0	7	14	9	2.3979	4.05e-05	19.5222	9.94e-06	Neg.Binomial.W	0	0.00128651	0.00128651	HMA4	Putative cadmium/zinc-transporting ATPase HMA4 [Source:UniProtKB/Swiss-Prot;Acc:O64474]
AT2G19120	2	8286625	8292498	5874	*	0	0	1	6	18	12	2.27727	0.0103334	21.8569	0.00948198	QuasiPoisson	5.67e-05	0.0020429	0.00198615		P-loop containing nucleoside triphosphate hydrolases superfamily protein [Source:UniProtKB/TrEMBL;Acc:O64476]
AT2G19130	2	8293640	8296485	2846	*	0	0	0	10	10	9	2.36712	4.52e-05	19.2681	1.14e-05	Neg.Binomial.W	0	0.00339658	0.00339658		G-type lectin S-receptor-like serine/threonine-protein kinase At2g19130 [Source:UniProtKB/Swiss-Prot;Acc:O64477]
AT2G19190	2	8326049	8329944	3896	*	1	1	0	15	31	13	2.5177	4.68e-05	19.1698	1.2e-05	Neg.Binomial.W	0.000171116	0.00504791	0.0048768	SIRK	Senescence-induced receptor-like serine/threonine-protein kinase [Source:UniProtKB/Swiss-Prot;Acc:O64483]
AT2G19260	2	8356092	8360212	4121	*	0	0	0	16	20	15	2.89037	6.11e-08	34.8072	3.64e-09	Neg.Binomial.W	0	0.00412521	0.00412521		RING/FYVE/PHD zinc finger superfamily protein [Source:UniProtKB/TrEMBL;Acc:F4ISG1]
AT2G19360	2	8378664	8383374	4711	*	2	7	0	18	39	37	2.0898	2.42e-07	31.7179	1.78e-08	Neg.Binomial	0.000636807	0.0066511	0.00601429		Protein of Unknown Function (DUF239) [Source:TAIR;Acc:AT2G19360]
AT2G19365	2	8380020	8381326	1307	*	1	2	0	9	14	20	2.03688	0.000919839	11.7503	0.000608345	Neg.Binomial.W	0.000765111	0.0109666	0.0102015		Myb/SANT-like DNA-binding domain protein [Source:UniProtKB/TrEMBL;Acc:A0A1P8AXQ8]
AT2G19390	2	8389610	8397939	8330	*	0	0	3	13	17	13	2.03688	0.0288498	4.80583	0.0283636	Neg.Binomial.W	0.000120048	0.00172069	0.00160064		Expressed protein [Source:UniProtKB/TrEMBL;Acc:O64572]
AT2G19400	2	8399100	8402664	3565	*	0	0	0	7	17	6	2.3979	0.000187719	15.6716	7.53e-05	Neg.Binomial.W	0	0.00280505	0.00280505		AGC (cAMP-dependent, cGMP-dependent and protein kinase C) kinase family protein [Source:UniProtKB/TrEMBL;Acc:O64573]
AT2G19430	2	8415046	8417994	2949	*	1	0	0	6	10	6	1.83258	0.00421416	38.0529	0.00350654	QuasiPoisson	0.000113033	0.00248672	0.00237369	THO6	THO complex subunit 6 [Source:UniProtKB/Swiss-Prot;Acc:Q8L4M1]
AT2G19440	2	8418078	8420195	2118	*	0	0	0	9	13	11	2.48491	1.5e-05	21.98	2.76e-06	Neg.Binomial.W	0	0.00519358	0.00519358		O-Glycosyl hydrolases family 17 protein [Source:UniProtKB/TrEMBL;Acc:Q9ZUP5]
AT2G19470	2	8433542	8436602	3061	*	0	2	0	9	11	7	1.79176	0.00532771	33.0195	0.00454618	QuasiPoisson	0.000217794	0.00294022	0.00272242	CKL5	Casein kinase 1-like protein 5 [Source:UniProtKB/Swiss-Prot;Acc:Q9ZUP4]
AT2G19490	2	8441520	8444233	2714	*	1	0	0	9	10	7	1.981	0.00108071	86.9866	0.000735654	QuasiPoisson	0.00012282	0.00319332	0.0030705		DNA repair protein recA homolog 3, mitochondrial [Source:UniProtKB/Swiss-Prot;Acc:Q9ZUP2]
AT2G19540	2	8461748	8464534	2787	*	0	0	0	6	14	8	2.33537	7.42e-05	18.0079	2.2e-05	Neg.Binomial.W	0	0.00334888	0.00334888		Putative WD-40 repeat protein [Source:UniProtKB/TrEMBL;Acc:Q9ZUN8]
AT2G19550	2	8464533	8465531	999	*	0	0	0	6	13	7	2.26868	0.000125124	16.6883	4.41e-05	Neg.Binomial.W	0	0.00867534	0.00867534		Alpha/beta-Hydrolases superfamily protein [Source:UniProtKB/TrEMBL;Acc:Q9ZUN7]
AT2G19560	2	8465690	8469145	3456	*	0	0	0	6	8	7	2.07944	0.000438527	13.4734	0.000241966	Neg.Binomial.W	0	0.00202546	0.00202546	EER5	Enhanced ethylene response protein 5 [Source:UniProtKB/Swiss-Prot;Acc:Q8GWE6]
AT2G19600	2	8478970	8483854	4885	*	0	0	1	14	18	12	2.46385	0.000847487	100.879	0.00055256	QuasiPoisson	6.82e-05	0.00300239	0.00293415	KEA4	K(+) efflux antiporter 4 [Source:UniProtKB/Swiss-Prot;Acc:Q9ZUN3]
AT2G19710	2	8506130	8510081	3952	*	3	0	2	21	24	19	2.12525	0.000157363	16.0699	6.1e-05	Neg.Binomial.W	0.000421727	0.00539811	0.00497638		Regulator of Vps4 activity in the MVB pathway protein [Source:UniProtKB/TrEMBL;Acc:F4ITF9]
AT2G19850	2	8568569	8569890	1322	*	1	1	2	12	17	12	2.32728	0.00118064	82.3184	0.000818049	QuasiPoisson	0.00100857	0.0103379	0.0093293		unknown protein; BEST Arabidopsis thaliana protein match is: unknown protein (TAIR:AT3G54730.1); Ha. [Source:TAIR;Acc:AT2G19850]
AT2G19860	2	8570607	8574067	3461	*	0	0	1	7	13	12	2.16905	0.00270718	49.7878	0.00212755	QuasiPoisson	9.63e-05	0.00308196	0.00298565	HXK2	Phosphotransferase [Source:UniProtKB/TrEMBL;Acc:A0A178VX81]
AT2G19900	2	8591808	8595559	3752	*	0	0	0	10	10	3	2.15948	0.000313439	14.3604	0.000150945	Neg.Binomial.W	0	0.00204336	0.00204336	NADP-ME1	NADP-dependent malic enzyme 1 [Source:UniProtKB/Swiss-Prot;Acc:O82191]
AT2G19950	2	8615971	8621774	5804	*	0	0	0	9	14	4	2.30259	0.000216893	15.2612	9.36e-05	Neg.Binomial.W	0	0.00155065	0.00155065	GC1	GC1 [Source:UniProtKB/TrEMBL;Acc:A0A178VUM2]
AT2G20000	2	8631959	8637300	5342	*	1	0	1	9	12	6	1.79176	0.000614943	12.6565	0.000374263	Neg.Binomial.W	0.000124797	0.00168476	0.00155996	CDC27B	Cell division cycle protein 27 homolog B [Source:UniProtKB/Swiss-Prot;Acc:Q8LGU6]
AT2G20010	2	8637663	8641631	3969	*	1	0	1	15	21	15	2.37955	3.56e-05	19.836	8.44e-06	Neg.Binomial.W	0.000167968	0.0042832	0.00411523		Gls protein (DUF810) [Source:UniProtKB/TrEMBL;Acc:Q9SL80]
AT2G20050	2	8649434	8654819	5386	*	0	0	0	9	17	13	2.63906	3.18e-06	25.7737	3.84e-07	Neg.Binomial.W	0	0.00241367	0.00241367		Protein phosphatase 2C and cyclic nucleotide-binding/kinase domain-containing protein [Source:UniProtKB/Swiss-Prot;Acc:Q9SL76]
AT2G20060	2	8658981	8661558	2578	*	0	0	0	9	10	9	2.33537	6.33e-05	18.3887	1.8e-05	Neg.Binomial.W	0	0.00362038	0.00362038		50S ribosomal protein L4 [Source:UniProtKB/TrEMBL;Acc:Q8VY61]
AT2G20190	2	8711579	8719115	7537	*	1	2	1	26	37	21	3.04452	1.88e-08	37.4143	9.55e-10	Neg.Binomial.W	0.000176905	0.00371501	0.0035381	CLASP	CLIP-associated protein [Source:UniProtKB/Swiss-Prot;Acc:Q8RWY6]
AT2G20210	2	8721325	8725127	3803	*	0	0	2	12	10	6	1.82455	0.00859914	24.5352	0.00774298	QuasiPoisson	0.0001753	0.0024542	0.0022789		RNI-like superfamily protein [Source:UniProtKB/TrEMBL;Acc:F4IUG1]
AT2G20240	2	8727626	8730525	2900	*	0	0	1	9	12	8	2.07944	0.00136065	75.5525	0.000964431	QuasiPoisson	0.000114943	0.00333333	0.00321839		GPI-anchored adhesin-like protein, putative (DUF3741) [Source:UniProtKB/TrEMBL;Acc:Q9SK77]
AT2G20290	2	8742885	8752315	9431	*	0	1	0	11	19	12	2.42037	5.19e-09	40.22	2.27e-10	Neg.Binomial	3.53e-05	0.00148447	0.00144912	XI-G	Myosin-13 [Source:UniProtKB/Swiss-Prot;Acc:F4IUG9]
AT2G20300	2	8755852	8760298	4447	*	1	1	1	6	12	6	2.07944	0.000235363	15.0838	0.000102843	Neg.Binomial.W	0.000224871	0.00179897	0.00157409	ALE2	Receptor-like serine/threonine-protein kinase ALE2 [Source:UniProtKB/Swiss-Prot;Acc:Q8RWW0]
AT2G20310	2	8761180	8763372	2193	*	0	0	1	8	7	7	1.83258	0.000670647	116.783	0.00041591	QuasiPoisson	0.000151999	0.00334397	0.00319197	RIN13	At2g20310 [Source:UniProtKB/TrEMBL;Acc:Q9SK71]
AT2G20320	2	8766486	8772668	6183	*	0	0	0	12	15	8	2.53897	9.77e-06	23.0332	1.59e-06	Neg.Binomial.W	0	0.00188689	0.00188689		DENN (AEX-3) domain-containing protein [Source:UniProtKB/TrEMBL;Acc:F4IUH2]
AT2G20360	2	8785960	8789570	3611	*	0	0	0	8	10	5	2.15948	0.000271806	14.6909	0.000126656	Neg.Binomial.W	0	0.00212314	0.00212314		NADH dehydrogenase [ubiquinone] 1 alpha subcomplex subunit 9, mitochondrial [Source:UniProtKB/Swiss-Prot;Acc:Q9SK66]
AT2G20370	2	8791939	8794401	2463	*	0	0	0	9	12	8	2.36712	4.8e-05	19.1015	1.24e-05	Neg.Binomial.W	0	0.00392475	0.00392475	MUR3	Xyloglucan galactosyltransferase MUR3 [Source:UniProtKB/Swiss-Prot;Acc:Q7XJ98]
AT2G20400	2	8799041	8801991	2951	*	0	0	0	6	9	6	2.07944	0.000448061	13.4129	0.000249902	Neg.Binomial.W	0	0.00237208	0.00237208		myb-like HTH transcriptional regulator family protein [Source:TAIR;Acc:AT2G20400]
AT2G20580	2	8858962	8864865	5904	*	0	0	0	12	19	8	2.63906	7.4e-06	23.7244	1.11e-06	Neg.Binomial.W	0	0.0022019	0.0022019	RPN1A	26S proteasome non-ATPase regulatory subunit 2 homolog [Source:UniProtKB/TrEMBL;Acc:A0A178VZC8]
AT2G20650	2	8903343	8907339	3997	*	0	0	1	9	11	6	1.981	0.00294708	47.2213	0.0023492	QuasiPoisson	8.34e-05	0.00216829	0.0020849	FLY2	FLY2 [Source:UniProtKB/TrEMBL;Acc:A0A178W2C9]
AT2G20680	2	8920447	8923227	2781	*	0	0	0	8	12	11	2.42775	2.69e-05	20.5068	5.94e-06	Neg.Binomial.W	0	0.00371569	0.00371569	MAN2	Mannan endo-1,4-beta-mannosidase 2 [Source:UniProtKB/Swiss-Prot;Acc:Q7Y223]
AT2G20780	2	8947242	8949429	2188	*	0	0	1	8	16	10	2.22462	3.91e-12	55.4385	9.64e-14	Neg.Binomial	0.000152346	0.00517977	0.00502742	PLT4	Probable polyol transporter 4 [Source:UniProtKB/Swiss-Prot;Acc:Q0WUU6]
AT2G20790	2	8949453	8952874	3422	*	0	0	2	7	10	6	1.64866	0.00889553	23.9738	0.00806539	QuasiPoisson	0.000194818	0.00224041	0.00204559	AP5M	AP-5 complex subunit mu [Source:UniProtKB/Swiss-Prot;Acc:Q8W0Z6]
AT2G20810	2	8957793	8959780	1988	*	0	0	0	8	8	9	2.23359	0.000140779	16.3825	5.18e-05	Neg.Binomial.W	0	0.00419182	0.00419182	GAUT10	Hexosyltransferase (Fragment) [Source:UniProtKB/TrEMBL;Acc:W8PV18]
AT2G20815	2	8959255	8962149	2895	*	1	0	0	10	9	6	1.94591	0.00218304	56.6947	0.0016659	QuasiPoisson	0.000115141	0.00287853	0.00276339	QWRF3	Family of unknown function (DUF566) [Source:TAIR;Acc:AT2G20815]
AT2G20840	2	8971696	8974555	2860	*	0	0	0	7	9	5	2.07944	0.000453704	13.3613	0.000256872	Neg.Binomial.W	0	0.00244755	0.00244755	SCAMP1	Secretory carrier-associated membrane protein 1 [Source:UniProtKB/Swiss-Prot;Acc:Q9SKT3]
AT2G20850	2	8975313	8979437	4125	*	0	0	0	4	13	10	2.30259	0.000145407	16.2738	5.48e-05	Neg.Binomial.W	0	0.00218182	0.00218182	SRF1	Protein STRUBBELIG-RECEPTOR FAMILY 1 [Source:UniProtKB/Swiss-Prot;Acc:Q06BH3]
AT2G20960	2	9006610	9009794	3185	*	0	0	2	10	18	9	2.07944	0.00911607	23.6099	0.00828527	QuasiPoisson	0.000209314	0.00387232	0.003663	pEARLI4	PEARLI 4 protein [Source:UniProtKB/TrEMBL;Acc:Q9SKR5]
AT2G20970	2	9009867	9011067	1201	*	0	0	0	7	17	8	2.45674	6.31e-05	18.4262	1.77e-05	Neg.Binomial.W	0	0.00888149	0.00888149		unknown protein; Ha. [Source:TAIR;Acc:AT2G20970]
AT2G20990	2	9014470	9018099	3630	*	0	0	0	7	9	5	2.07944	0.000453704	13.3613	0.000256872	Neg.Binomial.W	0	0.00192837	0.00192837	SYTA	Synaptotagmin A [Source:UniProtKB/TrEMBL;Acc:F4IFM6]
AT2G21150	2	9065154	9068228	3075	*	0	0	0	4	10	7	2.07944	0.000481213	13.2151	0.000277704	Neg.Binomial.W	0	0.00227642	0.00227642	XCT	Protein XAP5 CIRCADIAN TIMEKEEPER [Source:UniProtKB/Swiss-Prot;Acc:Q8H110]
AT2G21230	2	9093136	9096414	3279	*	0	0	2	12	20	8	2.15176	0.0116368	20.2453	0.0108269	QuasiPoisson	0.000203314	0.00406628	0.00386297		Basic-leucine zipper (BZIP) transcription factor family protein [Source:UniProtKB/TrEMBL;Acc:B3H7M2]
AT2G21240	2	9101277	9103141	1865	*	0	0	1	7	11	5	1.8718	0.00730258	27.1732	0.00645927	QuasiPoisson	0.000178731	0.00411081	0.00393208	BPC4	Protein BASIC PENTACYSTEINE4 [Source:UniProtKB/Swiss-Prot;Acc:Q8S8C6]
AT2G21270	2	9107546	9110275	2730	*	0	0	1	9	14	5	2.04769	1.38e-05	22.2076	2.45e-06	Neg.Binomial.W	0.0001221	0.0034188	0.0032967	UFD1	AT2G21270 protein [Source:UniProtKB/TrEMBL;Acc:A8MQW3]
AT2G21300	2	9114032	9119977	5946	*	1	2	1	15	22	15	2.56495	2.02e-06	26.8376	2.21e-07	Neg.Binomial.W	0.00022424	0.00291513	0.00269089	KIN7E	Kinesin-like protein KIN-7E [Source:UniProtKB/Swiss-Prot;Acc:F4IGL2]
AT2G21340	2	9132381	9136787	4407	*	0	0	0	7	13	9	2.36712	5.2e-05	18.9135	1.37e-05	Neg.Binomial.W	0	0.00219348	0.00219348	DTX46	Protein DETOXIFICATION 46, chloroplastic [Source:UniProtKB/Swiss-Prot;Acc:Q8W4G3]
AT2G21380	2	9141465	9149330	7866	*	0	0	0	5	14	5	2.19722	0.000546748	12.9339	0.000322691	Neg.Binomial.W	0	0.00101703	0.00101703	KIN7M	Kinesin-like protein KIN-7M, chloroplastic [Source:UniProtKB/Swiss-Prot;Acc:Q9SJU0]
AT2G21390	2	9151940	9156906	4967	*	1	1	1	15	22	13	2.81341	3.26e-08	36.1645	1.81e-09	Neg.Binomial.W	0.000201329	0.00335548	0.00315415		Coatomer subunit alpha-2 [Source:UniProtKB/Swiss-Prot;Acc:Q9SJT9]
AT2G21410	2	9162516	9168556	6041	*	0	0	0	8	23	13	2.75154	1.46e-05	22.068	2.63e-06	Neg.Binomial.W	0	0.00242785	0.00242785	VHA-A2	V-type proton ATPase subunit a2 [Source:UniProtKB/Swiss-Prot;Acc:Q9SJT7]
AT2G21440	2	9173384	9179166	5783	*	0	0	1	6	9	6	1.79176	0.0026188	50.7191	0.00205483	QuasiPoisson	5.76e-05	0.00121044	0.0011528		Expressed protein [Source:UniProtKB/TrEMBL;Acc:Q9SJT4]
AT2G21470	2	9198569	9202487	3919	*	0	0	0	14	20	11	2.77259	5.45e-07	29.955	4.42e-08	Neg.Binomial.W	0	0.00382751	0.00382751	SAE2	SUMO-activating enzyme subunit 2 [Source:UniProtKB/Swiss-Prot;Acc:Q9SJT1]
AT2G21480	2	9202494	9205471	2978	*	1	0	1	7	21	7	2.02815	0.000444246	13.4416	0.00024611	Neg.Binomial.W	0.000223864	0.00391762	0.00369375		Probable receptor-like protein kinase At2g21480 [Source:UniProtKB/Swiss-Prot;Acc:Q9SJT0]
AT2G21680	2	9267730	9269019	1290	*	2	0	0	12	18	9	2.12823	0.00183428	10.2558	0.00136255	Neg.Binomial.W	0.000516796	0.0100775	0.00956072		Putative F-box/kelch-repeat protein At2g21680 [Source:UniProtKB/Swiss-Prot;Acc:Q9SIJ3]
AT2G21770	2	9284391	9289744	5354	*	1	0	0	6	14	2	1.83258	0.00213418	9.93432	0.00162226	Neg.Binomial	6.23e-05	0.00136969	0.00130743	CESA9	Probable cellulose synthase A catalytic subunit 9 [UDP-forming] [Source:UniProtKB/Swiss-Prot;Acc:Q9SJ22]
AT2G21860	2	9318122	9320024	1903	*	0	0	2	8	14	9	1.91692	0.00685034	28.2681	0.00601864	QuasiPoisson	0.000350324	0.00543002	0.0050797		At2g21860/F7D8.18 [Source:UniProtKB/TrEMBL;Acc:Q9SJ13]
AT2G21920	2	9343410	9347159	3750	*	0	0	0	14	6	3	2.15948	0.0011872	11.1879	0.000823333	Neg.Binomial.W	0	0.00204444	0.00204444		Putative B3 domain-containing protein At2g21920 [Source:UniProtKB/Swiss-Prot;Acc:Q9SJ07]
AT2G22010	2	9363109	9369461	6353	*	0	0	1	15	14	14	2.44235	2.53e-05	20.7035	5.36e-06	Neg.Binomial.W	5.25e-05	0.00225615	0.00220368	RKP	Related to KPC1 [Source:UniProtKB/TrEMBL;Acc:F4IIK4]
AT2G22050	2	9376684	9377862	1179	*	0	0	1	7	9	6	1.83258	0.00178976	63.9001	0.00132784	QuasiPoisson	0.000282725	0.00621996	0.00593723		F-box/kelch-repeat protein At2g22050 [Source:UniProtKB/Swiss-Prot;Acc:Q1PF20]
AT2G22070	2	9383397	9386266	2870	*	0	0	0	11	14	10	2.53897	8.25e-06	23.4216	1.3e-06	Neg.Binomial.W	0	0.00406504	0.00406504	PCMP-H41	Pentatricopeptide repeat-containing protein At2g22070 [Source:UniProtKB/Swiss-Prot;Acc:Q9SHZ8]
AT2G22120	2	9393791	9397098	3308	*	0	0	1	6	12	9	2.0149	2.55e-05	20.6669	5.47e-06	Neg.Binomial.W	0.000100766	0.00272068	0.00261991		RING/FYVE/PHD zinc finger superfamily protein [Source:UniProtKB/TrEMBL;Acc:F4IIL7]
AT2G22125	2	9406059	9414578	8520	*	0	3	2	28	40	28	2.51568	0.00127344	78.5151	0.000895861	QuasiPoisson	0.000195618	0.00375587	0.00356025	CSI1	Protein CELLULOSE SYNTHASE INTERACTIVE 1 [Source:UniProtKB/Swiss-Prot;Acc:F4IIM1]
AT2G22240	2	9451605	9454300	2696	*	0	0	0	8	9	7	2.19722	0.000188271	15.6311	7.7e-05	Neg.Binomial.W	0	0.00296736	0.00296736	IPS2	Inositol-3-phosphate synthase isozyme 2 [Source:UniProtKB/Swiss-Prot;Acc:Q38862]
AT2G22360	2	9497570	9500719	3150	*	0	0	0	8	12	7	2.30259	8.72e-05	17.5769	2.76e-05	Neg.Binomial.W	0	0.00285714	0.00285714	DJA6	Chaperone protein dnaJ A6, chloroplastic [Source:UniProtKB/Swiss-Prot;Acc:Q9SJZ7]
AT2G22400	2	9504659	9508895	4237	*	0	1	1	11	23	13	2.30259	1.32e-09	43.1835	4.98e-11	Neg.Binomial.W	0.000157344	0.00369759	0.00354024		S-adenosyl-L-methionine-dependent methyltransferases superfamily protein [Source:UniProtKB/TrEMBL;Acc:Q8L601]
AT2G22440	2	9528910	9530060	1151	*	1	6	3	21	13	12	1.52606	0.00847771	7.12058	0.00762042	Neg.Binomial.W	0.00289603	0.0133217	0.0104257		Non-LTR retroelement reverse transcriptase [Source:UniProtKB/TrEMBL;Acc:Q9SJZ0]
AT2G22490	2	9553797	9556167	2371	*	0	0	0	8	11	2	2.07944	0.001129	11.2963	0.000776626	Neg.Binomial.W	0	0.00295234	0.00295234	CYCD2;1	Cyclin D21 [Source:UniProtKB/TrEMBL;Acc:F4IJJ3]
AT2G22530	2	9572768	9577616	4849	*	0	0	0	10	20	7	2.59027	4.76e-05	19.1332	1.22e-05	Neg.Binomial.W	0	0.00254348	0.00254348		Alkaline-phosphatase-like family protein [Source:UniProtKB/TrEMBL;Acc:F4IJJ8]
AT2G22650	2	9624505	9627072	2568	*	0	0	0	7	14	7	2.33537	7.24e-05	18.0658	2.13e-05	Neg.Binomial.W	0	0.00363448	0.00363448		FAD-dependent oxidoreductase family protein [Source:UniProtKB/TrEMBL;Acc:Q5S4X7]
AT2G22690	2	9649690	9651574	1885	*	0	1	1	8	9	7	1.6864	0.000637695	12.5762	0.000390698	Neg.Binomial.W	0.000353669	0.00424403	0.00389036		At2g22690 [Source:UniProtKB/TrEMBL;Acc:Q9ZQ45]
AT2G22720	2	9657339	9660803	3465	*	1	2	3	13	17	16	2.03688	0.000148763	16.2257	5.62e-05	Neg.Binomial.W	0.000577201	0.0044252	0.003848		SPT2 chromatin protein [Source:UniProtKB/TrEMBL;Acc:F4IKF3]
AT2G22740	2	9662638	9667038	4401	*	1	0	1	8	14	11	1.97408	0.00225478	55.6482	0.00172557	QuasiPoisson	0.000151481	0.00249943	0.00234795	SUVH6	Histone-lysine N-methyltransferase, H3 lysine-9 specific SUVH6 [Source:UniProtKB/Swiss-Prot;Acc:Q8VZ17]
AT2G22840	2	9728480	9731301	2822	*	1	0	2	11	15	10	1.8718	0.00150179	10.6836	0.00108088	Neg.Binomial.W	0.000354359	0.0042523	0.00389794	GRF1	Growth-regulating factor 1 [Source:UniProtKB/Swiss-Prot;Acc:O81001]
AT2G22930	2	9759595	9761240	1646	*	2	1	2	7	8	7	1.4816	0.000948979	94.1519	0.000631468	QuasiPoisson	0.00101256	0.00445525	0.00344269	UGT79B8	UDP-glycosyltransferase 79B8 [Source:UniProtKB/Swiss-Prot;Acc:O81010]
AT2G22950	2	9766058	9769957	3900	*	0	0	1	4	9	8	1.79176	0.00687043	28.1773	0.00605344	QuasiPoisson	8.55e-05	0.00179487	0.0017094	ACA7	Putative calcium-transporting ATPase 7, plasma membrane-type [Source:UniProtKB/Swiss-Prot;Acc:O64806]
AT2G23140	2	9845410	9849379	3970	*	1	0	1	12	13	10	2.02815	0.000389327	13.7737	0.000206207	Neg.Binomial.W	0.000167926	0.00293871	0.00277078		RING-type E3 ubiquitin transferase [Source:UniProtKB/TrEMBL;Acc:F4ILG6]
AT2G23148	2	9853609	9854156	548	*	0	0	0	3	17	3	2.15948	0.0041449	8.55677	0.0034424	Neg.Binomial.W	0	0.0139903	0.0139903	SPH11	S-protein homolog 11 [Source:UniProtKB/Swiss-Prot;Acc:B3H4B5]
AT2G23150	2	9856149	9858778	2630	*	1	0	0	12	11	7	2.11021	0.00207323	58.5421	0.00156786	QuasiPoisson	0.000126743	0.00380228	0.00367554	NRAMP3	Metal transporter Nramp3 [Source:UniProtKB/Swiss-Prot;Acc:Q9SNV9]
AT2G23360	2	9948594	9952896	4303	*	0	1	1	14	15	13	2.19722	8.06e-05	17.7759	2.49e-05	Neg.Binomial.W	0.000154931	0.00325354	0.00309861	FPP7	Filament-like plant protein 7 [Source:UniProtKB/Swiss-Prot;Acc:Q9SLN1]
AT2G23380	2	9955092	9960386	5295	*	0	0	0	9	9	6	2.19722	0.000195873	15.5305	8.12e-05	Neg.Binomial.W	0	0.00151086	0.00151086	CLF	Histone-lysine N-methyltransferase CLF [Source:UniProtKB/Swiss-Prot;Acc:P93831]
AT2G23450	2	9988678	9992010	3333	*	0	0	0	7	11	5	2.15948	0.000275742	14.6487	0.000129523	Neg.Binomial.W	0	0.00230023	0.00230023	WAKL14	Wall-associated receptor kinase-like 14 [Source:UniProtKB/Swiss-Prot;Acc:Q8RY67]
AT2G23550	2	10026992	10028814	1823	*	0	0	0	8	10	6	2.19722	0.000196978	15.5057	8.23e-05	Neg.Binomial.W	0	0.00438837	0.00438837	ATMES6	methyl esterase 6 [Source:TAIR;Acc:AT2G23550]
AT2G23700	2	10076366	10080323	3958	*	3	0	1	11	13	18	1.86075	0.00527492	33.214	0.00449784	QuasiPoisson	0.00033687	0.00353714	0.00320027		Uncharacterized protein At2g23700 [Source:UniProtKB/TrEMBL;Acc:O64832]
AT2G23740	2	10097265	10103398	6134	*	2	0	0	23	23	18	2.59525	0.0287793	4.81059	0.0282853	Neg.Binomial.W	0.000108684	0.00347788	0.0033692	SUVR5	Histone-lysine N-methyltransferase SUVR5 [Source:UniProtKB/Swiss-Prot;Acc:O64827]
AT2G23780	2	10122497	10124669	2173	*	0	0	1	5	11	8	1.90954	0.00602057	30.6135	0.00521445	QuasiPoisson	0.000153398	0.00368155	0.00352815		Putative RING zinc finger protein [Source:UniProtKB/TrEMBL;Acc:O64824]
AT2G23980	2	10201104	10205422	4319	*	0	0	2	27	30	14	2.69463	0.0224464	5.25985	0.0218229	Neg.Binomial.W	0.000154357	0.00547966	0.00532531	ATCNGC6	cyclic nucleotide-gated channel 6 [Source:TAIR;Acc:AT2G23980]
AT2G24050	2	10225225	10228698	3474	*	3	0	2	8	12	5	1.25276	0.0249037	5.07161	0.0243208	Neg.Binomial.W	0.000479754	0.00239877	0.00191902	EIF(ISO)4G2	Eukaryotic translation initiation factor isoform 4G-2 [Source:UniProtKB/Swiss-Prot;Acc:O82233]
AT2G24120	2	10248851	10254641	5791	*	0	0	0	7	10	8	2.23359	0.000143742	16.2986	5.41e-05	Neg.Binomial.W	0	0.00143902	0.00143902	RPOT3	DNA-directed RNA polymerase 3, chloroplastic [Source:UniProtKB/Swiss-Prot;Acc:O24600]
AT2G24170	2	10274099	10277266	3168	*	1	1	1	20	21	16	2.94444	1.71e-09	42.6134	6.67e-11	Neg.Binomial.W	0.000315657	0.00599748	0.00568182	TMN10	Transmembrane 9 superfamily member 10 [Source:UniProtKB/Swiss-Prot;Acc:Q8RWW1]
AT2G24220	2	10300032	10301787	1756	*	0	1	0	11	8	8	2.0149	3.71e-05	19.7374	8.88e-06	Neg.Binomial.W	0.000189825	0.00512529	0.00493546	ATPUP5	purine permease 5 [Source:TAIR;Acc:AT2G24220]
AT2G24300	2	10340785	10343736	2952	*	0	0	0	14	20	15	2.85263	1.24e-07	33.2449	8.13e-09	Neg.Binomial.W	0	0.00553297	0.00553297		Calmodulin-binding protein [Source:TAIR;Acc:AT2G24300]
AT2G24340	2	10355430	10359546	4117	*	1	1	4	19	21	21	2.31911	0.000254557	14.8866	0.000114169	Neg.Binomial.W	0.000485791	0.00493887	0.00445308		Sequence-specific DNA binding transcription factor [Source:UniProtKB/TrEMBL;Acc:Q9ZQ33]
AT2G24520	2	10414963	10420029	5067	*	0	0	1	11	8	4	1.8718	0.0105565	21.5511	0.00971713	QuasiPoisson	6.58e-05	0.00151306	0.00144727	AHA5	H(+)-ATPase 5 [Source:TAIR;Acc:AT2G24520]
AT2G24640	2	10475153	10479454	4302	*	0	0	0	21	27	14	3.07577	6.86e-09	39.634	3.06e-10	Neg.Binomial.W	0	0.00480397	0.00480397	UBP19	Ubiquitin carboxyl-terminal hydrolase 19 [Source:UniProtKB/Swiss-Prot;Acc:Q9SJA1]
AT2G24650	2	10483253	10487773	4521	*	0	0	0	17	20	11	2.83321	2.19e-07	31.947	1.58e-08	Neg.Binomial.W	0	0.00353904	0.00353904	REM13	B3 domain-containing protein REM13 [Source:UniProtKB/Swiss-Prot;Acc:P0CAP5]
AT2G24740	2	10529690	10531957	2268	*	0	0	1	15	8	7	2.11021	5.33e-05	18.8634	1.4e-05	Neg.Binomial.W	0.000146972	0.00440917	0.0042622	SUVH8	Histone-lysine N-methyltransferase, H3 lysine-9 specific SUVH8 [Source:UniProtKB/Swiss-Prot;Acc:Q9C5P0]
AT2G24960	2	10617116	10620034	2919	*	0	2	2	10	10	8	1.48808	0.000141281	16.3726	5.2e-05	Neg.Binomial	0.000456777	0.00319744	0.00274067		Myb/SANT-like DNA-binding domain protein [Source:UniProtKB/TrEMBL;Acc:Q9SK37]
AT2G25050	2	10653683	10660558	6876	*	1	0	2	32	42	22	2.80336	0.000178634	15.7773	7.13e-05	Neg.Binomial.W	0.000145433	0.00465387	0.00450843		Actin-binding FH2 (Formin Homology) protein [Source:TAIR;Acc:AT2G25050]
AT2G25140	2	10697629	10702203	4575	*	0	0	1	13	15	7	2.25129	0.00398777	39.3062	0.00330322	QuasiPoisson	7.29e-05	0.00255009	0.00247723	CLPB4	Chaperone protein ClpB4, mitochondrial [Source:UniProtKB/Swiss-Prot;Acc:Q8VYJ7]
AT2G25170	2	10713807	10724106	10300	*	2	1	1	12	18	9	2.27727	0.00475878	35.3767	0.00400872	QuasiPoisson	0.00012945	0.00126214	0.00113269	PKL	chromatin remodeling factor CHD3 (PICKLE) [Source:TAIR;Acc:AT2G25170]
AT2G25270	2	10759724	10762568	2845	*	0	0	2	12	15	8	2.02815	0.00224015	9.8357	0.00171157	Neg.Binomial.W	0.000234329	0.00410076	0.00386643		Transmembrane protein [Source:UniProtKB/TrEMBL;Acc:Q1PF01]
AT2G25320	2	10781622	10788235	6614	*	0	0	0	14	19	17	2.87168	8.61e-08	34.0885	5.27e-09	Neg.Binomial.W	0	0.00251991	0.00251991		TRAF-like family protein [Source:TAIR;Acc:AT2G25320]
AT2G25360	2	10804249	10805761	1513	*	0	0	0	7	8	6	2.07944	0.000438527	13.4734	0.000241966	Neg.Binomial.W	0	0.00462657	0.00462657		RBR-type E3 ubiquitin transferase [Source:UniProtKB/TrEMBL;Acc:Q9SKL2]
AT2G25370	2	10806680	10809945	3266	*	1	1	2	7	12	2	1.65823	0.00772433	7.30138	0.00689018	Neg.Binomial.W	0.000408247	0.00214329	0.00173505		RBR-type E3 ubiquitin transferase [Source:UniProtKB/TrEMBL;Acc:F4IRP0]
AT2G25430	2	10822192	10824939	2748	*	0	1	5	16	18	19	1.82813	0.0203582	5.4357	0.0197292	Neg.Binomial.W	0.000727802	0.00642892	0.00570112		Putative clathrin assembly protein At2g25430 [Source:UniProtKB/Swiss-Prot;Acc:Q8LF20]
AT2G25490	2	10847375	10850797	3423	*	0	0	0	6	10	9	2.23359	0.00014947	16.1903	5.73e-05	Neg.Binomial.W	0	0.00243451	0.00243451	EBF1	EIN3-binding F-box protein 1 [Source:UniProtKB/Swiss-Prot;Acc:Q9SKK0]
AT2G25630	2	10908360	10909880	1521	*	0	0	0	14	5	3	2.12026	0.00174933	10.3526	0.00129289	Neg.Binomial.W	0	0.00482139	0.00482139	BGLU14	Beta-glucosidase 14 [Source:UniProtKB/Swiss-Prot;Acc:Q9SLA0]
AT2G25640	2	10910461	10914547	4087	*	0	0	0	11	7	7	2.23359	0.00014947	16.2039	5.69e-05	Neg.Binomial.W	0	0.00203899	0.00203899		SPOC domain / Transcription elongation factor S-II protein [Source:UniProtKB/TrEMBL;Acc:F4ISL5]
AT2G25660	2	10915307	10927702	12396	*	2	0	2	15	18	14	1.96611	0.00106324	87.9349	0.000720444	QuasiPoisson	0.000107562	0.00126385	0.00115629	emb2410	Embryo defective 2410 [Source:UniProtKB/TrEMBL;Acc:F4ISL7]
AT2G25690	2	10940071	10942454	2384	*	0	1	0	9	11	5	1.94591	0.00548113	32.397	0.00470618	QuasiPoisson	0.000139821	0.00349553	0.00335571	FLZ11	FCS-Like Zinc finger 11 [Source:UniProtKB/Swiss-Prot;Acc:Q9SL94]
AT2G25730	2	10956263	10972951	16689	*	1	0	2	35	36	20	2.75154	0.000163147	15.9727	6.43e-05	Neg.Binomial.W	5.99e-05	0.00181756	0.00175764		unknown protein; Ha. [Source:TAIR;Acc:AT2G25730]
AT2G25800	2	11005775	11009861	4087	*	0	0	1	20	18	17	2.67415	0.00173905	10.3666	0.00128312	Neg.Binomial.W	8.16e-05	0.00448577	0.00440421		Elongation factor Ts (DUF810) [Source:UniProtKB/TrEMBL;Acc:Q0WQB7]
AT2G25850	2	11025345	11030808	5464	*	2	0	3	8	10	5	1.17865	0.00942836	6.90743	0.00858381	Neg.Binomial.W	0.000305027	0.00140312	0.0010981	PAPS2	PAPS2 [Source:UniProtKB/TrEMBL;Acc:A0A178VXR1]
AT2G25930	2	11058944	11063324	4381	*	0	0	0	11	14	6	2.42775	3.37e-05	19.9937	7.77e-06	Neg.Binomial.W	0	0.00235867	0.00235867	ELF3	Protein EARLY FLOWERING 3 [Source:UniProtKB/Swiss-Prot;Acc:O82804]
AT2G26140	2	11131578	11135465	3888	*	1	0	0	14	13	10	2.30259	0.000652385	118.918	0.000401506	QuasiPoisson	8.57e-05	0.00317215	0.00308642	FTSH4	ATP-dependent zinc metalloprotease FTSH 4, mitochondrial [Source:UniProtKB/Swiss-Prot;Acc:O80983]
AT2G26270	2	11183842	11187816	3975	*	0	0	0	13	13	7	2.48491	1.82e-05	21.5475	3.45e-06	Neg.Binomial.W	0	0.0027673	0.0027673		FUNCTIONS IN: molecular_function unknown; INVOLVED IN: biological_process unknown; LOCATED IN: endomembrane system; BEST Arabidopsis thaliana protein match is: BRCT domain-containing DNA repair protein (TAIR:AT3G43930.1); Ha. [Source:TAIR;Acc:AT2G26270]
AT2G26310	2	11201303	11204170	2868	*	0	0	0	6	13	2	2.07944	0.00223416	9.84213	0.0017056	Neg.Binomial.W	0	0.00244072	0.00244072	FAP2	FAP2 [Source:UniProtKB/TrEMBL;Acc:A0A178VYJ7]
AT2G26350	2	11217142	11220541	3400	*	0	1	1	10	10	2	1.60944	0.0318341	10.547	0.0314466	QuasiPoisson	0.000196078	0.00215686	0.00196078	PEX10	PEX10 [Source:UniProtKB/TrEMBL;Acc:A0A178VWJ2]
AT2G26430	2	11243128	11246058	2931	*	0	0	0	6	10	5	2.07944	0.000463074	13.3085	0.000264201	Neg.Binomial.W	0	0.00238826	0.00238826	CYCL1-1	Cyclin-L1-1 [Source:UniProtKB/Swiss-Prot;Acc:Q8RWV3]
AT2G26460	2	11254932	11259070	4139	*	0	0	0	8	8	5	2.07944	0.000452308	13.3807	0.000254226	Neg.Binomial.W	0	0.00169123	0.00169123	SMU2	Suppressor of mec-8 and unc-52 protein homolog 2 [Source:UniProtKB/Swiss-Prot;Acc:O48713]
AT2G26510	2	11273842	11277783	3942	*	0	0	0	17	20	10	2.81341	3.43e-07	30.9741	2.61e-08	Neg.Binomial.W	0	0.00397429	0.00397429	NAT3	Nucleobase-ascorbate transporter 3 [Source:UniProtKB/Swiss-Prot;Acc:Q8GZD4]
AT2G26650	2	11331850	11336738	4889	*	1	0	1	16	14	7	2.07944	0.00531946	33.0542	0.00453748	QuasiPoisson	0.000136361	0.00252267	0.00238631	AKT1	Potassium channel AKT1 [Source:UniProtKB/Swiss-Prot;Acc:Q38998]
AT2G26770	2	11403979	11408421	4443	*	0	0	0	9	12	5	2.26868	0.000129141	16.615	4.58e-05	Neg.Binomial.W	0	0.00195063	0.00195063	SCAB1	Stomatal closure-related actin-binding protein 1 [Source:UniProtKB/Swiss-Prot;Acc:O48791]
AT2G26780	2	11409828	11423776	13949	*	1	1	2	23	26	12	2.72458	2.02e-06	26.83	2.22e-07	Neg.Binomial.W	9.56e-05	0.00145769	0.0013621		ARM repeat superfamily protein [Source:UniProtKB/TrEMBL;Acc:F4IVJ8]
AT2G26790	2	11424163	11427792	3630	*	0	0	0	9	11	7	2.30259	8.4e-05	17.6595	2.64e-05	Neg.Binomial.W	0	0.00247934	0.00247934		Pentatricopeptide repeat-containing protein At2g26790, mitochondrial [Source:UniProtKB/Swiss-Prot;Acc:O81028]
AT2G26800	2	11429019	11432797	3779	*	0	0	1	5	14	3	1.83258	0.0496221	7.7499	0.0496221	QuasiPoisson	8.82e-05	0.00194055	0.00185234	HMGCL	Hydroxymethylglutaryl-CoA lyase, mitochondrial [Source:UniProtKB/Swiss-Prot;Acc:O81027]
AT2G26890	2	11462067	11474371	12305	*	1	0	0	23	26	19	2.87639	0.00106559	11.4308	0.000722368	Neg.Binomial.W	2.71e-05	0.00184207	0.00181498	GRV2	DnaJ homolog subfamily C GRV2 [Source:UniProtKB/Swiss-Prot;Acc:F4IVL6]
AT2G26910	2	11481326	11488270	6945	*	0	2	1	20	19	18	2.30259	0.000440962	13.4597	0.00024374	Neg.Binomial.W	0.000143988	0.00273578	0.00259179	ABCG32	PEC1 [Source:UniProtKB/TrEMBL;Acc:A0A178VNA5]
AT2G26920	2	11488988	11491751	2764	*	0	0	1	9	10	3	1.83258	0.0150408	17.1913	0.0143038	QuasiPoisson	0.000120598	0.00265316	0.00253256		At2g26920 [Source:UniProtKB/TrEMBL;Acc:O81015]
AT2G27050	2	11545656	11548293	2638	*	0	0	0	9	12	3	2.19722	0.000397179	13.7317	0.000210862	Neg.Binomial.W	0	0.0030326	0.0030326	EIL1	ETHYLENE INSENSITIVE 3-like 1 protein [Source:UniProtKB/Swiss-Prot;Acc:Q9SLH0]
AT2G27060	2	11550705	11554775	4071	*	0	0	1	10	10	8	2.04769	0.00060216	124.757	0.000365732	QuasiPoisson	8.19e-05	0.00229264	0.00221076		Leucine-rich repeat protein kinase family protein [Source:UniProtKB/TrEMBL;Acc:F4IVP3]
AT2G27090	2	11567436	11571903	4468	*	0	2	0	10	12	5	1.79176	8.48e-06	23.3651	1.34e-06	Neg.Binomial	0.000149209	0.00201432	0.00186512		At2g27090 [Source:UniProtKB/TrEMBL;Acc:Q9ZVD1]
AT2G27100	2	11572397	11576658	4262	*	0	0	0	12	17	8	2.59027	6.01e-06	24.2068	8.65e-07	Neg.Binomial.W	0	0.00289379	0.00289379	SE	SE [Source:UniProtKB/TrEMBL;Acc:A0A178VZD4]
AT2G27120	2	11581214	11594397	13184	*	0	0	0	19	19	7	2.77259	8.56e-06	23.3284	1.37e-06	Neg.Binomial.W	0	0.00113774	0.00113774	POL2B	DNA polymerase epsilon catalytic subunit [Source:TAIR;Acc:AT2G27120]
AT2G27150	2	11601727	11608450	6724	*	1	1	2	17	23	15	2.62104	2.05e-06	26.7947	2.26e-07	Neg.Binomial.W	0.000198295	0.00272655	0.00252826	AAO3	Abscisic-aldehyde oxidase [Source:UniProtKB/Swiss-Prot;Acc:Q7G9P4]
AT2G27170	2	11609073	11617496	8424	*	0	1	1	15	19	10	2.24071	7.86e-05	17.8657	2.37e-05	Neg.Binomial.W	7.91e-05	0.00174106	0.00166192	SMC3	Structural maintenance of chromosomes protein 3 [Source:UniProtKB/Swiss-Prot;Acc:Q56YN8]
AT2G27210	2	11629777	11636803	7027	*	1	0	0	9	17	7	2.19722	0.00965113	22.7962	0.00881073	QuasiPoisson	4.74e-05	0.00156539	0.00151796	BSL3	Serine/threonine-protein phosphatase BSL3 [Source:UniProtKB/Swiss-Prot;Acc:Q9SHS7]
AT2G27230	2	11650358	11654143	3786	*	0	0	0	11	12	5	2.33537	7.78e-05	17.887	2.34e-05	Neg.Binomial.W	0	0.00246522	0.00246522	LHW	LHW [Source:UniProtKB/TrEMBL;Acc:A0A178VXD3]
AT2G27315	2	11689467	11690004	538	*	0	0	0	9	9	5	2.15948	0.000270876	14.7062	0.000125631	Neg.Binomial.W	0	0.0142503	0.0142503		Protein of unknown function (DUF1278) [Source:TAIR;Acc:AT2G27315]
AT2G27350	2	11699548	11704303	4756	*	2	2	2	17	17	11	2.0149	3.81e-05	19.6795	9.16e-06	Neg.Binomial.W	0.000420521	0.00315391	0.00273339		OTU-containing deubiquitinating enzyme OTU6 [Source:UniProtKB/TrEMBL;Acc:F4IFS7]
AT2G27460	2	11740502	11745011	4510	*	0	0	0	13	17	9	2.63906	3.18e-06	25.7737	3.84e-07	Neg.Binomial.W	0	0.00288248	0.00288248		At2g27460 [Source:UniProtKB/TrEMBL;Acc:Q9ZQH3]
AT2G27520	2	11762061	11763143	1083	*	2	0	2	18	23	1	1.86075	0.0174875	5.71888	0.0167834	Neg.Binomial.W	0.00123115	0.0129271	0.0116959		F-box/LRR-repeat/kelch-repeat protein At2g27520 [Source:UniProtKB/Swiss-Prot;Acc:Q9ZNQ3]
AT2G27610	2	11783927	11786533	2607	*	1	1	1	10	11	5	2.15948	0.000129602	16.6049	4.6e-05	Neg.Binomial.W	0.000383583	0.00332438	0.0029408	PCMP-H60	Pentatricopeptide repeat-containing protein At2g27610 [Source:UniProtKB/Swiss-Prot;Acc:Q9ZUW3]
AT2G27800	2	11849647	11851457	1811	*	0	0	1	12	13	9	2.22462	0.000836337	101.849	0.000542418	QuasiPoisson	0.00018406	0.00625805	0.00607399		Pentatricopeptide repeat-containing protein At2g27800, mitochondrial [Source:UniProtKB/Swiss-Prot;Acc:Q9ZUY1]
AT2G27810	2	11852078	11856335	4258	*	0	0	0	13	16	10	2.63906	2.79e-06	26.0721	3.29e-07	Neg.Binomial.W	0	0.00305308	0.00305308	ATNAT12	nucleobase-ascorbate transporter 12 [Source:TAIR;Acc:AT2G27810]
AT2G27860	2	11864277	11866998	2722	*	0	2	1	11	15	2	1.64223	0.00664578	7.60513	0.00582024	Neg.Binomial.W	0.000367377	0.00342885	0.00306147	AXS1	UDP-D-apiose/UDP-D-xylose synthase 1 [Source:UniProtKB/Swiss-Prot;Acc:Q9ZUY6]
AT2G27900	2	11877421	11886013	8593	*	0	0	0	12	13	7	2.45674	2.34e-05	20.9199	4.79e-06	Neg.Binomial.W	0	0.00124132	0.00124132		At2g27890 [Source:UniProtKB/TrEMBL;Acc:Q8RXC2]
AT2G27950	2	11899160	11904062	4903	*	1	1	0	7	9	7	1.64866	0.00106037	88.0796	0.000718164	QuasiPoisson	0.000135971	0.00156367	0.0014277		Ring/U-Box superfamily protein [Source:UniProtKB/TrEMBL;Acc:F4IHN6]
AT2G27980	2	11913359	11920001	6643	*	0	0	0	10	8	3	2.07944	0.000507655	13.0867	0.000297399	Neg.Binomial.W	0	0.00105374	0.00105374		Acyl-CoA N-acyltransferase with RING/FYVE/PHD-type zinc finger domain-containing protein [Source:UniProtKB/TrEMBL;Acc:F4IHN9]
AT2G28060	2	11949871	11952253	2383	*	0	0	0	6	7	8	2.07944	0.000438527	13.4734	0.000241966	Neg.Binomial.W	0	0.00293747	0.00293747	KINB3	SNF1-related protein kinase regulatory subunit beta-3 [Source:UniProtKB/Swiss-Prot;Acc:Q9ZUU8]
AT2G28070	2	11955873	11959994	4122	*	1	1	1	7	10	4	1.94591	0.000618511	12.6409	0.0003774	Neg.Binomial.W	0.000242601	0.0016982	0.0014556	ABCG3	ABC transporter G family member 3 [Source:UniProtKB/Swiss-Prot;Acc:Q9ZUU9]
AT2G28190	2	12014412	12016569	2158	*	0	0	0	11	11	5	2.30259	9.88e-05	17.2655	3.25e-05	Neg.Binomial.W	0	0.00417053	0.00417053	CSD2	Superoxide dismutase [Cu-Zn] 2, chloroplastic [Source:UniProtKB/Swiss-Prot;Acc:O78310]
AT2G28240	2	12039208	12042175	2968	*	0	0	2	9	10	10	1.8563	0.00244301	52.8978	0.00189859	QuasiPoisson	0.000224618	0.00325696	0.00303235		ATP-dependent helicase family protein [Source:UniProtKB/TrEMBL;Acc:Q84JK0]
AT2G28260	2	12049443	12052643	3201	*	1	0	1	8	6	9	1.64866	0.00168114	66.4207	0.00123357	QuasiPoisson	0.000208268	0.00239508	0.00218682	CNGC15	Putative cyclic nucleotide-gated ion channel 15 [Source:UniProtKB/Swiss-Prot;Acc:Q9SL29]
AT2G28290	2	12056213	12073279	17067	*	2	0	1	39	44	33	2.98736	9.35e-05	17.3844	3.05e-05	Neg.Binomial.W	5.86e-05	0.00226558	0.00220699	SYD	SYD [Source:UniProtKB/TrEMBL;Acc:A0A384L3H2]
AT2G28320	2	12094621	12099644	5024	*	0	0	1	9	10	7	1.981	0.00108071	86.9866	0.000735654	QuasiPoisson	6.63e-05	0.00172505	0.0016587		Pleckstrin homology (PH) and lipid-binding START domains-containing protein [Source:UniProtKB/TrEMBL;Acc:F4IHT0]
AT2G28360	2	12124152	12130092	5941	*	0	0	2	15	11	7	1.97408	0.00246848	9.62382	0.0019207	Neg.Binomial.W	0.000112215	0.00185154	0.00173933		SIT4 phosphatase-associated family protein [Source:UniProtKB/TrEMBL;Acc:F4IIN7]
AT2G28440	2	12160977	12162032	1056	*	0	0	1	10	9	9	2.04769	0.000388276	167.531	0.000205529	QuasiPoisson	0.000315657	0.00883838	0.00852273		En/Spm-like transposon protein [Source:UniProtKB/TrEMBL;Acc:Q9SKM6]
AT2G28450	2	12162051	12166039	3989	*	0	0	0	13	12	9	2.51231	1.12e-05	22.6693	1.92e-06	Neg.Binomial.W	0	0.00284115	0.00284115		Zinc finger CCCH domain-containing protein 24 [Source:UniProtKB/Swiss-Prot;Acc:Q8L7S3]
AT2G28470	2	12168840	12173991	5152	*	0	1	2	14	17	10	1.99243	5.6e-05	18.7394	1.5e-05	Neg.Binomial.W	0.000194099	0.00265269	0.00245859	BGAL8	Beta-galactosidase 8 [Source:UniProtKB/Swiss-Prot;Acc:Q9SCV4]
AT2G28520	2	12209800	12216077	6278	*	0	0	0	12	12	6	2.3979	4.28e-05	19.3998	1.06e-05	Neg.Binomial.W	0	0.00159286	0.00159286	VHA-A1	V-type proton ATPase subunit a1 [Source:UniProtKB/Swiss-Prot;Acc:Q8RWZ7]
AT2G28540	2	12218019	12223873	5855	*	1	0	0	6	9	6	1.79176	0.0026188	50.7191	0.00205483	QuasiPoisson	5.69e-05	0.00119556	0.00113863		RNA binding (RRM/RBD/RNP motifs) family protein [Source:UniProtKB/TrEMBL;Acc:Q0WQD5]
AT2G28640	2	12284281	12286842	2562	*	0	0	0	8	14	8	2.3979	3.95e-05	19.584	9.63e-06	Neg.Binomial.W	0	0.0039032	0.0039032	ATEXO70H5	Exocyst subunit Exo70 family protein [Source:UniProtKB/TrEMBL;Acc:F4IIS8]
AT2G28830	2	12368220	12370420	2201	*	0	0	2	14	13	8	2.02815	0.00224673	9.82955	0.0017173	Neg.Binomial.W	0.000302893	0.00530062	0.00499773	PUB12	PLANT U-BOX 12 [Source:TAIR;Acc:AT2G28830]
AT2G28910	2	12415668	12417615	1948	*	0	0	0	7	7	7	2.07944	5.93e-05	18.593	1.62e-05	Neg.Binomial	0	0.00359343	0.00359343	CXIP4	CXIP4 [Source:UniProtKB/TrEMBL;Acc:A0A178VV16]
AT2G28930	2	12424303	12426674	2372	*	0	1	0	8	15	8	2.14007	1.97e-06	26.8874	2.16e-07	Neg.Binomial	0.000140528	0.00435638	0.00421585	APK1B	At2g28930 [Source:UniProtKB/TrEMBL;Acc:A1L4W8]
AT2G28940	2	12426710	12428737	2028	*	0	1	3	11	12	10	1.63761	0.00395082	39.513	0.00327139	QuasiPoisson	0.000657462	0.00542406	0.0047666		At2g28940 [Source:UniProtKB/TrEMBL;Acc:O81064]
AT2G29040	2	12472206	12475236	3031	*	1	1	0	18	16	9	2.2192	8.25e-05	17.7084	2.57e-05	Neg.Binomial.W	0.000219949	0.00472891	0.00450896		Exostosin family protein [Source:TAIR;Acc:AT2G29040]
AT2G29060	2	12481664	12484420	2757	*	0	0	1	9	13	6	2.04769	0.00538968	32.7575	0.00461251	QuasiPoisson	0.000120904	0.00338532	0.00326442	SCL33	Scarecrow-like protein 33 [Source:UniProtKB/Swiss-Prot;Acc:P0C883]
AT2G29065	2	12484658	12487110	2453	*	0	0	3	17	17	14	2.14007	0.00836982	7.14479	0.00751821	Neg.Binomial.W	0.000407664	0.00652262	0.00611496	SCL34	Scarecrow-like protein 34 [Source:UniProtKB/Swiss-Prot;Acc:P0C884]
AT2G29080	2	12489627	12493329	3703	*	0	2	0	23	25	18	2.62467	0.0286471	4.81908	0.0281464	Neg.Binomial.W	0.000180034	0.00594113	0.00576109	FTSH3	ATP-dependent zinc metalloprotease FTSH 3, mitochondrial [Source:UniProtKB/Swiss-Prot;Acc:Q84WU8]
AT2G29190	2	12543812	12548563	4752	*	0	0	1	10	12	9	2.14007	0.000652385	118.914	0.00040153	QuasiPoisson	7.01e-05	0.00217452	0.00210438	APUM2	Pumilio homolog 2 [Source:UniProtKB/Swiss-Prot;Acc:Q9ZW06]
AT2G29200	2	12548931	12553711	4781	*	0	0	0	13	10	9	2.45674	2e-05	21.2607	4.01e-06	Neg.Binomial.W	0	0.00223105	0.00223105	APUM1	Pumilio homolog 1 [Source:UniProtKB/Swiss-Prot;Acc:Q9ZW07]
AT2G29210	2	12557979	12562367	4389	*	0	0	2	16	12	14	2.19722	0.00164083	10.4933	0.00119808	Neg.Binomial.W	0.000151895	0.00318979	0.0030379		At2g29210/F16P2.41 [Source:UniProtKB/TrEMBL;Acc:Q8L7W3]
AT2G29410	2	12616378	12617987	1610	*	0	0	0	11	7	4	2.12026	0.00037478	13.8597	0.000196982	Neg.Binomial.W	0	0.00455486	0.00455486	MTPB	Metal tolerance protein B [Source:UniProtKB/Swiss-Prot;Acc:Q6DBM8]
AT2G29510	2	12634437	12638043	3607	*	1	0	0	6	10	5	1.79176	0.00687043	28.1773	0.00605344	QuasiPoisson	9.24e-05	0.00194067	0.00184826		At2g29510 [Source:UniProtKB/TrEMBL;Acc:Q9ZW32]
AT2G29605	2	12657909	12660087	2179	*	1	0	2	11	20	16	2.12026	0.0007279	12.2933	0.000454597	Neg.Binomial.W	0.000458926	0.00718984	0.00673092		Plant protein 1589 of unknown function [Source:TAIR;Acc:AT2G29605]
AT2G29630	2	12666935	12671055	4121	*	0	1	0	9	10	7	1.981	0.00108071	86.9866	0.000735654	QuasiPoisson	8.09e-05	0.00210305	0.00202216	THIC	Phosphomethylpyrimidine synthase, chloroplastic [Source:UniProtKB/Swiss-Prot;Acc:O82392]
AT2G29650	2	12673099	12676092	2994	*	0	0	1	20	22	18	2.75684	0.000181705	284.139	7.26e-05	QuasiPoisson	0.000111334	0.00668003	0.00656869	ANTR1	Sodium-dependent phosphate transport protein 1, chloroplastic [Source:UniProtKB/Swiss-Prot;Acc:O82390]
AT2G29690	2	12693734	12697091	3358	*	0	0	0	9	8	7	2.19722	0.000188271	15.6311	7.7e-05	Neg.Binomial.W	0	0.00238237	0.00238237	ASA2	Anthranilate synthase alpha subunit 2, chloroplastic [Source:UniProtKB/Swiss-Prot;Acc:P32069]
AT2G29850	2	12734725	12736394	1670	*	0	1	2	13	14	17	2.05839	0.000842388	11.9442	0.000548183	Neg.Binomial.W	0.000598802	0.00878243	0.00818363		unknown protein; BEST Arabidopsis thaliana protein match is: Plant protein 1589 of unknown function (TAIR:AT2G29605.1); Ha. [Source:TAIR;Acc:AT2G29850]
AT2G29910	2	12751147	12753241	2095	*	0	0	0	7	8	6	2.07944	0.000438527	13.4734	0.000241966	Neg.Binomial.W	0	0.00334129	0.00334129		F-box/RNI-like superfamily protein [Source:TAIR;Acc:AT2G29910]
AT2G29920	2	12754424	12755384	961	*	2	0	0	14	6	9	1.8563	0.0130114	18.8621	0.0122236	QuasiPoisson	0.000693722	0.010059	0.00936524		unknown protein; Ha. [Source:TAIR;Acc:AT2G29920]
AT2G29940	2	12759973	12766794	6822	*	1	1	1	7	12	7	2.15948	0.000119789	16.7862	4.18e-05	Neg.Binomial.W	0.000146585	0.0012704	0.00112382	ABCG31	ABC transporter G family member 31 [Source:UniProtKB/Swiss-Prot;Acc:Q7PC88]
AT2G29970	2	12776208	12780069	3862	*	0	0	0	15	14	8	2.59027	5.78e-06	24.3121	8.19e-07	Neg.Binomial.W	0	0.00319351	0.00319351	SMXL7	Protein SMAX1-LIKE 7 [Source:UniProtKB/Swiss-Prot;Acc:O80875]
AT2G29990	2	12793320	12796085	2766	*	1	0	1	9	6	6	1.56862	0.00295472	47.0968	0.00236082	QuasiPoisson	0.000241022	0.00253073	0.00228971	NDA2	Internal alternative NAD(P)H-ubiquinone oxidoreductase A2, mitochondrial [Source:UniProtKB/Swiss-Prot;Acc:O80874]
AT2G30050	2	12824372	12826684	2313	*	1	0	1	10	10	2	1.60944	0.0318341	10.547	0.0314466	QuasiPoisson	0.000288226	0.00317049	0.00288226	SEC13B	Protein transport protein SEC13 homolog B [Source:UniProtKB/Swiss-Prot;Acc:O64740]
AT2G30070	2	12834821	12838655	3835	*	1	0	1	10	10	9	1.8563	1.5e-05	21.9864	2.75e-06	Neg.Binomial	0.000173837	0.00252064	0.00234681	POT1	Potassium transporter 1 [Source:UniProtKB/Swiss-Prot;Acc:O22397]
AT2G30090	2	12843510	12845597	2088	*	0	0	0	13	9	4	2.26868	0.000183605	15.715	7.36e-05	Neg.Binomial.W	0	0.0041507	0.0041507		Acyl-CoA N-acyltransferases (NAT) superfamily protein [Source:UniProtKB/TrEMBL;Acc:O64737]
AT2G30110	2	12852329	12857727	5399	*	0	1	1	10	10	8	1.82455	0.000590648	127.008	0.000353209	QuasiPoisson	0.00012348	0.00172872	0.00160524	UBA1	UBA1 [Source:UniProtKB/TrEMBL;Acc:A0A178VN59]
AT2G30290	2	12912519	12915915	3397	*	0	1	0	7	15	3	1.94591	6.16e-05	18.4915	1.71e-05	Neg.Binomial.W	9.81e-05	0.00245314	0.00235502	VSR2	VACUOLAR SORTING RECEPTOR 2 [Source:UniProtKB/TrEMBL;Acc:F4IMR9]
AT2G30470	2	12980428	12985277	4850	*	0	0	0	14	14	8	2.56495	7.47e-06	23.7027	1.12e-06	Neg.Binomial.W	0	0.00247423	0.00247423	VAL1	B3 domain-containing transcription repressor VAL1 [Source:UniProtKB/Swiss-Prot;Acc:Q8W4L5]
AT2G30575	2	13020356	13024218	3863	*	0	0	0	7	10	7	2.19722	0.000193406	15.5616	7.99e-05	Neg.Binomial.W	0	0.00207093	0.00207093	GAUT5	Probable galacturonosyltransferase 5 [Source:UniProtKB/Swiss-Prot;Acc:Q8RXE1]
AT2G30690	2	13075966	13079116	3151	*	0	1	1	10	9	7	1.75786	0.0011234	84.9112	0.000770673	QuasiPoisson	0.000211573	0.00275045	0.00253888	MYOB4	Probable myosin-binding protein 4 [Source:UniProtKB/Swiss-Prot;Acc:F4INW9]
AT2G30730	2	13092593	13094677	2085	*	1	3	0	12	11	5	1.48808	0.0113456	6.54576	0.0105134	Neg.Binomial.W	0.000639488	0.00447642	0.00383693		Protein kinase superfamily protein [Source:TAIR;Acc:AT2G30730]
AT2G30800	2	13120292	13126813	6522	*	0	1	0	9	9	6	1.90954	0.00171266	65.6004	0.00126311	QuasiPoisson	5.11e-05	0.00122662	0.00117551	HVT1	DExH-box ATP-dependent RNA helicase DExH6 [Source:UniProtKB/Swiss-Prot;Acc:F4INY4]
AT2G30950	2	13174279	13177223	2945	*	0	1	2	11	11	9	1.7346	0.00236547	9.72065	0.00182209	Neg.Binomial.W	0.000339559	0.00350877	0.00316921	VAR2	FtsH extracellular protease family [Source:TAIR;Acc:AT2G30950]
AT2G31060	2	13213100	13218724	5625	*	0	0	1	9	13	6	2.04769	0.00538968	32.7575	0.00461251	QuasiPoisson	5.93e-05	0.00165926	0.0016		Elongation factor family protein [Source:UniProtKB/TrEMBL;Acc:F4IPW5]
AT2G31170	2	13282355	13285678	3324	*	1	0	1	7	10	5	1.60944	0.00610777	30.3232	0.00530493	QuasiPoisson	0.000200562	0.00220618	0.00200562	SYCO	SYCO ARATH [Source:UniProtKB/TrEMBL;Acc:A0A178VWT1]
AT2G31240	2	13317271	13319560	2290	*	0	3	0	10	11	6	1.60944	0.0162027	5.86162	0.0154745	Neg.Binomial.W	0.000436681	0.00393013	0.00349345		Putative kinesin light chain [Source:UniProtKB/TrEMBL;Acc:Q8VZQ8]
AT2G31260	2	13321833	13327496	5664	*	0	3	1	23	23	11	2.14843	0.0033114	9.01492	0.00267785	Neg.Binomial.W	0.000235405	0.00335452	0.00311911	ATG9	Autophagy-related protein 9 [Source:UniProtKB/Swiss-Prot;Acc:Q8RUS5]
AT2G31320	2	13353748	13359750	6003	*	0	0	0	12	19	8	2.63906	7.4e-06	23.7244	1.11e-06	Neg.Binomial.W	0	0.00216558	0.00216558	PARP1	Poly [ADP-ribose] polymerase 1 [Source:UniProtKB/Swiss-Prot;Acc:Q9ZP54]
AT2G31340	2	13361502	13365800	4299	*	1	0	1	13	11	2	1.75786	0.000981601	11.6084	0.000656546	Neg.Binomial.W	0.000155075	0.00201597	0.0018609	emb1381	Embryo defective 1381 [Source:UniProtKB/TrEMBL;Acc:F4IQS9]
AT2G31450	2	13401132	13404222	3091	*	0	0	0	7	8	7	2.12026	0.000328616	14.2208	0.000162564	Neg.Binomial.W	0	0.00237248	0.00237248	NTH1	Endonuclease III homolog 1, chloroplastic [Source:UniProtKB/Swiss-Prot;Acc:Q9SIC4]
AT2G31510	2	13416551	13421571	5021	*	0	0	0	11	12	3	2.26868	0.000328616	14.2541	0.000159711	Neg.Binomial.W	0	0.00172608	0.00172608	ARI7	Probable E3 ubiquitin-protein ligase ARI7 [Source:UniProtKB/Swiss-Prot;Acc:Q84RR0]
AT2G31650	2	13455272	13462431	7160	*	1	0	0	10	13	4	2.0149	0.0126937	19.152	0.0119093	QuasiPoisson	4.66e-05	0.00125698	0.00121043	ATX1	Histone-lysine N-methyltransferase ATX1 [Source:UniProtKB/Swiss-Prot;Acc:Q9C5X4]
AT2G31660	2	13464294	13471867	7574	*	1	1	2	12	13	8	2.11021	0.00207323	58.5421	0.00156786	QuasiPoisson	0.000176041	0.00145234	0.0012763	SAD2	Importin beta-like SAD2 [Source:UniProtKB/Swiss-Prot;Acc:F4IRR2]
AT2G31690	2	13476093	13477547	1455	*	0	0	0	9	9	7	2.23359	0.000142891	16.3319	5.32e-05	Neg.Binomial.W	0	0.00572738	0.00572738		Phospholipase A1-Ialpha2, chloroplastic [Source:UniProtKB/Swiss-Prot;Acc:Q9SIN9]
AT2G31820	2	13529766	13533348	3583	*	0	2	3	16	20	17	1.94591	0.00143599	73.1534	0.0010259	QuasiPoisson	0.00046516	0.00493069	0.00446553		Ankyrin repeat family protein [Source:UniProtKB/TrEMBL;Acc:Q9SKB8]
AT2G31830	2	13532483	13537800	5318	*	1	2	4	25	31	18	2.35815	7.04e-05	18.1323	2.06e-05	Neg.Binomial.W	0.000438761	0.00463834	0.00419957		Endonuclease/exonuclease/phosphatase family protein [Source:UniProtKB/TrEMBL;Acc:F4IRT2]
AT2G31900	2	13560370	13570469	10100	*	0	0	1	16	21	8	2.48491	0.00625227	29.8782	0.0054483	QuasiPoisson	3.3e-05	0.00148515	0.00145214	XIF	myosin-like protein XIF [Source:TAIR;Acc:AT2G31900]
AT2G31920	2	13573668	13576381	2714	*	1	1	0	7	10	4	1.56862	0.0114789	20.4382	0.0106513	QuasiPoisson	0.00024564	0.00257922	0.00233358		Elongation factor 1-delta, putative (DUF936) [Source:UniProtKB/TrEMBL;Acc:Q9SKA8]
AT2G31955	2	13583985	13586703	2719	*	0	0	1	7	8	7	1.83258	0.000670647	116.783	0.00041591	QuasiPoisson	0.000122594	0.00269707	0.00257448	CNX2	CNX2 [Source:UniProtKB/TrEMBL;Acc:A0A178W0P6]
AT2G31960	2	13588522	13600430	11909	*	0	1	2	19	16	11	2.10006	8.24e-05	17.7122	2.57e-05	Neg.Binomial.W	8.4e-05	0.00128754	0.00120357	CALS2	Callose synthase 2 [Source:UniProtKB/Swiss-Prot;Acc:Q9SL03]
AT2G31970	2	13600431	13609104	8674	*	0	0	1	9	7	7	1.8718	0.0430429	4.09847	0.042922	Neg.Binomial.W	3.84e-05	0.000883867	0.000845438	RAD50	DNA repair protein RAD50 [Source:UniProtKB/Swiss-Prot;Acc:Q9SL02]
AT2G32000	2	13615748	13621896	6149	*	0	0	1	16	14	5	2.25129	0.0106008	21.4873	0.0097673	QuasiPoisson	5.42e-05	0.00189733	0.00184312		DNA topoisomerase 3-beta [Source:UniProtKB/Swiss-Prot;Acc:F4ISQ7]
AT2G32120	2	13651442	13653945	2504	*	0	1	3	7	7	7	1.23214	0.0246315	5.09178	0.0240396	Neg.Binomial.W	0.000532481	0.00279553	0.00226305	HSP70-8	Heat shock 70 kDa protein 8 [Source:UniProtKB/Swiss-Prot;Acc:Q9SKY8]
AT2G32250	2	13693094	13697206	4113	*	1	0	2	15	14	11	1.96944	0.00110283	11.3542	0.000752772	Neg.Binomial.W	0.000243132	0.00324175	0.00299862	FRS2	Protein FAR1-RELATED SEQUENCE 2 [Source:UniProtKB/Swiss-Prot;Acc:Q3EBQ3]
AT2G32350	2	13734945	13735788	844	*	0	0	0	10	10	8	2.33537	6.15e-05	18.495	1.7e-05	Neg.Binomial.W	0	0.0110585	0.0110585		Ubiquitin-like superfamily protein [Source:UniProtKB/TrEMBL;Acc:F4ITP6]
AT2G32450	2	13778320	13781398	3079	*	0	0	1	11	15	15	2.3979	0.000590464	127.13	0.000352546	QuasiPoisson	0.00010826	0.00443867	0.00433041		Uncharacterized TPR repeat-containing protein At2g32450 [Source:UniProtKB/Swiss-Prot;Acc:Q8S8L9]
AT2G32610	2	13836117	13839640	3524	*	0	0	0	12	14	16	2.70805	9.84e-07	28.4619	9.56e-08	Neg.Binomial.W	0	0.00397276	0.00397276	CSLB1	Cellulose synthase-like protein B1 [Source:UniProtKB/Swiss-Prot;Acc:O80898]
AT2G32700	2	13866721	13872246	5526	*	0	0	2	6	10	11	1.79176	0.000894299	11.815	0.000587547	Neg.Binomial.W	0.000120642	0.00162866	0.00150802	LUH	LEUNIG_homolog [Source:TAIR;Acc:AT2G32700]
AT2G32810	2	13919127	13925421	6295	*	1	0	1	14	18	15	2.30259	0.000333901	185.81	0.000167722	QuasiPoisson	0.000105904	0.00248875	0.00238284	BGAL9	Beta-galactosidase 9 [Source:UniProtKB/Swiss-Prot;Acc:Q9SCV3]
AT2G32850	2	13935156	13938845	3690	*	0	0	0	10	9	6	2.23359	0.00014947	16.1903	5.73e-05	Neg.Binomial.W	0	0.00225836	0.00225836		Protein kinase superfamily protein [Source:UniProtKB/TrEMBL;Acc:Q8H0Z0]
AT2G32950	2	13977881	13983609	5729	*	0	0	0	12	10	12	2.51231	1.06e-05	22.8244	1.78e-06	Neg.Binomial.W	0	0.00197824	0.00197824	COP1	FUS1 [Source:UniProtKB/TrEMBL;Acc:A0A178VXE2]
AT2G32970	2	13991317	13995905	4589	*	0	0	0	7	8	7	2.12026	0.000328616	14.2208	0.000162564	Neg.Binomial.W	0	0.00159802	0.00159802		unknown protein; Ha. [Source:TAIR;Acc:AT2G32970]
AT2G33100	2	14036319	14040544	4226	*	0	2	1	23	13	10	2.10006	0.000836337	11.964	0.000542394	Neg.Binomial.W	0.00023663	0.00362833	0.0033917	CSLD1	Cellulose synthase-like protein D1 [Source:UniProtKB/Swiss-Prot;Acc:O49323]
AT2G33150	2	14047478	14051400	3923	*	0	1	1	10	13	10	1.97408	0.00024756	14.975	0.000108945	Neg.Binomial.W	0.000169938	0.00280398	0.00263404	PED1	PKT3 [Source:UniProtKB/TrEMBL;Acc:A0A178VRP9]
AT2G33170	2	14056100	14060848	4749	*	1	3	2	24	28	27	2.57769	3.11e-06	25.8427	3.7e-07	Neg.Binomial.W	0.000421141	0.00554503	0.00512389		Probable leucine-rich repeat receptor-like protein kinase At2g33170 [Source:UniProtKB/Swiss-Prot;Acc:O49318]
AT2G33200	2	14069541	14070671	1131	*	0	0	1	10	8	8	1.981	0.000740472	110.183	0.000465684	QuasiPoisson	0.000294724	0.00766283	0.00736811		Putative F-box protein At2g33200 [Source:UniProtKB/Swiss-Prot;Acc:O49315]
AT2G33240	2	14086584	14097285	10702	*	0	1	0	17	15	13	2.48491	0.00036052	175.534	0.000187547	QuasiPoisson	3.11e-05	0.00140161	0.00137046	XI-D	Myosin-10 [Source:UniProtKB/Swiss-Prot;Acc:F4IVR7]
AT2G33360	2	14139760	14143118	3359	*	0	0	0	6	12	7	2.23359	0.000157363	16.0653	6.12e-05	Neg.Binomial.W	0	0.0024809	0.0024809		At2g33360 [Source:UniProtKB/TrEMBL;Acc:O22787]
AT2G33370	2	14143128	14144766	1639	*	0	0	0	14	8	5	2.30259	0.000133654	16.5279	4.79e-05	Neg.Binomial.W	0	0.00549115	0.00549115	RPL23A	60S ribosomal protein L23 [Source:UniProtKB/Swiss-Prot;Acc:P49690]
AT2G33435	2	14165125	14173509	8385	*	1	0	4	21	20	21	2.09495	0.0018943	61.856	0.00141245	QuasiPoisson	0.000198768	0.00246472	0.00226595		RNA-binding (RRM/RBD/RNP motifs) family protein [Source:TAIR;Acc:AT2G33435]
AT2G33490	2	14183263	14188105	4843	*	0	0	0	7	8	8	2.15948	0	3815.54	0	Neg.Binomial.W	0	0.00158304	0.00158304		Uncharacterized protein At2g33490 [Source:UniProtKB/Swiss-Prot;Acc:O22799]
AT2G33540	2	14203401	14209192	5792	*	2	0	2	11	9	7	1.45529	0.00928361	6.93633	0.00844623	Neg.Binomial.W	0.000230203	0.00155387	0.00132366	CPL3	RNA polymerase II C-terminal domain phosphatase-like 3 [Source:UniProtKB/Swiss-Prot;Acc:Q8LL04]
AT2G33680	2	14248057	14251936	3880	*	0	0	0	12	13	13	2.61496	3.18e-06	25.7607	3.86e-07	Neg.Binomial.W	0	0.0032646	0.0032646		Tetratricopeptide repeat (TPR)-like superfamily protein [Source:TAIR;Acc:AT2G33680]
AT2G33730	2	14265281	14268003	2723	*	1	1	2	9	11	8	1.94591	0.00120936	80.9925	0.000843983	QuasiPoisson	0.000489656	0.00342759	0.00293794	RH21	DEAD-box ATP-dependent RNA helicase 21 [Source:UniProtKB/Swiss-Prot;Acc:P93008]
AT2G33770	2	14277558	14283113	5556	*	0	1	2	19	21	21	2.36712	0.000378564	13.8385	0.000199207	Neg.Binomial.W	0.000179986	0.00365971	0.00347972	UBC24	Probable ubiquitin-conjugating enzyme E2 24 [Source:UniProtKB/Swiss-Prot;Acc:Q8VY10]
AT2G33980	2	14349764	14360058	10295	*	0	0	1	10	19	13	2.42037	3.37e-05	19.9971	7.76e-06	Neg.Binomial.W	3.24e-05	0.00135988	0.00132751	atnudt22	nudix hydrolase homolog 22 [Source:TAIR;Acc:AT2G33980]
AT2G34020	2	14371075	14373901	2827	*	0	0	1	6	9	9	1.90954	0.00171266	65.6004	0.00126311	QuasiPoisson	0.000117911	0.00282986	0.00271194		Calcium-binding EF-hand family protein [Source:TAIR;Acc:AT2G34020]
AT2G34040	2	14377722	14382673	4952	*	0	1	0	11	11	9	2.14007	0.000463074	147.454	0.000263909	QuasiPoisson	6.73e-05	0.0020867	0.00201939		Apoptosis inhibitory protein 5 (API5) [Source:UniProtKB/TrEMBL;Acc:O22957]
AT2G34100	2	14399534	14413489	13956	*	6	5	6	96	83	70	2.68424	0.00189258	10.1927	0.00140998	Neg.Binomial.W	0.000154794	0.00222903	0.00207424		Nonsense-mediated mRNA decay-like protein [Source:UniProtKB/TrEMBL;Acc:Q84RJ7]
AT2G34110	2	14392551	14403317	10767	*	3	2	0	29	20	23	2.23805	7.02e-17	77.6541	1.23e-18	Neg.Binomial.W	0.000406038	0.00594726	0.00554123		Uncharacterized protein At2g34110 [Source:UniProtKB/TrEMBL;Acc:O22964]
AT2G34250	2	14462023	14464879	2857	*	2	0	1	12	10	10	1.76359	0.00213418	9.93391	0.00162261	Neg.Binomial.W	0.000350018	0.00373352	0.0033835		AT2G34250 protein [Source:UniProtKB/TrEMBL;Acc:O80774]
AT2G34300	2	14473651	14477520	3870	*	0	0	1	9	9	13	2.14007	0.00136938	75.2316	0.000972329	QuasiPoisson	8.61e-05	0.00267011	0.00258398		Probable methyltransferase PMT25 [Source:UniProtKB/Swiss-Prot;Acc:Q0WT31]
AT2G34355	2	14496206	14498510	2305	*	0	0	0	10	13	11	2.51231	1.07e-05	22.7843	1.81e-06	Neg.Binomial.W	0	0.00491685	0.00491685		At2g34355 [Source:UniProtKB/TrEMBL;Acc:Q501E0]
AT2G34357	2	14498590	14505809	7220	*	0	0	0	13	9	8	2.3979	3.72e-05	19.7263	8.94e-06	Neg.Binomial.W	0	0.00138504	0.00138504		ARM repeat superfamily protein [Source:UniProtKB/TrEMBL;Acc:F4IHU8]
AT2G34400	2	14516083	14518326	2244	*	1	0	1	10	9	9	1.82455	0.000347145	179.928	0.000178662	QuasiPoisson	0.000297089	0.00415924	0.00386215	PCMP-E23	Pentatricopeptide repeat-containing protein At2g34400 [Source:UniProtKB/Swiss-Prot;Acc:O64705]
AT2G34440	2	14526671	14527734	1064	*	0	0	0	14	11	9	2.51231	3.75e-07	30.7631	2.92e-08	Neg.Binomial.W	0	0.0050285	0.0050285	AGL29	AGL29 [Source:UniProtKB/TrEMBL;Acc:A0A178VU29]
AT2G34450	2	14526619	14529601	2983	*	0	0	0	16	15	14	2.77259	1.14e-05	22.606	1.99e-06	Neg.Binomial.W	0	0.0106516	0.0106516		HMG-box (high mobility group) DNA-binding family protein [Source:TAIR;Acc:AT2G34450]
AT2G34640	2	14581835	14584797	2963	*	0	0	0	6	7	8	2.07944	0.000438527	13.4734	0.000241966	Neg.Binomial.W	0	0.00236247	0.00236247	PTAC12	Protein PLASTID TRANSCRIPTIONALLY ACTIVE 12, chloroplastic [Source:UniProtKB/Swiss-Prot;Acc:F4IHY7]
AT2G34655	2	14596565	14597543	979	*	3	3	1	5	16	8	1.42139	0.0145062	6.06878	0.0137592	Neg.Binomial.W	0.00238338	0.00987402	0.00749064		At2g34655 [Source:UniProtKB/TrEMBL;Acc:Q94BZ4]
AT2G34660	2	14602470	14612565	10096	*	2	0	2	14	17	14	1.92529	0.00241495	9.67302	0.00186994	Neg.Binomial.W	0.000132066	0.00148574	0.00135367	ABCC2	ABC transporter C family member 2 [Source:UniProtKB/Swiss-Prot;Acc:Q42093]
AT2G34680	2	14616601	14629207	12607	*	3	1	0	15	22	17	2.09714	0.00244307	52.8859	0.0018994	QuasiPoisson	0.000105761	0.00142778	0.00132202	AIR9	Outer arm dynein light chain 1 protein [Source:TAIR;Acc:AT2G34680]
AT2G34710	2	14639323	14644355	5033	*	0	2	2	32	31	31	2.6288	0.000150263	319.31	5.76e-05	QuasiPoisson	0.000264918	0.00622558	0.00596066	ATHB-14	Homeobox-leucine zipper protein ATHB-14 [Source:UniProtKB/Swiss-Prot;Acc:O04291]
AT2G34750	2	14660217	14664404	4188	*	0	0	0	8	9	10	2.30259	8e-05	17.7937	2.46e-05	Neg.Binomial.W	0	0.002149	0.002149		RNA polymerase I specific transcription initiation factor RRN3 protein [Source:UniProtKB/TrEMBL;Acc:Q8L643]
AT2G34780	2	14668440	14673904	5465	*	0	1	0	18	15	16	2.56495	0.000210807	253.826	9.07e-05	QuasiPoisson	6.1e-05	0.00298872	0.00292772	MEE22	Maternal effect embryo arrest 22 [Source:UniProtKB/TrEMBL;Acc:F4IIV5]
AT2G34890	2	14718195	14721271	3077	*	0	0	0	9	9	8	2.26868	0.000106133	17.1028	3.54e-05	Neg.Binomial.W	0	0.0028166	0.0028166		CTP synthase [Source:UniProtKB/TrEMBL;Acc:O64753]
AT2G34900	2	14723013	14725684	2672	*	0	0	0	7	7	8	2.12026	0.000328616	14.2208	0.000162564	Neg.Binomial.W	0	0.00274451	0.00274451	GTE1	Transcription factor GTE1 [Source:UniProtKB/Swiss-Prot;Acc:Q84XV2]
AT2G34930	2	14737066	14740146	3081	*	0	0	0	15	15	16	2.79321	2.65e-07	31.5138	1.98e-08	Neg.Binomial.W	0	0.00497674	0.00497674		Disease resistance family protein / LRR family protein [Source:UniProtKB/TrEMBL;Acc:O64757]
AT2G35020	2	14756511	14760709	4199	*	0	0	0	7	9	7	2.15948	0.000252861	14.9019	0.000113251	Neg.Binomial.W	0	0.00182583	0.00182583	GLCNAC1PUT2	UDP-N-acetylglucosamine diphosphorylase 2 [Source:UniProtKB/Swiss-Prot;Acc:O64765]
AT2G35030	2	14760728	14763134	2407	*	0	0	2	9	9	7	1.72277	0.00431598	37.4935	0.00360339	QuasiPoisson	0.00027697	0.00346212	0.00318515	PCMP-E15	Pentatricopeptide repeat-containing protein At2g35030, mitochondrial [Source:UniProtKB/Swiss-Prot;Acc:O64766]
AT2G35050	2	14768640	14775035	6396	*	1	1	1	13	14	16	2.66259	7.61e-05	510.952	2.27e-05	QuasiPoisson	0.000156348	0.00224098	0.00208464		Kinase superfamily with octicosapeptide/Phox/Bem1p domain-containing protein [Source:UniProtKB/TrEMBL;Acc:O64768]
AT2G35060	2	14775041	14779106	4066	*	0	0	1	24	29	28	3.04452	2.81e-07	31.3919	2.11e-08	Neg.Binomial.W	8.2e-05	0.00664043	0.00655845	KUP11	Potassium transporter [Source:UniProtKB/TrEMBL;Acc:F4IIZ3]
AT2G35110	2	14795715	14803971	8257	*	1	1	1	23	23	20	3.09104	4.55e-11	50.3202	1.31e-12	Neg.Binomial.W	0.000121109	0.00266441	0.0025433	NAP1	Protein NAP1 [Source:UniProtKB/Swiss-Prot;Acc:Q5S2C4]
AT2G35155	2	14818966	14822022	3057	*	0	0	1	11	12	9	2.16905	0.000599038	125.655	0.000360657	QuasiPoisson	0.000109039	0.00348926	0.00338022		Expressed protein [Source:UniProtKB/TrEMBL;Acc:Q8S8Q2]
AT2G35160	2	14822774	14826194	3421	*	0	0	1	16	16	15	2.52573	0.000138544	343.276	4.99e-05	QuasiPoisson	9.74e-05	0.00457956	0.00448212	SUVH5	Histone-lysine N-methyltransferase, H3 lysine-9 specific SUVH5 [Source:UniProtKB/Swiss-Prot;Acc:O82175]
AT2G35250	2	14846653	14848662	2010	*	0	0	1	9	7	15	2.14007	2.55e-05	20.6646	5.47e-06	Neg.Binomial.W	0.000165837	0.00514096	0.00497512		NEP-interacting protein, putative (DUF239) [Source:UniProtKB/TrEMBL;Acc:O82168]
AT2G35320	2	14866832	14868881	2050	*	0	0	0	7	9	6	2.12026	0.000333901	14.1439	0.000169348	Neg.Binomial.W	0	0.00357724	0.00357724	ATEYA	Eyes absent homolog [Source:UniProtKB/Swiss-Prot;Acc:O82162]
AT2G35340	2	14872265	14879739	7475	*	0	0	1	9	13	15	2.30259	2.79e-05	20.422	6.21e-06	Neg.Binomial.W	4.46e-05	0.00164994	0.00160535	MEE29	Probable pre-mRNA-splicing factor ATP-dependent RNA helicase DEAH6 [Source:UniProtKB/Swiss-Prot;Acc:F4IJV4]
AT2G35350	2	14881039	14884283	3245	*	0	0	0	10	9	10	2.36712	4.52e-05	19.2681	1.14e-05	Neg.Binomial.W	0	0.00297894	0.00297894	PLL1	PLL1 [Source:UniProtKB/TrEMBL;Acc:A0A178VV40]
AT2G35500	2	14913937	14916668	2732	*	0	3	2	9	10	9	1.35455	0.00320583	9.08548	0.00257647	Neg.Binomial.W	0.000610054	0.0034163	0.00280625	SKL2	Probable inactive shikimate kinase like 2, chloroplastic [Source:UniProtKB/Swiss-Prot;Acc:O82290]
AT2G35510	2	14916690	14920482	3793	*	0	0	0	9	8	9	2.26868	0.000106133	17.1028	3.54e-05	Neg.Binomial.W	0	0.00228491	0.00228491	SRO1	Probable inactive poly [ADP-ribose] polymerase SRO1 [Source:UniProtKB/Swiss-Prot;Acc:O82289]
AT2G35530	2	14922836	14926609	3774	*	0	0	0	7	11	9	2.30259	8.4e-05	17.6595	2.64e-05	Neg.Binomial.W	0	0.00238474	0.00238474	BZIP16	bZIP transcription factor 16 [Source:UniProtKB/Swiss-Prot;Acc:Q501B2]
AT2G35620	2	14960851	14965497	4647	*	0	0	0	14	8	15	2.59027	5.78e-06	24.3121	8.19e-07	Neg.Binomial.W	0	0.00265404	0.00265404	FEI2	LRR receptor-like serine/threonine-protein kinase FEI 2 [Source:UniProtKB/Swiss-Prot;Acc:C0LGL9]
AT2G35630	2	14966574	14980761	14188	*	1	0	0	19	18	19	2.69124	9.67e-05	431.103	3.18e-05	QuasiPoisson	2.35e-05	0.00131567	0.00129217	MOR1	Protein MOR1 [Source:UniProtKB/Swiss-Prot;Acc:Q94FN2]
AT2G35740	2	15024489	15026626	2138	*	1	0	1	16	21	14	2.37955	3.57e-05	19.8216	8.5e-06	Neg.Binomial.W	0.000311818	0.00795136	0.00763954	INT3	Probable inositol transporter 3 [Source:UniProtKB/Swiss-Prot;Acc:Q9ZQP6]
AT2G35760	2	15031679	15033342	1664	*	0	1	0	8	8	7	1.8718	0.00060216	124.997	0.000364368	QuasiPoisson	0.000200321	0.00460737	0.00440705		CASP-like protein 2B2 [Source:UniProtKB/Swiss-Prot;Acc:Q8L924]
AT2G35770	2	15034037	15036556	2520	*	0	0	0	8	9	6	2.15948	0.000255027	14.8493	0.00011645	Neg.Binomial.W	0	0.00304233	0.00304233	SCPL28	Serine carboxypeptidase-like 28 [Source:UniProtKB/Swiss-Prot;Acc:Q8S8K6]
AT2G35800	2	15043973	15048611	4639	*	0	1	0	9	9	8	1.981	0.000452308	150.25	0.000254388	QuasiPoisson	7.19e-05	0.00186822	0.00179636		Mitochondrial substrate carrier family protein [Source:UniProtKB/TrEMBL;Acc:Q8VZP7]
AT2G35920	2	15075343	15080812	5470	*	0	2	0	13	15	7	2.02815	0.00760682	26.469	0.00676874	QuasiPoisson	0.000121877	0.00213285	0.00201097		RNA helicase family protein [Source:TAIR;Acc:AT2G35920]
AT2G36070	2	15144795	15148223	3429	*	0	1	2	8	9	8	1.54045	0.00212454	57.665	0.0016133	QuasiPoisson	0.00029163	0.00243025	0.00213862	TIM44-2	Mitochondrial import inner membrane translocase subunit TIM44-2 [Source:UniProtKB/Swiss-Prot;Acc:Q5XF06]
AT2G36350	2	15238093	15242195	4103	*	0	0	3	8	11	14	1.79176	0.0124175	6.36927	0.0116113	Neg.Binomial.W	0.000243724	0.00268096	0.00243724	KIPK2	Serine/threonine-protein kinase KIPK2 [Source:UniProtKB/Swiss-Prot;Acc:Q9SJM3]
AT2G36360	2	15242904	15247695	4792	*	0	0	1	9	9	10	2.04769	0.000388276	167.531	0.000205529	QuasiPoisson	6.96e-05	0.00194769	0.00187813		Galactose oxidase/kelch repeat superfamily protein [Source:TAIR;Acc:AT2G36360]
AT2G36370	2	15247768	15252980	5213	*	0	0	0	6	9	6	2.07944	0.000448061	13.4129	0.000249902	Neg.Binomial.W	0	0.0013428	0.0013428	FBL11	BTB/POZ domain-containing protein FBL11 [Source:UniProtKB/Swiss-Prot;Acc:Q8S8F2]
AT2G36380	2	15257418	15263808	6391	*	0	0	1	11	11	8	2.11021	0.0292948	4.77837	0.0288194	Neg.Binomial.W	5.22e-05	0.0015647	0.00151254	ABCG34	ABC transporter G family member 34 [Source:UniProtKB/Swiss-Prot;Acc:Q7PC87]
AT2G36390	2	15264211	15270092	5882	*	0	1	1	13	15	13	2.17475	9.66e-05	17.3118	3.17e-05	Neg.Binomial.W	0.00011334	0.00232347	0.00221013	SBE2.1	SBE2.1 [Source:UniProtKB/TrEMBL;Acc:A0A178VXI8]
AT2G36480	2	15302867	15307809	4943	*	0	1	0	13	15	14	2.42037	0.000210641	254.021	9.06e-05	QuasiPoisson	6.74e-05	0.00283229	0.00276485		ENTH/VHS family protein [Source:TAIR;Acc:AT2G36480]
AT2G36490	2	15307907	15314807	6901	*	0	1	0	19	21	19	2.74084	0.00493584	8.20416	0.00417944	Neg.Binomial.W	4.83e-05	0.00284983	0.00280153	ROS1	Protein ROS1 [Source:UniProtKB/Swiss-Prot;Acc:Q9SJQ6]
AT2G36500	2	15317873	15320175	2303	*	0	0	0	13	14	15	2.70805	9.31e-07	28.6073	8.86e-08	Neg.Binomial.W	0	0.00607903	0.00607903	CBSCBSPB2	CBS domain-containing protein CBSCBSPB2 [Source:UniProtKB/Swiss-Prot;Acc:Q9SJQ5]
AT2G36580	2	15339122	15343086	3965	*	0	0	0	11	16	11	2.61496	3.58e-06	25.4319	4.58e-07	Neg.Binomial.W	0	0.00319462	0.00319462		Pyruvate kinase [Source:UniProtKB/TrEMBL;Acc:A0A178VX82]
AT2G36690	2	15379660	15382131	2472	*	1	1	0	13	23	16	2.3979	0.00201622	59.5923	0.00151594	QuasiPoisson	0.000269687	0.00701187	0.00674218		2-oxoglutarate (2OG) and Fe(II)-dependent oxygenase superfamily protein [Source:UniProtKB/TrEMBL;Acc:F4INZ9]
AT2G36720	2	15393047	15399419	6373	*	0	0	0	10	15	7	2.45674	2.43e-05	20.8139	5.06e-06	Neg.Binomial.W	0	0.00167373	0.00167373		Acyl-CoA N-acyltransferase with RING/FYVE/PHD-type zinc finger domain-containing protein [Source:UniProtKB/TrEMBL;Acc:Q8RWG0]
AT2G36730	2	15404932	15406609	1678	*	0	0	0	13	12	14	2.63906	2.38e-06	26.4483	2.71e-07	Neg.Binomial.W	0	0.00774732	0.00774732	PCMP-E44	Pentatricopeptide repeat-containing protein At2g36730 [Source:UniProtKB/Swiss-Prot;Acc:Q9ZQA1]
AT2G36740	2	15406622	15409912	3291	*	0	0	0	9	8	6	2.15948	0.000255027	14.8493	0.00011645	Neg.Binomial.W	0	0.00232959	0.00232959	SWC2	SWR1 complex subunit 2 [Source:UniProtKB/Swiss-Prot;Acc:F4IP06]
AT2G36750	2	15410376	15412064	1689	*	0	1	1	4	8	10	1.60944	0.00164416	10.4875	0.00120182	Neg.Binomial.W	0.000394711	0.00434182	0.00394711	UGT73C1	UDP-glycosyltransferase 73C1 [Source:UniProtKB/Swiss-Prot;Acc:Q9ZQ99]
AT2G36810	2	15425321	15439642	14322	*	0	0	0	17	27	20	3.10608	1.69e-184	848.731	1.37e-186	Neg.Binomial.W	0	0.00148955	0.00148955	SGR6	Protein SHOOT GRAVITROPISM 6 [Source:UniProtKB/Swiss-Prot;Acc:F4IP13]
AT2G36850	2	15454671	15469964	15294	*	0	2	1	33	42	34	2.92674	0.000109016	17.0307	3.68e-05	Neg.Binomial.W	6.54e-05	0.00237566	0.00231027	CALS10	Callose synthase 10 [Source:UniProtKB/Swiss-Prot;Acc:Q9SJM0]
AT2G36880	2	15479281	15481412	2132	*	0	0	0	9	8	7	2.19722	0.000188271	15.6311	7.7e-05	Neg.Binomial.W	0	0.00375234	0.00375234	METK3	S-adenosylmethionine synthase [Source:UniProtKB/TrEMBL;Acc:A0A178VXF8]
AT2G36910	2	15501726	15507501	5776	*	0	3	2	51	58	54	3.03255	0.00014947	321.183	5.7e-05	QuasiPoisson	0.00028855	0.00940674	0.00911819	ABCB1	ABC transporter B family member 1 [Source:UniProtKB/Swiss-Prot;Acc:Q9ZR72]
AT2G36990	2	15537225	15540139	2915	*	0	0	0	14	15	13	2.70805	9.31e-07	28.6073	8.86e-08	Neg.Binomial.W	0	0.00480274	0.00480274	SIGF	RNA polymerase sigma factor sigF, chloroplastic [Source:UniProtKB/Swiss-Prot;Acc:Q9LD95]
AT2G37025	2	15549052	15552160	3109	*	0	0	0	6	9	7	2.12026	0.000333901	14.1439	0.000169348	Neg.Binomial.W	0	0.00235874	0.00235874	TRFL8	TRF-like 8 [Source:UniProtKB/TrEMBL;Acc:F4IPY7]
AT2G37050	2	15568926	15573749	4824	*	0	2	0	29	31	26	2.8792	0.000819833	12.0094	0.000529329	Neg.Binomial.W	0.000138198	0.00594251	0.00580431		Leucine-rich repeat protein kinase family protein (Fragment) [Source:UniProtKB/TrEMBL;Acc:C0LGM1]
AT2G37070	2	15578344	15581338	2995	*	0	0	0	9	10	9	2.33537	6.33e-05	18.3887	1.8e-05	Neg.Binomial.W	0	0.00311631	0.00311631		unknown protein; BEST Arabidopsis thaliana protein match is: unknown protein (TAIR:AT3G53320.1); Ha. [Source:TAIR;Acc:AT2G37070]
AT2G37080	2	15581386	15585302	3917	*	0	0	0	8	5	11	2.19722	0.000210641	15.3277	9.04e-05	Neg.Binomial.W	0	0.00204238	0.00204238	ICR2	Interactor of constitutive active ROPs 2, chloroplastic [Source:UniProtKB/Swiss-Prot;Acc:Q9ZQC5]
AT2G37160	2	15608697	15612934	4238	*	0	0	0	7	11	5	2.15948	0.000275742	14.6487	0.000129523	Neg.Binomial.W	0	0.00180903	0.00180903		Transducin/WD40 repeat-like superfamily protein [Source:UniProtKB/TrEMBL;Acc:F4IQ10]
AT2G37230	2	15636897	15639768	2872	*	1	2	2	18	15	19	2.34181	1.9e-08	37.3787	9.73e-10	Neg.Binomial.W	0.000580316	0.00603528	0.00545497		Pentatricopeptide repeat-containing protein At2g37230 [Source:UniProtKB/Swiss-Prot;Acc:Q9ZUU3]
AT2G37290	2	15656427	15661735	5309	*	0	0	0	9	10	3	2.12026	0.00953855	22.963	0.00869901	QuasiPoisson	0	0.0013813	0.0013813		Ypt/Rab-GAP domain of gyp1p superfamily protein [Source:UniProtKB/TrEMBL;Acc:F4IQ29]
AT2G37320	2	15667139	15668851	1713	*	0	0	1	11	10	13	2.22462	0.000503724	139.454	0.00029431	QuasiPoisson	0.00019459	0.00661607	0.00642148	PCMP-E50	Pentatricopeptide repeat-containing protein At2g37320 [Source:UniProtKB/Swiss-Prot;Acc:Q9ZUT4]
AT2G37340	2	15670147	15672700	2554	*	0	1	1	10	13	9	1.94591	0.00105115	88.5856	0.000710279	QuasiPoisson	0.000261028	0.00417645	0.00391543	RS2Z33	Serine/arginine-rich splicing factor RS2Z33 [Source:UniProtKB/Swiss-Prot;Acc:Q8VYA5]
AT2G37360	2	15673410	15675920	2511	*	0	1	1	15	19	18	2.3979	0.000255278	223.471	0.000116644	QuasiPoisson	0.000265498	0.00690296	0.00663746	ABCG2	ABCG2 [Source:UniProtKB/TrEMBL;Acc:A0A178VW33]
AT2G37370	2	15679107	15684718	5612	*	0	1	0	17	17	20	2.65676	0.000194559	269.852	8.04e-05	QuasiPoisson	5.94e-05	0.00320741	0.00314802		unknown protein; BEST Arabidopsis thaliana protein match is: unknown protein (TAIR:AT5G13560.1); Ha. [Source:TAIR;Acc:AT2G37370]
AT2G37520	2	15744670	15750135	5466	*	0	0	0	9	7	7	2.15948	0.000252861	14.9019	0.000113251	Neg.Binomial.W	0	0.00140261	0.00140261		Acyl-CoA N-acyltransferase with RING/FYVE/PHD-type zinc finger domain-containing protein [Source:UniProtKB/TrEMBL;Acc:F4IQY0]
AT2G37650	2	15792545	15795235	2691	*	0	0	0	11	14	7	2.45674	2.35e-05	20.8834	4.88e-06	Neg.Binomial.W	0	0.00396383	0.00396383	SCL9	Scarecrow-like protein 9 [Source:UniProtKB/Swiss-Prot;Acc:O80933]
AT2G37670	2	15797210	15800796	3587	*	0	1	2	9	13	9	1.7346	0.00237931	9.7082	0.00183448	Neg.Binomial.W	0.000278784	0.00288077	0.00260199		Transducin/WD40 repeat-like superfamily protein [Source:TAIR;Acc:AT2G37670]
AT2G37770	2	15834766	15837001	2236	*	0	0	0	8	11	5	2.19722	0.000210641	15.3277	9.04e-05	Neg.Binomial.W	0	0.00357782	0.00357782	AKR4C9	NADPH-dependent aldo-keto reductase, chloroplastic [Source:UniProtKB/Swiss-Prot;Acc:Q0PGJ6]
AT2G37800	2	15841039	15841850	812	*	0	1	0	7	8	12	2.0149	8.89e-05	17.5223	2.84e-05	Neg.Binomial.W	0.000410509	0.0110837	0.0106732		Cysteine/Histidine-rich C1 domain family protein [Source:TAIR;Acc:AT2G37800]
AT2G37840	2	15851726	15856334	4609	*	0	0	0	9	12	7	2.33537	6.54e-05	18.2938	1.89e-05	Neg.Binomial.W	0	0.00202502	0.00202502	ATG1C	Serine/threonine-protein kinase ATG1c [Source:UniProtKB/Swiss-Prot;Acc:F4IRW0]
AT2G37900	2	15864186	15866769	2584	*	0	0	0	10	10	10	2.3979	7.01e-07	29.2544	6.35e-08	Neg.Binomial	0	0.00386997	0.00386997	NPF5.6	Protein NRT1/ PTR FAMILY 5.6 [Source:UniProtKB/Swiss-Prot;Acc:P0CI03]
AT2G38010	2	15906555	15909931	3377	*	0	0	0	14	17	13	2.75154	5.55e-07	29.8966	4.56e-08	Neg.Binomial.W	0	0.0043431	0.0043431
AT2G38020	2	15909908	15914711	4804	*	0	0	0	9	11	11	2.42775	2.55e-05	20.6598	5.49e-06	Neg.Binomial.W	0	0.00215098	0.00215098	VCL1	Protein VACUOLELESS1 [Source:UniProtKB/Swiss-Prot;Acc:Q93VQ0]
AT2G38040	2	15917032	15921170	4139	*	0	0	1	16	24	14	2.65676	0.00329587	9.02775	0.00265912	Neg.Binomial.W	8.05e-05	0.00434888	0.00426834	CAC3	Acetyl-coenzyme A carboxylase carboxyl transferase subunit alpha, chloroplastic [Source:UniProtKB/Swiss-Prot;Acc:Q9LD43]
AT2G38185	2	15999926	16003169	3244	*	0	1	1	10	16	12	2.10413	0.00144844	72.8074	0.00103525	QuasiPoisson	0.000205508	0.00390464	0.00369914		RING/U-box superfamily protein [Source:UniProtKB/TrEMBL;Acc:F4IS08]
AT2G38195	2	16002263	16006654	4392	*	1	1	1	20	26	36	3.30811	2.78e-12	56.2105	6.51e-14	Neg.Binomial.W	0.000227687	0.00622344	0.00599575		RING/U-box superfamily protein [Source:UniProtKB/TrEMBL;Acc:F4ISV9]
AT2G38220	2	16007891	16010932	3042	*	0	5	1	13	16	19	1.7346	0.0440824	4.0571	0.0439861	Neg.Binomial.W	0.000657462	0.0052597	0.00460223		RING/U-box superfamily protein [Source:UniProtKB/TrEMBL;Acc:B3H754]
AT2G38250	2	16018210	16020156	1947	*	0	0	0	8	8	10	2.26868	0.000107436	17.0619	3.62e-05	Neg.Binomial.W	0	0.00445129	0.00445129	GT-3B	Trihelix transcription factor GT-3b [Source:UniProtKB/Swiss-Prot;Acc:O80450]
AT2G38280	2	16033292	16038972	5681	*	0	0	0	6	7	8	2.07944	0.000438527	13.4734	0.000241966	Neg.Binomial.W	0	0.00123218	0.00123218	AMPD	FAC1 [Source:UniProtKB/TrEMBL;Acc:A0A178VY66]
AT2G38410	2	16086514	16090274	3761	*	0	0	2	6	7	9	1.60944	0.00738856	26.9533	0.00655359	QuasiPoisson	0.000177258	0.00194984	0.00177258	TOL6	TOM1-like protein 6 [Source:UniProtKB/Swiss-Prot;Acc:O80910]
AT2G38440	2	16095235	16101221	5987	*	1	1	0	26	27	28	2.82138	6.19e-06	24.1266	9.02e-07	Neg.Binomial.W	0.000111352	0.00450977	0.00439842	SCAR2	Protein SCAR2 [Source:UniProtKB/Swiss-Prot;Acc:Q5XPJ9]
AT2G38590	2	16142897	16144184	1288	*	0	2	5	36	37	33	2.38876	0.00279043	9.37693	0.00219733	Neg.Binomial.W	0.00181159	0.0274327	0.0256211		F-box protein At2g38590 [Source:UniProtKB/Swiss-Prot;Acc:Q9ZVI1]
AT2G38630	2	16153806	16156608	2803	*	0	0	0	7	10	12	2.36712	5.03e-05	18.984	1.32e-05	Neg.Binomial.W	0	0.00344869	0.00344869		Transducin/WD40 repeat-like superfamily protein [Source:UniProtKB/TrEMBL;Acc:Q84J57]
AT2G38780	2	16210816	16215521	4706	*	0	1	1	5	9	8	1.60944	0.00379956	40.431	0.00313546	QuasiPoisson	0.000141663	0.00155829	0.00141663		unknown protein; FUNCTIONS IN: molecular_function unknown; INVOLVED IN: biological_process unknown; LOCATED IN: chloroplast; EXPRESSED IN: 21 plant structures; EXPRESSED DURING: 13 growth stages; Ha. [Source:TAIR;Acc:AT2G38780]
AT2G38840	2	16227051	16232522	5472	*	0	0	0	9	12	8	2.36712	4.8e-05	19.1015	1.24e-05	Neg.Binomial.W	0	0.00176657	0.00176657		Guanylate-binding family protein [Source:UniProtKB/TrEMBL;Acc:F4ITY5]
AT2G38950	2	16260803	16265270	4468	*	0	0	0	8	10	8	2.26868	0.000107436	17.0619	3.62e-05	Neg.Binomial.W	0	0.00193972	0.00193972	JMJ19	Probable inactive lysine-specific demethylase JMJ19 [Source:UniProtKB/Swiss-Prot;Acc:Q8L7T6]
AT2G38960	2	16265286	16268334	3049	*	0	0	0	12	13	11	2.56495	5.81e-06	24.2867	8.3e-07	Neg.Binomial.W	0	0.00393572	0.00393572	ERO2	Endoplasmic reticulum oxidoreductins 2 [Source:UniProtKB/TrEMBL;Acc:F4IU09]
AT2G38970	2	16273897	16276872	2976	*	0	1	3	18	18	21	2.14843	0.00115326	83.5053	0.000795834	QuasiPoisson	0.000448029	0.00638441	0.00593638		Zinc finger (C3HC4-type RING finger) family protein [Source:UniProtKB/TrEMBL;Acc:F4IU12]
AT2G39090	2	16312657	16317390	4734	*	0	0	0	7	10	9	2.26868	0.000109079	17.0069	3.72e-05	Neg.Binomial.W	0	0.00183073	0.00183073	APC7	AtAPC7 [Source:UniProtKB/TrEMBL;Acc:A0A178VSZ9]
AT2G39130	2	16322956	16327312	4357	*	0	0	0	9	9	8	2.26868	0.000106133	17.1028	3.54e-05	Neg.Binomial.W	0	0.00198914	0.00198914	AVT1C	Amino acid transporter AVT1C [Source:UniProtKB/Swiss-Prot;Acc:F4IUW3]
AT2G39140	2	16330129	16333405	3277	*	0	1	0	14	15	13	2.42037	0.000210641	254.021	9.06e-05	QuasiPoisson	0.000101719	0.0042722	0.00417048	SVR1	Putative ribosomal large subunit pseudouridine synthase SVR1, chloroplastic [Source:UniProtKB/Swiss-Prot;Acc:Q8L960]
AT2G39180	2	16344151	16346769	2619	*	0	0	0	11	11	9	2.42775	2.55e-05	20.6598	5.49e-06	Neg.Binomial.W	0	0.00394553	0.00394553	CCR2	Serine/threonine-protein kinase-like protein CCR2 [Source:UniProtKB/Swiss-Prot;Acc:O80963]
AT2G39190	2	16349968	16356097	6130	*	0	0	0	17	22	18	2.99573	8.85e-09	39.0963	4.03e-10	Neg.Binomial.W	0	0.00309951	0.00309951	ATATH8	Protein kinase superfamily protein [Source:UniProtKB/TrEMBL;Acc:O80962]
AT2G39260	2	16391924	16399812	7889	*	0	0	0	21	22	22	3.1209	1.27e-14	67.1036	2.58e-16	Neg.Binomial.W	0	0.00274644	0.00274644	UPF2	Regulator of nonsense transcripts UPF2 [Source:UniProtKB/Swiss-Prot;Acc:F4IUX6]
AT2G39280	2	16401526	16406886	5361	*	0	0	0	6	13	13	2.45674	2.58e-05	20.6307	5.57e-06	Neg.Binomial.W	0	0.00198968	0.00198968		Ypt/Rab-GAP domain of gyp1p superfamily protein [Source:UniProtKB/TrEMBL;Acc:F4IUX9]
AT2G39300	2	16409539	16413874	4336	*	0	0	0	15	18	13	2.79321	3.04e-07	31.2364	2.28e-08	Neg.Binomial.W	0	0.00353629	0.00353629		unknown protein; INVOLVED IN: biological_process unknown; LOCATED IN: vacuole; EXPRESSED IN: 8 plant structures; EXPRESSED DURING: 4 anthesis, petal differentiation and expansion stage; BEST Arabidopsis thaliana protein match is: unknown protein (TA /.../G55060.1); Ha. [Source:TAIR;Acc:AT2G39300]
AT2G39340	2	16423541	16430108	6568	*	2	1	1	10	14	14	2.25129	0.000938294	94.7974	0.000623186	QuasiPoisson	0.000203004	0.00192854	0.00172554	SAC3A	SAC3 family protein A [Source:UniProtKB/Swiss-Prot;Acc:F4IUY8]
AT2G39480	2	16477792	16485039	7248	*	1	2	2	34	35	35	3.03495	6.61e-10	44.6694	2.33e-11	Neg.Binomial.W	0.000229948	0.00478293	0.00455298	ABCB6	ABC transporter B family member 6 [Source:UniProtKB/Swiss-Prot;Acc:Q8LPT1]
AT2G39580	2	16510273	16517200	6928	*	0	1	0	19	21	23	2.80336	0.000159255	307.426	6.21e-05	QuasiPoisson	4.81e-05	0.00303118	0.00298306		CONTAINS InterPro DOMAIN/s: Putative zinc-finger domain (InterPro:IPR019607); Ha. [Source:TAIR;Acc:AT2G39580]
AT2G39620	2	16518890	16521544	2655	*	0	0	0	11	8	12	2.42775	2.69e-05	20.5068	5.94e-06	Neg.Binomial.W	0	0.00389203	0.00389203	PCMP-E33	Pentatricopeptide repeat-containing protein At2g39620 [Source:UniProtKB/Swiss-Prot;Acc:O80647]
AT2G39670	2	16534175	16537318	3144	*	1	0	0	8	7	9	1.90954	0.000785412	105.97	0.000502281	QuasiPoisson	0.000106022	0.00254453	0.00243851		Radical SAM superfamily protein [Source:UniProtKB/TrEMBL;Acc:F4IVY6]
AT2G39810	2	16612777	16618122	5346	*	0	0	1	10	12	15	2.30259	0.000946266	94.3144	0.000629367	QuasiPoisson	6.24e-05	0.00230702	0.00224467	HOS1	HOS1 [Source:UniProtKB/TrEMBL;Acc:A0A178W236]
AT2G39850	2	16630411	16634253	3843	*	0	0	0	8	8	5	2.07944	0.000452308	13.3807	0.000254226	Neg.Binomial.W	0	0.00182149	0.00182149	SBT4.1	Subtilisin-like protease SBT4.1 [Source:UniProtKB/Swiss-Prot;Acc:F4IG09]
AT2G39890	2	16655577	16658412	2836	*	0	0	0	9	12	9	2.3979	3.5e-05	19.8779	8.25e-06	Neg.Binomial.W	0	0.00352609	0.00352609	PROT1	Proline transporter 1 [Source:UniProtKB/Swiss-Prot;Acc:P92961]
AT2G39910	2	16660596	16663048	2453	*	0	0	0	8	7	8	2.15948	0	3815.54	0	Neg.Binomial.W	0	0.00312542	0.00312542		Uncharacterized protein At2g39910 [Source:UniProtKB/Swiss-Prot;Acc:Q8GXP4]
AT2G39930	2	16665851	16672494	6644	*	0	0	0	11	10	10	2.42775	2.53e-05	20.7129	5.34e-06	Neg.Binomial.W	0	0.00155529	0.00155529	ISA1	ISA1 [Source:UniProtKB/TrEMBL;Acc:A0A178VW25]
AT2G39940	2	16672493	16675864	3372	*	0	1	2	8	9	7	1.50408	0.00553237	7.96692	0.00476398	Neg.Binomial.W	0.00029656	0.00237248	0.00207592	COI1	Coronatine-insensitive protein 1 [Source:UniProtKB/Swiss-Prot;Acc:O04197]
AT2G40030	2	16714460	16723718	9259	*	0	0	2	14	14	10	2.10413	0.00194556	10.1325	0.00145674	Neg.Binomial.W	7.2e-05	0.00136804	0.00129604	NRPE1	DNA-directed RNA polymerase V subunit 1 [Source:UniProtKB/Swiss-Prot;Acc:Q5D869]
AT2G40070	2	16728193	16731736	3544	*	0	0	0	9	9	7	2.23359	0.000142891	16.3319	5.32e-05	Neg.Binomial.W	0	0.00235139	0.00235139		At2g40070 [Source:UniProtKB/TrEMBL;Acc:Q494P4]
AT2G40090	2	16737466	16740486	3021	*	1	0	0	11	11	13	2.25129	0.000349808	179.062	0.000180363	QuasiPoisson	0.000110339	0.00386186	0.00375152	ATATH9	ABC transporter like protein [Source:UniProtKB/TrEMBL;Acc:Q67ZT0]
AT2G40120	2	16754891	16757599	2709	*	0	0	0	9	9	8	2.26868	0.000106133	17.1028	3.54e-05	Neg.Binomial.W	0	0.00319921	0.00319921		Hypothetical Ser-Thr protein kinase [Source:UniProtKB/TrEMBL;Acc:Q9XEE4]
AT2G40130	2	16765709	16769279	3571	*	0	0	0	8	9	7	2.19722	0.000188271	15.6311	7.7e-05	Neg.Binomial.W	0	0.00224027	0.00224027	SMXL8	Protein SMAX1-LIKE 8 [Source:UniProtKB/Swiss-Prot;Acc:F4IGZ2]
AT2G40310	2	16834065	16835711	1647	*	0	0	0	11	8	14	2.48491	1.65e-05	21.7581	3.09e-06	Neg.Binomial.W	0	0.00667881	0.00667881		Hypothetical polygalacturonase [Source:UniProtKB/TrEMBL;Acc:Q9S761]
AT2G40360	2	16852880	16856771	3892	*	0	0	0	12	12	7	2.42775	2.95e-05	20.294	6.64e-06	Neg.Binomial.W	0	0.00265502	0.00265502	BOP1	Ribosome biogenesis protein BOP1 homolog [Source:UniProtKB/Swiss-Prot;Acc:F4IH25]
AT2G40400	2	16869189	16873338	4150	*	0	0	0	13	14	11	2.61496	3.3e-06	25.6586	4.07e-07	Neg.Binomial.W	0	0.00305221	0.00305221	RER5	Protein RETICULATA-RELATED 5, chloroplastic [Source:UniProtKB/Swiss-Prot;Acc:Q9SIY5]
AT2G40540	2	16930555	16934669	4115	*	2	0	0	13	14	16	2.2192	0.00124097	79.7817	0.000868758	QuasiPoisson	0.000162009	0.00348319	0.00332118	POT2	Potassium transporter [Source:UniProtKB/TrEMBL;Acc:A0A178VTZ5]
AT2G40620	2	16954418	16957183	2766	*	2	0	2	7	7	7	1.23214	0.0202632	5.445	0.0196244	Neg.Binomial.W	0.000482044	0.00253073	0.00204869	BZIP18	bZIP transcription factor 18 [Source:UniProtKB/Swiss-Prot;Acc:O22873]
AT2G40660	2	16965909	16969119	3211	*	0	0	0	10	10	9	2.36712	4.52e-05	19.2681	1.14e-05	Neg.Binomial.W	0	0.00301048	0.00301048		Nucleic acid-binding, OB-fold-like protein [Source:UniProtKB/TrEMBL;Acc:Q93VB0]
AT2G40730	2	16989836	16996308	6473	*	0	0	0	8	15	9	2.45674	2.33e-05	20.9363	4.75e-06	Neg.Binomial.W	0	0.00164787	0.00164787		Kinase family with ARM repeat domain-containing protein [Source:UniProtKB/TrEMBL;Acc:F4II29]
AT2G40760	2	17009951	17012116	2166	*	0	0	0	6	7	8	2.07944	0.000438527	13.4734	0.000241966	Neg.Binomial.W	0	0.00323176	0.00323176	STR7	Rhodanese-like domain-containing protein 7 [Source:UniProtKB/Swiss-Prot;Acc:Q1JPN0]
AT2G40770	2	17013269	17021606	8338	*	4	0	3	26	22	17	1.91692	0.0126295	6.33509	0.0118372	Neg.Binomial.W	0.000279843	0.00259854	0.0023187		RING-finger, DEAD-like helicase, PHD and SNF2 domain-containing protein [Source:UniProtKB/TrEMBL;Acc:F4II36]
AT2G40820	2	17036442	17040358	3917	*	0	0	1	7	6	10	1.8718	0.00286334	48.0756	0.00227172	QuasiPoisson	8.51e-05	0.00195728	0.00187218		FUNCTIONS IN: molecular_function unknown; INVOLVED IN: biological_process unknown; LOCATED IN: plasma membrane; EXPRESSED IN: 21 plant structures; EXPRESSED DURING: 13 growth stages; BEST Arabidopsis thaliana protein match is: myosin heavy chain-rel /.../TAIR:AT3G56480.1); Ha. [Source:TAIR;Acc:AT2G40820]
AT2G40840	2	17044932	17051062	6131	*	2	0	1	10	11	9	1.70475	0.00261778	9.50281	0.00205157	Neg.Binomial.W	0.000163106	0.00163105	0.00146795	DPE2	4-alpha-glucanotransferase DPE2 [Source:UniProtKB/Swiss-Prot;Acc:Q8RXD9]
AT2G40850	2	17051085	17053754	2670	*	0	0	0	13	11	13	2.59027	4.29e-06	24.9876	5.77e-07	Neg.Binomial.W	0	0.00461923	0.00461923	PI4KG1	Phosphatidylinositol 4-kinase gamma 1 [Source:UniProtKB/Swiss-Prot;Acc:O22199]
AT2G40890	2	17058053	17060652	2600	*	2	1	2	11	14	13	2.02815	3.19e-10	46.2573	1.04e-11	Neg.Binomial	0.000641026	0.00487179	0.00423077	CYP98A3	Cytochrome P450 98A3 [Source:UniProtKB/Swiss-Prot;Acc:O22203]
AT2G40920	2	17072352	17074175	1824	*	2	0	2	12	11	12	1.69168	0.0012726	78.5713	0.000894632	QuasiPoisson	0.000730994	0.0063962	0.00566521		F-box/LRR-repeat protein At2g40920 [Source:UniProtKB/Swiss-Prot;Acc:Q2V414]
AT2G40930	2	17076311	17082528	6218	*	1	0	0	17	22	18	2.70805	0.000313439	195.992	0.000151024	QuasiPoisson	5.36e-05	0.00305565	0.00300204	UBP5	UBP5 [Source:UniProtKB/TrEMBL;Acc:A0A178VRF5]
AT2G40940	2	17084321	17087326	3006	*	0	0	0	7	7	7	2.07944	5.93e-05	18.593	1.62e-05	Neg.Binomial	0	0.00232868	0.00232868	ERS1	Ethylene response sensor 1 [Source:UniProtKB/Swiss-Prot;Acc:Q38846]
AT2G40955	2	17092669	17095132	2464	*	3	0	2	10	23	19	1.92789	0.0059853	7.81614	0.00517817	Neg.Binomial.W	0.000676407	0.00703463	0.00635823		Uncharacterized protein At2g40955 [Source:UniProtKB/TrEMBL;Acc:Q8S8T7]
AT2G40980	2	17102090	17104802	2713	*	0	0	0	9	11	10	2.3979	3.38e-05	19.9583	7.92e-06	Neg.Binomial.W	0	0.00368596	0.00368596		Protein kinase superfamily protein [Source:UniProtKB/TrEMBL;Acc:Q9SLM4]
AT2G40990	2	17105097	17107030	1934	*	3	0	0	10	14	9	1.79176	0.00244511	9.64203	0.00190175	Neg.Binomial.W	0.000517063	0.00568769	0.00517063	PAT02	S-acyltransferase [Source:UniProtKB/TrEMBL;Acc:A0A178VV26]
AT2G41020	2	17117214	17121124	3911	*	0	0	0	9	9	8	2.26868	0.000106133	17.1028	3.54e-05	Neg.Binomial.W	0	0.00221597	0.00221597		WW domain-containing protein [Source:UniProtKB/TrEMBL;Acc:Q67ZZ1]
AT2G41040	2	17121327	17123222	1896	*	0	0	0	8	8	6	2.12026	0.000333688	14.1731	0.00016674	Neg.Binomial.W	0	0.00386779	0.00386779		Uncharacterized methyltransferase At2g41040, chloroplastic [Source:UniProtKB/Swiss-Prot;Acc:Q0WPT7]
AT2G41080	2	17132602	17134554	1953	*	0	0	0	10	9	9	2.33537	6.33e-05	18.3887	1.8e-05	Neg.Binomial.W	0	0.00477897	0.00477897	PCMP-H29	Pentatricopeptide repeat-containing protein At2g41080 [Source:UniProtKB/Swiss-Prot;Acc:Q8S9M4]
AT2G41160	2	17155988	17158935	2948	*	0	0	0	7	11	6	2.19722	0.000202274	15.4358	8.54e-05	Neg.Binomial.W	0	0.0027137	0.0027137	RBL18	Rhomboid-like protein 18 [Source:UniProtKB/Swiss-Prot;Acc:Q8RXQ2]
AT2G41220	2	17177539	17188836	11298	*	2	0	3	11	13	8	1.47591	0.00793135	25.8032	0.00708227	QuasiPoisson	0.000147519	0.00094412	0.000796601	GLU2	Ferredoxin-dependent glutamate synthase 2, chloroplastic [Source:UniProtKB/Swiss-Prot;Acc:Q9T0P4]
AT2G41500	2	17304130	17307426	3297	*	0	0	0	12	13	17	2.70805	1.04e-06	28.3507	1.01e-07	Neg.Binomial.W	0	0.00424628	0.00424628	LIS	LIS [Source:UniProtKB/TrEMBL;Acc:A0A178VMW2]
AT2G41520	2	17317467	17323056	5590	*	0	0	2	12	13	10	2.02815	3.1e-09	41.2983	1.31e-10	Neg.Binomial	0.000119261	0.00208706	0.0019678	TPR15	TPR15 [Source:UniProtKB/TrEMBL;Acc:A0A178VZX6]
AT2G41560	2	17332050	17337492	5443	*	0	2	0	10	12	8	1.88707	0.00392332	39.6789	0.00324617	QuasiPoisson	0.000122481	0.00183722	0.00171474	ACA4	Calcium-transporting ATPase 4, plasma membrane-type [Source:UniProtKB/Swiss-Prot;Acc:O22218]
AT2G41590	2	17343360	17345005	1646	*	2	3	2	13	37	16	2.24374	0.000245684	14.9947	0.000107813	Neg.Binomial.W	0.00141758	0.0133657	0.0119482		Putative Ta11-like non-LTR retroelement protein [Source:UniProtKB/TrEMBL;Acc:O22221]
AT2G41640	2	17360374	17363788	3415	*	0	0	0	5	19	7	2.42775	0.000385926	13.7979	0.000203563	Neg.Binomial.W	0	0.00302587	0.00302587		At2g41640/T32G6.16 [Source:UniProtKB/TrEMBL;Acc:O22225]
AT2G41650	2	17362645	17364518	1874	*	0	0	0	5	19	7	2.42775	0.000385926	13.7979	0.000203563	Neg.Binomial.W	0	0.00551405	0.00551405		At2g41650 [Source:UniProtKB/TrEMBL;Acc:O22226]
AT2G41700	2	17382890	17396301	13412	*	0	0	0	27	32	30	3.42318	1.83e-13	61.7276	3.94e-15	Neg.Binomial.W	0	0.00221195	0.00221195	ABCA1	ABC transporter A family member 1 [Source:UniProtKB/Swiss-Prot;Acc:Q84M24]
AT2G41760	2	17421689	17424371	2683	*	0	0	0	10	10	10	2.3979	7.01e-07	29.2544	6.35e-08	Neg.Binomial	0	0.00372717	0.00372717	NTAQ1	Protein N-terminal glutamine amidohydrolase [Source:UniProtKB/Swiss-Prot;Acc:O22944]
AT2G41770	2	17424358	17427282	2925	*	1	0	1	10	9	7	1.75786	0.0011234	84.9112	0.000770673	QuasiPoisson	0.00022792	0.00296296	0.00273504	STL1	Probable glycosyltransferase STELLO1 [Source:UniProtKB/Swiss-Prot;Acc:O22943]
AT2G41790	2	17429229	17436305	7077	*	0	0	1	11	11	12	2.22462	0.000259846	221.086	0.000119136	QuasiPoisson	4.71e-05	0.00160143	0.00155433	PXM16	Insulin-degrading enzyme-like 1, peroxisomal [Source:UniProtKB/Swiss-Prot;Acc:O22941]
AT2G41820	2	17446744	17450108	3365	*	2	0	1	10	13	13	1.8718	0.00149489	10.693	0.00107544	Neg.Binomial.W	0.000297177	0.00356612	0.00326895	PXC3	Leucine-rich repeat receptor-like tyrosine-protein kinase PXC3 [Source:UniProtKB/Swiss-Prot;Acc:O22938]
AT2G41860	2	17467282	17470157	2876	*	0	0	0	12	11	9	2.45674	1.96e-05	21.3325	3.86e-06	Neg.Binomial.W	0	0.00370886	0.00370886	CPK14	CPK14 [Source:UniProtKB/TrEMBL;Acc:A0A178VYK9]
AT2G41890	2	17477514	17481241	3728	*	1	2	1	17	17	16	2.52573	2.3e-16	75.2079	4.24e-18	Neg.Binomial.W	0.000357654	0.00447067	0.00411302	SD31	G-type lectin S-receptor-like serine/threonine-protein kinase SD3-1 [Source:UniProtKB/Swiss-Prot;Acc:P93756]
AT2G41900	2	17490271	17493922	3652	*	0	0	0	17	16	11	2.75154	6.38e-07	29.5557	5.43e-08	Neg.Binomial.W	0	0.00401606	0.00401606		Zinc finger CCCH domain-containing protein 30 [Source:UniProtKB/Swiss-Prot;Acc:P93755]
AT2G41960	2	17514118	17519303	5186	*	1	0	1	10	10	13	1.97408	0.00024756	14.9764	0.000108866	Neg.Binomial.W	0.000128551	0.00212109	0.00199254		Uncharacterized protein At2g41960 [Source:UniProtKB/TrEMBL;Acc:P93750]
AT2G41980	2	17523071	17526126	3056	*	0	0	0	8	12	9	2.36712	4.8e-05	19.1015	1.24e-05	Neg.Binomial.W	0	0.00316318	0.00316318	SINAT1	E3 ubiquitin-protein ligase [Source:UniProtKB/TrEMBL;Acc:A0A178VZ75]
AT2G42010	2	17532813	17538628	5816	*	1	0	1	12	12	11	2.02815	1.36e-09	43.0893	5.23e-11	Neg.Binomial	0.000114626	0.00200596	0.00189133	PLDBETA1	phospholipase D beta 1 [Source:TAIR;Acc:AT2G42010]
AT2G42030	2	17538864	17541245	2382	*	3	0	2	20	23	17	2.06369	0.00139679	74.3062	0.000995652	QuasiPoisson	0.000699692	0.00839631	0.00769661		At2g42030/T6D20.8 [Source:UniProtKB/TrEMBL;Acc:P93744]
AT2G42270	2	17604076	17611333	7258	*	3	1	2	31	31	34	2.77259	6.43e-07	29.5338	5.49e-08	Neg.Binomial.W	0.000275558	0.00440893	0.00413337	BRR2B	DExH-box ATP-dependent RNA helicase DExH13 [Source:UniProtKB/Swiss-Prot;Acc:O48534]
AT2G42490	2	17691407	17696023	4617	*	0	0	0	9	13	12	2.51231	1.12e-05	22.6693	1.92e-06	Neg.Binomial.W	0	0.0024547	0.0024547		Amine oxidase [Source:UniProtKB/TrEMBL;Acc:Q8L866]
AT2G42520	2	17704741	17709060	4320	*	1	0	3	20	18	15	2.07944	0.00129577	10.9958	0.000913186	Neg.Binomial.W	0.000308642	0.00408951	0.00378086	RH37	DEAD-box ATP-dependent RNA helicase 37 [Source:UniProtKB/Swiss-Prot;Acc:Q84W89]
AT2G42550	2	17713196	17714230	1035	*	0	1	1	7	9	7	1.64866	0.00106037	88.0796	0.000718164	QuasiPoisson	0.000644122	0.00740741	0.00676328		Protein kinase superfamily protein [Source:UniProtKB/TrEMBL;Acc:Q9SIN4]
AT2G42580	2	17728479	17731836	3358	*	1	0	1	15	14	11	2.15176	0.00051656	137.219	0.000303745	QuasiPoisson	0.000198531	0.00397062	0.00377209	TTL3	Inactive TPR repeat-containing thioredoxin TTL3 [Source:UniProtKB/Swiss-Prot;Acc:Q9SIN1]
AT2G42600	2	17734302	17739167	4866	*	1	0	2	18	18	20	2.28578	0.000453718	13.3592	0.000257164	Neg.Binomial.W	0.000205508	0.00383614	0.00363063	PPC2	PPC2 [Source:UniProtKB/TrEMBL;Acc:A0A178VV64]
AT2G42620	2	17756069	17758468	2400	*	0	0	0	11	11	11	2.48491	1.44e-07	32.9127	9.64e-09	Neg.Binomial	0	0.00458333	0.00458333	MAX2	F-box protein MAX2 [Source:UniProtKB/Swiss-Prot;Acc:Q9SIM9]
AT2G42640	2	17758532	17764185	5654	*	0	0	0	11	8	7	2.26868	0.000111524	16.9458	3.85e-05	Neg.Binomial.W	0	0.00153284	0.00153284		Mitogen activated protein kinase kinase kinase-like protein [Source:UniProtKB/TrEMBL;Acc:F4IP61]
AT2G42700	2	17778130	17782188	4059	*	2	0	3	22	24	21	2.16905	0.00346828	8.9205	0.00281987	Neg.Binomial.W	0.00041061	0.00550218	0.00509157		FUNCTIONS IN: molecular_function unknown; INVOLVED IN: vesicle-mediated transport, vesicle docking involved in exocytosis; LOCATED IN: cellular_component unknown; EXPRESSED IN: 22 plant structures; EXPRESSED DURING: 14 growth stages; CONTAINS InterP /.../AIN/s: Sec1-like protein (InterPro:IPR001619); Ha. [Source:TAIR;Acc:AT2G42700]
AT2G42890	2	17849819	17854553	4735	*	1	1	1	8	8	7	2.03688	0.00029188	14.5216	0.000138561	Neg.Binomial.W	0.000211193	0.00161915	0.00140796	ML2	ML2 [Source:UniProtKB/TrEMBL;Acc:A0A178VQK0]
AT2G42920	2	17858655	17863466	4812	*	0	0	0	8	10	8	2.26868	0.000107436	17.0619	3.62e-05	Neg.Binomial.W	0	0.00180105	0.00180105	PCMP-E75	Pentatricopeptide repeat-containing protein At2g42920, chloroplastic [Source:UniProtKB/Swiss-Prot;Acc:Q9SJG6]
AT2G42980	2	17875005	17876779	1775	*	2	1	1	13	14	13	2.30259	2.35e-05	20.8834	4.88e-06	Neg.Binomial.W	0.000751174	0.00751174	0.00676056		Eukaryotic aspartyl protease family protein [Source:UniProtKB/TrEMBL;Acc:Q9SJG1]
AT2G43020	2	17891503	17894635	3133	*	3	0	3	9	10	10	1.26851	0.0297195	4.7525	0.0292557	Neg.Binomial.W	0.000638366	0.00308544	0.00244707	PAO2	Probable polyamine oxidase 2 [Source:UniProtKB/Swiss-Prot;Acc:Q9SKX5]
AT2G43040	2	17895883	17899556	3674	*	5	0	7	25	23	18	1.52606	0.00901416	23.7707	0.00818702	QuasiPoisson	0.00108873	0.00598802	0.00489929	NPG1	NPG1 [Source:UniProtKB/TrEMBL;Acc:A0A178VP56]
AT2G43070	2	17910523	17915009	4487	*	1	0	0	6	10	6	1.83258	0.00421416	38.0529	0.00350654	QuasiPoisson	7.43e-05	0.00163435	0.00156006	SPPL3	SIGNAL PEPTIDE PEPTIDASE-LIKE 3 [Source:TAIR;Acc:AT2G43070]
AT2G43160	2	17947800	17953669	5870	*	4	0	5	16	24	15	1.57554	0.0346606	4.48005	0.0342928	Neg.Binomial.W	0.000511073	0.00312322	0.00261215	EPSIN2	Clathrin interactor EPSIN 2 [Source:UniProtKB/Swiss-Prot;Acc:Q67YI9]
AT2G43180	2	17953497	17955829	2333	*	2	1	1	10	7	5	1.70475	0.00853888	24.6379	0.00768605	QuasiPoisson	0.00057151	0.00314331	0.0025718		Phosphoenolpyruvate carboxylase family protein [Source:UniProtKB/TrEMBL;Acc:Q8GYI4]
AT2G43210	2	17960648	17963769	3122	*	0	0	0	9	8	5	2.12026	0.000347145	14.0431	0.000178665	Neg.Binomial.W	0	0.00234892	0.00234892	PUX11	Plant UBX domain-containing protein 11 [Source:UniProtKB/Swiss-Prot;Acc:Q9ZW74]
AT2G43250	2	17977228	17979736	2509	*	0	0	2	8	6	7	1.56862	0.00646046	29.2755	0.00565189	QuasiPoisson	0.00026571	0.00278996	0.00252425		Transmembrane protein [Source:UniProtKB/TrEMBL;Acc:Q9ZW70]
AT2G43330	2	18000822	18004195	3374	*	1	1	0	14	15	14	2.2192	7.42e-05	18.0069	2.2e-05	Neg.Binomial.W	0.000197589	0.00424817	0.00405058	INT1	Inositol transporter 1 [Source:UniProtKB/Swiss-Prot;Acc:Q8VZR6]
AT2G43410	2	18025247	18031255	6009	*	1	0	2	14	12	14	1.96944	0.000785412	106.216	0.000500028	QuasiPoisson	0.000166417	0.00221889	0.00205248	FPA	Flowering time control protein FPA [Source:UniProtKB/Swiss-Prot;Acc:Q8LPQ9]
AT2G43420	2	18031268	18035182	3915	*	1	0	2	12	7	7	1.57554	0.000438527	13.5119	0.000237056	Neg.Binomial.W	0.000255428	0.00221371	0.00195828	3BETAHSD/D3	3beta-hydroxysteroid-dehydrogenase/decarboxylase isoform 3 [Source:UniProtKB/Swiss-Prot;Acc:A9X4U2]
AT2G43500	2	18061716	18066708	4993	*	1	1	0	11	8	6	1.72277	0.0038304	40.2382	0.0031633	QuasiPoisson	0.00013352	0.001669	0.00153548		Plant regulator RWP-RK family protein [Source:TAIR;Acc:AT2G43500]
AT2G43650	2	18099236	18103438	4203	*	0	0	0	11	12	11	2.51231	1.05e-05	22.8779	1.73e-06	Neg.Binomial.W	0	0.00269649	0.00269649	EMB2777	Sas10/U3 ribonucleoprotein (Utp) family protein [Source:UniProtKB/TrEMBL;Acc:Q8L3P4]
AT2G43680	2	18108119	18111831	3713	*	0	0	0	8	9	10	2.30259	8e-05	17.7937	2.46e-05	Neg.Binomial.W	0	0.00242392	0.00242392	IQD14	IQD14 [Source:UniProtKB/TrEMBL;Acc:A0A178VRE6]
AT2G43700	2	18115064	18118878	3815	*	0	3	0	15	18	13	2.10006	1.23e-08	38.339	5.95e-10	Neg.Binomial	0.000262123	0.00401922	0.0037571	LECRK54	L-type lectin-domain containing receptor kinase V.4 [Source:UniProtKB/Swiss-Prot;Acc:O22833]
AT2G43790	2	18138246	18140988	2743	*	0	0	1	11	15	14	2.37491	0.000518941	136.86	0.000305307	QuasiPoisson	0.000121521	0.00486086	0.00473934	MPK6	Mitogen-activated protein kinase [Source:UniProtKB/TrEMBL;Acc:A0A178VTX8]
AT2G43800	2	18145439	18149031	3593	*	0	0	0	4	11	10	2.23359	0.000178334	15.7838	7.1e-05	Neg.Binomial.W	0	0.00231933	0.00231933	FH2	Formin-like protein [Source:UniProtKB/TrEMBL;Acc:A0A178VS83]
AT2G43900	2	18178588	18184089	5502	*	7	0	2	31	27	27	1.99243	0.00421862	38.0232	0.00351156	QuasiPoisson	0.000545256	0.00514964	0.00460439		Endonuclease/exonuclease/phosphatase family protein [Source:TAIR;Acc:AT2G43900]
AT2G43980	2	18208253	18211644	3392	*	0	0	0	12	15	15	2.70805	9.72e-07	28.4997	9.37e-08	Neg.Binomial.W	0	0.00412736	0.00412736	ITPK4	Inositol 1,3,4-trisphosphate 5/6-kinase 4 [Source:UniProtKB/Swiss-Prot;Acc:O80568]
AT2G44090	2	18238269	18241410	3142	*	0	0	0	10	7	9	2.26868	0.000109079	17.0069	3.72e-05	Neg.Binomial.W	0	0.00275833	0.00275833		AT2G44090 protein [Source:UniProtKB/TrEMBL;Acc:O80579]
AT2G44140	2	18253497	18258293	4797	*	0	3	1	9	12	10	1.58045	0.0055485	32.109	0.00478307	QuasiPoisson	0.000277951	0.00215412	0.00187617	ATG4A	Cysteine protease ATG4a [Source:UniProtKB/Swiss-Prot;Acc:Q8S929]
AT2G44260	2	18295838	18297867	2030	*	1	1	0	10	12	13	2.02815	0.000188271	15.6421	7.65e-05	Neg.Binomial.W	0.000328407	0.00574713	0.00541872		Plant protein of unknown function (DUF946) [Source:TAIR;Acc:AT2G44260]
AT2G44270	2	18297878	18300304	2427	*	1	0	1	7	9	9	1.72277	0.000819833	103.11	0.000529635	QuasiPoisson	0.000274688	0.00343359	0.00315891	NCS6	Cytoplasmic tRNA 2-thiolation protein 1 [Source:UniProtKB/TrEMBL;Acc:A0A178VUZ0]
AT2G44470	2	18354186	18358679	4494	*	1	0	2	8	9	11	1.64223	0.00260189	50.9591	0.00203669	QuasiPoisson	0.000222519	0.00207684	0.00185432	BGLU29	Beta-glucosidase 29 [Source:UniProtKB/Swiss-Prot;Acc:Q8GXT2]
AT2G44520	2	18379527	18381959	2433	*	1	0	2	9	10	8	1.60944	0.00370007	8.78429	0.00303835	Neg.Binomial.W	0.000411015	0.00369914	0.00328812	COX10	Protoheme IX farnesyltransferase, mitochondrial [Source:UniProtKB/Swiss-Prot;Acc:O64886]
AT2G44540	2	18386219	18388110	1892	*	0	0	0	9	6	11	2.26868	0.00011754	16.8324	4.08e-05	Neg.Binomial.W	0	0.00458069	0.00458069	AtGH9B9	Endoglucanase 12 [Source:UniProtKB/Swiss-Prot;Acc:O64889]
AT2G44550	2	18389381	18391142	1762	*	0	0	0	2	12	7	2.07944	0.0015593	10.6037	0.00112859	Neg.Binomial.W	0	0.00397276	0.00397276	AtGH9B10	Endoglucanase 13 [Source:UniProtKB/Swiss-Prot;Acc:O64890]
AT2G44710	2	18432686	18437221	4536	*	2	1	1	10	16	12	2.25129	0.0017647	64.4622	0.0013059	QuasiPoisson	0.000293945	0.00279247	0.00249853		At2g44720/F16B22.21 [Source:UniProtKB/TrEMBL;Acc:Q8RWQ1]
AT2G44830	2	18489607	18493163	3557	*	2	0	1	12	14	7	1.79176	0.00198877	10.0859	0.00149406	Neg.Binomial.W	0.000281136	0.00309249	0.00281136		Protein kinase superfamily protein [Source:UniProtKB/TrEMBL;Acc:F4IV25]
AT2G44900	2	18511313	18516468	5156	*	1	1	1	19	21	20	2.99573	4.65e-10	45.4667	1.55e-11	Neg.Binomial.W	0.000193949	0.00387898	0.00368503	FBX5	Protein ARABIDILLO 1 [Source:UniProtKB/Swiss-Prot;Acc:O22161]
AT2G44925	2	18527251	18528295	1045	*	0	0	0	9	15	10	2.51231	1.21e-05	22.4845	2.12e-06	Neg.Binomial.W	0	0.0108453	0.0108453		unknown protein; FUNCTIONS IN: molecular_function unknown; INVOLVED IN: biological_process unknown; LOCATED IN: cellular_component unknown; Ha. [Source:TAIR;Acc:AT2G44925]
AT2G44950	2	18542175	18548652	6478	*	2	2	1	17	15	12	2.17475	0.000714263	112.795	0.000444965	QuasiPoisson	0.000257281	0.00226407	0.00200679	HUB1	E3 ubiquitin-protein ligase BRE1-like 1 [Source:UniProtKB/Swiss-Prot;Acc:Q8RXD6]
AT2G44970	2	18548813	18552171	3359	*	0	0	0	8	6	9	2.15948	0.000255027	14.8493	0.000116449	Neg.Binomial.W	0	0.00228242	0.00228242		Alpha/beta-Hydrolases superfamily protein [Source:UniProtKB/TrEMBL;Acc:Q84WV5]
AT2G44980	2	18552173	18556674	4502	*	0	0	1	7	11	7	1.94591	3.82e-18	83.7539	5.6e-20	Neg.Binomial	7.4e-05	0.00185103	0.00177699	CHR10	Probable helicase CHR10 [Source:UniProtKB/Swiss-Prot;Acc:F4IV45]
AT2G45030	2	18572191	18576970	4780	*	1	0	1	12	11	11	2.00148	0.00022791	242.812	9.9e-05	QuasiPoisson	0.00013947	0.00237099	0.00223152	MEFG2	Elongation factor G-2, mitochondrial [Source:UniProtKB/Swiss-Prot;Acc:F4IW10]
AT2G45240	2	18655760	18659111	3352	*	2	0	1	8	11	10	1.67398	0.00234818	54.3465	0.00180437	QuasiPoisson	0.000298329	0.00288385	0.00258552	MAP1A	Methionine aminopeptidase 1A [Source:UniProtKB/Swiss-Prot;Acc:Q9SLN5]
AT2G45270	2	18666409	18669873	3465	*	0	0	0	14	13	12	2.63906	2.38e-06	26.4483	2.71e-07	Neg.Binomial.W	0	0.0037518	0.0037518	GCP1	Probable tRNA N6-adenosine threonylcarbamoyltransferase, mitochondrial [Source:UniProtKB/Swiss-Prot;Acc:O22145]
AT2G45440	2	18730840	18733119	2280	*	1	1	2	16	17	16	2.50553	3.27e-06	25.6972	3.99e-07	Neg.Binomial.W	0.000584795	0.00716374	0.00657895	DHDPS2	Putative dihydrodipicolinate synthase [Source:UniProtKB/TrEMBL;Acc:Q0WSN6]
AT2G45460	2	18736803	18741916	5114	*	1	0	1	14	16	16	2.28238	1.14e-11	53.2823	2.89e-13	Neg.Binomial.W	0.000130361	0.00299831	0.00286794		SMAD/FHA domain-containing protein [Source:UniProtKB/TrEMBL;Acc:F4IG63]
AT2G45480	2	18745249	18747634	2386	*	0	0	0	6	8	7	2.07944	0.000438527	13.4734	0.000241966	Neg.Binomial.W	0	0.00293378	0.00293378	GRF9	Growth-regulating factor 9 [Source:UniProtKB/Swiss-Prot;Acc:Q8S9M3]
AT2G45500	2	18749352	18752866	3515	*	0	0	0	8	9	10	2.30259	8e-05	17.7937	2.46e-05	Neg.Binomial.W	0	0.00256046	0.00256046		AAA-type ATPase family protein [Source:TAIR;Acc:AT2G45500]
AT2G45540	2	18757489	18772906	15418	*	3	1	3	36	39	38	2.78148	3.75e-06	25.3169	4.86e-07	Neg.Binomial.W	0.000151338	0.00244303	0.00229169	BCHC2	BEACH domain-containing protein C2 [Source:UniProtKB/Swiss-Prot;Acc:F4IG73]
AT2G45620	2	18792864	18795904	3041	*	0	0	0	8	7	8	2.15948	0	3815.54	0	Neg.Binomial.W	0	0.0025211	0.0025211	URT1	UTP:RNA uridylyltransferase 1 [Source:UniProtKB/Swiss-Prot;Acc:O64642]
AT2G45690	2	18823167	18825763	2597	*	0	0	0	8	9	8	2.23359	0.000140779	16.3825	5.18e-05	Neg.Binomial.W	0	0.00320883	0.00320883	PEX16	Peroxisome biogenesis protein 16 [Source:UniProtKB/Swiss-Prot;Acc:Q8S8S1]
AT2G45700	2	18826937	18830664	3728	*	0	0	0	7	8	8	2.15948	0	3815.54	0	Neg.Binomial.W	0	0.00205651	0.00205651		Sterile alpha motif (SAM) domain-containing protein [Source:UniProtKB/TrEMBL;Acc:O64649]
AT2G45720	2	18833086	18836374	3289	*	0	0	0	20	14	18	2.90872	4.64e-08	35.3707	2.73e-09	Neg.Binomial.W	0	0.00527009	0.00527009		ARM repeat superfamily protein [Source:UniProtKB/TrEMBL;Acc:O64651]
AT2G45910	2	18894030	18898528	4499	*	0	0	0	10	10	8	2.33537	6.15e-05	18.495	1.7e-05	Neg.Binomial.W	0	0.00207454	0.00207454	PUB33	U-box domain-containing protein 33 [Source:UniProtKB/Swiss-Prot;Acc:Q8GUH1]
AT2G45920	2	18898629	18901326	2698	*	0	0	0	7	8	8	2.15948	0	3815.54	0	Neg.Binomial.W	0	0.00284161	0.00284161	PUB37	U-box domain-containing protein 37 [Source:UniProtKB/Swiss-Prot;Acc:Q683D5]
AT2G46020	2	18922533	18932055	9523	*	3	6	3	31	34	30	2.06897	0.0308964	4.68409	0.0304432	Neg.Binomial	0.000420036	0.00332528	0.00290525	BRM	ATP-dependent helicase BRM [Source:UniProtKB/Swiss-Prot;Acc:Q6EVK6]
AT2G46050	2	18939262	18941034	1773	*	1	0	2	7	10	10	1.60944	0.00372367	8.772	0.00305889	Neg.Binomial.W	0.000564016	0.00507614	0.00451213	PCMP-E39	Pentatricopeptide repeat-containing protein At2g46050, mitochondrial [Source:UniProtKB/Swiss-Prot;Acc:O82363]
AT2G46060	2	18941099	18945112	4014	*	0	0	0	11	18	14	2.73003	8.49e-07	28.8192	7.95e-08	Neg.Binomial.W	0	0.00357084	0.00357084		Transmembrane protein-like protein [Source:UniProtKB/TrEMBL;Acc:Q8RWX6]
AT2G46070	2	18945937	18948067	2131	*	0	0	0	22	24	22	3.16407	2.08e-10	47.1526	6.57e-12	Neg.Binomial.W	0	0.0106366	0.0106366	ATMPK12	MPK12 [Source:UniProtKB/TrEMBL;Acc:A0A178VX75]
AT2G46080	2	18948116	18950120	2005	*	0	0	0	9	10	9	2.33537	6.33e-05	18.3887	1.8e-05	Neg.Binomial.W	0	0.00465503	0.00465503		BPS2 [Source:UniProtKB/TrEMBL;Acc:A0A178VNI3]
AT2G46260	2	18995645	18998672	3028	*	1	0	1	14	13	11	2.10413	0.000368358	173.397	0.000192112	QuasiPoisson	0.000220167	0.00418318	0.00396301		BTB/POZ domain-containing protein At2g46260 [Source:UniProtKB/Swiss-Prot;Acc:O82343]
AT2G46340	2	19022154	19027528	5375	*	0	0	0	15	15	17	2.81341	1.99e-07	32.1849	1.4e-08	Neg.Binomial.W	0	0.00291473	0.00291473	SPA1	SPA1 [Source:UniProtKB/TrEMBL;Acc:A0A178VSM9]
AT2G46370	2	19033586	19036683	3098	*	0	0	2	10	10	11	1.91692	0.0020843	58.3394	0.00157819	QuasiPoisson	0.000215193	0.00333549	0.00312029	JAR1	Auxin-responsive GH3 family protein [Source:UniProtKB/TrEMBL;Acc:F4II77]
AT2G46450	2	19065536	19069569	4034	*	0	0	0	6	8	10	2.19722	0.000196978	15.5057	8.23e-05	Neg.Binomial.W	0	0.00198314	0.00198314	CNGC12	Probable cyclic nucleotide-gated ion channel 12 [Source:UniProtKB/Swiss-Prot;Acc:Q8GWD2]
AT2G46495	2	19083910	19085776	1867	*	0	0	1	8	8	10	1.981	0.000740472	110.183	0.000465684	QuasiPoisson	0.00017854	0.00464203	0.00446349	ATL21A	Putative RING-H2 finger protein ATL21A [Source:UniProtKB/Swiss-Prot;Acc:P0CH01]
AT2G46520	2	19096413	19100373	3961	*	1	1	1	14	14	12	2.59027	8.8e-07	28.7423	8.27e-08	Neg.Binomial.W	0.000252461	0.00336615	0.00311369	CAS	Exportin-2 [Source:UniProtKB/Swiss-Prot;Acc:Q9ZPY7]
AT2G46530	2	19104632	19108486	3855	*	3	0	3	14	12	13	1.54045	0.0158753	5.89872	0.0151519	Neg.Binomial.W	0.000518807	0.00337224	0.00285344	ARF11	Auxin response factor 11 [Source:UniProtKB/Swiss-Prot;Acc:Q9ZPY6]
AT2G46560	2	19115322	19125856	10535	*	1	1	1	28	36	31	3.45526	5.43e-16	73.4803	1.02e-17	Neg.Binomial.W	9.49e-05	0.00300585	0.00291093		Transducin family protein / WD-40 repeat family protein [Source:UniProtKB/TrEMBL;Acc:F4IJ68]
AT2G46700	2	19182653	19186812	4160	*	2	1	2	10	9	8	1.6864	0.00145682	10.7487	0.00104351	Neg.Binomial.W	0.000400641	0.00216346	0.00176282	CRK3	CDPK-related kinase 3 [Source:UniProtKB/Swiss-Prot;Acc:Q9ZUZ2]
AT2G46740	2	19205157	19207608	2452	*	0	0	0	9	8	6	2.15948	0.000255027	14.8493	0.00011645	Neg.Binomial.W	0	0.0031267	0.0031267	GULLO5	GulLO5 [Source:UniProtKB/TrEMBL;Acc:A0A178VXG4]
AT2G46750	2	19207991	19211021	3031	*	0	0	0	17	15	14	2.79321	4.84e-05	688.069	1.26e-05	QuasiPoisson	0	0.00505884	0.00505884	GULLO2	L-gulonolactone oxidase 2 [Source:UniProtKB/Swiss-Prot;Acc:Q6NQ66]
AT2G46760	2	19212881	19215210	2330	*	0	1	1	9	8	6	1.64866	0.00168114	66.4207	0.00123357	QuasiPoisson	0.000286123	0.00329042	0.00300429	GULLO6	Probable L-gulonolactone oxidase 6 [Source:UniProtKB/Swiss-Prot;Acc:O81032]
AT2G46765	2	19220194	19220586	393	*	0	1	1	9	10	9	1.82455	0.000347145	179.928	0.000178662	QuasiPoisson	0.00169635	0.0237489	0.0220526
AT2G46830	2	19245591	19248915	3325	*	0	0	0	14	15	14	2.73003	6.88e-07	29.3595	6.01e-08	Neg.Binomial.W	0	0.00431078	0.00431078	CCA1	Protein CCA1 [Source:UniProtKB/Swiss-Prot;Acc:P92973]
AT2G46920	2	19277884	19281811	3928	*	2	1	1	19	22	24	2.78809	2.22e-08	37.0555	1.15e-09	Neg.Binomial.W	0.000339443	0.00551595	0.00517651	POL	Protein phosphatase 2C 32 [Source:UniProtKB/Swiss-Prot;Acc:Q8RWN7]
AT2G46930	2	19283456	19286400	2945	*	1	0	1	6	8	7	1.56862	0.0019657	10.1097	0.00147489	Neg.Binomial.W	0.000226372	0.00237691	0.00215054	PAE3	Pectin acetylesterase 3 [Source:UniProtKB/Swiss-Prot;Acc:O80731]
AT2G46960	2	19292035	19294375	2341	*	0	0	0	13	15	13	2.68558	1.3e-06	27.8747	1.29e-07	Neg.Binomial.W	0	0.00583796	0.00583796	CYP709B1	Cytochrome P450 709B1 [Source:UniProtKB/Swiss-Prot;Acc:Q9ASR3]
AT2G47000	2	19309643	19315343	5701	*	0	0	0	8	9	5	2.12026	0.000347145	14.0431	0.000178665	Neg.Binomial.W	0	0.00128632	0.00128632	ABCB4	ABC transporter B family member 4 [Source:UniProtKB/Swiss-Prot;Acc:O80725]
AT2G47020	2	19319685	19322507	2823	*	2	0	1	8	12	7	1.60944	0.00372951	8.76776	0.00306602	Neg.Binomial.W	0.000354233	0.0031881	0.00283387		Peptide chain release factor 1 [Source:TAIR;Acc:AT2G47020]
AT2G47070	2	19336653	19340869	4217	*	1	1	2	18	24	19	2.72458	1.39e-09	43.03	5.39e-11	Neg.Binomial.W	0.000316181	0.00482175	0.00450557	SPL1	Squamosa promoter-binding-like protein 1 [Source:UniProtKB/Swiss-Prot;Acc:Q9SMX9]
AT2G47090	2	19341225	19344343	3119	*	4	2	0	8	8	7	1.06087	0.0245222	12.5631	0.0239176	QuasiPoisson	0.000641231	0.00245805	0.00181682		Zinc ion binding/nucleic acid binding protein [Source:UniProtKB/TrEMBL;Acc:F4IK69]
AT2G47220	2	19383743	19386954	3212	*	0	0	0	8	8	7	2.15948	0	3815.54	0	Neg.Binomial.W	0	0.00238688	0.00238688	DUF5	DOMAIN OF UNKNOWN FUNCTION 724 5 [Source:TAIR;Acc:AT2G47220]
AT2G47250	2	19399648	19403044	3397	*	0	0	0	13	13	16	2.70805	9.65e-07	28.5201	9.27e-08	Neg.Binomial.W	0	0.00412128	0.00412128		Probable pre-mRNA-splicing factor ATP-dependent RNA helicase DEAH3 [Source:UniProtKB/Swiss-Prot;Acc:O22899]
AT2G47350	2	19433725	19437544	3820	*	0	0	0	7	9	6	2.12026	0.000333901	14.1439	0.000169348	Neg.Binomial.W	0	0.00191972	0.00191972		At2g47350 [Source:UniProtKB/TrEMBL;Acc:O22909]
AT2G47390	2	19441992	19446365	4374	*	0	0	0	11	12	15	2.61496	3.39e-06	25.5813	4.24e-07	Neg.Binomial.W	0	0.0028959	0.0028959		Prolyl oligopeptidase family protein [Source:TAIR;Acc:AT2G47390]
AT2G47410	2	19448139	19457303	9165	*	2	1	1	26	30	29	3.05636	1.04e-21	100.266	1.33e-23	Neg.Binomial.W	0.000145481	0.00309147	0.00294599		WD40/YVTN repeat-like-containing domain;Bromodomain [Source:TAIR;Acc:AT2G47410]
AT2G47430	2	19459045	19464087	5043	*	0	0	0	6	9	9	2.19722	0.000195873	15.5305	8.12e-05	Neg.Binomial.W	0	0.00158636	0.00158636	CKI1	Histidine kinase CKI1 [Source:UniProtKB/Swiss-Prot;Acc:O22267]
AT2G47680	2	19545656	19551171	5516	*	0	0	0	11	12	10	2.48491	1.43e-05	22.1231	2.56e-06	Neg.Binomial.W	0	0.0019942	0.0019942		DExH-box ATP-dependent RNA helicase DExH8 [Source:UniProtKB/Swiss-Prot;Acc:O22243]
AT2G47760	2	19564795	19568438	3644	*	0	0	0	8	12	6	2.26868	0.000120122	16.7742	4.21e-05	Neg.Binomial.W	0	0.00237834	0.00237834	ALG3	Dol-P-Man:Man(5)GlcNAc(2)-PP-Dol alpha-1,3-mannosyltransferase [Source:UniProtKB/Swiss-Prot;Acc:O82244]
AT2G47800	2	19574666	19580615	5950	*	0	0	0	13	14	10	2.59027	4.59e-06	24.8319	6.26e-07	Neg.Binomial.W	0	0.00207283	0.00207283	ABCC4	ABC transporter C family member 4 [Source:UniProtKB/Swiss-Prot;Acc:Q7DM58]
AT2G47820	2	19587137	19590822	3686	*	4	5	1	16	17	17	1.60944	0.0033047	44.1043	0.00266831	QuasiPoisson	0.000904323	0.00452161	0.00361729		Arginine-glutamic acid dipeptide repeat protein [Source:UniProtKB/TrEMBL;Acc:Q8GZA1]
AT2G47850	2	19595529	19598664	3136	*	0	0	0	12	13	13	2.61496	3.18e-06	25.7607	3.86e-07	Neg.Binomial.W	0	0.00403912	0.00403912		Zinc finger CCCH domain-containing protein 32 [Source:UniProtKB/Swiss-Prot;Acc:Q84W91]
AT2G47900	2	19610923	19613325	2403	*	0	1	0	8	7	6	1.79176	0.000280176	14.6112	0.00013213	Neg.Binomial.W	0.000138715	0.00291303	0.00277431	AtTLP3	TLP3 [Source:UniProtKB/TrEMBL;Acc:A0A178VYB2]
AT2G47940	2	19617986	19622301	4316	*	0	0	0	9	10	9	2.33537	6.33e-05	18.3887	1.8e-05	Neg.Binomial.W	0	0.0021625	0.0021625	DEGP2	EMB3117 [Source:UniProtKB/TrEMBL;Acc:A0A178VUR8]
AT2G47960	2	19625459	19629183	3725	*	3	0	1	6	9	6	1.23214	0.0245606	5.09733	0.0239627	Neg.Binomial.W	0.000357942	0.00187919	0.00152125		At2g47960/T9J23.10 [Source:UniProtKB/TrEMBL;Acc:O82263]
AT2G47980	2	19631207	19636978	5772	*	3	1	0	20	19	21	2.19722	0.000920801	11.7457	0.000609844	Neg.Binomial.W	0.000231	0.003465	0.003234	SCC3	SCC3 [Source:UniProtKB/TrEMBL;Acc:A0A178VN21]
AT2G48060	2	19651108	19662723	11616	*	1	2	2	20	24	21	2.56495	1.79e-07	32.4192	1.24e-08	Neg.Binomial.W	0.00014348	0.00186524	0.00172176		unknown protein; FUNCTIONS IN: molecular_function unknown; INVOLVED IN: biological_process unknown; LOCATED IN: endomembrane system; EXPRESSED IN: shoot, sperm cell; CONTAINS InterPro DOMAIN/s: Protein of unknown function DUF3595 (InterPro:IPR021999. [Source:TAIR;Acc:AT2G48060]
AT2G48100	2	19670378	19673292	2915	*	1	1	0	13	20	14	2.30259	0.00121752	80.6344	0.000851199	QuasiPoisson	0.000228702	0.0053745	0.0051458		Exonuclease family protein [Source:UniProtKB/TrEMBL;Acc:Q9ZU79]
AT2G48110	2	19673293	19679711	6419	*	1	0	2	17	25	21	2.3979	0.000354282	13.9924	0.000183554	Neg.Binomial.W	0.000155788	0.00327154	0.00311575	MED33B	Mediator of RNA polymerase II transcription subunit 33B [Source:UniProtKB/Swiss-Prot;Acc:F4IN69]
AT2G48160	2	19689324	19696821	7498	*	1	0	0	20	24	21	2.83321	0.000155625	312.422	6.02e-05	QuasiPoisson	4.45e-05	0.00288966	0.0028452		Tudor/PWWP/MBT domain-containing protein [Source:TAIR;Acc:AT2G48160]
AT3G01085	3	27926	31114	3189	*	1	0	1	11	14	5	1.88707	0.000407482	13.6803	0.000216713	Neg.Binomial.W	0.000209052	0.00313578	0.00292673		Protein kinase superfamily protein [Source:UniProtKB/TrEMBL;Acc:A0A1I9LLS7]
AT3G01320	3	106294	113679	7386	*	0	0	0	6	10	13	2.36712	5.6e-05	18.7421	1.5e-05	Neg.Binomial.W	0	0.00130878	0.00130878	SNL1	Paired amphipathic helix protein Sin3-like 1 [Source:UniProtKB/Swiss-Prot;Acc:Q9SRH9]
AT3G01345	3	129138	130749	1612	*	0	1	2	11	17	7	1.84583	0.0111953	20.7567	0.0103706	QuasiPoisson	0.000620347	0.00723739	0.00661704		Expressed protein [Source:UniProtKB/TrEMBL;Acc:Q3EBD7]
AT3G01460	3	173190	182454	9265	*	0	2	2	5	8	17	1.5506	0.0103357	6.72872	0.00948726	Neg.Binomial.W	0.000143911	0.00107933	0.00093542	MBD9	MBD9 [Source:UniProtKB/TrEMBL;Acc:A0A178VJY9]
AT3G01650	3	241739	245284	3546	*	0	0	0	6	3	12	2.07944	0.000965941	11.6418	0.000644865	Neg.Binomial.W	0	0.00197406	0.00197406	RGLG1	E3 ubiquitin-protein ligase RGLG1 [Source:UniProtKB/Swiss-Prot;Acc:Q9SS90]
AT3G01720	3	262142	265962	3821	*	0	1	3	6	3	14	1.31219	0.0328	4.57608	0.0324212	Neg.Binomial.W	0.000348949	0.00200646	0.00165751	SERGT1	Peptidyl serine alpha-galactosyltransferase [Source:UniProtKB/Swiss-Prot;Acc:Q8VYF9]
AT3G01810	3	288158	292770	4613	*	0	0	0	7	7	10	2.19722	0.000193406	15.5616	7.99e-05	Neg.Binomial.W	0	0.00173423	0.00173423		EEIG1/EHBP1 protein amino-terminal domain protein [Source:UniProtKB/TrEMBL;Acc:Q9SGJ0]
AT3G02020	3	337712	343912	6201	*	0	0	2	11	7	10	1.82455	0.00500782	34.2711	0.00424821	QuasiPoisson	0.00010751	0.00150513	0.00139762	AK3	Aspartokinase 3, chloroplastic [Source:UniProtKB/Swiss-Prot;Acc:Q9S702]
AT3G02130	3	380350	384582	4233	*	1	1	4	13	13	19	2.0149	0.000771306	12.1639	0.000487242	Neg.Binomial.W	0.000472478	0.00354359	0.00307111	RPK2	LRR receptor-like serine/threonine-protein kinase RPK2 [Source:UniProtKB/Swiss-Prot;Acc:Q9S7I6]
AT3G02170	3	396012	399960	3949	*	0	0	0	4	5	15	2.19722	0.0010569	11.4503	0.000714828	Neg.Binomial.W	0	0.00202583	0.00202583	LNG2	Protein LONGIFOLIA 2 [Source:UniProtKB/Swiss-Prot;Acc:Q9S823]
AT3G02260	3	430877	448680	17804	*	0	1	1	11	15	41	2.63906	0.000119748	16.7885	4.18e-05	Neg.Binomial.W	3.74e-05	0.0012544	0.00121696	BIG	Auxin transport protein BIG [Source:UniProtKB/Swiss-Prot;Acc:Q9SRU2]
AT3G02280	3	453329	457869	4541	*	1	1	1	6	12	13	2.33537	2.69e-05	20.5325	5.86e-06	Neg.Binomial.W	0.000220216	0.00227556	0.00205535	ATR3	NADPH-dependent diflavin oxidoreductase 1 [Source:UniProtKB/Swiss-Prot;Acc:Q6NPS8]
AT3G02850	3	619678	623739	4062	*	0	1	0	8	8	6	1.83258	0.000440289	13.4636	0.000243231	Neg.Binomial.W	8.21e-05	0.00180535	0.00172329	SKOR	SKOR [Source:UniProtKB/TrEMBL;Acc:A0A178VHK5]
AT3G03050	3	686981	691911	4931	*	1	1	3	10	8	12	1.79176	0.00127452	11.0289	0.000897016	Neg.Binomial.W	0.000337998	0.00202799	0.00168999	CSLD3	Glycosyltransferase (Fragment) [Source:UniProtKB/TrEMBL;Acc:W8Q6V3]
AT3G03140	3	723878	727531	3654	*	0	0	1	7	10	9	1.981	0.00108071	86.9866	0.000735654	QuasiPoisson	9.12e-05	0.00237183	0.00228061		T17B22.17 protein [Source:UniProtKB/TrEMBL;Acc:Q9M9N3]
AT3G03300	3	767880	776214	8335	*	1	0	0	7	7	8	1.83258	7.98e-05	17.83	2.42e-05	Neg.Binomial	4e-05	0.000879824	0.000839832	DCL2	Endoribonuclease Dicer homolog 2 [Source:UniProtKB/Swiss-Prot;Acc:Q3EBC8]
AT3G03790	3	961750	968152	6403	*	2	0	2	7	7	7	1.23214	0.0202632	5.445	0.0196244	Neg.Binomial.W	0.000208236	0.00109324	0.000885002		Ankyrin repeat family protein / regulator of chromosome condensation (RCC1) family protein [Source:UniProtKB/TrEMBL;Acc:F4J2C4]
AT3G04710	3	1276668	1281170	4503	*	0	0	1	8	10	17	2.25129	0.00569953	31.5991	0.00492393	QuasiPoisson	7.4e-05	0.00259086	0.00251684	TPR10	Ankyrin repeat family protein [Source:UniProtKB/TrEMBL;Acc:F4J4V1]
AT3G04740	3	1293798	1300792	6995	*	0	0	1	18	14	22	2.65676	0.000848567	100.788	0.000553528	QuasiPoisson	4.77e-05	0.00257327	0.00252561	MED14	Mediator of RNA polymerase II transcription subunit 14 [Source:UniProtKB/Swiss-Prot;Acc:Q9SR02]
AT3G05040	3	1401171	1408302	7132	*	0	0	0	10	9	10	2.36712	4.52e-05	19.2681	1.14e-05	Neg.Binomial.W	0	0.00135539	0.00135539	HST	ARM repeat superfamily protein [Source:UniProtKB/TrEMBL;Acc:A0A1I9LRW7]
AT3G05050	3	1408557	1412194	3638	*	2	0	0	7	2	12	1.56862	0.00619759	7.74468	0.0053871	Neg.Binomial.W	0.000183251	0.00192413	0.00174088		AT3g05050/T12H1_1 [Source:UniProtKB/TrEMBL;Acc:Q9MAB4]
AT3G05410	3	1554673	1561535	6863	*	3	10	6	48	58	57	2.14931	1.79e-05	21.5803	3.39e-06	Neg.Binomial.W	0.000922823	0.00791685	0.00699403	PPD7	PsbP domain-containing protein 7, chloroplastic [Source:UniProtKB/Swiss-Prot;Acc:F4J7A7]
AT3G05540	3	1606487	1608030	1544	*	1	0	0	3	6	17	1.981	0.00109366	11.373	0.000745179	Neg.Binomial	0.000215889	0.00561313	0.00539724		Methionine sulfoxide reductase (MSS4-like) family protein [Source:TAIR;Acc:AT3G05540]
AT3G05545	3	1609050	1612607	3558	*	0	0	0	10	12	12	2.51231	1.06e-05	22.8244	1.78e-06	Neg.Binomial.W	0	0.00318531	0.00318531		RING finger family protein [Source:UniProtKB/TrEMBL;Acc:Q84WW4]
AT3G05630	3	1635194	1640357	5164	*	1	1	5	17	19	21	2.09714	0.00133275	10.9396	0.000941325	Neg.Binomial.W	0.000451846	0.00367932	0.00322747	PLPZETA2	Phospholipase D zeta 2 [Source:UniProtKB/Swiss-Prot;Acc:Q9M9W8]
AT3G05680	3	1660523	1672608	12086	*	1	2	1	5	7	9	1.65823	0.00286334	9.32145	0.00226487	Neg.Binomial.W	0.00011032	0.000579183	0.000468862	EMB2016	Protein virilizer homolog [Source:UniProtKB/Swiss-Prot;Acc:F4J8G7]
AT3G05850	3	1743413	1746785	3373	*	0	1	1	2	7	26	2.02815	0.00140009	10.8295	0.000998939	Neg.Binomial.W	0.000197648	0.00345884	0.00326119		MUG7 [Source:UniProtKB/TrEMBL;Acc:A0A384KT86]
AT3G05960	3	1783388	1785495	2108	*	0	0	0	6	5	10	2.07944	0.000463074	13.3085	0.000264201	Neg.Binomial.W	0	0.00332068	0.00332068	STP6	Sugar transport protein 6 [Source:UniProtKB/Swiss-Prot;Acc:Q9SFG0]
AT3G06150	3	1861759	1864566	2808	*	0	1	0	12	15	9	2.27727	1.93e-05	21.3942	3.74e-06	Neg.Binomial.W	0.000118708	0.0042735	0.0041548		Cytochrome P450 family protein [Source:UniProtKB/TrEMBL;Acc:Q9M8K3]
AT3G06290	3	1898877	1907448	8572	*	0	0	0	14	11	15	2.66259	1.89e-06	26.9932	2.04e-07	Neg.Binomial.W	0	0.00155545	0.00155545	SAC3B	SAC3 family protein B [Source:UniProtKB/Swiss-Prot;Acc:F4JAU2]
AT3G06530	3	2022433	2033912	11480	*	0	0	0	2	6	15	2.15948	0.00238413	9.70249	0.00184019	Neg.Binomial.W	0	0.000667828	0.000667828		ARM repeat superfamily protein [Source:UniProtKB/TrEMBL;Acc:A0A1I9LP28]
AT3G07020	3	2217622	2221956	4335	*	1	1	0	6	8	8	1.60944	2.6e-11	51.5467	6.99e-13	Neg.Binomial.W	0.000153787	0.00169166	0.00153787	UGT80A2	Sterol 3-beta-glucosyltransferase UGT80A2 [Source:UniProtKB/Swiss-Prot;Acc:Q9M8Z7]
AT3G07160	3	2264862	2279916	15055	*	1	0	0	6	8	18	2.16905	0.0188052	14.9081	0.0181303	QuasiPoisson	2.21e-05	0.000708513	0.000686372	ATGSL10	Glucan synthase-like 10 [Source:UniProtKB/TrEMBL;Acc:A0A178V7F9]
AT3G07980	3	2543603	2551360	7758	*	2	1	2	5	5	11	1.43508	0.00779771	7.28376	0.00695807	Neg.Binomial.W	0.000214832	0.000902294	0.000687462	MAP3KE2	MAP3K epsilon protein kinase 2 [Source:UniProtKB/Swiss-Prot;Acc:Q9SFB6]
AT3G08760	3	2657838	2661095	3258	*	0	0	0	13	9	17	2.63906	3.18e-06	25.7737	3.84e-07	Neg.Binomial.W	0	0.00399018	0.00399018	ATSIK	ATSIK [Source:UniProtKB/TrEMBL;Acc:A0A384KX76]
AT3G08850	3	2686457	2695400	8944	*	0	0	0	4	7	11	2.12026	0.00037478	13.8597	0.000196982	Neg.Binomial.W	0	0.000819917	0.000819917	RAPTOR1	RAPTOR1B [Source:UniProtKB/TrEMBL;Acc:A0A178V9S6]
AT3G09090	3	2782698	2787930	5233	*	0	0	0	7	7	10	2.19722	0.000193406	15.5616	7.99e-05	Neg.Binomial.W	0	0.00152876	0.00152876	DEX1	Protein DEFECTIVE IN EXINE FORMATION 1 [Source:UniProtKB/Swiss-Prot;Acc:F4IYM4]
AT3G09840	3	3019249	3023052	3804	*	0	0	0	9	7	12	2.33537	6.54e-05	18.2938	1.89e-05	Neg.Binomial.W	0	0.00245356	0.00245356	CDC48A	CDC48A [Source:UniProtKB/TrEMBL;Acc:A0A384KA82]
AT3G09920	3	3038780	3044989	6210	*	1	1	1	6	9	10	2.12026	0.00016017	16.0212	6.26e-05	Neg.Binomial.W	0.000161031	0.00134192	0.00118089	PIP5K9	Phosphatidylinositol 4-phosphate 5-kinase 9 [Source:UniProtKB/Swiss-Prot;Acc:Q8L850]
AT3G10370	3	3216339	3219270	2932	*	0	1	0	6	3	13	1.83258	0.0348256	9.93146	0.0344669	QuasiPoisson	0.000113688	0.00250114	0.00238745	SDP6	Glycerol-3-phosphate dehydrogenase SDP6, mitochondrial [Source:UniProtKB/Swiss-Prot;Acc:Q9SS48]
AT3G10380	3	3219507	3229034	9528	*	0	0	0	3	8	16	2.30259	0.000740472	12.2521	0.000464741	Neg.Binomial.W	0	0.000944584	0.000944584	SEC8	SEC8 [Source:UniProtKB/TrEMBL;Acc:A0A178VA38]
AT3G10900	3	3410252	3412070	1819	*	0	0	2	7	7	9	1.64866	0.00541284	32.6737	0.00463403	QuasiPoisson	0.000366502	0.00421477	0.00384827	MAN4	Putative mannan endo-1,4-beta-mannosidase 4 [Source:UniProtKB/Swiss-Prot;Acc:Q9SG95]
AT3G10950	3	3423893	3424566	674	*	1	1	2	7	5	14	1.8718	0.00108639	11.3864	0.000739856	Neg.Binomial.W	0.00197824	0.0128586	0.0108803	RPL37AB	Putative 60S ribosomal protein L37a-1 [Source:UniProtKB/Swiss-Prot;Acc:Q9SRK6]
AT3G11130	3	3482149	3492065	9917	*	0	0	2	9	12	16	2.07944	0.00463797	35.9279	0.00389682	QuasiPoisson	6.72e-05	0.00124366	0.00117643	CHC1	Clathrin heavy chain 1 [Source:UniProtKB/Swiss-Prot;Acc:Q0WNJ6]
AT3G11680	3	3686773	3689405	2633	*	0	0	0	6	8	7	2.07944	0.000438527	13.4734	0.000241966	Neg.Binomial.W	0	0.00265856	0.00265856		Aluminum activated malate transporter family protein [Source:UniProtKB/TrEMBL;Acc:A0A1I9LRV2]
AT3G11760	3	3717894	3721251	3358	*	0	0	0	5	6	15	2.26868	0.000381122	13.8248	0.000200672	Neg.Binomial.W	0	0.0025809	0.0025809		F26K24.5 protein [Source:UniProtKB/TrEMBL;Acc:Q9SF22]
AT3G11964	3	3793731	3806743	13013	*	0	0	0	5	6	18	2.36712	0.000509905	13.0747	0.000299308	Neg.Binomial.W	0	0.000742847	0.000742847	RRP5	rRNA biogenesis protein RRP5 [Source:UniProtKB/Swiss-Prot;Acc:F4J8K6]
AT3G12570	3	3988590	3991079	2490	*	0	0	0	5	5	13	2.15948	0.000466357	13.2912	0.000266656	Neg.Binomial.W	0	0.00307898	0.00307898	FYD	FYD [Source:UniProtKB/TrEMBL;Acc:Q9LHA9]
AT3G12590	3	3995665	4003871	8207	*	1	0	1	5	6	11	1.60944	0.0116547	20.2155	0.0108544	QuasiPoisson	8.12e-05	0.000893546	0.000812315		unknown protein; INVOLVED IN: biological_process unknown; LOCATED IN: chloroplast; Ha. [Source:TAIR;Acc:AT3G12590]
AT3G12810	3	4065042	4074194	9153	*	2	2	0	9	5	15	1.51983	0.000837844	11.959	0.000543832	Neg.Binomial.W	0.000145672	0.00105612	0.000910448	PIE1	Protein PHOTOPERIOD-INDEPENDENT EARLY FLOWERING 1 [Source:UniProtKB/Swiss-Prot;Acc:Q7X9V2]
AT3G12980	3	4146399	4154895	8497	*	0	0	0	5	12	17	2.51231	7.61e-05	17.9464	2.27e-05	Neg.Binomial.W	0	0.0013338	0.0013338	HAC5	Histone acetyltransferase HAC5 [Source:UniProtKB/Swiss-Prot;Acc:Q9LE42]
AT3G13060	3	4180154	4183975	3822	*	0	0	0	3	7	13	2.15948	0.000761794	12.1879	0.000480996	Neg.Binomial.W	0	0.00200593	0.00200593	ECT5	ECT5 [Source:UniProtKB/TrEMBL;Acc:A0A384LL64]
AT3G13100	3	4208729	4214530	5802	*	0	0	0	9	8	10	2.30259	8e-05	17.7937	2.46e-05	Neg.Binomial.W	0	0.00155119	0.00155119	ABCC7	ABC transporter C family member 7 [Source:UniProtKB/Swiss-Prot;Acc:Q9LK62]
AT3G13300	3	4303822	4310275	6454	*	0	0	0	4	7	10	2.07944	0.000481213	13.2151	0.000277704	Neg.Binomial.W	0	0.0010846	0.0010846	VCS	Enhancer of mRNA-decapping protein 4 [Source:UniProtKB/Swiss-Prot;Acc:Q9LTT8]
AT3G13620	3	4450745	4452653	1909	*	0	0	2	5	10	6	1.56862	0.0165721	16.1673	0.0158532	QuasiPoisson	0.000349223	0.00366684	0.00331762		PUT4 [Source:UniProtKB/TrEMBL;Acc:A0A178VLM5]
AT3G14030	3	4646272	4647124	853	*	2	0	0	9	10	11	1.88707	0.00252885	51.8252	0.0019732	QuasiPoisson	0.000781555	0.0117233	0.0109418		F-box associated ubiquitination effector family protein [Source:UniProtKB/TrEMBL;Acc:F4JEN3]
AT3G14120	3	4677699	4685666	7968	*	0	0	1	4	7	16	2.0149	2.15e-05	21.0977	4.36e-06	Neg.Binomial.W	4.18e-05	0.00112952	0.00108768	NUP107	Nuclear pore complex protein NUP107 [Source:UniProtKB/Swiss-Prot;Acc:Q8L748]
AT3G14270	3	4753705	4761456	7752	*	3	0	0	6	10	12	1.64223	0.0152798	5.97071	0.0145454	Neg.Binomial.W	0.000128999	0.00120399	0.00107499	FAB1B	1-phosphatidylinositol-3-phosphate 5-kinase FAB1B [Source:UniProtKB/Swiss-Prot;Acc:Q9LUM0]
AT3G14470	3	4857464	4861293	3830	*	1	1	1	6	5	15	2.15948	0.000353291	13.9999	0.00018282	Neg.Binomial.W	0.000261097	0.00226284	0.00200174	RPPL1	Putative disease resistance RPP13-like protein 1 [Source:UniProtKB/Swiss-Prot;Acc:Q9LRR4]
AT3G14570	3	4892410	4902880	10471	*	0	1	1	6	6	11	1.64866	4.6e-07	30.3196	3.66e-08	Neg.Binomial	6.37e-05	0.000732181	0.000668513	CALS8	Putative callose synthase 8 [Source:UniProtKB/Swiss-Prot;Acc:Q9LUD7]
AT3G14670	3	4927682	4929018	1337	*	0	0	2	12	5	5	1.60944	0.0318341	10.5471	0.0314462	QuasiPoisson	0.000498629	0.00548492	0.00498629		unknown protein; Ha. [Source:TAIR;Acc:AT3G14670]
AT3G15120	3	5088093	5095965	7873	*	0	0	0	6	8	11	2.23359	0.000163162	15.9696	6.44e-05	Neg.Binomial.W	0	0.00105847	0.00105847		P-loop containing nucleoside triphosphate hydrolases superfamily protein [Source:UniProtKB/TrEMBL;Acc:Q9LIM2]
AT3G15354	3	5169095	5173105	4011	*	3	0	0	9	7	12	1.64223	0.0146182	17.5051	0.0138745	QuasiPoisson	0.000249314	0.00232693	0.00207762	SPA3	Protein SPA1-RELATED 3 [Source:UniProtKB/Swiss-Prot;Acc:Q9LJR3]
AT3G15470	3	5216262	5220274	4013	*	5	0	1	7	8	11	1.17007	0.0477764	7.96362	0.0477316	QuasiPoisson	0.00049838	0.00215965	0.00166127		AT3g15470/MJK13_13 [Source:UniProtKB/TrEMBL;Acc:Q9LDG7]
AT3G16180	3	5481325	5485187	3863	*	1	1	0	9	7	14	1.88707	0.00522504	33.4147	0.00444879	QuasiPoisson	0.000172577	0.00258866	0.00241608	NPF1.1	Protein NRT1/ PTR FAMILY 1.1 [Source:UniProtKB/Swiss-Prot;Acc:Q8LPL2]
AT3G16525	3	5621885	5625108	3224	*	1	0	0	5	8	11	1.90954	4.38e-05	19.3493	1.09e-05	Neg.Binomial.W	0.000103391	0.00248139	0.002378
AT3G16820	3	5728016	5729174	1159	*	0	0	0	7	18	10	2.53897	3.03e-05	20.2259	6.88e-06	Neg.Binomial.W	0	0.0100661	0.0100661		Putative F-box protein At3g16820 [Source:UniProtKB/Swiss-Prot;Acc:Q9LRZ2]
AT3G16830	3	5731519	5737854	6336	*	1	0	1	3	4	15	1.60944	0.00319552	9.09279	0.00256619	Neg.Binomial.W	0.000105219	0.00115741	0.00105219	TPR2	Topless-related protein 2 [Source:UniProtKB/Swiss-Prot;Acc:Q9LRZ0]
AT3G16857	3	5755714	5759443	3730	*	2	0	0	9	15	15	2.12823	0.00185674	10.2295	0.00138213	Neg.Binomial.W	0.000178731	0.00348526	0.00330652	ARR1	Two-component response regulator ARR1 [Source:UniProtKB/Swiss-Prot;Acc:Q940D0]
AT3G16860	3	5759375	5762264	2890	*	0	0	0	6	7	12	2.23359	0.000157363	16.0653	6.12e-05	Neg.Binomial.W	0	0.00288351	0.00288351	COBL8	COBRA-like protein 8 [Source:UniProtKB/Swiss-Prot;Acc:Q9LIB6]
AT3G16910	3	5772743	5775841	3099	*	1	0	0	7	8	12	2.0149	0.00293369	47.3762	0.00233487	QuasiPoisson	0.000107562	0.00290416	0.0027966	AAE7	Acetate/butyrate--CoA ligase AAE7, peroxisomal [Source:UniProtKB/Swiss-Prot;Acc:Q8VZF1]
AT3G17190	3	5867392	5868181	790	*	0	1	2	5	10	10	1.54045	0.00252885	9.57465	0.00197283	Neg.Binomial.W	0.00126582	0.0105485	0.0092827		unknown protein; Ha. [Source:TAIR;Acc:AT3G17190]
AT3G17205	3	5873051	5881655	8605	*	0	1	0	7	6	12	1.94591	9.63e-05	17.32	3.16e-05	Neg.Binomial.W	3.87e-05	0.000968429	0.000929692	UPL6	E3 ubiquitin-protein ligase UPL6 [Source:UniProtKB/Swiss-Prot;Acc:Q8RWB8]
AT3G17400	3	5954887	5955444	558	*	1	0	0	6	7	13	1.981	0.00852356	24.6678	0.0076696	QuasiPoisson	0.000597372	0.0155317	0.0149343		Putative F-box protein At3g17400 [Source:UniProtKB/Swiss-Prot;Acc:Q9LUT1]
AT3G17500	3	5986682	5988498	1817	*	1	0	0	14	11	8	2.19722	0.00205773	58.8903	0.00155036	QuasiPoisson	0.000183453	0.00605393	0.00587048		F-box family protein [Source:TAIR;Acc:AT3G17500]
AT3G17630	3	6028688	6031986	3299	*	1	1	1	5	6	12	2.03688	0.000328616	14.247	0.000160315	Neg.Binomial.W	0.000303122	0.00232394	0.00202081	CHX19	Cation/H(+) antiporter 19 [Source:UniProtKB/Swiss-Prot;Acc:Q9LUN4]
AT3G17850	3	6109409	6116529	7121	*	1	1	0	7	5	18	1.88707	0.000692988	12.3925	0.000431063	Neg.Binomial.W	9.36e-05	0.0014043	0.00131068	IREH1	Probable serine/threonine protein kinase IREH1 [Source:UniProtKB/Swiss-Prot;Acc:F4J6F6]
AT3G18110	3	6204429	6209801	5373	*	1	1	0	10	9	13	1.94591	0.00105115	88.5856	0.000710279	QuasiPoisson	0.000124077	0.00198524	0.00186116	EMB1270	Pentatricopeptide repeat-containing protein At3g18110, chloroplastic [Source:UniProtKB/Swiss-Prot;Acc:Q5G1S8]
AT3G18310	3	6284356	6287225	2870	*	0	0	0	8	4	13	2.23359	0.000249246	14.9571	0.000109981	Neg.Binomial.W	0	0.0029036	0.0029036		TATA box-binding protein associated factor RNA polymerase I subunit C [Source:UniProtKB/TrEMBL;Acc:Q9LS59]
AT3G18340	3	6294018	6295134	1117	*	0	0	0	8	3	10	2.07944	0.000507655	13.0867	0.000297399	Neg.Binomial.W	0	0.00626679	0.00626679		Putative F-box protein At3g18340 [Source:UniProtKB/Swiss-Prot;Acc:Q9LS56]
AT3G18350	3	6296677	6300673	3997	*	1	1	1	6	5	13	2.07944	0.000301347	14.4479	0.00014409	Neg.Binomial.W	0.000250188	0.0020015	0.00175131		Heat-inducible transcription repressor (DUF639) [Source:UniProtKB/TrEMBL;Acc:Q9LS55]
AT3G18370	3	6305444	6310684	5241	*	1	2	0	7	14	24	2.07944	0.00175377	10.3472	0.00129672	Neg.Binomial.W	0.000190803	0.00286205	0.00267125	SYTF	AT3g18370/MYF24_8 [Source:UniProtKB/TrEMBL;Acc:Q93ZM0]
AT3G18440	3	6328027	6330816	2790	*	3	2	2	7	5	13	1.27297	0.0115921	6.50215	0.0107744	Neg.Binomial.W	0.00083632	0.00298686	0.00215054	ALMT9	Aluminum-activated malate transporter 9 [Source:UniProtKB/Swiss-Prot;Acc:Q9LS46]
AT3G19160	3	6621988	6623278	1291	*	0	0	0	9	8	8	2.23359	0.000140779	16.3825	5.18e-05	Neg.Binomial.W	0	0.00645494	0.00645494	IPT8	Adenylate isopentenyltransferase 8, chloroplastic [Source:UniProtKB/Swiss-Prot;Acc:Q9LJL4]
AT3G19190	3	6639639	6648870	9232	*	1	0	0	5	6	13	1.90954	8.89e-05	17.5282	2.83e-05	Neg.Binomial.W	3.61e-05	0.000866551	0.000830445	ATG2	Autophagy-related protein 2 [Source:UniProtKB/Swiss-Prot;Acc:F8S296]
AT3G19570	3	6797471	6801835	4365	*	0	0	0	5	9	15	2.36712	0.000111927	16.9321	3.87e-05	Neg.Binomial.W	0	0.00221459	0.00221459	SCO3	Protein SNOWY COTYLEDON 3 [Source:UniProtKB/Swiss-Prot;Acc:Q8GXD9]
AT3G19610	3	6812181	6814783	2603	*	0	0	0	7	7	7	2.07944	5.93e-05	18.593	1.62e-05	Neg.Binomial	0	0.00268921	0.00268921		Plant protein of unknown function (DUF936) [Source:TAIR;Acc:AT3G19610]
AT3G19740	3	6855688	6863547	7860	*	0	0	2	6	7	11	1.6864	0.0109363	21.0721	0.0101035	QuasiPoisson	8.48e-05	0.00101781	0.000932994		P-loop containing nucleoside triphosphate hydrolases superfamily protein [Source:UniProtKB/TrEMBL;Acc:F4JCC9]
AT3G19890	3	6914910	6916142	1233	*	0	0	1	5	7	9	1.79176	0.00353442	42.2659	0.00288799	QuasiPoisson	0.000270343	0.00567721	0.00540687		F-box protein At3g19890 [Source:UniProtKB/Swiss-Prot;Acc:Q4PSN8]
AT3G20030	3	6990254	6991462	1209	*	2	0	0	14	7	13	2.00148	0.00690228	28.0935	0.00608581	QuasiPoisson	0.00055142	0.00937414	0.00882272		Putative F-box protein At3g20030 [Source:UniProtKB/Swiss-Prot;Acc:Q9LJZ8]
AT3G20200	3	7047409	7051382	3974	*	0	0	0	4	3	16	2.15948	0.0027945	9.37353	0.00220141	Neg.Binomial.W	0	0.00192921	0.00192921		At3g20200 [Source:UniProtKB/TrEMBL;Acc:Q8GWU3]
AT3G20250	3	7058871	7063372	4502	*	0	0	1	4	6	11	1.79176	0.000181705	15.7391	7.27e-05	Neg.Binomial	7.4e-05	0.00155486	0.00148082	APUM5	Pumilio 5 [Source:UniProtKB/TrEMBL;Acc:A0A178VL84]
AT3G20580	3	7187699	7190648	2950	*	0	1	0	8	6	10	1.90954	0.00013836	16.4561	4.98e-05	Neg.Binomial.W	0.000112994	0.00271186	0.00259887	COBL10	COBRA-like protein 10 [Source:UniProtKB/Swiss-Prot;Acc:Q9LJU0]
AT3G20660	3	7225037	7228797	3761	*	3	1	2	4	10	14	1.54045	0.00683422	7.5496	0.00600234	Neg.Binomial.W	0.000531773	0.00248161	0.00194984	2021-10-04	Organic cation/carnitine transporter 4 [Source:UniProtKB/Swiss-Prot;Acc:Q9LHQ6]
AT3G20690	3	7231570	7232682	1113	*	1	0	0	14	14	21	2.56495	1.04e-05	22.9154	1.69e-06	Neg.Binomial.W	0.000299491	0.0146751	0.0143756		F-box protein At3g20690 [Source:UniProtKB/Swiss-Prot;Acc:Q1PEN8]
AT3G20700	3	7233525	7234505	981	*	0	0	0	4	12	8	2.19722	0.000228312	15.148	9.94e-05	Neg.Binomial.W	0	0.00815494	0.00815494		F-box associated ubiquitination effector family protein [Source:UniProtKB/TrEMBL;Acc:Q9LHQ2]
AT3G20720	3	7239896	7247030	7135	*	4	1	0	8	11	18	1.60944	0.0238557	5.15065	0.0232377	Neg.Binomial.W	0.00023359	0.00172857	0.00149498		Amino-terminal region of chorein [Source:UniProtKB/TrEMBL;Acc:Q84R14]
AT3G20950	3	7342675	7344744	2070	*	0	5	2	17	20	18	1.75786	0.0181514	5.65122	0.0174432	Neg.Binomial.W	0.00112721	0.00885668	0.00772947	CYP705A32	Cytochrome P450, family 705, subfamily A, polypeptide 32 [Source:UniProtKB/TrEMBL;Acc:Q9LIG8]
AT3G21250	3	7457433	7463644	6212	*	1	0	0	6	7	8	1.79176	0.000280176	14.6112	0.00013213	Neg.Binomial.W	5.37e-05	0.00112685	0.00107319	MRP6	Multidrug resistance-associated protein 6 [Source:UniProtKB/TrEMBL;Acc:A0A1I9LPV5]
AT3G21290	3	7482106	7488935	6830	*	0	0	0	4	6	11	2.07944	0.000484361	13.1968	0.000280427	Neg.Binomial.W	0	0.00102489	0.00102489		Dentin sialophosphoprotein-like protein [Source:UniProtKB/TrEMBL;Acc:F4IXI9]
AT3G21310	3	7497240	7500323	3084	*	1	0	2	13	9	10	1.76359	0.00214583	9.92163	0.00163348	Neg.Binomial.W	0.000324254	0.00345871	0.00313446		Core-2/I-branching beta-1,6-N-acetylglucosaminyltransferase family protein [Source:TAIR;Acc:AT3G21310]
AT3G22125	3	7803338	7808056	4719	*	2	4	3	35	30	43	2.48491	8.9e-08	33.9883	5.54e-09	Neg.Binomial.W	0.000635728	0.00762874	0.00699301		Transmembrane protein [Source:UniProtKB/TrEMBL;Acc:A0A1I9LSA7]
AT3G22142	3	7803492	7808046	4555	*	2	4	3	35	30	43	2.48491	8.9e-08	33.9883	5.54e-09	Neg.Binomial.W	0.000658617	0.0079034	0.00724479		Bifunctional inhibitor/lipid-transfer protein/seed storage 2S albumin superfamily protein [Source:UniProtKB/TrEMBL;Acc:Q9LIE8]
AT3G22421	3	7949106	7950440	1335	*	1	0	2	5	10	7	1.42712	0.0119861	19.8616	0.0111893	QuasiPoisson	0.000749064	0.00549313	0.00474407		Putative F-box protein At3g22421 [Source:UniProtKB/Swiss-Prot;Acc:Q9LUV7]
AT3G22730	3	8031341	8032459	1119	*	3	0	0	12	12	9	1.79176	0.0125551	6.34852	0.0117479	Neg.Binomial.W	0.000893655	0.00983021	0.00893655		Putative F-box/kelch-repeat protein At3g22730 [Source:UniProtKB/Swiss-Prot;Acc:Q9LUI8]
AT3G22940	3	8131468	8132706	1239	*	0	1	3	15	4	11	1.5506	0.0137874	6.16678	0.0130171	Neg.Binomial.W	0.00107614	0.00807103	0.00699489		Putative F-box protein At3g22940 [Source:UniProtKB/Swiss-Prot;Acc:Q9LIK3]
AT3G22980	3	8160075	8163788	3714	*	0	1	1	7	4	24	2.02815	0.000981601	11.6087	0.00065643	Neg.Binomial.W	0.000179501	0.00314127	0.00296177		Ribosomal protein S5/Elongation factor G/III/V family protein [Source:UniProtKB/TrEMBL;Acc:F4J2T9]
AT3G23150	3	8254559	8257888	3330	*	1	1	2	10	15	14	2.27727	3.19e-05	20.1082	7.32e-06	Neg.Binomial.W	0.0004004	0.0039039	0.0035035	ETR2	Ethylene receptor 2 [Source:UniProtKB/Swiss-Prot;Acc:Q0WPQ2]
AT3G23340	3	8350803	8354021	3219	*	0	0	0	4	4	13	2.07944	0.00146959	10.7302	0.00105403	Neg.Binomial.W	0	0.00217459	0.00217459	CKL10	Casein kinase 1-like protein 10 [Source:UniProtKB/Swiss-Prot;Acc:Q9LW62]
AT3G23380	3	8373375	8375098	1724	*	0	0	0	6	10	12	2.33537	7.04e-05	18.1252	2.07e-05	Neg.Binomial.W	0	0.00541377	0.00541377	RIC5	CRIB domain-containing protein RIC5 [Source:UniProtKB/Swiss-Prot;Acc:F4J424]
AT3G23420	3	8386273	8387366	1094	*	1	0	0	5	4	12	1.79176	0.0259861	12.0759	0.0254666	QuasiPoisson	0.000304692	0.00639854	0.00609384		F-box and associated interaction domains-containing protein [Source:TAIR;Acc:AT3G23420]
AT3G23530	3	8436436	8442847	6412	*	2	0	0	7	13	12	1.94591	0.00620684	30.0285	0.00539923	QuasiPoisson	0.000103972	0.00166355	0.00155958		AT3g23510/MEE5_5 [Source:UniProtKB/TrEMBL;Acc:Q8VZH1]
AT3G24514	3	8937382	8938949	1568	*	0	0	2	12	7	10	1.8563	0.00571375	31.5494	0.004938	QuasiPoisson	0.00042517	0.00616497	0.0057398
AT3G24542	3	8956257	8957667	1411	*	0	1	0	7	8	12	2.0149	8.89e-05	17.5223	2.84e-05	Neg.Binomial.W	0.000236239	0.00637845	0.00614222		Beta-galactosidase related protein [Source:UniProtKB/TrEMBL;Acc:F4J7P5]
AT3G25460	3	9231581	9232666	1086	*	0	1	3	10	15	17	1.86075	0.00527492	33.214	0.00449784	QuasiPoisson	0.00122775	0.0128913	0.0116636		Putative F-box protein At3g25460 [Source:UniProtKB/Swiss-Prot;Acc:Q9LSV6]
AT3G25610	3	9308744	9313599	4856	*	1	0	1	7	8	6	1.56862	0.0019657	10.1097	0.00147489	Neg.Binomial.W	0.000137287	0.00144152	0.00130423	ALA10	Phospholipid-transporting ATPase 10 [Source:UniProtKB/Swiss-Prot;Acc:Q9LI83]
AT3G25720	3	9380234	9381405	1172	*	0	0	2	13	15	15	2.2192	0.00110891	85.6478	0.000757964	QuasiPoisson	0.000568828	0.0122298	0.011661		RNA-directed DNA polymerase (Reverse transcriptase)-related family protein [Source:UniProtKB/TrEMBL;Acc:Q3EB05]
AT3G26130	3	9551789	9555667	3879	*	0	0	0	7	11	11	2.36712	5e-05	19.0086	1.3e-05	Neg.Binomial.W	0	0.00249205	0.00249205		Cellulase (Glycosyl hydrolase family 5) protein [Source:UniProtKB/TrEMBL;Acc:Q9LTN0]
AT3G26500	3	9707912	9710100	2189	*	0	0	0	7	8	8	2.15948	0	3815.54	0	Neg.Binomial.W	0	0.00350236	0.00350236	PIRL2	Plant intracellular Ras-group-related LRR protein 2 [Source:UniProtKB/Swiss-Prot;Acc:Q9LRV8]
AT3G27040	3	9974768	9976390	1623	*	0	0	1	10	9	5	1.90954	0.000208992	15.3657	8.86e-05	Neg.Binomial	0.000205381	0.00492914	0.00472376		MATH domain and coiled-coil domain-containing protein At3g27040 [Source:UniProtKB/Swiss-Prot;Acc:Q9LSD2]
AT3G27150	3	10009442	10011807	2366	*	0	0	0	9	7	6	2.12026	0.000333901	14.1439	0.000169348	Neg.Binomial.W	0	0.00309947	0.00309947		F-box/kelch-repeat protein At3g27150 [Source:UniProtKB/Swiss-Prot;Acc:Q9LI89]
AT3G27470	3	10162960	10167546	4587	*	0	1	0	3	13	12	2.04769	0.0189198	14.8443	0.0182585	QuasiPoisson	7.27e-05	0.00203474	0.00196207		Lysine ketoglutarate reductase trans-splicing protein (DUF707) [Source:UniProtKB/TrEMBL;Acc:A0A1I9LSL9]
AT3G27600	3	10223743	10224948	1206	*	1	3	3	7	13	9	1.42139	0.00635283	7.6929	0.00554386	Neg.Binomial.W	0.00193477	0.00801548	0.00608071		SWAP (Suppressor-of-White-APricot)/surp RNA-binding domain-containing protein [Source:UniProtKB/TrEMBL;Acc:F4IWK8]
AT3G27670	3	10245112	10253308	8197	*	0	0	0	7	13	11	2.42775	2.97e-05	20.2736	6.71e-06	Neg.Binomial.W	0	0.00126062	0.00126062	RST1	Protein RST1 [Source:UniProtKB/Swiss-Prot;Acc:Q7XZF5]
AT3G27860	3	10325834	10328323	2490	*	0	0	0	7	6	8	2.07944	0.000438527	13.4734	0.000241966	Neg.Binomial.W	0	0.00281124	0.00281124		Tudor/PWWP/MBT superfamily protein [Source:UniProtKB/TrEMBL;Acc:Q9LK91]
AT3G27870	3	10330547	10335490	4944	*	0	1	0	18	26	20	2.8184	0.00139955	10.8311	0.000998115	Neg.Binomial.W	6.74e-05	0.004315	0.00424757	ALA8	Probable phospholipid-transporting ATPase 8 [Source:UniProtKB/Swiss-Prot;Acc:Q9LK90]
AT3G27960	3	10380230	10383249	3020	*	0	2	1	12	14	12	1.92181	0.000892246	97.9176	0.000585362	QuasiPoisson	0.000331126	0.00419426	0.00386314	KLCR2	Protein KINESIN LIGHT CHAIN-RELATED 2 [Source:UniProtKB/Swiss-Prot;Acc:Q9LII8]
AT3G28030	3	10424179	10431364	7186	*	1	0	0	9	11	5	1.94591	2.88e-17	79.4479	4.95e-19	Neg.Binomial	4.64e-05	0.00115966	0.00111328	UVH3	5'-3' exonuclease family protein [Source:UniProtKB/TrEMBL;Acc:A0A1I9LM66]
AT3G28040	3	10434924	10438484	3561	*	0	0	0	7	12	10	2.36712	5.03e-05	18.984	1.32e-05	Neg.Binomial.W	0	0.00271459	0.00271459		Probably inactive leucine-rich repeat receptor-like protein kinase At3g28040 [Source:UniProtKB/Swiss-Prot;Acc:Q9LRT1]
AT3G28345	3	10593690	10599042	5353	*	0	0	0	13	22	11	2.79321	8.46e-07	28.8317	7.89e-08	Neg.Binomial.W	0	0.00286444	0.00286444	ABCB15	ABC transporter B family member 15 [Source:UniProtKB/Swiss-Prot;Acc:Q9LHD1]
AT3G28380	3	10623699	10628201	4503	*	1	1	1	12	18	11	2.61496	7.76e-07	29.0184	7.17e-08	Neg.Binomial.W	0.000222074	0.00303501	0.00281294	ABCB17	ABC transporter B family member 17 [Source:UniProtKB/Swiss-Prot;Acc:Q9LSJ6]
AT3G28410	3	10640152	10642071	1920	*	1	1	0	9	9	6	1.6864	1.84e-08	37.4785	9.24e-10	Neg.Binomial.W	0.000347222	0.00416667	0.00381944		Putative F-box/LRR-repeat protein At3g28410 [Source:UniProtKB/Swiss-Prot;Acc:Q9LSJ3]
AT3G28430	3	10656979	10662772	5794	*	1	0	0	8	14	10	2.16905	0.00237931	53.8522	0.00183572	QuasiPoisson	5.75e-05	0.00184099	0.00178345	TT9	Protein TRANSPARENT TESTA 9 [Source:UniProtKB/Swiss-Prot;Acc:Q8W4P9]
AT3G28720	3	10782095	10784634	2540	*	2	1	2	9	16	9	1.91692	0.000202055	15.4491	8.48e-05	Neg.Binomial.W	0.000656168	0.00446194	0.00380577		Transmembrane protein [Source:UniProtKB/TrEMBL;Acc:A0A1I9LQC2]
AT3G28750	3	10791499	10792846	1348	*	0	1	1	5	12	10	1.79176	0.000632878	12.5922	0.000387352	Neg.Binomial.W	0.00049456	0.00667656	0.006182		Uncharacterized protein At3g28750/T19N8_4 [Source:UniProtKB/TrEMBL;Acc:Q9LHA0]
AT3G28780	3	10805857	10808461	2605	*	0	1	0	12	26	10	2.54553	6.43e-07	29.5263	5.52e-08	Neg.Binomial	0.000127959	0.00614203	0.00601407		Transmembrane protein, putative (DUF1216) [Source:UniProtKB/TrEMBL;Acc:F4J0E6]
AT3G28860	3	10870005	10877578	7574	*	1	0	1	19	20	12	2.37955	3.99e-05	19.5611	9.74e-06	Neg.Binomial.W	8.8e-05	0.00224452	0.0021565	ABCB19	ABC transporter B family member 19 [Source:UniProtKB/Swiss-Prot;Acc:Q9LJX0]
AT3G28870	3	10890355	10891839	1485	*	0	2	0	5	19	18	2.19722	0.00218304	9.88687	0.00166463	Neg.Binomial.W	0.000448934	0.00942761	0.00897868		Paired amphipathic helix SIN3-like protein [Source:UniProtKB/TrEMBL;Acc:F4J0F5]
AT3G29060	3	11044731	11048677	3947	*	0	0	0	8	18	11	2.59027	8.13e-06	23.4628	1.27e-06	Neg.Binomial.W	0	0.00312474	0.00312474	PHO1-H9	Phosphate transporter PHO1 homolog 9 [Source:UniProtKB/Swiss-Prot;Acc:Q9LJW0]
AT3G29080	3	11069352	11071376	2025	*	1	1	1	16	17	14	2.75154	6.93e-08	34.5515	4.15e-09	Neg.Binomial.W	0.000493827	0.00773663	0.0072428		unknown protein; Ha. [Source:TAIR;Acc:AT3G29080]
AT3G29130	3	11099603	11104073	4471	*	0	0	0	4	16	7	2.30259	0.000509905	13.0744	0.000299355	Neg.Binomial.W	0	0.00201297	0.00201297		KxDL motif protein [Source:UniProtKB/TrEMBL;Acc:F4J1T2]
AT3G29270	3	11234173	11236458	2286	*	0	0	0	8	9	8	2.23359	0.000140779	16.3825	5.18e-05	Neg.Binomial.W	0	0.00364538	0.00364538		At3g29270 [Source:UniProtKB/TrEMBL;Acc:Q84JZ7]
AT3G29280	3	11236576	11238043	1468	*	1	0	0	7	9	11	2.0149	0.00156895	69.2421	0.00113949	QuasiPoisson	0.000227066	0.00613079	0.00590372		unknown protein; Ha. [Source:TAIR;Acc:AT3G29280]
AT3G29320	3	11252807	11257814	5008	*	1	0	0	16	22	15	2.63906	0.00239961	9.68762	0.00185513	Neg.Binomial.W	6.66e-05	0.00352769	0.00346113	PHS1	Alpha-glucan phosphorylase 1 [Source:UniProtKB/Swiss-Prot;Acc:Q9LIB2]
AT3G29330	3	11257684	11259074	1391	*	1	0	2	6	12	7	1.54045	0.000591822	12.7572	0.00035465	Neg.Binomial.W	0.000718907	0.00599089	0.00527199		Zinc finger RNA-binding-like protein [Source:UniProtKB/TrEMBL;Acc:Q6E238]
AT3G29360	3	11267007	11269356	2350	*	1	0	0	4	10	7	1.79176	0.00948234	23.0541	0.00863887	QuasiPoisson	0.000141844	0.00297872	0.00283688	UGD2	UDP-glucose 6-dehydrogenase 2 [Source:UniProtKB/Swiss-Prot;Acc:Q9LIA8]
AT3G29390	3	11289495	11294774	5280	*	0	0	0	6	9	8	2.15948	0.000255027	14.8493	0.00011645	Neg.Binomial.W	0	0.00145202	0.00145202	RIK	Protein RIK [Source:UniProtKB/Swiss-Prot;Acc:Q9LIA4]
AT3G29400	3	11297180	11299695	2516	*	2	0	0	13	13	17	2.2192	0.00157526	10.5777	0.00114457	Neg.Binomial.W	0.000264971	0.00569687	0.0054319	ATEXO70E1	Exocyst subunit Exo70 family protein [Source:UniProtKB/TrEMBL;Acc:Q9LIA2]
AT3G29450	3	11322669	11324582	1914	*	0	0	0	11	12	9	2.45674	1.96e-05	21.3325	3.86e-06	Neg.Binomial.W	0	0.00557297	0.00557297		General transcription factor 2-related zinc finger protein [Source:UniProtKB/TrEMBL;Acc:F4J326]
AT3G29455	3	11348729	11350267	1539	*	0	0	1	18	10	8	2.27727	0.00718571	27.4523	0.00634244	QuasiPoisson	0.000216591	0.00779727	0.00758068		Uncharacterized protein (Fragment) [Source:UniProtKB/TrEMBL;Acc:A0A1I9LLX4]
AT3G29630	3	11447002	11448675	1674	*	0	0	0	10	16	8	2.51231	1.35e-05	22.252	2.39e-06	Neg.Binomial.W	0	0.00677021	0.00677021	UGT79B4	AT3G29630.1 (Fragment) [Source:UniProtKB/TrEMBL;Acc:A0A0K1SB51]
AT3G29639	3	11478633	11480033	1401	*	0	0	0	12	6	8	2.26868	0.000120122	16.7742	4.21e-05	Neg.Binomial.W	0	0.00618606	0.00618606		BEST Arabidopsis thaliana protein match is: SPOC domain / Transcription elongation factor S-II protein (TAIR:AT5G11430.1); Ha. [Source:TAIR;Acc:AT3G29639]
AT3G29750	3	11579125	11580600	1476	*	1	2	1	15	7	15	2.22462	5.48e-10	45.106	1.87e-11	Neg.Binomial.W	0.000903342	0.00835592	0.00745258		Eukaryotic aspartyl protease family protein [Source:UniProtKB/TrEMBL;Acc:F4J487]
AT3G29760	3	11589464	11592371	2908	*	0	0	1	8	11	5	1.90954	0.00602057	30.6135	0.00521445	QuasiPoisson	0.000114626	0.00275103	0.00263641		Haloacid dehalogenase-like hydrolase (HAD) superfamily protein [Source:UniProtKB/TrEMBL;Acc:Q9LRQ0]
AT3G29763	3	11593924	11595441	1518	*	0	0	1	12	9	10	2.14007	3.17e-06	25.7966	3.79e-07	Neg.Binomial	0.000219587	0.0068072	0.00658761		General transcription factor 2-related zinc finger protein [Source:UniProtKB/TrEMBL;Acc:Q3EAW7]
AT3G29794	3	14884504	14885709	1206	*	1	0	0	5	10	6	1.79176	8.85e-05	17.5392	2.81e-05	Neg.Binomial.W	0.000447628	0.00462549	0.00417786		Zinc finger MYM-type-like protein [Source:UniProtKB/TrEMBL;Acc:A0A1I9LT82]
AT3G29796	3	11708561	11713028	4468	*	3	1	2	23	12	27	2.33537	0.00118957	81.9199	0.000825717	QuasiPoisson	0.000332005	0.00498008	0.00464807		unknown protein; Ha. [Source:TAIR;Acc:AT3G29796]
AT3G29800	3	11720096	11722103	2008	*	1	0	1	10	12	8	1.88707	0.00188152	10.2043	0.00140116	Neg.Binomial.W	0	0.00578704	0.00578704		Mitochondrial protein-like contains similarity to AAA-type ATPase [Source:UniProtKB/TrEMBL;Acc:Q9LJ50]
AT3G30160	3	11783650	11785377	1728	*	0	0	0	4	22	4	2.3979	1.31e-06	27.8188	1.33e-07	Neg.Binomial.W	0	0.00209901	0.00209901		Transmembrane protein [Source:UniProtKB/TrEMBL;Acc:F4J5F2]
AT3G30200	3	11827752	11834262	6511	*	0	0	0	14	15	12	2.68558	3.14e-06	25.8195	3.75e-07	Neg.Binomial.W	0.00117463	0.0105717	0.00939702		Plant transposase (Ptta/En/Spm family) [Source:UniProtKB/TrEMBL;Acc:F4J5F4]
AT3G30230	3	11879235	11881788	2554	*	2	4	3	31	23	27	2.19722	0.00639694	29.4601	0.00558834	QuasiPoisson	0.000490196	0.00612745	0.00563725		Myosin heavy chain-like protein [Source:UniProtKB/TrEMBL;Acc:F4J5F8]
AT3G30235	3	11882266	11883625	1360	*	0	1	1	9	5	11	1.72277	0.00300489	46.6451	0.00240372	QuasiPoisson	0.000189286	0.00312322	0.00293394		General transcription factor 2-related zinc finger protein [Source:UniProtKB/TrEMBL;Acc:F4J5F9]
AT3G30300	3	11921096	11924617	3522	*	2	0	0	9	13	11	1.97408	0.000204945	15.4083	8.66e-05	Neg.Binomial.W	0.000181752	0.00508906	0.00490731	OFUT27	O-fucosyltransferase 27 [Source:UniProtKB/Swiss-Prot;Acc:Q8GZ81]
AT3G30520	3	12130340	12132173	1834	*	1	0	0	11	10	7	2.04769	7.01e-07	29.2649	6.31e-08	Neg.Binomial.W	0	0.0161593	0.0161593		Heat shock protein [Source:UniProtKB/TrEMBL;Acc:F4J6N4]
AT3G30720	3	12349047	12349933	887	*	0	0	0	16	13	14	2.73003	1.61e-12	57.312	3.72e-14	Neg.Binomial	0.000238692	0.00704141	0.00680272	QQS	Protein QQS [Source:UniProtKB/Swiss-Prot;Acc:Q3E7K4]
AT3G30770	3	12445493	12448285	2793	*	1	0	1	24	16	19	2.5177	0.0149756	6.00908	0.0142325	Neg.Binomial.W	0.00143575	0.0134003	0.0119646		Eukaryotic aspartyl protease family protein [Source:UniProtKB/TrEMBL;Acc:F4J7U9]
AT3G30820	3	12529843	12531235	1393	*	3	0	3	27	11	18	1.88031	0.00702698	27.8084	0.00619795	QuasiPoisson	0.000521648	0.0075639	0.00704225		Retrotransposon ORF-1 protein [Source:UniProtKB/TrEMBL;Acc:F4J7V3]
AT3G30823	3	12560822	12562099	1278	*	0	2	0	8	8	13	1.8563	7.93e-06	23.5139	1.24e-06	Neg.Binomial.W	5.03e-05	0.00412703	0.0040767
AT3G30842	3	12593810	12600432	6623	*	0	0	1	17	47	18	3.05636	0.00548012	32.4068	0.0047036	QuasiPoisson	0.000127763	0.00332183	0.00319407	ABCG38	ABC transporter G family member 38 [Source:UniProtKB/Swiss-Prot;Acc:Q7PC85]
AT3G31402	3	12770931	12773539	2609	*	0	1	0	5	10	11	1.981	0.00241495	53.3144	0.00187076	QuasiPoisson	0.000132538	0.00344599	0.00331345		General transcription factor 2-related zinc finger protein [Source:UniProtKB/TrEMBL;Acc:F4J921]
AT3G31910	3	12907877	12910391	2515	*	1	0	0	6	10	10	1.981	0.00124639	11.0794	0.000872939	Neg.Binomial.W	0.000537418	0.00832997	0.00779256		Ulp1 protease family protein (DUF1985) [Source:UniProtKB/TrEMBL;Acc:F4J924]
AT3G31950	3	12950113	12952593	2481	*	0	2	2	22	20	20	2.22848	0.000406197	13.6874	0.000215903	Neg.Binomial.W	0.0010352	0.00759144	0.00655625		Nucleic acid-binding/zinc ion-binding protein [Source:UniProtKB/TrEMBL;Acc:F4J925]
AT3G32090	3	13078956	13079921	966	*	1	1	1	7	8	7	1.99243	1.12e-05	22.6535	1.94e-06	Neg.Binomial	0.00111204	0.00861829	0.00750625		WRKY family transcription factor [Source:UniProtKB/TrEMBL;Acc:F4JA74]
AT3G32150	3	13143627	13144825	1199	*	1	1	2	9	8	14	2.04769	0.000188271	15.6424	7.65e-05	Neg.Binomial.W	0.000520833	0.00911458	0.00859375		Myosin heavy chain-like protein [Source:UniProtKB/TrEMBL;Acc:F4JA78]
AT3G32190	3	13163278	13164557	1280	*	0	1	1	12	10	13	2.02815	0.00738856	7.393	0.00654784	Neg.Binomial.W	0.00223714	0.0164057	0.0141685		Myosin heavy chain-like protein [Source:UniProtKB/TrEMBL;Acc:F4JA81]
AT3G32200	3	13171081	13171527	447	*	1	2	0	10	9	3	1.42712	5.03e-05	18.984	1.32e-05	Neg.Binomial.W	0	0.00152881	0.00152881		Myosin heavy chain-like protein [Source:UniProtKB/TrEMBL;Acc:Q3EAT4]
AT3G32280	3	13233832	13240154	6323	*	0	0	0	7	10	12	2.36712	0.000239927	15.0426	0.000105112	Neg.Binomial.W	0.000275028	0.00696736	0.00669234		ATP-dependent helicase family protein [Source:UniProtKB/TrEMBL;Acc:F4JA84]
AT3G32400	3	13356995	13360630	3636	*	1	0	2	24	24	28	2.57769	0.000111524	16.9458	3.85e-05	Neg.Binomial.W	0	0.00932903	0.00932903	FH17	Formin-like protein 17 [Source:UniProtKB/Swiss-Prot;Acc:Q9LH02]
AT3G32896	3	13424905	13425833	929	*	0	0	0	7	8	11	2.26868	4.28e-05	19.3998	1.06e-05	Neg.Binomial.W	0	0.0176367	0.0176367		unknown protein; FUNCTIONS IN: molecular_function unknown; INVOLVED IN: biological_process unknown; LOCATED IN: mitochondrion; Ha. [Source:TAIR;Acc:AT3G32896]
AT3G33293	3	14037060	14037626	567	*	0	0	0	12	12	6	2.3979	0.000481213	13.2151	0.000277704	Neg.Binomial.W	0	0.00700701	0.00700701		Myosin heavy chain-like protein [Source:UniProtKB/TrEMBL;Acc:F4JCM1]
AT3G33494	3	14038360	14039358	999	*	0	0	0	10	4	7	2.07944	0.000168998	15.8971	6.69e-05	Neg.Binomial.W	0.000195274	0.00527241	0.00507713		unknown protein; Ha. [Source:TAIR;Acc:AT3G33494]
AT3G33528	3	14082640	14084346	1707	*	0	1	0	9	14	4	2.0149	1.62e-05	21.8085	3.01e-06	Neg.Binomial.W	0	0.00130595	0.00130595		Putative uncharacterized protein [Source:UniProtKB/TrEMBL;Acc:Q1G3P2]
AT3G33530	3	14085248	14093670	8423	*	0	0	0	8	12	13	2.48491	0.000544705	12.9429	0.000321145	Neg.Binomial.W	0.000202143	0.00485143	0.00464928		Transducin family protein / WD-40 repeat family protein [Source:UniProtKB/TrEMBL;Acc:F4JCM7]
AT3G42050	3	14228495	14233441	4947	*	1	2	0	21	36	15	2.52573	0.000892709	11.8201	0.000585945	Neg.Binomial.W	0.0011236	0.0114856	0.010362	VHA-H	V-type proton ATPase subunit H [Source:UniProtKB/Swiss-Prot;Acc:Q9LX65]
AT3G42060	3	14251600	14254269	2670	*	1	3	5	23	27	42	2.32456	0.00761461	7.33072	0.00677858	Neg.Binomial.W	0.000106598	0.00405074	0.00394414		Myosin heavy chain-like protein [Source:UniProtKB/TrEMBL;Acc:Q9LX64]
AT3G42170	3	14320943	14324069	3127	*	1	0	0	14	14	10	2.32728	0.00205025	59.0294	0.00154345	QuasiPoisson	9.78e-05	0.00479264	0.00469484	HAT	DAYSLEEPER [Source:UniProtKB/TrEMBL;Acc:A0A178VJS5]
AT3G42550	3	14665728	14669135	3408	*	0	0	1	14	22	13	2.56495	0.0138926	18.0786	0.0131382	QuasiPoisson	0.000157791	0.00252466	0.00236686		Eukaryotic aspartyl protease family protein [Source:UniProtKB/TrEMBL;Acc:F4JF07]
AT3G42640	3	14724103	14728327	4225	*	1	1	0	8	17	7	1.94591	0.0205079	14.0886	0.0198871	QuasiPoisson	7.54e-05	0.00158299	0.00150761	AHA8	ATPase 8, plasma membrane-type [Source:UniProtKB/Swiss-Prot;Acc:Q9M2A0]
AT3G42660	3	14751280	14755701	4422	*	1	0	0	3	11	7	1.79176	0.00411441	38.6061	0.00341455	QuasiPoisson	0.000275938	0.0040011	0.00372517		Transducin family protein / WD-40 repeat family protein [Source:UniProtKB/TrEMBL;Acc:F4JF14]
AT3G42670	3	14755798	14760629	4832	*	4	0	0	18	22	18	2.16496	0.000820629	12.0046	0.000530694	Neg.Binomial.W	0.000357398	0.00536097	0.00500357	CHR38	Chromatin remodeling 38 [Source:UniProtKB/TrEMBL;Acc:A0A1I9LTS2]
AT3G42723	3	14838392	14841189	2798	*	1	0	2	18	18	9	2.07944	0.000183313	15.721	7.34e-05	Neg.Binomial.W	0	0.00996169	0.00996169		ATP binding / aminoacyl-tRNA ligase/ nucleotide binding protein [Source:UniProtKB/TrEMBL;Acc:F4IWM0]
AT3G42725	3	14842849	14843718	870	*	0	0	0	14	6	6	2.26868	5.93e-05	18.6083	1.61e-05	Neg.Binomial.W	0.000112537	0.00405132	0.00393878		Putative membrane lipoprotein [Source:UniProtKB/TrEMBL;Acc:Q949S3]
AT3G42770	3	14867122	14870083	2962	*	1	0	0	15	7	14	2.27727	0.0122793	19.5763	0.0114707	QuasiPoisson	0.00042735	0.00940171	0.00897436		Putative F-box/LRR-repeat protein At3g42770 [Source:UniProtKB/Swiss-Prot;Acc:Q9M190]
AT3G42786	3	14876476	14877255	780	*	1	0	0	7	4	11	1.83258	0.00687043	28.1773	0.00605344	QuasiPoisson	0.000276396	0.00580431	0.00552792		unknown protein; BEST Arabidopsis thaliana protein match is: unknown protein (TAIR:AT3G09130.1); Ha. [Source:TAIR;Acc:AT3G42786]
AT3G42850	3	14940002	14945319	5318	*	1	0	0	12	24	11	2.52573	0.00723131	27.3405	0.00638884	QuasiPoisson	6.27e-05	0.00294597	0.00288329		Mevalonate/galactokinase family protein [Source:UniProtKB/TrEMBL;Acc:A0A1I9LRU1]
AT3G42870	3	14949456	14951279	1824	*	0	0	2	7	11	6	1.6864	0.0109363	21.0721	0.0101035	QuasiPoisson	0.000365497	0.00438597	0.00402047		Heat shock protein [Source:UniProtKB/TrEMBL;Acc:Q9M1L8]
AT3G42880	3	14954363	14957031	2669	*	1	0	2	11	17	10	1.92181	0.00128319	11.0147	0.000903922	Neg.Binomial.W	0.000374672	0.00474585	0.00437117	PRK3	Pollen receptor-like kinase 3 [Source:UniProtKB/Swiss-Prot;Acc:Q9M1L7]
AT3G42950	3	15015086	15018653	3568	*	2	0	1	7	10	5	1.42712	7.74e-05	17.9063	2.32e-05	Neg.Binomial.W	0.000280269	0.00205531	0.00177504		AT3g42950/F18P9_110 [Source:UniProtKB/TrEMBL;Acc:Q9M1L0]
AT3G43148	3	15139995	15143123	3129	*	1	4	4	42	32	34	2.48491	7.69e-05	17.9209	2.3e-05	Neg.Binomial.W	0.000958773	0.0115053	0.0105465		Myosin heavy chain-like protein [Source:UniProtKB/TrEMBL;Acc:F4IXU3]
AT3G43150	3	15143695	15144432	738	*	1	1	1	11	8	2	1.94591	0.00138308	10.8569	0.000984263	Neg.Binomial.W	0.00135501	0.0094851	0.00813008		Uncharacterized protein T6L19_10 [Source:UniProtKB/TrEMBL;Acc:Q9FY45]
AT3G43153	3	15150104	15150916	813	*	0	0	0	8	6	8	2.12026	0.000333688	14.1731	0.00016674	Neg.Binomial.W	0	0.00902009	0.00902009		cAMP-dependent protein kinase inhibitor-like protein [Source:UniProtKB/TrEMBL;Acc:F4IXU5]
AT3G43160	3	15166561	15168225	1665	*	1	1	1	19	17	10	2.73003	1.68e-07	32.553	1.16e-08	Neg.Binomial.W	0.000600601	0.00920921	0.00860861	MEE38	Maternal effect embryo arrest 38 [Source:UniProtKB/TrEMBL;Acc:Q9LXL8]
AT3G43190	3	15179010	15184105	5096	*	1	0	0	7	7	8	1.83258	7.98e-05	17.83	2.42e-05	Neg.Binomial	6.54e-05	0.00143904	0.00137363	SUS4	Sucrose synthase 4 [Source:UniProtKB/Swiss-Prot;Acc:Q9LXL5]
AT3G43220	3	15196812	15203139	6328	*	0	0	0	5	18	5	2.33537	0.00078594	12.1011	0.000503931	Neg.Binomial.W	0	0.00147493	0.00147493	SAC3	Phosphoinositide phosphatase SAC3 [Source:UniProtKB/Swiss-Prot;Acc:Q7XZU2]
AT3G43230	3	15207367	15209853	2487	*	2	0	0	8	10	4	1.60944	0.0183324	15.1614	0.0176343	QuasiPoisson	0.000268061	0.00294867	0.00268061		RING/FYVE/PHD-type zinc finger family protein [Source:UniProtKB/TrEMBL;Acc:Q9LXL1]
AT3G43240	3	15209831	15214947	5117	*	3	0	2	8	17	7	1.47591	0.0161468	5.86828	0.0154161	Neg.Binomial.W	0.000325712	0.00208456	0.00175884	ARID4	AT-rich interactive domain-containing protein 4 [Source:UniProtKB/Swiss-Prot;Acc:Q6NQ79]
AT3G43260	3	15219454	15221723	2270	*	0	1	1	10	6	7	1.64866	0.00325639	44.5238	0.00262171	QuasiPoisson	0.000293686	0.00337739	0.0030837		Deoxyhypusine protein [Source:UniProtKB/TrEMBL;Acc:Q9LXK8]
AT3G43280	3	15229778	15230251	474	*	0	0	0	4	7	11	2.12026	0.00037478	13.8597	0.000196982	Neg.Binomial.W	0	0.0154712	0.0154712		Uncharacterized protein F7K15_130 [Source:UniProtKB/TrEMBL;Acc:Q9LXK6]
AT3G43300	3	15233845	15245281	11437	*	1	0	0	11	23	7	2.3979	9.61e-06	23.0724	1.56e-06	Neg.Binomial	2.91e-05	0.00119495	0.00116581	ATMIN7	HOPM interactor 7 [Source:TAIR;Acc:AT3G43300]
AT3G43470	3	15391568	15393281	1714	*	1	1	1	11	12	7	2.30259	3.28e-05	20.0519	7.54e-06	Neg.Binomial.W	0.000583431	0.00583431	0.00525088		Zinc ion binding / nucleic acid binding protein [Source:UniProtKB/TrEMBL;Acc:Q9M243]
AT3G43500	3	15400257	15400718	462	*	0	0	2	8	12	8	1.82455	0.00565627	31.7512	0.00488127	QuasiPoisson	0.001443	0.020202	0.018759		Uncharacterized protein T18D12_70 [Source:UniProtKB/TrEMBL;Acc:Q9M240]
AT3G43600	3	15511832	15517545	5714	*	2	0	0	10	21	10	2.17475	0.00164083	10.4929	0.00119836	Neg.Binomial.W	0.000116673	0.00239179	0.00227511	AAO2	Indole-3-acetaldehyde oxidase [Source:UniProtKB/Swiss-Prot;Acc:Q7G192]
AT3G43682	3	15584589	15585426	838	*	0	0	3	10	11	11	1.76359	0.00631481	29.7018	0.00550673	QuasiPoisson	0.00119332	0.0127287	0.0115354		unknown protein; FUNCTIONS IN: molecular_function unknown; INVOLVED IN: biological_process unknown; LOCATED IN: chloroplast; Ha. [Source:TAIR;Acc:AT3G43682]
AT3G43833	3	15687554	15688773	1220	*	0	0	0	6	9	7	2.12026	0.000333901	14.1439	0.000169348	Neg.Binomial.W	0	0.00601093	0.00601093		unknown protein; Ha. [Source:TAIR;Acc:AT3G43833]
AT3G43837	3	15690840	15692202	1363	*	0	1	3	19	14	12	1.92529	0.00424594	37.867	0.00353828	QuasiPoisson	0.000978234	0.0110051	0.0100269		Reverse transcriptase-like protein [Source:UniProtKB/TrEMBL;Acc:A0A1I9LN10]
AT3G43920	3	15753387	15760859	7473	*	0	0	0	8	6	8	2.12026	0.000333688	14.1731	0.00016674	Neg.Binomial.W	0	0.00098131	0.00098131	DCL3	Endoribonuclease Dicer homolog 3 [Source:UniProtKB/Swiss-Prot;Acc:Q9LXW7]
AT3G44070	3	15828153	15829823	1671	*	0	1	0	8	9	10	2.0149	0.00057896	128.592	0.000344774	QuasiPoisson	0.000199481	0.005386	0.00518652		Glycosyl hydrolase family 35 protein [Source:UniProtKB/TrEMBL;Acc:Q9LXQ5]
AT3G44080	3	15835632	15837126	1495	*	0	0	0	5	10	8	2.15948	0.000271806	14.6909	0.000126656	Neg.Binomial.W	0	0.00512821	0.00512821		Putative F-box/LRR-repeat protein At3g44080 [Source:UniProtKB/Swiss-Prot;Acc:Q9LXQ4]
AT3G44130	3	15881870	15883638	1769	*	0	0	0	9	7	6	2.12026	0.000333901	14.1439	0.000169348	Neg.Binomial.W	0	0.00414547	0.00414547		Probable F-box protein At3g44130 [Source:UniProtKB/Swiss-Prot;Acc:Q9LXQ0]
AT3G44190	3	15901714	15903628	1915	*	0	1	1	10	6	6	1.60944	0.00491963	34.6551	0.00416264	QuasiPoisson	0.000348129	0.00382942	0.00348129		At3g44190 [Source:UniProtKB/TrEMBL;Acc:Q9LXP4]
AT3G44200	3	15906348	15912040	5693	*	1	0	2	11	13	11	1.84583	0.00161921	10.5213	0.00118004	Neg.Binomial.W	0.000175654	0.0020493	0.00187365	NEK5	Serine/threonine-protein kinase Nek5 [Source:UniProtKB/Swiss-Prot;Acc:Q0WPH8]
AT3G44250	3	15948505	15950245	1741	*	0	0	0	10	8	5	2.15948	0.000271806	14.6909	0.000126656	Neg.Binomial.W	0	0.0044036	0.0044036	CYP71B38	cytochrome P450, family 71, subfamily B, polypeptide 38 [Source:TAIR;Acc:AT3G44250]
AT3G44265	3	15955138	15956246	1109	*	0	1	0	6	11	18	2.25129	0.0115089	20.3994	0.0106863	QuasiPoisson	0.000300571	0.01052	0.0102194		Beta-galactosidase-like protein (Fragment) [Source:UniProtKB/TrEMBL;Acc:A0A1I9LSB3]
AT3G44340	3	16011547	16020336	8790	*	2	0	0	9	10	7	1.75786	0.00462555	35.9879	0.00388494	QuasiPoisson	7.58e-05	0.000985969	0.000910125	CEF	Protein transport protein Sec24-like CEF [Source:UniProtKB/Swiss-Prot;Acc:Q9M291]
AT3G44480	3	16090460	16096477	6018	*	0	0	0	8	8	6	2.12026	0.000333688	14.1731	0.00016674	Neg.Binomial.W	0	0.00121857	0.00121857	RPP1	Disease resistance protein (TIR-NBS-LRR class) family [Source:UniProtKB/TrEMBL;Acc:A0A1I9LP82]
AT3G44530	3	16115498	16121534	6037	*	0	0	0	11	8	13	2.45674	2.11e-05	21.1414	4.27e-06	Neg.Binomial.W	0	0.00176688	0.00176688	HIRA	homolog of histone chaperone HIRA [Source:TAIR;Acc:AT3G44530]
AT3G44540	3	16123426	16128030	4605	*	0	0	0	13	5	7	2.23359	0.000167698	15.9132	6.63e-05	Neg.Binomial.W	0	0.00180963	0.00180963	FAR4	Probable fatty acyl-CoA reductase 4 [Source:UniProtKB/Swiss-Prot;Acc:Q9LXN3]
AT3G44570	3	16158405	16159835	1431	*	0	3	1	10	18	10	1.76766	0.000858418	11.9028	0.00056049	Neg.Binomial.W	0.000931749	0.00885162	0.00791987		Retrotransposon ORF-1 protein [Source:UniProtKB/TrEMBL;Acc:F4J349]
AT3G44680	3	16226519	16230009	3491	*	0	0	0	10	8	10	2.33537	6.15e-05	18.495	1.7e-05	Neg.Binomial.W	0	0.00267354	0.00267354	HDA9	Histone deacetylase 9 [Source:UniProtKB/Swiss-Prot;Acc:Q8H0W2]
AT3G44703	3	16239471	16244674	5204	*	1	4	0	15	10	11	1.58412	0.0113464	20.5881	0.0105178	QuasiPoisson	0.000320266	0.00230592	0.00198565		Transmembrane protein [Source:UniProtKB/TrEMBL;Acc:A0A1I9LNI3]
AT3G44730	3	16283833	16291128	7296	*	0	0	0	13	17	14	2.75154	5.55e-07	29.8966	4.56e-08	Neg.Binomial.W	0	0.00201023	0.00201023	ATKP1	Kinesin-like protein 1 [Source:UniProtKB/TrEMBL;Acc:A0A1I9LSV1]
AT3G44820	3	16361289	16364750	3462	*	0	0	0	12	13	15	2.66259	1.8e-06	27.107	1.92e-07	Neg.Binomial.W	0	0.00385134	0.00385134		BTB/POZ domain-containing protein At3g44820 [Source:UniProtKB/Swiss-Prot;Acc:Q9FYC8]
AT3G44830	3	16368890	16372443	3554	*	0	0	0	7	10	5	2.12026	0.000351779	14.0091	0.000181928	Neg.Binomial.W	0	0.0020634	0.0020634	PDAT2	Putative phospholipid:diacylglycerol acyltransferase 2 [Source:UniProtKB/Swiss-Prot;Acc:Q9FYC7]
AT3G44870	3	16382219	16383605	1387	*	0	0	0	7	7	9	2.15948	0.000252861	14.9019	0.000113251	Neg.Binomial.W	0	0.00552752	0.00552752		AtPP-like protein [Source:UniProtKB/TrEMBL;Acc:Q9FYC3]
AT3G44880	3	16383595	16386344	2750	*	1	1	0	10	8	8	1.75786	3.59e-05	19.8052	8.58e-06	Neg.Binomial	0.000242424	0.00315152	0.00290909	PAO	Pheophorbide a oxygenase, chloroplastic [Source:UniProtKB/Swiss-Prot;Acc:Q9FYC2]
AT3G44890	3	16386395	16388723	2329	*	0	0	1	12	6	4	1.83258	0.0195651	14.5352	0.0188995	QuasiPoisson	0.000143123	0.0031487	0.00300558	RPL9	RPL9 [Source:UniProtKB/TrEMBL;Acc:A0A178VBQ7]
AT3G44900	3	16388724	16391582	2859	*	0	1	1	20	17	18	2.45101	0.0137689	6.16974	0.0129954	Neg.Binomial.W	0.000233182	0.0064125	0.00617932	CHX4	Cation/H(+) antiporter 4 [Source:UniProtKB/Swiss-Prot;Acc:Q9FYC1]
AT3G44910	3	16392064	16394579	2516	*	1	0	1	11	5	9	1.72277	0.00639694	29.4601	0.00558834	QuasiPoisson	0.000264971	0.00331214	0.00304717	CHX12	Cation/H(+) antiporter 12 [Source:UniProtKB/Swiss-Prot;Acc:Q9FYC0]
AT3G44930	3	16401891	16404824	2934	*	0	0	0	8	9	8	2.23359	0.000140779	16.3825	5.18e-05	Neg.Binomial.W	0	0.00284026	0.00284026	CHX10	Cation/H(+) antiporter 10 [Source:UniProtKB/Swiss-Prot;Acc:Q58P69]
AT3G45090	3	16490442	16495170	4729	*	0	0	0	9	6	8	2.15948	0.000255027	14.8493	0.00011645	Neg.Binomial.W	0	0.0016212	0.0016212		P-loop NTPase domain-containing protein LPA1 homolog 2 [Source:UniProtKB/Swiss-Prot;Acc:Q93ZS1]
AT3G45100	3	16504314	16507415	3102	*	0	0	0	11	11	10	2.45674	1.9e-05	21.4337	3.66e-06	Neg.Binomial.W	0	0.00343864	0.00343864	PIGA	SETH2 [Source:UniProtKB/TrEMBL;Acc:A0A178VAH7]
AT3G45130	3	16512170	16517781	5612	*	0	0	0	4	7	17	2.33537	0.000563146	12.8687	0.000334126	Neg.Binomial.W	0	0.0016631	0.0016631	LAS1	Terpene cyclase/mutase family member [Source:UniProtKB/TrEMBL;Acc:A0A1I9LTE4]
AT3G45170	3	16537538	16538305	768	*	3	0	0	11	14	14	1.94591	0.00992157	6.80473	0.00909167	Neg.Binomial.W	0.00130208	0.0169271	0.015625	GATA14	GATA transcription factor 14 [Source:UniProtKB/Swiss-Prot;Acc:Q9M1U2]
AT3G45190	3	16541615	16548367	6753	*	0	0	0	12	15	12	2.63906	2.48e-06	26.3618	2.83e-07	Neg.Binomial.W	0	0.00192507	0.00192507		SIT4 phosphatase-associated family protein [Source:UniProtKB/TrEMBL;Acc:F4J5I0]
AT3G45430	3	16660575	16664146	3572	*	0	0	0	7	9	7	2.15948	0.000252861	14.9019	0.000113251	Neg.Binomial.W	0	0.00214632	0.00214632	LECRK15	Probable L-type lectin-domain containing receptor kinase I.5 [Source:UniProtKB/Swiss-Prot;Acc:Q9M1G4]
AT3G45620	3	16745873	16748156	2284	*	1	1	1	9	6	8	2.03688	0.000301718	14.4431	0.000144455	Neg.Binomial.W	0.000437828	0.00335668	0.00291886		Transducin/WD40 repeat-like superfamily protein [Source:UniProtKB/TrEMBL;Acc:F4J6P6]
AT3G45630	3	16748092	16753843	5752	*	0	0	0	5	12	10	2.30259	9.91e-05	17.2575	3.26e-05	Neg.Binomial.W	0	0.00156467	0.00156467		RNA binding (RRM/RBD/RNP motifs) family protein [Source:UniProtKB/TrEMBL;Acc:Q9M1E4]
AT3G45650	3	16758877	16761430	2554	*	0	0	1	6	7	9	1.83258	0.000111927	16.9335	3.87e-05	Neg.Binomial	0.000130514	0.00287131	0.0027408	NAXT1	Nitrate excretion transporter1 [Source:UniProtKB/TrEMBL;Acc:A0A1I9LSG9]
AT3G45660	3	16761716	16764439	2724	*	0	0	0	16	12	15	2.73003	7.32e-07	29.1525	6.69e-08	Neg.Binomial.W	0	0.00526187	0.00526187		Major facilitator superfamily protein [Source:UniProtKB/TrEMBL;Acc:A0A1I9LN67]
AT3G45690	3	16776268	16778150	1883	*	1	0	1	10	6	8	1.6864	0.00254535	51.5914	0.00199004	QuasiPoisson	0.000354045	0.00424854	0.00389449	NPF2.2	Putative protein NRT1/ PTR FAMILY 2.2 [Source:UniProtKB/Swiss-Prot;Acc:Q9M174]
AT3G45710	3	16782588	16784772	2185	*	0	0	0	9	8	6	2.15948	0.000255027	14.8493	0.00011645	Neg.Binomial.W	0	0.00350877	0.00350877	NPF2.5	Protein NRT1/ PTR FAMILY 2.5 [Source:UniProtKB/Swiss-Prot;Acc:Q9M172]
AT3G45720	3	16785046	16786945	1900	*	0	0	0	7	10	11	2.33537	1.61e-17	80.6388	2.71e-19	Neg.Binomial	0	0.00491228	0.00491228	NPF2.1	Protein NRT1/ PTR FAMILY 2.1 [Source:UniProtKB/Swiss-Prot;Acc:Q9M171]
AT3G45800	3	16829482	16831134	1653	*	0	1	1	7	19	14	2.15176	0.000119309	16.8023	4.15e-05	Neg.Binomial.W	0.000403307	0.00806614	0.00766283		Plant protein 1589 of unknown function [Source:TAIR;Acc:AT3G45800]
AT3G45810	3	16832726	16837792	5067	*	0	0	1	20	18	21	2.74084	0.000140779	337.919	5.15e-05	QuasiPoisson	6.58e-05	0.00388132	0.00381554	RBOHJ	Putative respiratory burst oxidase homolog protein J [Source:UniProtKB/Swiss-Prot;Acc:Q9LZU9]
AT3G45850	3	16855500	16861529	6030	*	0	0	0	9	14	12	2.53897	8.67e-06	23.3015	1.38e-06	Neg.Binomial.W	0	0.00193477	0.00193477		P-loop containing nucleoside triphosphate hydrolases superfamily protein [Source:TAIR;Acc:AT3G45850]
AT3G46160	3	16950955	16952136	1182	*	0	1	0	5	11	7	1.8718	0.00730258	27.1732	0.00645927	QuasiPoisson	0.000282008	0.00648618	0.00620417		Protein kinase superfamily protein [Source:UniProtKB/TrEMBL;Acc:Q9LX79]
AT3G46290	3	17012500	17015885	3386	*	0	1	0	16	16	17	2.56495	0.000127041	362.609	4.48e-05	QuasiPoisson	9.84e-05	0.00482378	0.00472534	HERK1	Receptor-like protein kinase HERK 1 [Source:UniProtKB/Swiss-Prot;Acc:Q9LX66]
AT3G46440	3	17089013	17092065	3053	*	0	0	0	10	8	6	2.19722	0.000196978	15.5057	8.23e-05	Neg.Binomial.W	0	0.00262037	0.00262037	UXS5	UDP-glucuronic acid decarboxylase 5 [Source:UniProtKB/Swiss-Prot;Acc:Q9SN95]
AT3G46450	3	17092848	17095729	2882	*	0	0	0	8	6	9	2.15948	0.000255027	14.8493	0.000116449	Neg.Binomial.W	0	0.00266019	0.00266019		SEC14 cytosolic factor family protein / phosphoglyceride transfer family protein [Source:UniProtKB/TrEMBL;Acc:F4J934]
AT3G46510	3	17123731	17126897	3167	*	2	0	1	7	7	10	1.50408	0.00554503	7.96147	0.00477835	Neg.Binomial.W	0.000315756	0.00252605	0.00221029	PUB13	U-box domain-containing protein 13 [Source:UniProtKB/Swiss-Prot;Acc:Q9SNC6]
AT3G46580	3	17148232	17149597	1366	*	0	0	1	7	9	5	1.79176	0.00353442	42.2659	0.00288799	QuasiPoisson	0.000244021	0.00512445	0.00488043	MBD5	Methyl-CpG-binding domain-containing protein 5 [Source:UniProtKB/Swiss-Prot;Acc:Q9SNC0]
AT3G46590	3	17152460	17156240	3781	*	1	1	0	15	10	13	2.10413	0.000904468	96.8981	0.000597333	QuasiPoisson	0.00017632	0.00335008	0.00317376	TRP2	Telomere repeat-binding protein 2 [Source:UniProtKB/Swiss-Prot;Acc:Q9SNB9]
AT3G46790	3	17231681	17234045	2365	*	0	0	0	8	10	8	2.26868	0.000107436	17.0619	3.62e-05	Neg.Binomial.W	0	0.00366455	0.00366455	CRR2	Pentatricopeptide repeat-containing protein At3g46790, chloroplastic [Source:UniProtKB/Swiss-Prot;Acc:Q9STF3]
AT3G46840	3	17251011	17254113	3103	*	0	0	1	10	12	12	2.22462	0.000375287	171.029	0.000197365	QuasiPoisson	0.000107423	0.00365238	0.00354496	SBT4.5	Subtilisin-like protease SBT4.5 [Source:UniProtKB/Swiss-Prot;Acc:F4JA91]
AT3G46920	3	17280430	17285048	4619	*	1	0	1	10	6	5	1.56862	0.00112149	11.3171	0.000767959	Neg.Binomial.W	0.000144331	0.00151548	0.00137115		Kinase superfamily with octicosapeptide/Phox/Bem1p domain-containing protein [Source:UniProtKB/TrEMBL;Acc:A0A1I9LN82]
AT3G46930	3	17285565	17288077	2513	*	1	0	0	15	11	10	2.27727	0.00114872	83.6962	0.000792347	QuasiPoisson	0.000132644	0.00477517	0.00464253		Protein kinase superfamily protein [Source:UniProtKB/TrEMBL;Acc:A0A1I9LS70]
AT3G46960	3	17290873	17298222	7350	*	2	2	2	24	22	19	2.38263	1.92e-07	32.2748	1.34e-08	Neg.Binomial.W	0.000272109	0.00294785	0.00267574	SKI2	DExH-box ATP-dependent RNA helicase DExH11 [Source:UniProtKB/Swiss-Prot;Acc:F4JAA5]
AT3G47040	3	17324102	17327152	3051	*	1	0	0	7	10	9	1.981	0.00108071	86.9866	0.000735654	QuasiPoisson	0.000109254	0.0028406	0.00273135		Glycosyl hydrolase family protein [Source:UniProtKB/TrEMBL;Acc:F4JAB7]
AT3G47060	3	17332926	17336966	4041	*	0	0	0	11	9	10	2.3979	3.38e-05	19.9583	7.92e-06	Neg.Binomial.W	0	0.00247464	0.00247464	FTSH7	ATP-dependent zinc metalloprotease FTSH 7, chloroplastic [Source:UniProtKB/Swiss-Prot;Acc:Q9SD67]
AT3G47110	3	17347103	17350953	3851	*	0	0	0	9	9	8	2.26868	0.000106133	17.1028	3.54e-05	Neg.Binomial.W	0	0.0022505	0.0022505		Putative receptor-like protein kinase At3g47110 [Source:UniProtKB/Swiss-Prot;Acc:Q9SD62]
AT3G47420	3	17472297	17475274	2978	*	0	2	2	11	10	4	1.38629	0.00136234	10.8915	0.000966054	Neg.Binomial.W	0.000447728	0.0027983	0.00235057	ATPS3	Putative glycerol-3-phosphate transporter 1 [Source:UniProtKB/Swiss-Prot;Acc:Q9C5L3]
AT3G47450	3	17483068	17486347	3280	*	1	2	1	8	8	6	1.70475	0.00207119	10.0012	0.00156438	Neg.Binomial.W	0.000406504	0.00223577	0.00182927	ATNOS1	P-loop containing nucleoside triphosphate hydrolases superfamily protein [Source:TAIR;Acc:AT3G47450]
AT3G47660	3	17570696	17574805	4110	*	0	1	1	17	15	10	2.19722	4.05e-05	19.527	9.92e-06	Neg.Binomial.W	0.000162206	0.00340633	0.00324412		Regulator of chromosome condensation (RCC1) family protein [Source:UniProtKB/TrEMBL;Acc:A0A1I9LLL5]
AT3G47700	3	17583601	17586707	3107	*	0	1	0	12	11	13	2.27727	0.000298444	201.855	0.000142515	QuasiPoisson	0.000107285	0.00386225	0.00375496	MAG2	RINT1-like protein MAG2 [Source:UniProtKB/Swiss-Prot;Acc:Q9STU3]
AT3G47730	3	17594060	17599083	5024	*	3	0	0	15	14	12	1.99243	0.0496221	3.85434	0.0496175	Neg.Binomial.W	0.000199045	0.00272028	0.00252123	ABCA2	ATH1 [Source:UniProtKB/TrEMBL;Acc:A0A178V6R6]
AT3G47780	3	17624340	17629285	4946	*	1	0	0	11	11	10	2.16905	0.000295763	202.981	0.000140964	QuasiPoisson	6.74e-05	0.00215663	0.00208923	ABCA7	ABC transporter A family member 7 [Source:UniProtKB/Swiss-Prot;Acc:Q9STT5]
AT3G47790	3	17629530	17633942	4413	*	0	0	0	11	9	7	2.30259	8.4e-05	17.6595	2.64e-05	Neg.Binomial.W	0	0.00203943	0.00203943	ABCA8	ABC transporter A family member 8 [Source:UniProtKB/Swiss-Prot;Acc:Q8LPK0]
AT3G47870	3	17659680	17661354	1675	*	1	2	0	11	13	13	1.89712	0.00136998	10.8771	0.000973612	Neg.Binomial.W	0.000597015	0.00736318	0.00676617	LBD27	LOB domain-containing protein 27 [Source:UniProtKB/Swiss-Prot;Acc:Q9STS6]
AT3G47890	3	17666927	17673928	7002	*	0	0	0	18	19	23	3.04452	3.18e-09	41.2355	1.35e-10	Neg.Binomial.W	0	0.00285633	0.00285633		Ubiquitin carboxyl-terminal hydrolase-related protein [Source:UniProtKB/TrEMBL;Acc:F4JCR1]
AT3G47910	3	17674287	17681730	7444	*	0	0	0	16	19	17	2.90872	3.97e-08	35.7192	2.28e-09	Neg.Binomial.W	0	0.0023285	0.0023285		Ubiquitin carboxyl-terminal hydrolase-related protein [Source:UniProtKB/TrEMBL;Acc:F4JCR3]
AT3G47920	3	17682952	17683854	903	*	1	1	3	16	12	9	2.00148	0.000323239	14.2939	0.000156373	Neg.Binomial.W	0.0018457	0.0136582	0.0118125		Ta11-like non-LTR retrotransposon [Source:UniProtKB/TrEMBL;Acc:Q9SU55]
AT3G47960	3	17697942	17700923	2982	*	0	0	0	7	11	10	2.33537	1.61e-17	80.6388	2.71e-19	Neg.Binomial	0	0.00312989	0.00312989	NPF2.10	GTR1 [Source:UniProtKB/TrEMBL;Acc:A0A178V6P7]
AT3G47990	3	17713094	17716349	3256	*	0	3	0	10	8	11	1.67398	0.00969942	22.7268	0.00885784	QuasiPoisson	0.000307125	0.00296888	0.00266175	SIS3	E3 ubiquitin-protein ligase SIS3 [Source:UniProtKB/Swiss-Prot;Acc:Q8GYT9]
AT3G48030	3	17725410	17728256	2847	*	0	0	0	10	11	10	2.42775	2.53e-05	20.7129	5.34e-06	Neg.Binomial.W	0	0.00362955	0.00362955	ATL48	RING-H2 finger protein ATL48 [Source:UniProtKB/Swiss-Prot;Acc:Q7X843]
AT3G48050	3	17733515	17739870	6356	*	1	0	0	14	13	12	2.35138	1.65e-05	21.7618	3.09e-06	Neg.Binomial.W	5.24e-05	0.00204531	0.00199287		Protein SUO [Source:UniProtKB/TrEMBL;Acc:F4JCS8]
AT3G48060	3	17742989	17748785	5797	*	0	0	0	10	14	10	2.51231	1.12e-05	22.6677	1.93e-06	Neg.Binomial.W	0	0.00195503	0.00195503		BAH and TFIIS domain-containing protein [Source:UniProtKB/TrEMBL;Acc:A0A1I9LTA1]
AT3G48080	3	17752463	17755190	2728	*	0	0	0	13	9	10	2.45674	2e-05	21.2607	4.01e-06	Neg.Binomial.W	0	0.00391007	0.00391007	EDS1B	Protein EDS1B [Source:UniProtKB/Swiss-Prot;Acc:Q9SU71]
AT3G48110	3	17762970	17771146	8177	*	1	1	1	11	18	13	2.63906	5.59e-07	29.8767	4.6e-08	Neg.Binomial.W	0.000122294	0.00171212	0.00158983	EDD1	Glycine--tRNA ligase, chloroplastic/mitochondrial 2 [Source:UniProtKB/Swiss-Prot;Acc:Q8L785]
AT3G48150	3	17779507	17782682	3176	*	0	1	1	13	13	12	2.10413	0.000129602	16.6049	4.6e-05	Neg.Binomial.W	0.000209908	0.00398824	0.00377834	APC8	Anaphase-promoting complex subunit 8 [Source:UniProtKB/Swiss-Prot;Acc:Q9STS3]
AT3G48170	3	17785854	17790026	4173	*	0	0	0	9	9	10	2.33537	6.33e-05	18.3887	1.8e-05	Neg.Binomial.W	0	0.0022366	0.0022366	ALDH10A9	Betaine aldehyde dehydrogenase 2, mitochondrial [Source:UniProtKB/Swiss-Prot;Acc:Q9STS1]
AT3G48187	3	17797628	17800168	2541	*	1	1	1	12	12	12	2.48491	1.44e-07	32.9127	9.64e-09	Neg.Binomial	0.000393546	0.00472255	0.004329		Serine/Threonine-kinase ATM [Source:UniProtKB/TrEMBL;Acc:A0A1I9LTU3]
AT3G48190	3	17801289	17828553	27265	*	0	0	0	35	37	31	3.56483	1.5e-15	71.378	2.95e-17	Neg.Binomial.W	0	0.00125925	0.00125925	ATM	Serine/Threonine-kinase ATM-like protein [Source:UniProtKB/TrEMBL;Acc:A0A1I9LQ79]
AT3G48195	3	17828572	17832759	4188	*	0	0	1	9	14	11	2.22462	0.00122861	80.2171	0.000859724	QuasiPoisson	7.96e-05	0.00270615	0.00262655		Phox (PX) domain-containing protein [Source:UniProtKB/TrEMBL;Acc:F4JDV4]
AT3G48200	3	17832770	17837998	5229	*	0	0	0	15	22	21	3.01226	7.62e-09	39.4034	3.45e-10	Neg.Binomial.W	0	0.00369733	0.00369733		Transmembrane protein [Source:UniProtKB/TrEMBL;Acc:Q0WV86]
AT3G48320	3	17891134	17892847	1714	*	0	0	0	7	7	7	2.07944	5.93e-05	18.593	1.62e-05	Neg.Binomial	0	0.00408401	0.00408401	CYP71A21	Cytochrome P450 71A21 [Source:UniProtKB/Swiss-Prot;Acc:Q9STL2]
AT3G48400	3	17923678	17925589	1912	*	0	1	0	10	18	14	2.42037	0.00145112	72.7204	0.00103762	QuasiPoisson	0.000211416	0.00387597	0.00366455		Cysteine/Histidine-rich C1 domain family protein [Source:UniProtKB/TrEMBL;Acc:F4JDY6]
AT3G48410	3	17923551	17928280	4730	*	0	1	2	14	22	19	2.26868	0.00193375	61.0937	0.00144608	QuasiPoisson	0.000174338	0.00732218	0.00714784		Alpha/beta-Hydrolases superfamily protein [Source:UniProtKB/TrEMBL;Acc:A0A1I9LMU3]
AT3G48430	3	17935256	17940792	5537	*	0	0	0	21	23	20	3.10608	7.89e-10	44.2722	2.86e-11	Neg.Binomial.W	0	0.00385287	0.00385287	REF6	Lysine-specific demethylase REF6 [Source:UniProtKB/Swiss-Prot;Acc:Q9STM3]
AT3G48470	3	17951626	17956920	5295	*	0	0	1	8	9	7	1.90954	0.000785412	105.97	0.000502281	QuasiPoisson	6.3e-05	0.00151086	0.00144791	EMB2423	Embryo defective 2423 [Source:UniProtKB/TrEMBL;Acc:F4JF17]
AT3G48720	3	18046144	18049474	3331	*	0	0	0	12	13	7	2.45674	2.34e-05	20.9199	4.79e-06	Neg.Binomial.W	0	0.00320224	0.00320224		HXXXD-type acyl-transferase family protein [Source:UniProtKB/TrEMBL;Acc:Q9SMM7]
AT3G48760	3	18075705	18078363	2659	*	1	1	0	9	9	8	1.75786	0.000422047	159.833	0.000225382	QuasiPoisson	0.000250721	0.00325937	0.00300865	PAT05	Probable protein S-acyltransferase 5 [Source:UniProtKB/Swiss-Prot;Acc:Q9M306]
AT3G48770	3	18078452	18087414	8963	*	3	1	1	26	26	29	2.78501	4.66e-06	24.7941	6.38e-07	Neg.Binomial.W	0.00018595	0.00301238	0.00282643		ATP/DNA binding protein [Source:UniProtKB/TrEMBL;Acc:Q9M305]
AT3G48810	3	18097010	18099721	2712	*	0	1	0	7	8	9	1.90954	0.000785412	105.97	0.000502281	QuasiPoisson	0.000122911	0.00294985	0.00282694		Pentatricopeptide repeat-containing protein At3g48810 [Source:UniProtKB/Swiss-Prot;Acc:Q9M302]
AT3G48860	3	18117237	18122812	5576	*	2	0	0	9	12	10	1.91692	0.00286334	48.1048	0.00226915	QuasiPoisson	0.00011956	0.00185318	0.00173362	SCD2	Coiled-coil domain-containing protein SCD2 [Source:UniProtKB/Swiss-Prot;Acc:Q8RWD5]
AT3G48870	3	18122118	18126742	4625	*	0	0	1	20	23	20	2.80336	0.00013841	343.593	4.99e-05	QuasiPoisson	7.21e-05	0.00454054	0.00446847	CLPC2	Chaperone protein ClpC2, chloroplastic [Source:UniProtKB/Swiss-Prot;Acc:Q9SXJ7]
AT3G48880	3	18126788	18129251	2464	*	0	0	0	11	13	11	2.53897	7.8e-06	23.553	1.22e-06	Neg.Binomial.W	0	0.00473485	0.00473485		F-box/LRR-repeat protein At3g48880 [Source:UniProtKB/Swiss-Prot;Acc:Q9M2Z5]
AT3G48890	3	18129452	18131592	2141	*	0	0	0	8	7	7	2.12026	0.000328616	14.2208	0.000162564	Neg.Binomial.W	0	0.00342519	0.00342519	MSBP2	Membrane steroid-binding protein 2 [Source:UniProtKB/Swiss-Prot;Acc:Q9M2Z4]
AT3G48950	3	18147671	18150058	2388	*	0	1	0	8	6	7	1.79176	0.00112902	84.5318	0.000777344	QuasiPoisson	0.000139587	0.00293132	0.00279174		Endo-polygalacturonase-like protein [Source:UniProtKB/TrEMBL;Acc:Q9SMT3]
AT3G49060	3	18186898	18192145	5248	*	0	0	0	15	14	12	2.68558	1.31e-06	27.8188	1.33e-07	Neg.Binomial.W	0	0.00260417	0.00260417	PUB32	U-box domain-containing protein 32 [Source:UniProtKB/Swiss-Prot;Acc:Q94A51]
AT3G49070	3	18192347	18193867	1521	*	0	0	3	13	7	8	1.64223	0.0152665	5.97283	0.014528	Neg.Binomial.W	0.000657462	0.00613631	0.00547885		UPF0496 protein At3g49070 [Source:UniProtKB/Swiss-Prot;Acc:Q9SMU4]
AT3G49230	3	18254232	18255485	1254	*	0	2	1	61	51	51	3.32023	4.15e-05	19.4679	1.02e-05	Neg.Binomial.W	0.000797448	0.043328	0.0425306		Transmembrane protein [Source:UniProtKB/TrEMBL;Acc:Q5XVA6]
AT3G49350	3	18296990	18300189	3200	*	0	1	0	8	7	6	1.79176	0.000280176	14.6112	0.00013213	Neg.Binomial.W	0.000104167	0.0021875	0.00208333		At3g49350 [Source:UniProtKB/TrEMBL;Acc:Q4V3B4]
AT3G49410	3	18324705	18329350	4646	*	1	1	1	12	13	18	2.66259	3.65e-07	30.8415	2.8e-08	Neg.Binomial.W	0.000215239	0.00308509	0.00286985		Transcription factor IIIC, subunit 5 [Source:UniProtKB/TrEMBL;Acc:F4IXX4]
AT3G49430	3	18331509	18335154	3646	*	0	0	0	10	8	10	2.33537	6.15e-05	18.495	1.7e-05	Neg.Binomial.W	0	0.00255988	0.00255988	SR34A	Serine/arginine-rich splicing factor SR34A [Source:UniProtKB/Swiss-Prot;Acc:A2RVS6]
AT3G49500	3	18348974	18353673	4700	*	1	0	0	13	13	13	2.35138	0.000172715	292.713	6.85e-05	QuasiPoisson	7.09e-05	0.00276596	0.00269504	RDR6	RNA-dependent RNA polymerase 6 [Source:UniProtKB/Swiss-Prot;Acc:Q9SG02]
AT3G49510	3	18353891	18355057	1167	*	1	0	1	12	14	13	2.12823	0.000223437	245.373	9.7e-05	QuasiPoisson	0.000571265	0.0111397	0.0105684		F-box protein At3g49510 [Source:UniProtKB/Swiss-Prot;Acc:Q9CA02]
AT3G49520	3	18359584	18360750	1167	*	1	0	2	12	6	6	1.50408	0.00553237	7.96734	0.00476289	Neg.Binomial.W	0.000856898	0.00685518	0.00599829		Putative F-box protein At3g49520 [Source:UniProtKB/Swiss-Prot;Acc:Q9SCK7]
AT3G49590	3	18377409	18380369	2961	*	0	0	0	11	13	13	2.59027	4.29e-06	24.9876	5.77e-07	Neg.Binomial.W	0	0.00416526	0.00416526		Autophagy-related protein 13 [Source:UniProtKB/TrEMBL;Acc:F4IXZ6]
AT3G49600	3	18380417	18387239	6823	*	0	0	0	13	14	13	2.66259	1.72e-06	27.2017	1.83e-07	Neg.Binomial.W	0	0.00195417	0.00195417	UBP26	Ubiquitin carboxyl-terminal hydrolase 26 [Source:UniProtKB/Swiss-Prot;Acc:Q9SCJ9]
AT3G49650	3	18404842	18409784	4943	*	1	0	1	16	12	14	2.19722	0.000431564	157.742	0.000231272	QuasiPoisson	0.000134871	0.00283229	0.00269742	KIN8B	Kinesin-like protein KIN-8B [Source:UniProtKB/Swiss-Prot;Acc:Q9SCJ4]
AT3G49680	3	18422542	18425758	3217	*	0	0	0	7	6	8	2.07944	0.000438527	13.4734	0.000241966	Neg.Binomial.W	0	0.00217594	0.00217594	BCAT3	Branched-chain-amino-acid aminotransferase 3, chloroplastic [Source:UniProtKB/Swiss-Prot;Acc:Q9M401]
AT3G49710	3	18437845	18440010	2166	*	0	1	1	7	7	7	1.56862	0.000529331	135.403	0.00031175	QuasiPoisson	0.000307787	0.00323176	0.00292398	PCMP-H79	Pentatricopeptide repeat-containing protein At3g49710 [Source:UniProtKB/Swiss-Prot;Acc:Q9M2Y7]
AT3G49730	3	18445546	18450181	4636	*	1	2	0	13	12	16	1.99243	0.00102918	11.5111	0.000691829	Neg.Binomial.W	0.000215703	0.00294794	0.00273224		Pentatricopeptide repeat-containing protein At3g49730 [Source:UniProtKB/Swiss-Prot;Acc:P0C8A0]
AT3G49740	3	18447725	18450136	2412	*	0	0	0	9	8	12	2.36712	4.8e-05	19.1015	1.24e-05	Neg.Binomial.W	0	0.00400774	0.00400774	PCMP-E84	Pentatricopeptide repeat-containing protein At3g49740 [Source:UniProtKB/Swiss-Prot;Acc:Q9M2Y4]
AT3G49880	3	18496182	18498901	2720	*	0	1	1	17	20	19	2.4681	0.000141098	336.611	5.19e-05	QuasiPoisson	0.000245098	0.00686274	0.00661765		Glycosyl hydrolase family protein 43 [Source:UniProtKB/TrEMBL;Acc:Q9M2X0]
AT3G49900	3	18500575	18502778	2204	*	1	0	0	13	13	11	2.30259	1.13e-05	22.6317	1.96e-06	Neg.Binomial.W	0.00015124	0.00559589	0.00544465		Phototropic-responsive NPH3 family protein [Source:UniProtKB/TrEMBL;Acc:F4IZ87]
AT3G49970	3	18527061	18529525	2465	*	0	1	0	7	10	8	1.94591	0.00120936	80.9925	0.000843983	QuasiPoisson	0.000135227	0.00338066	0.00324544		Putative BTB/POZ domain-containing protein At3g49970 [Source:UniProtKB/Swiss-Prot;Acc:Q9SN21]
AT3G49980	3	18530290	18531634	1345	*	1	0	0	6	15	13	2.22462	8.31e-05	17.6902	2.6e-05	Neg.Binomial.W	0.000247831	0.00842627	0.00817844		F-box and associated interaction domains-containing protein [Source:UniProtKB/TrEMBL;Acc:A0A1I9LP00]
AT3G50050	3	18553941	18557460	3520	*	0	0	1	7	7	8	1.83258	0.000670647	116.783	0.00041591	QuasiPoisson	9.47e-05	0.00208333	0.00198864		At3g50050 [Source:UniProtKB/TrEMBL;Acc:Q9SN13]
AT3G50100	3	18578306	18580686	2381	*	0	0	0	8	8	9	2.23359	0.000140779	16.3825	5.18e-05	Neg.Binomial.W	0	0.00349993	0.00349993	SDN1	Small RNA degrading nuclease 1 [Source:UniProtKB/Swiss-Prot;Acc:A3KPE8]
AT3G50110	3	18580609	18584813	4205	*	1	0	0	8	4	9	1.79176	0.00687043	28.1773	0.00605344	QuasiPoisson	7.93e-05	0.00166468	0.00158541	PTEN2B	Phosphatidylinositol 3,4,5-trisphosphate 3-phosphatase and protein-tyrosine-phosphatase PTEN2B [Source:UniProtKB/Swiss-Prot;Acc:Q8H106]
AT3G50120	3	18585000	18587352	2353	*	1	0	1	15	10	14	2.12823	0.000119748	16.789	4.18e-05	Neg.Binomial.W	0.000283326	0.00552486	0.00524154		Transmembrane protein, putative (DUF247) [Source:UniProtKB/TrEMBL;Acc:Q9SN06]
AT3G50210	3	18614112	18616489	2378	*	0	0	0	9	10	9	2.33537	6.33e-05	18.3887	1.8e-05	Neg.Binomial.W	0	0.00392487	0.00392487		2-oxoglutarate (2OG) and Fe(II)-dependent oxygenase superfamily protein [Source:UniProtKB/TrEMBL;Acc:A0A178VCK6]
AT3G50240	3	18623254	18628914	5661	*	0	0	0	12	17	12	2.68558	1.45e-06	27.587	1.5e-07	Neg.Binomial.W	0	0.00241418	0.00241418	KIN4B	Kinesin-like protein KIN-4B [Source:UniProtKB/Swiss-Prot;Acc:Q94LW7]
AT3G50320	3	18653731	18654717	987	*	0	2	3	13	9	8	1.41707	0.0104824	21.6566	0.009635	QuasiPoisson	0.00168862	0.0101317	0.00844309		unknown protein; Ha. [Source:TAIR;Acc:AT3G50320]
AT3G50370	3	18675998	18684377	8380	*	0	0	0	15	10	15	2.66259	2.06e-06	26.7747	2.29e-07	Neg.Binomial.W	0	0.00159109	0.00159109		unknown protein; FUNCTIONS IN: molecular_function unknown; INVOLVED IN: biological_process unknown; LOCATED IN: cellular_component unknown; EXPRESSED IN: 26 plant structures; EXPRESSED DURING: 15 growth stages; Ha. [Source:TAIR;Acc:AT3G50370]
AT3G50380	3	18686368	18700710	14343	*	0	2	0	11	14	14	2.12823	0.00171266	65.6612	0.00126089	QuasiPoisson	4.65e-05	0.000906365	0.000859885		Vacuolar protein sorting-associated protein, putative (DUF1162) [Source:UniProtKB/TrEMBL;Acc:A0A1I9LQ65]
AT3G50500	3	18741444	18744174	2731	*	0	0	0	10	12	12	2.51231	1.06e-05	22.8244	1.78e-06	Neg.Binomial.W	0	0.00414988	0.00414988	SPK-2-2	SNF1-related protein kinase 2.2 [Source:UniProtKB/TrEMBL;Acc:F4J0N1]
AT3G50530	3	18753337	18757145	3809	*	0	0	0	7	9	7	2.15948	0.000252861	14.9019	0.000113251	Neg.Binomial.W	0	0.00201278	0.00201278	CRK	CDPK-related kinase [Source:TAIR;Acc:AT3G50530]
AT3G50590	3	18770872	18779502	8631	*	5	3	2	16	16	12	1.4816	0.00338281	43.4547	0.00274299	QuasiPoisson	0.000386205	0.0016993	0.0013131		Transducin/WD40 repeat-like superfamily protein [Source:UniProtKB/TrEMBL;Acc:F4J0P2]
AT3G50620	3	18784660	18786952	2293	*	0	0	0	7	7	7	2.07944	5.93e-05	18.593	1.62e-05	Neg.Binomial	0	0.00305277	0.00305277		Sulfotransferase [Source:UniProtKB/TrEMBL;Acc:Q6NLV9]
AT3G50910	3	18919327	18922301	2975	*	0	0	0	7	10	10	2.30259	8.31e-05	17.6884	2.6e-05	Neg.Binomial.W	0	0.00302521	0.00302521		AT3g50910/F18B3_190 [Source:UniProtKB/TrEMBL;Acc:Q94BX2]
AT3G50950	3	18935674	18938799	3126	*	2	0	0	19	19	18	2.4681	0.0117008	6.48138	0.010901	Neg.Binomial.W	0.000213265	0.00597142	0.00575816	RPP13L4	Disease resistance RPP13-like protein 4 [Source:UniProtKB/Swiss-Prot;Acc:Q38834]
AT3G51050	3	18953842	18957963	4122	*	1	2	0	21	23	21	2.42775	0.00026529	218.094	0.000122378	QuasiPoisson	0.000242601	0.00525635	0.00501375		FG-GAP repeat-containing protein [Source:UniProtKB/TrEMBL;Acc:F4J381]
AT3G51070	3	18969068	18972554	3487	*	0	0	0	6	10	6	2.12026	0.000347077	14.063	0.000176788	Neg.Binomial.W	0	0.00210305	0.00210305		Probable methyltransferase PMT27 [Source:UniProtKB/Swiss-Prot;Acc:Q9SD39]
AT3G51120	3	18986026	18992074	6049	*	1	0	0	12	18	13	2.44235	0.00103086	89.7006	0.000693352	QuasiPoisson	5.51e-05	0.00236954	0.00231443		DNA binding;zinc ion binding;nucleic acid binding;nucleic acid binding [Source:TAIR;Acc:AT3G51120]
AT3G51140	3	18997600	18999904	2305	*	0	0	0	7	7	7	2.07944	5.93e-05	18.593	1.62e-05	Neg.Binomial	0	0.00303688	0.00303688		DnaJ (DUF3353) [Source:UniProtKB/TrEMBL;Acc:Q94C78]
AT3G51150	3	19000677	19006807	6131	*	0	0	0	13	14	13	2.66259	1.72e-06	27.2017	1.83e-07	Neg.Binomial.W	0	0.00217474	0.00217474	KIN7G	Kinesin-like protein KIN-7G [Source:UniProtKB/Swiss-Prot;Acc:F4J394]
AT3G51250	3	19028106	19030676	2571	*	0	0	0	8	8	8	2.19722	1.45e-05	22.0839	2.61e-06	Neg.Binomial	0	0.00311163	0.00311163		Senescence/dehydration-associated protein At3g51250 [Source:UniProtKB/Swiss-Prot;Acc:Q9SD22]
AT3G51270	3	19033542	19037012	3471	*	0	0	0	6	7	8	2.07944	0.000438527	13.4734	0.000241966	Neg.Binomial.W	0	0.00201671	0.00201671		Protein serine/threonine kinase [Source:UniProtKB/TrEMBL;Acc:F4J3A9]
AT3G51310	3	19044331	19049454	5124	*	0	0	0	13	12	12	2.59027	4.24e-06	25.041	5.61e-07	Neg.Binomial.W	0	0.00240697	0.00240697	VPS35C	Vacuolar protein sorting-associated protein 35C [Source:UniProtKB/Swiss-Prot;Acc:A8R7K9]
AT3G51350	3	19060261	19063538	3278	*	0	0	0	4	9	9	2.12026	0.000373269	13.8773	0.000195139	Neg.Binomial.W	0	0.00223714	0.00223714		Eukaryotic aspartyl protease family protein [Source:UniProtKB/TrEMBL;Acc:F4J3C0]
AT3G51420	3	19083980	19086300	2321	*	0	0	0	2	13	7	2.12026	0.00166242	10.4648	0.00121672	Neg.Binomial.W	0	0.00315956	0.00315956	SSL4	SSL4 [Source:UniProtKB/TrEMBL;Acc:A0A178VDG6]
AT3G51490	3	19104885	19107797	2913	*	0	0	0	13	17	17	2.81341	2.18e-07	31.9706	1.57e-08	Neg.Binomial.W	0	0.00537819	0.00537819	TMT3	Tonoplast monosaccharide transporter3 [Source:UniProtKB/TrEMBL;Acc:F4J4E8]
AT3G51550	3	19117584	19120949	3366	*	1	0	0	10	10	10	2.11021	0.000285506	207.558	0.000134911	QuasiPoisson	9.9e-05	0.00297088	0.00287186	FER	Receptor-like protein kinase FERONIA [Source:UniProtKB/Swiss-Prot;Acc:Q9SCZ4]
AT3G51620	3	19143334	19148244	4911	*	0	0	0	8	7	7	2.12026	0.000328616	14.2208	0.000162564	Neg.Binomial.W	0	0.00149325	0.00149325		PAP/OAS1 substrate-binding domain superfamily [Source:UniProtKB/TrEMBL;Acc:F4J4G2]
AT3G51630	3	19148871	19152193	3323	*	0	0	0	11	10	7	2.33537	6.43e-05	18.3462	1.84e-05	Neg.Binomial.W	0	0.00280871	0.00280871	WNK5	Probable serine/threonine-protein kinase WNK5 [Source:UniProtKB/Swiss-Prot;Acc:Q9SCU5]
AT3G51640	3	19153734	19157394	3661	*	0	0	0	11	6	8	2.23359	0.000152618	16.14	5.88e-05	Neg.Binomial.W	0	0.00227625	0.00227625		Stress response NST1-like protein [Source:UniProtKB/TrEMBL;Acc:F4J4G9]
AT3G51730	3	19186666	19188733	2068	*	0	0	1	8	7	8	1.8718	0.00060216	124.997	0.000364368	QuasiPoisson	0.000161186	0.00370729	0.0035461		AT3g51730/T18N14_110 [Source:UniProtKB/TrEMBL;Acc:Q9SCT5]
AT3G51770	3	19199750	19204464	4715	*	0	1	0	10	14	11	2.25129	0.000773423	107.437	0.000489062	QuasiPoisson	7.07e-05	0.00247437	0.00240368	ETO1	ETO1 [Source:UniProtKB/TrEMBL;Acc:A0A384KPH2]
AT3G51830	3	19220116	19225280	5165	*	0	0	0	9	10	8	2.30259	8e-05	17.7937	2.46e-05	Neg.Binomial.W	0	0.0017425	0.0017425	SAC8	Phosphoinositide phosphatase SAC8 [Source:UniProtKB/Swiss-Prot;Acc:Q96328]
AT3G52080	3	19314966	19317988	3023	*	0	2	1	11	10	11	1.76359	0.0021309	9.93825	0.00161879	Neg.Binomial.W	0.000330797	0.0035285	0.00319771	CHX28	Cation/H(+) antiporter 28 [Source:UniProtKB/Swiss-Prot;Acc:Q8L709]
AT3G52140	3	19332828	19341739	8912	*	0	0	0	25	30	29	3.3673	1.06e-12	58.1861	2.38e-14	Neg.Binomial.W	0	0.00314183	0.00314183		Clustered mitochondria protein homolog [Source:UniProtKB/TrEMBL;Acc:F4J5R9]
AT3G52200	3	19360129	19366417	6289	*	0	0	0	9	9	7	2.23359	0.000142891	16.3319	5.32e-05	Neg.Binomial.W	0	0.00132507	0.00132507	LTA3	Dihydrolipoamide acetyltransferase component of pyruvate dehydrogenase complex [Source:UniProtKB/TrEMBL;Acc:F4J5T2]
AT3G52250	3	19376138	19383369	7232	*	0	0	0	25	23	24	3.21888	5.26e-11	49.9944	1.54e-12	Neg.Binomial.W	0	0.00331858	0.00331858		Duplicated homeodomain-like superfamily protein [Source:UniProtKB/TrEMBL;Acc:F4J6V1]
AT3G52570	3	19501130	19503027	1898	*	0	0	0	9	11	10	2.3979	3.38e-05	19.9583	7.92e-06	Neg.Binomial.W	0	0.0052687	0.0052687		AT3g52570/F22O6_50 [Source:UniProtKB/TrEMBL;Acc:Q8VXV0]
AT3G52640	3	19514837	19520596	5760	*	0	0	0	8	6	7	2.07944	0.000438527	13.4734	0.000241966	Neg.Binomial.W	0	0.00121528	0.00121528		Zn-dependent exopeptidases superfamily protein [Source:UniProtKB/TrEMBL;Acc:F4J819]
AT3G52660	3	19521654	19525009	3356	*	0	0	0	9	15	11	2.53897	9e-06	23.2141	1.45e-06	Neg.Binomial.W	0	0.00347636	0.00347636		At3g52660 [Source:UniProtKB/TrEMBL;Acc:Q9LXJ8]
AT3G52890	3	19607897	19612217	4321	*	1	0	0	12	9	8	2.07944	0.00136065	75.5525	0.000964431	QuasiPoisson	7.71e-05	0.00223714	0.00215999	KIPK1	Serine/threonine-protein kinase KIPK1 [Source:UniProtKB/Swiss-Prot;Acc:Q9LFA2]
AT3G52930	3	19626748	19629204	2457	*	0	0	0	10	10	10	2.3979	7.01e-07	29.2544	6.35e-08	Neg.Binomial	0	0.00407	0.00407	FBA8	Fructose-bisphosphate aldolase [Source:UniProtKB/TrEMBL;Acc:A0A178V8L4]
AT3G52950	3	19634331	19636845	2515	*	0	0	0	10	7	7	2.19722	0.000193406	15.5616	7.99e-05	Neg.Binomial.W	0	0.00318091	0.00318091	CBSCBSPB3	CBS domain-containing protein CBSCBSPB3 [Source:UniProtKB/Swiss-Prot;Acc:Q9LF97]
AT3G53000	3	19653910	19656135	2226	*	0	0	0	10	7	9	2.26868	0.000109079	17.0069	3.72e-05	Neg.Binomial.W	0	0.00389338	0.00389338	PP2A15	F-box protein PP2-A15 [Source:UniProtKB/Swiss-Prot;Acc:Q9LF92]
AT3G53065	3	19672726	19673567	842	*	0	0	0	10	5	8	2.15948	0.000271806	14.6909	0.000126656	Neg.Binomial.W	0	0.0091053	0.0091053		D-galactoside/L-rhamnose binding SUEL lectin protein [Source:UniProtKB/TrEMBL;Acc:B3H4Y0]
AT3G53100	3	19684686	19686984	2299	*	0	0	0	7	9	10	2.26868	0.000109079	17.0069	3.72e-05	Neg.Binomial.W	0	0.00376976	0.00376976		GDSL esterase/lipase At3g53100 [Source:UniProtKB/Swiss-Prot;Acc:Q0WPI9]
AT3G53180	3	19706820	19711460	4641	*	0	0	1	13	14	12	2.35138	0.000252861	227.666	0.000112446	QuasiPoisson	7.18e-05	0.00280112	0.0027293		Nodulin/glutamine synthase-like protein [Source:UniProtKB/TrEMBL;Acc:F4J9A0]
AT3G53240	3	19733766	19739232	5467	*	0	0	0	22	18	20	3.04452	3.04e-09	41.3501	1.27e-10	Neg.Binomial.W	0	0.00365831	0.00365831	AtRLP45	Receptor like protein 45 [Source:UniProtKB/TrEMBL;Acc:A0A1I9LLM1]
AT3G53305	3	19763618	19765268	1651	*	0	0	0	16	9	7	2.45674	2.76e-05	20.4488	6.12e-06	Neg.Binomial.W	0	0.00646073	0.00646073	CYP71B32	Cytochrome P450, family 71, subfamily B, polypeptide 32 [Source:UniProtKB/TrEMBL;Acc:F4J9C1]
AT3G53320	3	19769150	19772453	3304	*	0	0	0	7	9	8	2.19722	0.000188271	15.6311	7.7e-05	Neg.Binomial.W	0	0.00242131	0.00242131		At3g53320 [Source:UniProtKB/TrEMBL;Acc:Q9LFI5]
AT3G53360	3	19783849	19786808	2960	*	0	0	0	12	11	10	2.48491	1.43e-05	22.1231	2.56e-06	Neg.Binomial.W	0	0.00371622	0.00371622	PCMP-E86	Pentatricopeptide repeat-containing protein At3g53360, mitochondrial [Source:UniProtKB/Swiss-Prot;Acc:Q9LFI1]
AT3G53500	3	19834240	19837088	2849	*	0	0	0	10	13	9	2.45674	2e-05	21.2607	4.01e-06	Neg.Binomial.W	0	0.003744	0.003744	RS2Z32	RSZ32 [Source:UniProtKB/TrEMBL;Acc:A0A178V7M8]
AT3G53510	3	19837148	19839983	2836	*	0	1	0	13	18	18	2.56495	0.000543135	133.593	0.000320049	QuasiPoisson	0.000117536	0.00575929	0.00564175	ABCG20	ABC transporter G family member 20 [Source:UniProtKB/Swiss-Prot;Acc:Q9LFG8]
AT3G53540	3	19846647	19851045	4399	*	0	0	0	12	10	10	2.45674	1.93e-05	21.3893	3.75e-06	Neg.Binomial.W	0	0.00242479	0.00242479		Afadin [Source:UniProtKB/TrEMBL;Acc:A0A1I9LP47]
AT3G53680	3	19892525	19897955	5431	*	0	0	0	8	10	11	2.36712	4.68e-05	19.1688	1.2e-05	Neg.Binomial.W	0	0.00177991	0.00177991		Acyl-CoA N-acyltransferase with RING/FYVE/PHD-type zinc finger domain-containing protein [Source:UniProtKB/TrEMBL;Acc:A0A1I9LNX5]
AT3G53750	3	19915257	19917775	2519	*	0	2	1	7	7	7	1.38629	0.00884386	7.03798	0.0079799	Neg.Binomial.W	0.000396983	0.00277888	0.0023819	ACT1	Actin-3 [Source:UniProtKB/Swiss-Prot;Acc:P0CJ47]
AT3G53760	3	19917788	19922512	4725	*	0	0	0	11	13	8	2.45674	2.11e-05	21.1414	4.27e-06	Neg.Binomial.W	0	0.0022575	0.0022575	GCP4	Gamma-tubulin complex component 4 [Source:UniProtKB/Swiss-Prot;Acc:Q9M350]
AT3G53930	3	19966149	19970880	4732	*	0	1	0	13	14	12	2.35138	0.000252861	227.666	0.000112446	QuasiPoisson	7.04e-05	0.00274725	0.00267681		Protein kinase superfamily protein [Source:UniProtKB/TrEMBL;Acc:A8MR56]
AT3G54010	3	20000821	20005280	4460	*	0	0	2	9	10	8	1.79176	0.0033114	44.0256	0.0026772	QuasiPoisson	0.000149477	0.00201794	0.00186846	PAS1	Peptidyl-prolyl cis-trans isomerase PASTICCINO1 [Source:UniProtKB/Swiss-Prot;Acc:Q7DMA9]
AT3G54030	3	20010927	20013766	2840	*	1	0	1	22	24	25	2.69463	0.00130867	10.9758	0.000923091	Neg.Binomial.W	0.000234742	0.00833333	0.00809859	BSK6	BSK6 [Source:UniProtKB/TrEMBL;Acc:A0A178VAE8]
AT3G54100	3	20033951	20038200	4250	*	0	1	0	7	7	11	1.94591	0.00275546	49.2998	0.00216721	QuasiPoisson	7.84e-05	0.00196078	0.00188235	OFUT28	O-fucosyltransferase 28 [Source:UniProtKB/Swiss-Prot;Acc:Q9M393]
AT3G54140	3	20045603	20048745	3143	*	0	0	0	17	19	17	2.92674	2.84e-08	36.4809	1.54e-09	Neg.Binomial.W	0	0.00562096	0.00562096	NPF8.1	Protein NRT1/ PTR FAMILY 8.1 [Source:UniProtKB/Swiss-Prot;Acc:Q9M390]
AT3G54230	3	20073028	20080384	7357	*	0	0	0	10	10	11	2.42775	2.53e-05	20.7129	5.34e-06	Neg.Binomial.W	0	0.00140456	0.00140456	SUA	suppressor of abi3-5 [Source:TAIR;Acc:AT3G54230]
AT3G54240	3	20080856	20082360	1505	*	0	0	0	9	7	6	2.12026	0.000333901	14.1439	0.000169348	Neg.Binomial.W	0	0.00487265	0.00487265		Alpha/beta-Hydrolases superfamily protein [Source:UniProtKB/TrEMBL;Acc:Q4PSL3]
AT3G54280	3	20091852	20104257	12406	*	0	1	0	32	33	30	3.19867	0.000295763	14.4881	0.00014105	Neg.Binomial.W	2.69e-05	0.00255253	0.00252566	RGD3	ROOT GROWTH DEFECTIVE 3 [Source:UniProtKB/TrEMBL;Acc:F4JCU6]
AT3G54350	3	20122017	20126981	4965	*	0	1	0	10	8	7	1.94591	0.00120936	80.9925	0.000843983	QuasiPoisson	6.71e-05	0.00167842	0.00161128	emb1967	Forkhead-associated (FHA) domain-containing protein [Source:UniProtKB/TrEMBL;Acc:F4JCV6]
AT3G54360	3	20128127	20131968	3842	*	0	0	0	8	8	7	2.15948	0	3815.54	0	Neg.Binomial.W	0	0.00199549	0.00199549	NCA1	Protein NCA1 [Source:UniProtKB/Swiss-Prot;Acc:Q9M2V1]
AT3G54440	3	20148208	20157199	8992	*	0	1	0	9	11	8	2.04769	0.000869865	99.3828	0.000568779	QuasiPoisson	3.71e-05	0.00103796	0.00100089		Glycoside hydrolase family 2 protein [Source:UniProtKB/TrEMBL;Acc:F4JCX1]
AT3G54460	3	20161942	20167326	5385	*	0	0	0	11	16	17	2.75154	6.38e-07	29.5557	5.43e-08	Neg.Binomial.W	0	0.00272361	0.00272361		F-box protein At3g54460 [Source:UniProtKB/Swiss-Prot;Acc:Q9M1I1]
AT3G54480	3	20170654	20173530	2877	*	0	0	0	11	13	12	2.56495	5.81e-06	24.2867	8.3e-07	Neg.Binomial.W	0	0.00417101	0.00417101	SKIP5	F-box protein SKIP5 [Source:UniProtKB/Swiss-Prot;Acc:Q94FT2]
AT3G54540	3	20189794	20192940	3147	*	1	0	1	15	14	14	2.2192	7.42e-05	18.0069	2.2e-05	Neg.Binomial.W	0.000211842	0.0045546	0.00434276	ABCF4	ABC transporter F family member 4 [Source:UniProtKB/Swiss-Prot;Acc:Q9M1H3]
AT3G54670	3	20235506	20244046	8541	*	0	1	1	7	10	6	1.64866	0.00325639	44.5238	0.00262171	QuasiPoisson	7.81e-05	0.000897631	0.000819576	SMC1	Structural maintenance of chromosomes protein 1 [Source:UniProtKB/Swiss-Prot;Acc:Q6Q1P4]
AT3G54750	3	20264634	20268885	4252	*	0	0	0	10	11	5	2.26868	0.000127981	16.6338	4.53e-05	Neg.Binomial.W	0	0.00203826	0.00203826		Downstream neighbor of Son [Source:UniProtKB/TrEMBL;Acc:F4JE17]
AT3G54790	3	20281535	20285290	3756	*	0	1	2	11	10	12	1.79176	0.00194041	10.1382	0.00145228	Neg.Binomial.W	0.000266241	0.00292865	0.00266241	PUB3	U-box domain-containing protein 3 [Source:UniProtKB/Swiss-Prot;Acc:Q8GWV5]
AT3G54800	3	20286070	20290268	4199	*	0	0	0	8	7	7	2.12026	0.000328616	14.2208	0.000162564	Neg.Binomial.W	0	0.00174645	0.00174645		AT3G54800 protein [Source:UniProtKB/TrEMBL;Acc:B9DGX7]
AT3G54826	3	20310269	20311854	1586	*	0	0	0	6	8	9	2.15948	0.000255027	14.8493	0.000116449	Neg.Binomial.W	0	0.00483396	0.00483396		Zim17-type zinc finger protein [Source:UniProtKB/TrEMBL;Acc:F4JE34]
AT3G54870	3	20330680	20336866	6187	*	0	0	0	7	8	8	2.15948	0	3815.54	0	Neg.Binomial.W	0	0.00123916	0.00123916	KINUC	MRH2 [Source:UniProtKB/TrEMBL;Acc:A0A178V659]
AT3G54925	3	20349435	20349980	546	*	0	0	0	6	12	7	2.23359	0.000157363	16.0653	6.12e-05	Neg.Binomial.W	0	0.0152625	0.0152625		Plant self-incompatibility protein S1 family [Source:UniProtKB/TrEMBL;Acc:B3H7I0]
AT3G54980	3	20370205	20374261	4057	*	0	0	0	11	12	12	2.53897	7.75e-06	23.5982	1.19e-06	Neg.Binomial.W	0	0.00287569	0.00287569		Pentatricopeptide repeat-containing protein At3g54980, mitochondrial [Source:UniProtKB/Swiss-Prot;Acc:Q9SV46]
AT3G55005	3	20383896	20386452	2557	*	0	0	0	13	17	10	2.66259	2.17e-06	26.6648	2.42e-07	Neg.Binomial.W	0	0.00521444	0.00521444	TON1B	Protein TONNEAU 1b [Source:UniProtKB/Swiss-Prot;Acc:Q9FQ24]
AT3G55050	3	20400430	20402595	2166	*	1	1	0	12	11	11	2.00148	0.000210083	15.3503	8.93e-05	Neg.Binomial.W	0.000307787	0.00523238	0.00492459	PP2C6	Probable protein phosphatase 2C 48 [Source:UniProtKB/Swiss-Prot;Acc:Q94CL8]
AT3G55090	3	20416183	20418910	2728	*	0	0	1	9	8	8	1.94591	0.000490354	141.737	0.000285122	QuasiPoisson	0.00012219	0.00305474	0.00293255	ABCG16	ABC transporter G family member 16 [Source:UniProtKB/Swiss-Prot;Acc:Q9M2V7]
AT3G55160	3	20444502	20452626	8125	*	0	0	1	17	16	18	2.60269	0.00014158	335.744	5.22e-05	QuasiPoisson	4.1e-05	0.00209231	0.00205128		Thyroid adenoma-associated-like protein [Source:UniProtKB/TrEMBL;Acc:F4JFA0]
[truncated: 1,331 more rows]

## Sheet: epi8 DMG DAVID GO
GO id	Term	Count	PValue	FDR	Fold.Enrichment	Genes
[truncated: 134 more rows]

## Sheet: epi10 DMGs
Gene_ID	seqnames	start	end	width	strand	W_H_1	W_H_2	W_H_3	EPI10_H_1	EPI10_H_2	EPI10_H_3	log2FC	adj.pval	scaled.deviance	pvalue	model	CT.SignalDensity	TT.SignalDensity	SignalDensityVariation	external_gene_name	description
[truncated: 2,860 more rows]

[truncated: 5 more sheets: epi10 DMG DAVID GO, epi19 DMGs, epi19 DMG DAVID GO, epi24 DMGs, epi24 DMG DAVID GO]
