# Supplementary material for: Methylome decoding of RdDM-mediated reprogramming effects in the Arabidopsis MSH1 system
Source: Genome Biol. 2022 Aug 4;23:167. doi: 10.1186/s13059-022-02731-w (PMC9351182; doi:10.1186/s13059-022-02731-w)
Supplement: Supplementary file 3 — Additional file 3. Arabidopsis C24 and Ler F1 DMGs and network enrichments. [file 13059_2022_2731_MOESM3_ESM.xlsx]

## Sheet: C24xLer F1 DMGs
	Arabidopsis C24 and Ler F1 DMGs and network enrichments			Arabidopsis C24 and Ler F1 DMGs and network enrichments
	seqnames	start	end	width	strand	C24_R1	C24_R2	C24_R3	Ler_R1	Ler_R2	Ler_R3	fcl_R1	fcl_R2	fcl_R3	log2FC	scaled.deviance	pvalue	model	adj.pval	CT.SignalDensity	TT.SignalDensity	SignalDensityVariation	external_gene_name	description
AT1G01040	1	23121	31227	8107	*	21	17	22	21	6	24	2	1	3	-2.22462	13.9641	0.000186333	Neg.Binomial.W	0.000756121	0.00228198	0.0002467	-0.00203528	DCL1	Dicer-like 1 [Source:UniProtKB/TrEMBL;Acc:F4HQG6]
AT1G01220	1	91342	95681	4340	*	14	7	7	11	0	10	2	3	1	-1.11696	5.07178	0.0243184	Neg.Binomial.W	0.0288011	0.00188172	0.000460829	-0.00142089	FKGP	Bifunctional fucokinase/fucose pyrophosphorylase [Source:UniProtKB/Swiss-Prot;Acc:Q9LNJ9]
AT1G01320	1	121067	130577	9511	*	9	7	12	7	6	10	3	2	2	-1.29277	9.0545	0.0026205	Neg.Binomial.W	0.00582249	0.000893702	0.00024533	-0.000648372		Tetratricopeptide repeat (TPR)-like superfamily protein [Source:UniProtKB/TrEMBL;Acc:F4HS99]
AT1G01960	1	330588	337912	7325	*	17	17	19	20	7	20	3	2	4	-1.7148	16.1326	5.90578e-05	Neg.Binomial.W	0.000305595	0.00227531	0.000409556	-0.00186576	BIG3	Brefeldin A-inhibited guanine nucleotide-exchange protein 3 [Source:UniProtKB/Swiss-Prot;Acc:Q9LPC5]
AT1G02110	1	392831	395528	2698	*	6	9	8	11	3	11	0	1	2	-1.50408	7.73167	0.00542605	Neg.Binomial.W	0.00957319	0.00296516	0.000370645	-0.00259451		BZIP domain class transcription factor (DUF630 and DUF632) [Source:UniProtKB/TrEMBL;Acc:Q56W45]
AT1G02530	1	529679	534677	4999	*	19	14	11	18	2	22	7	3	4	-1.12214	7.23319	0.0071568	Neg.Binomial	0.0117579	0.00286724	0.00093352	-0.00193372	ABCB12	PGP12 [Source:UniProtKB/TrEMBL;Acc:A0A178WBY9]
AT1G02990	1	681331	687385	6055	*	10	13	11	13	5	12	1	2	1	-2.07944	82.2332	1.20938e-19	Neg.Binomial.W	8.47669e-18	0.00176163	0.000220204	-0.00154143		BEST Arabidopsis thaliana protein match is: CW-type Zinc Finger (TAIR:AT3G62900.1); Ha. [Source:TAIR;Acc:AT1G02990]
AT1G03080	1	731554	738306	6753	*	13	8	7	8	1	8	2	3	1	-1.32176	6.30583	0.0120342	Neg.Binomial.W	0.0171187	0.00111062	0.000296165	-0.000814453	NET1D	Protein NETWORKED 1D [Source:UniProtKB/Swiss-Prot;Acc:F4HZB5]
AT1G03830	1	961684	966790	5107	*	10	10	10	12	9	13	4	1	0	-1.47591	10.9199	0.000951386	Neg.Binomial.W	0.00260113	0.00208864	0.000326349	-0.00176229		Guanylate-binding family protein [Source:UniProtKB/TrEMBL;Acc:F4I2I5]
AT1G04110	1	1061297	1063809	2513	*	12	10	11	7	1	14	6	2	0	-1.01983	6.17483	0.0129581	Neg.Binomial	0.0180337	0.0036477	0.00106115	-0.00258655	SBT1.2	SDD1 [Source:UniProtKB/TrEMBL;Acc:A0A178WPN6]
AT1G04120	1	1064264	1071080	6817	*	15	8	11	16	2	13	1	8	2	-1.08334	5.50114	0.0190041	Neg.Binomial	0.02402	0.00158916	0.000537871	-0.00105129	ABCC5	MRP5 [Source:UniProtKB/TrEMBL;Acc:A0A178WGC2]
AT1G04300	1	1148564	1154667	6104	*	8	7	9	12	1	12	2	2	2	-1.40691	8.64784	0.00327449	Neg.Binomial.W	0.0069168	0.00133792	0.000327654	-0.00101027	TRAF1B	TNF receptor-associated factor homolog 1b [Source:UniProtKB/Swiss-Prot;Acc:A8MQL1]
AT1G04400	1	1185512	1188696	3185	*	9	6	13	8	1	10	2	1	0	-1.48539	7.7974	0.00523213	Neg.Binomial.W	0.00942518	0.00245945	0.000313972	-0.00214547	CRY2	Cryptochrome-2 [Source:UniProtKB/Swiss-Prot;Acc:Q96524]
AT1G04580	1	1252005	1257893	5889	*	18	7	11	14	2	9	6	2	1	-1.2205	6.79177	0.00915789	Neg.Binomial	0.0137905	0.00172638	0.000509424	-0.00121696	AAO4	Benzaldehyde dehydrogenase (NAD(+)) [Source:UniProtKB/Swiss-Prot;Acc:Q7G191]
AT1G04810	1	1350080	1355466	5387	*	13	9	4	9	2	6	4	0	2	-1.00145	6.76199	0.00931199	Neg.Binomial	0.0139498	0.00133036	0.000371264	-0.000959099	RPN2B	26S proteasome non-ATPase regulatory subunit 1 homolog [Source:UniProtKB/TrEMBL;Acc:A0A178WEG0]
AT1G05150	1	1484067	1487027	2961	*	9	5	10	9	0	10	1	1	2	-1.25276	8.89478	0.00285987	Neg.Binomial.W	0.00617636	0.00242035	0.000450298	-0.00197006		Uncharacterized TPR repeat-containing protein At1g05150 [Source:UniProtKB/Swiss-Prot;Acc:O23052]
AT1G05640	1	1687436	1689955	2520	*	14	4	8	13	5	6	2	0	0	-1.72277	11.3502	0.000754402	Neg.Binomial.W	0.0021384	0.00330688	0.00026455	-0.00304233		Ankyrin repeat family protein [Source:UniProtKB/TrEMBL;Acc:Q9SYK5]
AT1G05750	1	1721509	1724734	3226	*	18	9	16	12	0	16	1	2	2	-1.57122	9.02065	0.00266946	Neg.Binomial.W	0.00586369	0.00366811	0.000516636	-0.00315148	PDE247	Pentatricopeptide repeat-containing protein At1g05750, chloroplastic [Source:UniProtKB/Swiss-Prot;Acc:Q9MA50]
AT1G05910	1	1790216	1796715	6500	*	11	7	12	12	1	12	4	0	2	-1.2205	8.77473	0.0210388	QuasiPoisson	0.0258295	0.00141026	0.000307692	-0.00110256		ATPase family AAA domain-containing protein At1g05910 [Source:UniProtKB/Swiss-Prot;Acc:F4IAE9]
AT1G05960	1	1807960	1815568	7609	*	5	6	8	12	0	12	0	0	0	-2.10006	12.734	0.000359067	Neg.Binomial.W	0.00125267	0.000941867	0	-0.000941867		ARM repeat superfamily protein [Source:UniProtKB/TrEMBL;Acc:F4IAF6]
AT1G06250	1	1913175	1914895	1721	*	10	6	9	8	1	8	3	1	3	-1.09861	5.31564	0.0211348	Neg.Binomial.W	0.0259061	0.0040674	0.0013558	-0.0027116		Phospholipase A1-IIalpha [Source:UniProtKB/Swiss-Prot;Acc:Q9LNC2]
AT1G06260	1	1916430	1917585	1156	*	12	10	9	9	0	14	1	1	1	-1.60944	15.8793	6.75129e-05	Neg.Binomial.W	0.00034245	0.00778547	0.000865052	-0.00692042		Cysteine proteinases superfamily protein [Source:UniProtKB/TrEMBL;Acc:Q9LNC1]
AT1G06430	1	1960031	1963189	3159	*	11	11	13	13	1	16	2	3	1	-1.68948	7.93595	0.00484621	Neg.Binomial.W	0.00897344	0.00342936	0.000633112	-0.00279624	FTSH8	ATP-dependent zinc metalloprotease FTSH 8, chloroplastic [Source:UniProtKB/Swiss-Prot;Acc:Q8W585]
AT1G06670	1	2040410	2047655	7246	*	10	11	9	14	7	10	2	1	1	-2.03143	10.3807	0.0012734	Neg.Binomial.W	0.00331686	0.00140307	0.00018401	-0.00121906	NIH	DExH-box ATP-dependent RNA helicase DExH2 [Source:UniProtKB/Swiss-Prot;Acc:F4IDQ6]
AT1G06840	1	2097747	2103507	5761	*	11	8	7	9	0	10	1	0	3	-1.29277	4.6537	0.0309867	Neg.Binomial.W	0.0344247	0.00130186	0.000231441	-0.00107042		Probable LRR receptor-like serine/threonine-protein kinase At1g06840 [Source:UniProtKB/Swiss-Prot;Acc:C0LGD7]
AT1G06970	1	2137871	2140975	3105	*	9	12	10	12	1	12	1	3	3	-1.38629	6.22763	0.0125772	Neg.Binomial.W	0.0176953	0.0030059	0.000751476	-0.00225443	CHX14	CHX14 [Source:UniProtKB/TrEMBL;Acc:A0A178WC73]
AT1G07025	1	2157658	2158158	501	*	16	7	18	9	1	21	1	4	2	-1.63761	4.09961	0.042893	Neg.Binomial.W	0.0443899	0.0239521	0.00465735	-0.0192947		Mitochondrial substrate carrier family protein [Source:UniProtKB/TrEMBL;Acc:F4HNW4]
AT1G07200	1	2208477	2212718	4242	*	9	7	10	13	1	13	1	1	1	-2.17853	18.8558	1.40983e-05	Neg.Binomial.W	8.6958e-05	0.00208235	0.000235738	-0.00184661	SMXL6	Protein SMAX1-LIKE 6 [Source:UniProtKB/Swiss-Prot;Acc:Q9LML2]
AT1G07510	1	2304435	2312399	7965	*	14	14	15	12	6	19	7	2	2	-1.29098	4.79443	0.0285519	Neg.Binomial.W	0.0325162	0.00167399	0.000460347	-0.00121364	FTSH10	ATP-dependent zinc metalloprotease FTSH 10, mitochondrial [Source:UniProtKB/Swiss-Prot;Acc:Q8VZI8]
AT1G07530	1	2313581	2316507	2927	*	15	14	14	17	5	18	3	4	1	-1.64625	8.57938	0.00339991	Neg.Binomial.W	0.00706558	0.00472611	0.000911058	-0.00381506	SCL14	AT1G07530 protein [Source:UniProtKB/TrEMBL;Acc:B9DFJ3]
AT1G07740	1	2397442	2400508	3067	*	13	7	6	10	0	14	1	1	1	-1.54045	12.9495	0.000320012	Neg.Binomial.W	0.00114987	0.0027171	0.000326052	-0.00239104		Pentatricopeptide repeat-containing protein At1g07740, mitochondrial [Source:UniProtKB/Swiss-Prot;Acc:Q9LQQ1]
AT1G08060	1	2501704	2511084	9381	*	16	12	13	19	8	22	4	3	7	-1.16761	6.95558	0.00835582	Neg.Binomial.W	0.0130148	0.00159898	0.000497459	-0.00110152	MOM	ATP-dependent helicase family protein [Source:TAIR;Acc:AT1G08060]
AT1G08620	1	2736656	2743881	7226	*	9	6	9	9	1	12	1	1	5	-1.18958	5.70571	0.0482635	QuasiPoisson	0.0483891	0.00106098	0.000322908	-0.000738075	PKDM7D	Transcription factor jumonji (jmj) family protein / zinc finger (C5HC2 type) family protein [Source:TAIR;Acc:AT1G08620]
AT1G08910	1	2856162	2861170	5009	*	6	3	10	10	0	14	1	2	2	-1.11923	4.91827	0.0265741	Neg.Binomial.W	0.0305801	0.00143076	0.000332734	-0.00109802		zinc ion binding;zinc ion binding [Source:TAIR;Acc:AT1G08910]
AT1G09040	1	2911250	2915406	4157	*	9	10	8	11	2	11	1	0	2	-1.55814	8.06484	0.00451324	Neg.Binomial.W	0.00852871	0.00204474	0.000240558	-0.00180419		unknown protein; FUNCTIONS IN: molecular_function unknown; INVOLVED IN: biological_process unknown; LOCATED IN: membrane; EXPRESSED IN: leaf; BEST Arabidopsis thaliana protein match is: unknown protein (TAIR:AT1G09050.1); Ha. [Source:TAIR;Acc:AT1G09040]
AT1G09280	1	2998100	3001362	3263	*	8	7	12	10	0	13	0	0	3	-1.54045	9.85401	0.00169462	Neg.Binomial	0.00418768	0.00255389	0.000306466	-0.00224742	STR6	Rhodanese-like domain-containing protein 6 [Source:UniProtKB/Swiss-Prot;Acc:Q94AC1]
AT1G09570	1	3095160	3100819	5660	*	22	20	22	27	0	27	4	2	3	-1.64223	21.4285	3.6728e-06	Neg.Binomial.W	2.69688e-05	0.00347468	0.000530035	-0.00294464	PHYA	phytochrome A [Source:TAIR;Acc:AT1G09570]
AT1G09770	1	3161832	3165616	3785	*	14	9	11	14	4	13	3	1	1	-1.8718	12.3896	0.00043174	Neg.Binomial.W	0.00140452	0.00286218	0.000440335	-0.00242184	CDC5	Cell division cycle 5-like protein [Source:UniProtKB/Swiss-Prot;Acc:P92948]
AT1G10180	1	3338185	3341628	3444	*	10	8	7	10	2	12	5	1	2	-1.11923	3.97618	0.0461482	Neg.Binomial.W	0.046632	0.00237127	0.000774293	-0.00159698	EXO84C	Exocyst complex component EXO84C [Source:UniProtKB/Swiss-Prot;Acc:Q9SY60]
AT1G10270	1	3363432	3366493	3062	*	6	6	10	10	0	10	3	1	1	-1.09861	5.57232	0.0182465	Neg.Binomial.W	0.0236438	0.00228609	0.000544307	-0.00174178	GRP23	Pentatricopeptide repeat-containing protein At1g10270 [Source:UniProtKB/Swiss-Prot;Acc:Q9SY69]
AT1G10290	1	3370402	3377463	7062	*	8	6	8	13	1	11	3	1	3	-1.21109	4.71574	0.0298877	Neg.Binomial.W	0.0336751	0.00110922	0.000330407	-0.000778816	DRP2A	DRP2A [Source:UniProtKB/TrEMBL;Acc:A0A178WBB3]
AT1G10390	1	3406956	3412874	5919	*	16	12	21	13	11	17	3	3	3	-1.60944	18.7078	1.52355e-05	Neg.Binomial.W	9.18336e-05	0.00253421	0.000506842	-0.00202737	NUP98A	Nuclear pore complex protein NUP98A [Source:UniProtKB/Swiss-Prot;Acc:Q8RY25]
AT1G10760	1	3580830	3590928	10099	*	8	7	7	9	0	12	1	0	1	-1.58924	12.9972	0.000311965	Neg.Binomial.W	0.00113993	0.000709641	6.60131e-05	-0.000643628	GWD1	Alpha-glucan water dikinase 1, chloroplastic [Source:UniProtKB/Swiss-Prot;Acc:Q9SAC6]
AT1G10970	1	3665087	3667139	2053	*	8	9	12	10	0	16	0	2	2	-1.47182	5.06732	0.024381	Neg.Binomial.W	0.0288309	0.00446501	0.000649456	-0.00381555	ZIP4	Zinc transporter 4, chloroplastic [Source:UniProtKB/Swiss-Prot;Acc:O04089]
AT1G11410	1	3840877	3844479	3603	*	15	15	14	14	1	17	3	3	1	-1.69168	6.56023	0.0104283	Neg.Binomial.W	0.0153439	0.00351559	0.000647608	-0.00286798		S-locus lectin protein kinase family protein [Source:TAIR;Acc:AT1G11410]
AT1G11720	1	3951366	3957044	5679	*	14	16	12	14	1	16	3	2	4	-1.40009	6.21865	0.0126412	Neg.Binomial.W	0.0177308	0.0021424	0.000528262	-0.00161413	ATSS3	SS3 [Source:UniProtKB/TrEMBL;Acc:A0A178W4M9]
AT1G12480	1	4257268	4259300	2033	*	10	6	10	7	3	11	4	1	2	-1.21109	12.5844	0.000388983	Neg.Binomial.W	0.00130963	0.00385309	0.00114773	-0.00270536	SLAC1	SLAC1 [Source:UniProtKB/TrEMBL;Acc:A0A178WLC1]
AT1G12770	1	4351019	4353797	2779	*	10	14	14	15	4	16	1	0	2	-1.88454	9.25536	0.00234808	Neg.Binomial.W	0.00532461	0.00437807	0.000359842	-0.00401823	RH47	DEAD-box ATP-dependent RNA helicase 47, mitochondrial [Source:UniProtKB/Swiss-Prot;Acc:Q8W4E1]
AT1G12820	1	4368760	4371298	2539	*	10	13	12	14	10	14	4	4	0	-1.27841	35.7604	0.000553197	QuasiPoisson	0.00165959	0.00479191	0.00105028	-0.00374163	AFB3	Protein AUXIN SIGNALING F-BOX 3 [Source:UniProtKB/Swiss-Prot;Acc:Q9LPW7]
AT1G12960	1	4422707	4423155	449	*	4	16	4	6	0	13	0	0	4	-1.25276	4.4653	0.0345901	Neg.Binomial	0.0374095	0.0159614	0.00296956	-0.0129918	RPL27AA	Putative 60S ribosomal protein L27a-1 [Source:UniProtKB/Swiss-Prot;Acc:Q9LPV3]
AT1G13130	1	4474684	4478005	3322	*	13	16	23	14	4	21	0	2	2	-1.93565	6.25891	0.012357	Neg.Binomial.W	0.0174812	0.00456552	0.000401365	-0.00416416		At1g13130 [Source:UniProtKB/TrEMBL;Acc:Q66GP7]
AT1G13220	1	4515464	4520306	4843	*	10	15	15	15	4	15	2	0	2	-1.74297	32.885	9.77761e-09	Neg.Binomial.W	1.07693e-07	0.00254663	0.000275311	-0.00227132	LINC2	nuclear matrix constituent protein-related [Source:TAIR;Acc:AT1G13220]
AT1G13640	1	4677004	4679862	2859	*	6	12	8	8	1	8	1	2	0	-1.40691	7.52639	0.00608016	Neg.Binomial.W	0.0103942	0.0025067	0.000349773	-0.00215693	PI4KG6	Phosphatidylinositol 4-kinase gamma 6 [Source:UniProtKB/Swiss-Prot;Acc:Q8W4R8]
AT1G13980	1	4788463	4794654	6192	*	11	6	9	15	3	10	3	2	4	-1.09861	5.62043	0.0177522	Neg.Binomial.W	0.0232553	0.00145349	0.000484496	-0.000968992	GN	ARF guanine-nucleotide exchange factor GNOM [Source:UniProtKB/Swiss-Prot;Acc:Q42510]
AT1G14110	1	4830297	4831915	1619	*	37	19	18	22	0	25	2	1	5	-1.75314	9.57256	0.00197507	Neg.Binomial	0.00473798	0.0124562	0.00164711	-0.0108091	FUT9	Probable fucosyltransferase 9 [Source:UniProtKB/Swiss-Prot;Acc:Q9XI77]
AT1G14260	1	4872856	4874907	2052	*	8	8	10	11	0	12	1	2	1	-1.36828	10.2062	0.00139967	Neg.Binomial.W	0.00359714	0.00397986	0.000649773	-0.00333008		At1g14260 [Source:UniProtKB/TrEMBL;Acc:Q4PS45]
AT1G14670	1	5037576	5040597	3022	*	10	10	10	8	9	10	3	3	1	-1.40399	8.35555	0.0038451	Neg.Binomial.W	0.00766559	0.00314361	0.000772116	-0.0023715	TMN2	Transmembrane 9 superfamily member 2 [Source:UniProtKB/Swiss-Prot;Acc:Q940S0]
AT1G15750	1	5414817	5421033	6217	*	25	4	16	21	0	25	4	2	3	-1.39666	5.88744	0.0152493	Neg.Binomial	0.020754	0.00243955	0.000482548	-0.001957	TPL	Protein TOPLESS [Source:UniProtKB/Swiss-Prot;Acc:Q94AI7]
AT1G16710	1	5713794	5722614	8821	*	11	8	11	9	0	11	1	2	2	-1.25276	8.55782	0.00344041	Neg.Binomial.W	0.00708097	0.000944715	0.000188943	-0.000755772	HAC12	Histone acetyltransferase HAC12 [Source:UniProtKB/Swiss-Prot;Acc:Q9FWQ5]
AT1G16800	1	5744484	5755468	10985	*	6	12	9	8	5	16	2	4	4	-1.02962	5.28418	0.0215201	Neg.Binomial.W	0.0262117	0.000849643	0.000303444	-0.000546199		P-loop containing nucleoside triphosphate hydrolases superfamily protein [Source:TAIR;Acc:AT1G16800]
AT1G17050	1	5828915	5831383	2469	*	8	5	10	8	3	9	1	1	1	-1.96944	19.0347	1.28361e-05	Neg.Binomial.W	7.98113e-05	0.00290266	0.000405022	-0.00249764	SPS2	SPS2 [Source:UniProtKB/TrEMBL;Acc:A0A178W8X1]
AT1G17110	1	5845675	5850934	5260	*	14	5	3	10	3	8	3	3	1	-1.12214	3.96126	0.0465589	Neg.Binomial.W	0.0469241	0.00136248	0.000443599	-0.000918885	UBP15	Ubiquitin-specific protease 15 [Source:UniProtKB/TrEMBL;Acc:F4I642]
AT1G17500	1	6017808	6023503	5696	*	10	7	9	12	0	8	3	1	1	-1.17865	6.20496	0.0127393	Neg.Binomial.W	0.0177726	0.00134597	0.000292603	-0.00105337	ALA4	Phospholipid-transporting ATPase [Source:UniProtKB/TrEMBL;Acc:A0A178W5K3]
AT1G17890	1	6154264	6155804	1541	*	10	8	5	12	4	14	1	2	1	-1.89085	14.9549	0.000110113	Neg.Binomial.W	0.000504354	0.00573221	0.000865239	-0.00486697	GER2	Putative GDP-L-fucose synthase 2 [Source:UniProtKB/Swiss-Prot;Acc:Q9LMU0]
AT1G18900	1	6528984	6532697	3714	*	10	4	8	10	2	11	1	4	0	-1.15924	7.5704	0.028445	QuasiPoisson	0.0324425	0.00201939	0.000448752	-0.00157063		Pentatricopeptide repeat (PPR) superfamily protein [Source:UniProtKB/TrEMBL;Acc:F4IDY2]
AT1G19220	1	6627683	6633133	5451	*	4	7	9	12	1	13	3	3	2	-1.05605	5.23173	0.0221785	Neg.Binomial	0.0268553	0.00140647	0.000489207	-0.000917263	ARF19	Auxin response factor 19 [Source:UniProtKB/Swiss-Prot;Acc:Q8RYC8]
AT1G19485	1	6746778	6751609	4832	*	8	8	4	10	2	12	2	2	2	-1.29928	7.76828	0.00531717	Neg.Binomial.W	0.00948967	0.00151766	0.000413907	-0.00110375		Transducin/WD40 repeat-like superfamily protein [Source:UniProtKB/TrEMBL;Acc:F4HP69]
AT1G19835	1	6855899	6860563	4665	*	11	6	11	10	3	8	3	1	1	-1.58924	36.5365	1.49837e-09	Neg.Binomial.W	1.8633e-08	0.00175063	0.00035727	-0.00139335	FPP4	Filament-like plant protein 4 [Source:UniProtKB/Swiss-Prot;Acc:Q0WSY2]
AT1G20400	1	7072192	7076619	4428	*	0	0	0	5	3	6	17	14	13	1.54756	22.5145	0.00209578	QuasiPoisson	0.00491139	0.00052695	0.00331226	0.00278531		Protein of unknown function (DUF1204) [Source:TAIR;Acc:AT1G20400]
AT1G20630	1	7146636	7150180	3545	*	7	8	11	9	2	10	2	1	0	-1.48539	70.0321	5.83464e-17	Neg.Binomial	2.24926e-15	0.00220969	0.000282087	-0.0019276	CAT1	CAT1 [Source:UniProtKB/TrEMBL;Acc:A0A384KXY6]
AT1G20780	1	7217021	7220842	3822	*	9	7	9	7	4	13	2	1	1	-1.81238	82.3658	1.13096e-19	Neg.Binomial.W	8.47669e-18	0.00213675	0.000348857	-0.00178789	PUB44	RING-type E3 ubiquitin transferase [Source:UniProtKB/TrEMBL;Acc:A0A178W875]
AT1G20920	1	7285042	7289943	4902	*	8	8	11	11	1	14	2	1	1	-1.89085	12.4034	0.000428548	Neg.Binomial.W	0.00140004	0.00180199	0.000271998	-0.00152999	RH42	DEAD-box ATP-dependent RNA helicase 42 [Source:UniProtKB/Swiss-Prot;Acc:Q8H0U8]
AT1G20960	1	7301599	7310271	8673	*	11	8	8	11	4	13	3	2	2	-1.36828	41.9809	9.2169e-11	Neg.Binomial.W	1.31597e-09	0.00105692	0.000269034	-0.000787886	BRR2A	DExH-box ATP-dependent RNA helicase DExH12 [Source:UniProtKB/Swiss-Prot;Acc:Q9SYP1]
AT1G21340	1	7476022	7476899	878	*	13	9	13	13	0	9	6	1	1	-1.05209	5.48749	0.019153	Neg.Binomial	0.0240504	0.01082	0.00303721	-0.00778284	DOF1.2	Dof zinc finger protein DOF1.2 [Source:UniProtKB/Swiss-Prot;Acc:P68349]
AT1G21450	1	7508701	7511801	3101	*	11	11	12	18	2	19	1	2	0	-1.88454	8.0456	0.00456143	Neg.Binomial.W	0.00857771	0.00392347	0.000322477	-0.00360099	SCL1	Scarecrow-like protein 1 [Source:UniProtKB/Swiss-Prot;Acc:Q9SDQ3]
AT1G21580	1	7557140	7565914	8775	*	17	12	8	15	2	14	2	0	1	-1.81916	8.22291	0.00413649	Neg.Binomial.W	0.00813579	0.00129155	0.00011396	-0.00117759		Zinc finger C-x8-C-x5-C-x3-H type family protein [Source:TAIR;Acc:AT1G21580]
AT1G21630	1	7581008	7588153	7146	*	14	12	14	16	3	20	4	0	2	-1.55228	14.662	0.00646541	QuasiPoisson	0.0108131	0.00184252	0.000279877	-0.00156265		Calcium-binding EF hand family protein [Source:UniProtKB/TrEMBL;Acc:F4HY32]
AT1G21640	1	7588414	7592890	4477	*	7	11	7	10	0	10	2	1	1	-1.29277	9.52655	0.0020252	Neg.Binomial.W	0.00481413	0.00167523	0.000297818	-0.00137741	NADK2	NAD kinase 2 [Source:UniProtKB/TrEMBL;Acc:F4HY34]
AT1G22060	1	7773063	7781539	8477	*	13	17	7	14	4	15	3	4	2	-1.35812	7.83165	0.00513392	Neg.Binomial.W	0.0093086	0.00137627	0.000353899	-0.00102237		LOCATED IN: vacuole; EXPRESSED IN: 23 plant structures; EXPRESSED DURING: 13 growth stages; BEST Arabidopsis thaliana protein match is: FBD, F-box and Leucine Rich Repeat domains containing protein (TAIR:AT1G22000.1); Ha. [Source:TAIR;Acc:AT1G22060]
AT1G22620	1	7994166	8002989	8824	*	16	5	7	15	1	15	6	1	1	-1.30495	4.88581	0.0270784	Neg.Binomial	0.0310214	0.00111439	0.000302206	-0.000812179	SAC1	ATSAC1 [Source:UniProtKB/TrEMBL;Acc:A0A178WK36]
AT1G22730	1	8046073	8049039	2967	*	12	10	9	10	6	11	2	1	1	-1.981	64.3024	1.06714e-15	Neg.Binomial.W	3.43943e-14	0.00325806	0.000449388	-0.00280867		MA3 domain-containing protein [Source:UniProtKB/TrEMBL;Acc:O80548]
AT1G22770	1	8061751	8067790	6040	*	17	6	18	18	0	19	1	5	3	-1.25276	5.96391	0.0146017	Neg.Binomial	0.0199608	0.00215232	0.000496689	-0.00165563	GI	Protein GIGANTEA [Source:UniProtKB/Swiss-Prot;Acc:Q9SQI2]
AT1G22930	1	8117286	8122151	4866	*	8	7	10	11	3	12	2	1	1	-1.85238	15.5814	7.903e-05	Neg.Binomial.W	0.000390591	0.00174681	0.00027401	-0.0014728		T-complex protein 11 [Source:UniProtKB/TrEMBL;Acc:O23129]
AT1G23030	1	8156504	8159185	2682	*	13	9	9	14	4	9	3	2	3	-1.28785	9.50003	0.00205468	Neg.Binomial.W	0.00485939	0.00360428	0.000994283	-0.00260999	PUB11	RING-type E3 ubiquitin transferase [Source:UniProtKB/TrEMBL;Acc:A0A178WCR1]
AT1G23900	1	8441073	8447681	6609	*	10	6	15	9	1	11	4	0	0	-1.42139	9.58574	0.00196094	Neg.Binomial	0.00473798	0.00131134	0.000201745	-0.0011096	GAMMA-ADR	AP-1 complex subunit gamma-1 [Source:UniProtKB/Swiss-Prot;Acc:Q84K16]
AT1G24190	1	8563510	8570580	7071	*	9	9	11	12	2	12	0	3	1	-1.47182	5.52401	0.0187572	Neg.Binomial.W	0.0239434	0.00129637	0.000188564	-0.00110781	SNL3	SIN3-like 3 [Source:TAIR;Acc:AT1G24190]
AT1G24300	1	8614363	8620664	6302	*	13	8	8	12	3	12	3	0	1	-1.48808	5.50727	0.0189376	Neg.Binomial.W	0.0239752	0.00148101	0.000211573	-0.00126944		GYF domain-containing protein [Source:UniProtKB/TrEMBL;Acc:F4I983]
AT1G24460	1	8665874	8672651	6778	*	8	13	6	11	4	14	3	2	1	-1.54045	9.36062	0.00221697	Neg.Binomial.W	0.00511761	0.001377	0.000295072	-0.00108193		TGN-related, localized SYP41 interacting protein [Source:UniProtKB/TrEMBL;Acc:F4I9A1]
AT1G25360	1	8894380	8897124	2745	*	9	6	11	10	0	15	1	0	5	-1.15268	5.58578	0.0181068	Neg.Binomial	0.0235457	0.00309654	0.000728597	-0.00236794	PCMP-H74	Pentatricopeptide repeat-containing protein At1g25360 [Source:UniProtKB/Swiss-Prot;Acc:Q9FRI5]
AT1G27320	1	9486889	9492632	5744	*	18	3	16	12	0	15	6	1	1	-1.15745	4.22955	0.039726	Neg.Binomial	0.0414462	0.00185701	0.000464253	-0.00139276	AHK3	HK3 [Source:UniProtKB/TrEMBL;Acc:A0A178WL02]
AT1G27430	1	9520825	9527280	6456	*	22	9	16	20	6	18	4	3	2	-1.62049	10.1275	0.00146072	Neg.Binomial.W	0.00372918	0.00234924	0.000464684	-0.00188455		GYF domain-containing protein [Source:UniProtKB/TrEMBL;Acc:F4HSW8]
AT1G27910	1	9720733	9724800	4068	*	12	5	9	12	0	12	2	1	2	-1.25276	7.00579	0.00812465	Neg.Binomial.W	0.0127839	0.00204851	0.000409702	-0.00163881	PUB45	U-box domain-containing protein 45 [Source:UniProtKB/Swiss-Prot;Acc:Q9C7G1]
AT1G28060	1	9778851	9782907	4057	*	11	11	11	12	4	13	3	1	1	-1.82455	28.3723	1.00089e-07	Neg.Binomial.W	1.00219e-06	0.00254704	0.000410813	-0.00213623	RDM16	Protein RDM16 [Source:UniProtKB/Swiss-Prot;Acc:Q9C7E7]
AT1G28180	1	9843023	9844561	1539	*	24	12	26	15	4	49	8	8	2	-1.28402	6.3321	0.0118572	Neg.Binomial	0.0169294	0.0140784	0.00389864	-0.0101798		P-loop containing nucleoside triphosphate hydrolases superfamily protein [Source:TAIR;Acc:AT1G28180]
AT1G28420	1	9979478	9987737	8260	*	17	18	13	15	8	20	6	3	0	-1.39666	20.3698	0.00275414	QuasiPoisson	0.00599842	0.00183616	0.000363196	-0.00147296	RLT1	Homeobox-DDT domain protein RLT1 [Source:UniProtKB/Swiss-Prot;Acc:F4HY56]
AT1G28560	1	10038029	10041544	3516	*	4	9	9	10	1	10	1	0	1	-1.58924	39.1276	3.96997e-10	Neg.Binomial.W	5.3699e-09	0.0020383	0.000189609	-0.00184869	SRD2	snRNA activating complex family protein [Source:TAIR;Acc:AT1G28560]
AT1G29380	1	10283396	10286164	2769	*	3	8	8	10	0	13	1	0	4	-1.09861	4.84625	0.0277063	Neg.Binomial	0.0316937	0.00252799	0.000601902	-0.00192609		Beta-1,3 glucanase [Source:UniProtKB/TrEMBL;Acc:Q6DST9]
AT1G29962	1	10496730	10497287	558	*	38	40	32	35	30	39	4	3	3	-2.37024	71.0306	3.51732e-17	Neg.Binomial.W	1.42729e-15	0.0639188	0.00597372	-0.057945	AGL64	AGAMOUS-like 64 [Source:UniProtKB/TrEMBL;Acc:Q7XJK9]
AT1G30360	1	10715482	10718997	3516	*	13	16	11	14	0	19	2	1	2	-1.59686	9.56913	0.00197877	Neg.Binomial.W	0.00473798	0.00346037	0.000474024	-0.00298635	ERD4	Hyperosmolality-gated Ca2+ permeable channel 3.1 [Source:UniProtKB/TrEMBL;Acc:A0A097NUQ9]
AT1G30925	1	11009888	11012280	2393	*	12	19	12	19	0	14	2	2	3	-1.41099	7.23365	0.00715494	Neg.Binomial.W	0.0117579	0.00529322	0.000975066	-0.00431815		Putative F-box protein At1g30925 [Source:UniProtKB/Swiss-Prot;Acc:P0C2G3]
AT1G30930	1	11014783	11015913	1131	*	10	14	4	18	0	8	1	1	3	-1.32176	4.70734	0.0300341	Neg.Binomial.W	0.0337064	0.00795756	0.00147362	-0.00648394		Putative F-box protein At1g30930 [Source:UniProtKB/Swiss-Prot;Acc:P0C2D0]
AT1G31250	1	11166557	11167547	991	*	20	21	18	24	30	21	0	2	2	-2.30259	46.1183	1.11322e-11	Neg.Binomial	1.90731e-10	0.0225362	0.00134544	-0.0211907		At1g31250 [Source:UniProtKB/TrEMBL;Acc:Q58CN2]
AT1G31280	1	11181504	11185396	3893	*	6	6	9	9	3	12	3	0	0	-1.44692	4.47166	0.0344615	Neg.Binomial.W	0.0374095	0.00192653	0.000256871	-0.00166966	AGO2	Protein argonaute 2 [Source:UniProtKB/Swiss-Prot;Acc:Q9SHF3]
AT1G31780	1	11391199	11394748	3550	*	8	8	10	10	6	9	4	0	3	-1.04732	6.86356	0.00879709	Neg.Binomial	0.0134043	0.00239437	0.000657277	-0.00173709		At1g31780 [Source:UniProtKB/TrEMBL;Acc:Q6NMI3]
AT1G31930	1	11464934	11469207	4274	*	11	9	6	10	0	10	1	2	3	-1.06087	5.43198	0.0197712	Neg.Binomial.W	0.024706	0.00179379	0.000467946	-0.00132585	XLG3	Extra-large guanine nucleotide-binding protein 3 [Source:UniProtKB/Swiss-Prot;Acc:Q9C516]
AT1G32530	1	11759427	11762635	3209	*	8	9	9	8	6	9	1	1	0	-1.70475	63.7664	1.40084e-15	Neg.Binomial	4.00019e-14	0.00254493	0.000207749	-0.00233718	MIP1	MND1-interacting protein 1 [Source:UniProtKB/Swiss-Prot;Acc:Q8RX22]
AT1G32570	1	11776765	11777557	793	*	6	11	11	7	4	10	3	0	2	-1.23474	4.25346	0.0391705	Neg.Binomial.W	0.0410332	0.0102984	0.00210172	-0.00819672		Uncharacterized protein T9G5.6 [Source:UniProtKB/TrEMBL;Acc:Q9C7Y3]
AT1G32750	1	11846247	11856765	10519	*	19	17	15	14	9	22	7	0	3	-1.36688	18.2202	0.00370746	QuasiPoisson	0.00746331	0.00152106	0.000316887	-0.00120417	TAF1	Transcription initiation factor TFIID subunit 1 [Source:UniProtKB/Swiss-Prot;Acc:Q8LRK9]
AT1G32810	1	11881311	11886015	4705	*	13	13	7	10	5	13	3	4	4	-1.01983	25.5794	4.24544e-07	Neg.Binomial.W	3.83051e-06	0.00216082	0.000779313	-0.00138151		Location of EST 206I21T7, gb [Source:UniProtKB/TrEMBL;Acc:Q9MAQ7]
AT1G33010	1	11959287	11960591	1305	*	6	11	9	15	0	10	1	1	4	-1.15268	6.47677	0.0109294	Neg.Binomial	0.0159311	0.00651341	0.00153257	-0.00498084		Putative F-box protein At1g33010 [Source:UniProtKB/Swiss-Prot;Acc:Q9MAP2]
AT1G33390	1	12099482	12104680	5199	*	16	16	12	11	5	16	2	0	2	-1.76766	4.6667	0.030753	Neg.Binomial.W	0.0342638	0.00243637	0.00025646	-0.00217991	FAS4	FAS4 [Source:UniProtKB/TrEMBL;Acc:A0A178WIP4]
AT1G33700	1	12208308	12214313	6006	*	4	7	8	10	6	9	1	3	2	-1.29928	20.3745	0.00275245	QuasiPoisson	0.00599842	0.001221	0.000333	-0.000888001		Non-lysosomal glucosylceramidase [Source:UniProtKB/TrEMBL;Acc:F4HR96]
AT1G34110	1	12417012	12421792	4781	*	12	8	3	11	3	11	2	1	2	-1.56862	9.41756	0.00214918	Neg.Binomial.W	0.00500609	0.00167329	0.000348602	-0.00132469		Probable LRR receptor-like serine/threonine-protein kinase At1g34110 [Source:UniProtKB/Swiss-Prot;Acc:C0LGF5]
AT1G34220	1	12462849	12466089	3241	*	11	5	9	9	0	14	1	1	0	-1.6864	12.2424	0.000467162	Neg.Binomial.W	0.00147469	0.00246837	0.000205698	-0.00226268		Regulator of Vps4 activity in the MVB pathway protein [Source:UniProtKB/TrEMBL;Acc:F4HUX0]
AT1G35500	1	13066087	13066596	510	*	44	13	34	31	2	41	2	6	6	-1.77374	9.48511	0.00207147	Neg.Binomial	0.0048841	0.0539216	0.00915033	-0.0447712		Uncharacterized protein F12A4.10 [Source:UniProtKB/TrEMBL;Acc:Q9C8Q1]
AT1G35580	1	13122082	13125328	3247	*	14	9	11	14	0	13	1	4	1	-1.31432	4.33194	0.0374035	Neg.Binomial.W	0.0397767	0.0031311	0.000615953	-0.00251514	CINV1	Alkaline/neutral invertase CINV1 [Source:UniProtKB/Swiss-Prot;Acc:Q9LQF2]
AT1G35660	1	13192608	13198142	5535	*	6	7	10	10	1	10	2	3	1	-1.29928	6.54873	0.0104959	Neg.Binomial.W	0.015414	0.0013249	0.000361337	-0.000963565		unknown protein; FUNCTIONS IN: molecular_function unknown; INVOLVED IN: biological_process unknown; LOCATED IN: plasma membrane; EXPRESSED IN: 19 plant structures; EXPRESSED DURING: 11 growth stages; Ha. [Source:TAIR;Acc:AT1G35660]
AT1G36160	1	13533168	13544015	10848	*	13	3	9	12	2	10	1	1	3	-1.58924	6.53353	0.010586	Neg.Binomial.W	0.0154873	0.000752827	0.000153638	-0.000599189	ACC1	Acetyl-CoA carboxylase 1 [Source:UniProtKB/Swiss-Prot;Acc:Q38970]
AT1G36180	1	13545965	13558600	12636	*	13	19	17	18	5	14	6	5	4	-1.05315	6.92724	0.00848926	Neg.Binomial.W	0.0130643	0.00113433	0.000395695	-0.00073863	ACC2	Acetyl-CoA carboxylase 2 [Source:UniProtKB/Swiss-Prot;Acc:F4I1L3]
AT1G40104	1	15081952	15085893	3942	*	6	6	1	2	4	2	4	15	10	1.01592	6.85403	0.0345084	QuasiPoisson	0.0374095	0.000887874	0.00245222	0.00156435		unknown protein; FUNCTIONS IN: molecular_function unknown; INVOLVED IN: biological_process unknown; LOCATED IN: cellular_component unknown; BEST Arabidopsis thaliana protein match is: unknown protein (TAIR:AT2G08986.1); Ha. [Source:TAIR;Acc:AT1G40104]
AT1G44120	1	16780059	16787623	7565	*	8	7	7	12	4	9	1	4	2	-1.21109	5.48121	0.0192219	Neg.Binomial.W	0.0240977	0.00103547	0.000308438	-0.000727032		Armadillo/beta-catenin-like repeat ; C2 calcium/lipid-binding domain (CaLB) protein [Source:TAIR;Acc:AT1G44120]
AT1G45160	1	17083077	17090588	7512	*	10	9	6	13	2	10	1	2	3	-1.42712	7.84354	0.00510026	Neg.Binomial.W	0.00929622	0.00110934	0.000266241	-0.000843095		Protein kinase superfamily protein [Source:UniProtKB/TrEMBL;Acc:F4HPN1]
AT1G45207	1	17130350	17133809	3460	*	12	4	13	12	0	12	3	0	0	-1.59263	8.56972	0.003418	Neg.Binomial	0.00708097	0.00255299	0.000289017	-0.00226397		Remorin family protein [Source:UniProtKB/TrEMBL;Acc:F4HRB5]
AT1G45545	1	17180615	17183237	2623	*	20	20	20	18	11	17	1	3	1	-2.36085	45.7911	1.31563e-11	Neg.Binomial.W	2.15819e-10	0.00673529	0.000635405	-0.00609989		Plant protein of unknown function (DUF827) [Source:TAIR;Acc:AT1G45545]
AT1G46696	1	17261860	17264183	2324	*	4	9	1	0	2	0	6	16	6	1.03609	5.73158	0.0166625	Neg.Binomial	0.0221695	0.00114745	0.00401606	0.00286862		Uncharacterized protein F2G19.33 [Source:UniProtKB/TrEMBL;Acc:Q9C631]
AT1G47389	1	17378580	17379391	812	*	10	17	8	20	2	17	4	4	2	-1.30833	4.69165	0.0303096	Neg.Binomial.W	0.0338676	0.0151888	0.00410509	-0.0110837		unknown protein; FUNCTIONS IN: molecular_function unknown; INVOLVED IN: biological_process unknown; LOCATED IN: cellular_component unknown; Ha. [Source:TAIR;Acc:AT1G47389]
AT1G47660	1	17533941	17535551	1611	*	0	0	3	2	3	4	1	10	12	1.06087	6.77791	0.0352482	QuasiPoisson	0.0380089	0.00124146	0.00475895	0.00351748		unknown protein; Ha. [Source:TAIR;Acc:AT1G47660]
AT1G48570	1	17953870	17957719	3850	*	16	6	7	8	2	10	2	3	3	-1.11923	4.93844	0.0262657	Neg.Binomial.W	0.0303611	0.00212121	0.000692641	-0.00142857		T1N15.19 [Source:UniProtKB/TrEMBL;Acc:Q9LP67]
AT1G49340	1	18252050	18264672	12623	*	19	11	10	10	2	15	6	1	3	-1.20896	7.51571	0.00611633	Neg.Binomial	0.0104329	0.000884629	0.000264068	-0.00062056	PI4KA1	Phosphatidylinositol 4-kinase alpha 1 [Source:UniProtKB/Swiss-Prot;Acc:Q9SXA1]
AT1G49530	1	18332429	18333689	1261	*	9	6	16	12	5	12	1	2	1	-2.0149	17.2318	3.30858e-05	Neg.Binomial.W	0.000182208	0.00793021	0.00105736	-0.00687285	GGPP6	Geranylgeranyl pyrophosphate synthase 6, mitochondrial [Source:UniProtKB/Swiss-Prot;Acc:O22043]
AT1G49540	1	18333623	18337520	3898	*	16	8	9	12	2	14	5	0	1	-1.31432	10.4171	0.00124852	Neg.Binomial	0.00326309	0.00260818	0.000513084	-0.00209509	ELP2	Elongator protein 2 [Source:UniProtKB/TrEMBL;Acc:F4I1S8]
AT1G50350	1	18648645	18649227	583	*	25	22	23	16	8	24	2	2	1	-2.4681	23.8954	1.01713e-06	Neg.Binomial.W	8.61766e-06	0.0337336	0.00285878	-0.0308748		BEST Arabidopsis thaliana protein match is: RING/U-box superfamily protein (TAIR:AT3G19950.1); Ha. [Source:TAIR;Acc:AT1G50350]
AT1G50360	1	18649706	18657400	7695	*	5	8	6	12	6	10	3	1	2	-1.36524	17.016	0.0044314	QuasiPoisson	0.00847793	0.00101798	0.000259909	-0.000758068	VIII-A	Myosin-3 [Source:UniProtKB/Swiss-Prot;Acc:F4I507]
AT1G50820	1	18827706	18834861	7156	*	8	14	11	28	14	23	4	9	5	-1.00145	9.36844	0.00220753	Neg.Binomial	0.00511114	0.00228247	0.000838457	-0.00144401		Aminotransferase-like, plant mobile domain family protein [Source:TAIR;Acc:AT1G50820]
AT1G51520	1	19106687	19109648	2962	*	16	33	17	31	3	35	0	6	5	-1.61656	10.7272	0.0010557	Neg.Binomial	0.0028262	0.00759622	0.0012379	-0.00635832		RNA-binding (RRM/RBD/RNP motifs) family protein [Source:UniProtKB/TrEMBL;Acc:F4I9J8]
AT1G52520	1	19565601	19568391	2791	*	11	7	7	12	3	10	2	2	0	-1.38629	22.4695	2.13504e-06	Neg.Binomial.W	1.73275e-05	0.00298579	0.000477726	-0.00250806	FRS6	Protein FAR1-RELATED SEQUENCE 6 [Source:UniProtKB/Swiss-Prot;Acc:Q9SSQ4]
AT1G52905	1	19706047	19706885	839	*	16	22	9	6	2	12	2	4	2	-1.4321	5.05583	0.0245432	Neg.Binomial.W	0.028934	0.0133095	0.00317839	-0.0101311		At1g52905 [Source:UniProtKB/TrEMBL;Acc:Q1EBU8]
AT1G53480	1	19963047	19964712	1666	*	30	31	30	17	2	44	9	6	2	-1.51059	7.88452	0.00498597	Neg.Binomial	0.00917466	0.0154062	0.00340136	-0.0120048	MRD1	Mto 1 responding down 1 [Source:UniProtKB/TrEMBL;Acc:Q9LPG4]
AT1G53490	1	19963267	19966952	3686	*	32	33	32	17	4	45	9	6	1	-1.62801	9.91288	0.00164126	Neg.Binomial	0.00408837	0.00737023	0.00144692	-0.00592331	HEI10	E3 ubiquitin-protein ligase CCNB1IP1 homolog [Source:UniProtKB/Swiss-Prot;Acc:F4HRI2]
AT1G54710	1	20416770	20421156	4387	*	9	13	12	13	6	13	0	1	1	-1.97408	15.0518	0.0001046	Neg.Binomial.W	0.000491746	0.00250741	0.000151964	-0.00235544	ATG18H	Autophagy-related protein 18h [Source:UniProtKB/Swiss-Prot;Acc:Q8H1Q5]
AT1G54760	1	20433912	20434397	486	*	20	21	20	17	10	25	6	9	0	-1.1956	15.3957	0.00572149	QuasiPoisson	0.00995771	0.0387517	0.0102881	-0.0284636	AGL85	AGAMOUS-like 85 [Source:UniProtKB/TrEMBL;Acc:Q9ZVL8]
AT1G55130	1	20569573	20572489	2917	*	8	8	8	6	7	5	0	1	2	-1.38629	7.01774	0.00807062	Neg.Binomial.W	0.0127248	0.00239973	0.000342818	-0.00205691	TMN6	Transmembrane 9 superfamily member 6 [Source:UniProtKB/Swiss-Prot;Acc:Q9C720]
AT1G55180	1	20585008	20587723	2716	*	13	9	10	9	7	14	1	2	2	-1.82455	88.2151	5.87113e-21	Neg.Binomial.W	5.6583e-19	0.00380461	0.000613648	-0.00319097	PLDALPHA4	Phospholipase D alpha 4 [Source:UniProtKB/Swiss-Prot;Acc:Q9C888]
AT1G55310	1	20629698	20633007	3310	*	10	8	11	13	1	16	1	3	2	-1.59263	7.04524	0.0079476	Neg.Binomial.W	0.0125566	0.0029708	0.00060423	-0.00236657	SR33	SC35-like splicing factor 33 [Source:TAIR;Acc:AT1G55310]
AT1G55350	1	20653740	20665110	11371	*	11	13	14	15	2	19	3	4	1	-1.53148	5.23037	0.0221958	Neg.Binomial.W	0.0268553	0.00108463	0.000234515	-0.000850116	DEK1	Calpain-type cysteine protease family [Source:UniProtKB/TrEMBL;Acc:F4I0A4]
AT1G55540	1	20734446	20743188	8743	*	18	13	15	14	1	18	5	1	3	-1.47908	9.20973	0.00240732	Neg.Binomial	0.00542703	0.00150597	0.000343132	-0.00116284	NUP214	Nuclear pore complex protein NUP214 [Source:UniProtKB/Swiss-Prot;Acc:F4I1T7]
AT1G55860	1	20879900	20893268	13369	*	19	18	18	17	2	18	5	3	3	-1.43075	6.78074	0.00921468	Neg.Binomial.W	0.013849	0.00114693	0.000274266	-0.000872666	UPL1	E3 ubiquitin-protein ligase UPL1 [Source:UniProtKB/Swiss-Prot;Acc:Q8GY23]
AT1G58025	1	21457667	21462243	4577	*	14	7	5	11	2	7	0	0	1	-1.8718	14.0383	0.00719856	QuasiPoisson	0.0117587	0.00167504	7.28279e-05	-0.00160221		DNA-binding bromodomain-containing protein [Source:UniProtKB/TrEMBL;Acc:F4I9P7]
AT1G58215	1	21554927	21558187	3261	*	8	10	8	8	6	6	4	1	0	-1.17865	37.0136	1.17306e-09	Neg.Binomial	1.50738e-08	0.00235102	0.000511091	-0.00183993	NET2A	Protein NETWORKED 2A [Source:UniProtKB/Swiss-Prot;Acc:P0DMS1]
AT1G58250	1	21587060	21601740	14681	*	17	6	16	17	1	11	3	0	2	-1.53148	10.0855	0.00149443	Neg.Binomial	0.00380266	0.000771973	0.000113525	-0.000658447	SAB	HYPERSENSITIVE TO PI STARVATION 4 [Source:UniProtKB/TrEMBL;Acc:F4I9T6]
AT1G59610	1	21893142	21901086	7945	*	9	5	12	10	1	13	5	1	3	-1.02165	4.95868	0.02596	Neg.Binomial	0.0300979	0.00104888	0.000377596	-0.000671282	DRP2B	Dynamin-2B [Source:UniProtKB/Swiss-Prot;Acc:Q9LQ55]
AT1G60200	1	22200694	22205400	4707	*	5	7	4	9	6	11	2	0	1	-1.38629	7.10331	0.00769419	Neg.Binomial.W	0.0123075	0.00148715	0.00021245	-0.0012747		Splicing factor PWI domain-containing protein / RNA recognition motif (RRM)-containing protein [Source:UniProtKB/TrEMBL;Acc:Q8VY15]
AT1G61475	1	22679770	22680771	1002	*	17	2	6	16	0	20	1	0	1	-1.90211	9.94691	0.00161119	Neg.Binomial.W	0.00404635	0.0101464	0.000665336	-0.00948104		ATP binding / protein kinase [Source:UniProtKB/TrEMBL;Acc:F4HVB3]
AT1G61690	1	22782427	22786942	4516	*	10	7	9	7	2	11	0	2	2	-1.31219	51.6152	6.75168e-13	Neg.Binomial.W	1.30139e-11	0.00169767	0.000295247	-0.00140242		At1g61690 [Source:UniProtKB/TrEMBL;Acc:Q6NPS1]
AT1G62310	1	23033403	23039787	6385	*	16	15	14	16	5	19	3	2	4	-1.55228	12.3774	0.000434568	Neg.Binomial.W	0.00140778	0.00221874	0.000469851	-0.00174889		Transcription factor jumonji (JmjC) domain-containing protein (Fragment) [Source:UniProtKB/TrEMBL;Acc:C0SV12]
AT1G62320	1	23041408	23045426	4019	*	10	13	9	8	2	16	2	1	3	-1.57554	7.91533	0.00490177	Neg.Binomial.W	0.00904131	0.00240524	0.000497636	-0.00190761		CSC1-like protein At1g62320 [Source:UniProtKB/Swiss-Prot;Acc:F4HYR3]
AT1G62580	1	23173286	23176931	3646	*	16	19	17	28	8	25	10	3	2	-1.32619	14.7413	0.000123317	Neg.Binomial	0.000552776	0.00516548	0.00137137	-0.00379411		Flavin-binding monooxygenase family protein [Source:TAIR;Acc:AT1G62580]
AT1G62750	1	23233434	23236447	3014	*	11	9	13	8	2	11	1	3	0	-1.45529	5.48759	0.0191519	Neg.Binomial.W	0.0240504	0.00298607	0.00044238	-0.00254369	CPEFG	Elongation factor G, chloroplastic [Source:UniProtKB/Swiss-Prot;Acc:Q9SI75]
AT1G62830	1	23264486	23267221	2736	*	6	9	10	13	3	13	1	4	2	-1.34993	6.10118	0.0135092	Neg.Binomial.W	0.0187284	0.00328947	0.000852827	-0.00243665	LDL1	Lysine-specific histone demethylase 1 homolog 1 [Source:UniProtKB/Swiss-Prot;Acc:Q8VXV7]
AT1G63300	1	23481907	23486220	4314	*	27	23	21	18	6	23	3	5	4	-1.59263	10.9545	0.000933774	Neg.Binomial.W	0.00256206	0.0045588	0.000927214	-0.00363159		Myosin heavy chain-related protein [Source:UniProtKB/TrEMBL;Acc:Q9C8T4]
AT1G63340	1	23491882	23494019	2138	*	11	2	10	14	0	16	2	3	0	-1.30495	5.34633	0.0207659	Neg.Binomial	0.0256168	0.00413159	0.000779545	-0.00335204		Flavin-containing monooxygenase family protein [Source:TAIR;Acc:AT1G63340]
AT1G64330	1	23870885	23874201	3317	*	10	9	10	11	6	15	0	0	0	-2.41293	65.9796	8.26912e-05	QuasiPoisson	0.000406082	0.00306502	0	-0.00306502		At1g64330 [Source:UniProtKB/TrEMBL;Acc:Q9C7V7]
AT1G64570	1	23978613	23983925	5313	*	8	5	6	9	2	12	2	1	1	-1.65823	11.367	0.000747622	Neg.Binomial.W	0.00213488	0.00131752	0.000250957	-0.00106657	DUO3	Homeodomain-like superfamily protein [Source:UniProtKB/TrEMBL;Acc:F4I6S6]
AT1G64740	1	24050006	24052487	2482	*	11	12	14	15	4	11	1	1	0	-1.98787	15.4399	8.51721e-05	Neg.Binomial.W	0.000415618	0.00449906	0.000268601	-0.00423046	TUBA1	Tubulin alpha-1 chain [Source:UniProtKB/Swiss-Prot;Acc:P11139]
AT1G65010	1	24149208	24154412	5205	*	17	18	12	20	17	20	5	0	4	-1.52243	118.986	1.05485e-27	Neg.Binomial	4.06643e-25	0.00333013	0.000576369	-0.00275376		Putative WEB family protein At1g65010, chloroplastic [Source:UniProtKB/Swiss-Prot;Acc:F4I8B9]
AT1G65440	1	24306545	24314639	8095	*	16	15	11	10	5	19	4	4	2	-1.335	8.10931	0.00440386	Neg.Binomial.W	0.00846727	0.00156475	0.000411777	-0.00115298	SPT6	Transcription elongation factor SPT6 homolog [Source:UniProtKB/Swiss-Prot;Acc:A8MS85]
AT1G66840	1	24933777	24936512	2736	*	6	8	7	7	8	9	1	0	1	-1.62924	12.1336	0.000495227	Neg.Binomial.W	0.0015396	0.00274123	0.000243665	-0.00249756	PMI2	WEB2 [Source:UniProtKB/TrEMBL;Acc:A0A178WIG7]
AT1G67230	1	25151211	25156389	5179	*	10	8	11	8	5	12	2	2	1	-1.6864	74.3952	6.3943e-18	Neg.Binomial	3.28667e-16	0.00173779	0.000321812	-0.00141597	CRWN1	Protein CROWDED NUCLEI 1 [Source:UniProtKB/Swiss-Prot;Acc:F4HRT5]
AT1G67530	1	25307617	25311308	3692	*	14	7	6	10	0	13	3	2	2	-1.02962	4.54619	0.0329921	Neg.Binomial.W	0.036132	0.00225713	0.000631997	-0.00162514	PUB7	RING-type E3 ubiquitin transferase [Source:UniProtKB/TrEMBL;Acc:A0A178W7M9]
AT1G67790	1	25417542	25420099	2558	*	8	6	8	11	0	10	0	0	2	-1.58924	11.0668	0.0126484	QuasiPoisson	0.0177308	0.00280167	0.00026062	-0.00254105	SEOC	Protein SIEVE ELEMENT OCCLUSION C [Source:UniProtKB/Swiss-Prot;Acc:Q9FXE2]
AT1G68020	1	25496928	25500584	3657	*	13	9	12	13	0	12	3	1	1	-1.4018	7.05107	0.00792178	Neg.Binomial.W	0.0125566	0.00268891	0.000455747	-0.00223316	TPS6	Alpha,alpha-trehalose-phosphate synthase [UDP-forming] 6 [Source:UniProtKB/Swiss-Prot;Acc:Q94AH8]
AT1G68720	1	25804392	25809031	4640	*	11	12	8	9	5	9	1	1	2	-1.90954	16.6187	4.56978e-05	Neg.Binomial.W	0.00024812	0.00193966	0.000287356	-0.0016523	TADA	tRNA(adenine(34)) deaminase, chloroplastic [Source:UniProtKB/Swiss-Prot;Acc:Q9S7I0]
AT1G68790	1	25834686	25839541	4856	*	7	8	8	8	9	8	1	0	1	-1.6864	230.98	1.28502e-06	QuasiPoisson	1.07691e-05	0.00164745	0.000137287	-0.00151016	CRWN3	Protein CROWDED NUCLEI 3 [Source:UniProtKB/Swiss-Prot;Acc:Q9CA42]
AT1G68890	1	25896854	25906714	9861	*	7	7	9	10	4	11	3	3	2	-1.09861	6.62734	0.0100425	Neg.Binomial.W	0.0148847	0.000811277	0.000270426	-0.000540851	PHYLLO	Protein PHYLLO, chloroplastic [Source:UniProtKB/Swiss-Prot;Acc:Q15KI9]
AT1G69360	1	26072284	26076374	4091	*	12	8	10	9	2	9	3	1	1	-1.60944	9.92496	0.00163053	Neg.Binomial.W	0.00408161	0.00203699	0.000407398	-0.00162959		Plant protein of unknown function (DUF863) [Source:TAIR;Acc:AT1G69360]
AT1G69940	1	26343275	26345058	1784	*	22	36	17	41	0	35	5	10	4	-1.27206	5.46439	0.0194078	Neg.Binomial	0.0242913	0.0141069	0.00355007	-0.0105568	PPME1	Pectinesterase PPME1 [Source:UniProtKB/Swiss-Prot;Acc:Q84WM7]
AT1G70070	1	26390016	26394196	4181	*	11	10	16	15	6	17	2	6	1	-1.42712	4.31555	0.0377656	Neg.Binomial.W	0.0398866	0.00298972	0.000717532	-0.00227218	ISE2	DExH-box ATP-dependent RNA helicase DExH15 chloroplastic [Source:UniProtKB/Swiss-Prot;Acc:B9DFG3]
AT1G70320	1	26488454	26501652	13199	*	19	14	16	23	5	17	4	2	8	-1.21109	12.8136	0.000344116	Neg.Binomial	0.00122264	0.00118696	0.000353562	-0.000833396	UPL2	E3 ubiquitin-protein ligase UPL2 [Source:UniProtKB/Swiss-Prot;Acc:Q8H0T4]
AT1G70340	1	26503961	26506672	2712	*	17	12	10	12	3	12	0	3	0	-1.79176	4.31932	0.0376819	Neg.Binomial.W	0.039875	0.00405605	0.000368732	-0.00368732		At1g70340 [Source:UniProtKB/TrEMBL;Acc:O64602]
AT1G70830	1	26709889	26711587	1699	*	31	15	30	14	3	34	6	1	3	-1.84845	11.6451	0.000643718	Neg.Binomial	0.00187286	0.0124583	0.00196194	-0.0104964	MLP28	MLP-like protein 28 [Source:UniProtKB/Swiss-Prot;Acc:Q9SSK9]
AT1G71710	1	26973567	26981046	7480	*	15	14	12	11	0	14	3	3	3	-1.09861	5.56275	0.0183466	Neg.Binomial.W	0.0236938	0.00147059	0.00040107	-0.00106952	IP5P3	Type IV inositol polyphosphate 5-phosphatase 3 [Source:UniProtKB/Swiss-Prot;Acc:Q8H0Z6]
AT1G72390	1	27245082	27251672	6591	*	11	7	14	14	2	15	3	2	1	-1.65823	8.14378	0.00432091	Neg.Binomial.W	0.00838628	0.00159308	0.000303444	-0.00128964	PHL	CONTAINS InterPro DOMAIN/s: Spt20 family (InterPro:IPR021950); Ha. [Source:TAIR;Acc:AT1G72390]
AT1G72410	1	27251710	27257081	5372	*	13	17	10	19	4	16	3	2	2	-1.73039	13.1933	0.000280958	Neg.Binomial.W	0.00106186	0.00245098	0.000434351	-0.00201663		COP1-interacting protein-like protein [Source:UniProtKB/TrEMBL;Acc:F4IDB4]
AT1G72700	1	27365772	27371784	6013	*	7	11	11	11	4	10	2	2	2	-1.50408	12.791	0.000348284	Neg.Binomial.W	0.00122615	0.00149676	0.000332613	-0.00116414	ALA5	Probable phospholipid-transporting ATPase 5 [Source:UniProtKB/Swiss-Prot;Acc:Q9SGG3]
AT1G74260	1	27922725	27927962	5238	*	22	17	21	19	5	22	4	4	9	-1.13708	4.34678	0.037079	Neg.Binomial.W	0.0395406	0.00337279	0.00108184	-0.00229095	PUR4	Probable phosphoribosylformylglycinamidine synthase, chloroplastic/mitochondrial [Source:UniProtKB/Swiss-Prot;Acc:Q9M8D3]
AT1G74540	1	28013180	28015049	1870	*	7	7	10	6	2	10	2	1	1	-1.65823	9.52284	0.0020293	Neg.Binomial.W	0.00481413	0.00374332	0.000713012	-0.0030303	CYP98A8	Cytochrome P450 98A8 [Source:UniProtKB/Swiss-Prot;Acc:Q9CA61]
AT1G74550	1	28016045	28017711	1667	*	10	7	9	10	4	12	2	0	1	-1.57554	28.0282	1.19562e-07	Neg.Binomial.W	1.16686e-06	0.00519896	0.00059988	-0.00459908	CYP98A9	Cytochrome P450 98A9 [Source:UniProtKB/Swiss-Prot;Acc:Q9CA60]
AT1G74720	1	28074927	28078831	3905	*	21	19	20	35	8	30	7	2	2	-1.79931	21.8767	2.90745e-06	Neg.Binomial	2.26428e-05	0.00567648	0.000938967	-0.00473752	QKY	Protein QUIRKY [Source:UniProtKB/Swiss-Prot;Acc:B8XCH5]
AT1G74750	1	28085753	28089642	3890	*	11	4	9	12	0	10	1	1	0	-1.64866	12.0956	0.000505418	Neg.Binomial.W	0.00155871	0.00197087	0.00017138	-0.00179949		Pentatricopeptide repeat-containing protein At1g74750 [Source:UniProtKB/Swiss-Prot;Acc:Q9SSF9]
AT1G75120	1	28196857	28198945	2089	*	10	7	8	13	1	10	3	2	0	-1.23474	4.0015	0.0454599	Neg.Binomial.W	0.0462395	0.00390937	0.00079783	-0.00311154	RRA1	Arabinosyltransferase RRA1 [Source:UniProtKB/Swiss-Prot;Acc:Q9C9Q6]
AT1G75310	1	28260801	28266323	5523	*	14	12	14	14	6	17	4	5	2	-1.25276	29.0258	7.14192e-08	Neg.Binomial.W	7.24529e-07	0.00232362	0.00066389	-0.00165973	AUL1	auxin-like 1 protein [Source:TAIR;Acc:AT1G75310]
AT1G76780	1	28814434	28822256	7823	*	8	9	9	7	7	14	3	2	1	-1.50408	9.81661	0.00172943	Neg.Binomial.W	0.00425283	0.00115045	0.000255656	-0.000894797		HSP20-like chaperones superfamily protein [Source:TAIR;Acc:AT1G76780]
AT1G77230	1	29016120	29019768	3649	*	12	11	11	12	9	18	4	1	1	-1.80555	16.336	5.30475e-05	Neg.Binomial	0.000282066	0.00333425	0.000548095	-0.00278615		At1g77230 [Source:UniProtKB/TrEMBL;Acc:Q8VZL0]
AT1G77240	1	29017958	29019789	1832	*	12	11	11	12	9	18	4	1	1	-1.80555	16.336	5.30475e-05	Neg.Binomial	0.000282066	0.00664119	0.0010917	-0.00554949	AEE4	AAE2 [Source:UniProtKB/TrEMBL;Acc:A0A178WCK9]
AT1G77360	1	29071983	29073729	1747	*	8	9	8	7	3	9	2	2	1	-1.4816	14.3717	0.000150038	Neg.Binomial	0.000647185	0.00419767	0.000954016	-0.00324366		Pentatricopeptide repeat-containing protein At1g77360, mitochondrial [Source:UniProtKB/Swiss-Prot;Acc:Q9FVX2]
AT1G77460	1	29103608	29111956	8349	*	9	5	11	12	1	17	1	5	3	-1.11696	4.9509	0.0260771	Neg.Binomial	0.0301884	0.00109794	0.000359324	-0.000738611	CSI3	Protein CELLULOSE SYNTHASE INTERACTIVE 3 [Source:UniProtKB/Swiss-Prot;Acc:F4I718]
AT1G77580	1	29144025	29147646	3622	*	8	10	8	8	2	10	2	1	1	-1.7492	13.7887	0.000204564	Neg.Binomial.W	0.000817198	0.00211669	0.000368121	-0.00174857	FPP1	Filament-like plant protein 1 [Source:UniProtKB/Swiss-Prot;Acc:Q9CAP9]
AT1G79280	1	29818970	29833016	14047	*	17	7	15	10	7	10	4	1	3	-1.41707	7.15727	0.00746609	Neg.Binomial.W	0.0120678	0.000783085	0.000189839	-0.000593246	NUA	nuclear pore anchor [Source:TAIR;Acc:AT1G79280]
AT1G79820	1	30022260	30027634	5375	*	9	11	9	9	3	8	1	0	1	-1.70475	33.5361	0.000669645	QuasiPoisson	0.00193369	0.00151938	0.000124031	-0.00139535	SGB1	Probable plastidic glucose transporter 3 [Source:UniProtKB/Swiss-Prot;Acc:Q2V4B9]
AT1G79830	1	30027569	30033907	6339	*	10	6	9	10	5	10	3	1	3	-1.27297	7.04792	0.00793571	Neg.Binomial.W	0.0125566	0.00131461	0.000368092	-0.000946522	GC5	Golgin Putative 5 [Source:UniProtKB/TrEMBL;Acc:F4HQB9]
AT1G79950	1	30073524	30080778	7255	*	11	13	8	11	4	17	3	2	3	-1.38629	9.90407	0.00164914	Neg.Binomial.W	0.00408837	0.00147025	0.000367563	-0.00110269	RTEL1	Regulator of telomere elongation helicase 1 homolog [Source:UniProtKB/Swiss-Prot;Acc:F4HQE2]
AT1G80490	1	30260818	30267125	6308	*	9	9	13	14	1	9	3	4	2	-1.11696	4.71599	0.0298833	Neg.Binomial.W	0.0336751	0.00145318	0.000475587	-0.000977595	TPR1	Topless-related protein 1 [Source:UniProtKB/Swiss-Prot;Acc:Q0WV90]
AT1G80600	1	30298462	30300658	2197	*	9	11	9	7	3	10	0	2	0	-1.70475	21.167	4.20958e-06	Neg.Binomial	2.847e-05	0.00371719	0.000303444	-0.00341375	WIN1	Acetylornithine aminotransferase, chloroplastic/mitochondrial [Source:UniProtKB/Swiss-Prot;Acc:Q9M8M7]
AT1G80740	1	30342394	30347048	4655	*	16	4	11	10	0	22	3	2	1	-1.34373	4.27766	0.0386165	Neg.Binomial.W	0.0405631	0.00225564	0.000429646	-0.00182599	CMT1	Putative DNA (cytosine-5)-methyltransferase CMT1 [Source:UniProtKB/Swiss-Prot;Acc:O49139]
AT2G01130	2	88320	94753	6434	*	6	7	10	8	2	10	2	2	1	-1.45862	31.6638	1.83304e-08	Neg.Binomial.W	1.99053e-07	0.00111387	0.000259041	-0.000854834		DExH-box ATP-dependent RNA helicase DExH5, mitochondrial [Source:UniProtKB/Swiss-Prot;Acc:F4IM84]
AT2G01320	2	154097	158204	4108	*	13	7	9	10	2	7	0	0	2	-1.6864	7.62868	0.00574473	Neg.Binomial.W	0.00997564	0.00194742	0.000162285	-0.00178513		ABCG7 [Source:UniProtKB/TrEMBL;Acc:A0A178VSW5]
AT2G01630	2	279282	282123	2842	*	10	4	8	12	2	10	1	2	0	-1.46634	7.93329	0.00485334	Neg.Binomial.W	0.00897344	0.00269763	0.000351865	-0.00234577		Glucan endo-1,3-beta-glucosidase 3 [Source:UniProtKB/Swiss-Prot;Acc:Q9ZU91]
AT2G01950	2	440624	444324	3701	*	42	57	37	51	31	73	15	5	1	-1.93565	31.5608	1.93297e-08	Neg.Binomial	2.04153e-07	0.0131046	0.00189138	-0.0112132	BRL2	Leucine-rich repeat receptor-like protein kinase (Fragment) [Source:UniProtKB/TrEMBL;Acc:C0LGJ7]
AT2G02160	2	553086	556131	3046	*	8	9	10	10	6	9	0	3	1	-1.42139	39.7128	0.000403462	QuasiPoisson	0.00134082	0.00284526	0.000437733	-0.00240753		Zinc finger CCCH domain-containing protein 17 [Source:UniProtKB/Swiss-Prot;Acc:Q9ZUM0]
AT2G02170	2	556433	559046	2614	*	6	12	9	11	3	12	1	2	1	-1.89085	15.8816	6.74298e-05	Neg.Binomial.W	0.00034245	0.00337924	0.000510074	-0.00286917		At2g02170/F5O4.6 [Source:UniProtKB/TrEMBL;Acc:Q9ZUM1]
AT2G02720	2	762927	765027	2101	*	10	8	8	5	7	12	1	7	1	-1.02165	6.03048	0.04374	QuasiPoisson	0.0449058	0.00396637	0.00142789	-0.00253847		Probable pectate lyase 6 [Source:UniProtKB/Swiss-Prot;Acc:O64510]
AT2G02790	2	787885	791289	3405	*	10	10	8	11	3	13	1	0	0	-2.03143	31.4012	0.000812819	QuasiPoisson	0.00227885	0.00269212	9.78953e-05	-0.00259422	IQD29	IQ-domain 29 [Source:UniProtKB/TrEMBL;Acc:F4IRA9]
AT2G03140	2	941829	951553	9725	*	11	11	7	6	4	10	1	0	1	-1.70475	21.167	4.20958e-06	Neg.Binomial	2.847e-05	0.00083976	6.85518e-05	-0.000771208		alpha/beta-Hydrolases superfamily protein [Source:TAIR;Acc:AT2G03140]
AT2G04160	2	1401268	1407827	6560	*	71	48	93	69	12	76	6	15	12	-1.72114	17.4188	2.99852e-05	Neg.Binomial	0.00016999	0.009375	0.00167683	-0.00769817	AIR3	Subtilisin-like protease SBT5.3 [Source:UniProtKB/Swiss-Prot;Acc:Q9ZSP5]
AT2G04910	2	1723939	1724354	416	*	6	9	6	22	0	20	2	1	2	-1.46152	5.77886	0.01622	Neg.Binomial.W	0.0217868	0.0252404	0.00400641	-0.021234		Carbohydrate-binding X8 domain superfamily protein [Source:UniProtKB/TrEMBL;Acc:Q9SI35]
AT2G07020	2	2908473	2911198	2726	*	1	1	0	2	1	0	8	7	7	1.51413	19.535	9.87748e-06	Neg.Binomial	6.19149e-05	0.000305698	0.00269014	0.00238445		Kinase with adenine nucleotide alpha hydrolases-like domain-containing protein [Source:UniProtKB/TrEMBL;Acc:F4IK85]
AT2G07040	2	2916416	2919392	2977	*	6	16	8	11	7	23	5	1	2	-1.49009	3.97681	0.0461309	Neg.Binomial.W	0.046632	0.00397492	0.000895756	-0.00307916	PRK2	Pollen receptor-like kinase 2 [Source:UniProtKB/Swiss-Prot;Acc:Q84JQ4]
AT2G07560	2	3169908	3174102	4195	*	44	23	34	31	2	47	9	3	4	-1.73276	9.98478	0.0015784	Neg.Binomial	0.00397694	0.0071911	0.00127135	-0.00591975	AHA6	ATPase 6, plasma membrane-type [Source:UniProtKB/Swiss-Prot;Acc:Q9SH76]
AT2G07750	2	3576465	3580525	4061	*	53	29	26	35	14	33	7	5	10	-1.46283	6.9354	0.0084506	Neg.Binomial.W	0.0130409	0.00779775	0.00180579	-0.00599196	RH33	Putative DEAD-box ATP-dependent RNA helicase 33 [Source:UniProtKB/Swiss-Prot;Acc:O80792]
AT2G10550	2	4096001	4096920	920	*	42	26	44	30	9	43	4	9	1	-1.93565	20.2189	6.9069e-06	Neg.Binomial	4.40101e-05	0.0351449	0.00507246	-0.0300725		Probable inactive uracil-DNA glycosylase, mitochondrial [Source:UniProtKB/Swiss-Prot;Acc:Q9SI87]
AT2G13100	2	5389594	5392151	2558	*	10	7	11	10	1	7	4	1	1	-1.34373	4.69277	0.0302898	Neg.Binomial.W	0.0338676	0.00299713	0.000781861	-0.00221527		G3Pp5 [Source:UniProtKB/TrEMBL;Acc:A0A178VTZ3]
AT2G13290	2	5511562	5513838	2277	*	5	8	7	9	2	11	1	3	2	-1.25276	9.51836	0.0176861	QuasiPoisson	0.0232553	0.00307422	0.000878349	-0.00219587		Beta-1,4-N-acetylglucosaminyltransferase family protein [Source:UniProtKB/TrEMBL;Acc:Q9SKF0]
AT2G13370	2	5544054	5556560	12507	*	20	18	13	19	7	25	4	2	3	-1.7346	12.8212	0.000342715	Neg.Binomial.W	0.00122264	0.00135924	0.000239866	-0.00111937	CHR5	Protein CHROMATIN REMODELING 5 [Source:UniProtKB/Swiss-Prot;Acc:F4IV99]
AT2G13540	2	5636884	5643066	6183	*	10	7	14	10	2	14	2	3	1	-1.55814	8.01094	0.00464957	Neg.Binomial.W	0.00870102	0.00153647	0.000323468	-0.001213	ABH1	Nuclear cap-binding protein subunit 1 [Source:UniProtKB/Swiss-Prot;Acc:Q9SIU2]
AT2G13690	2	5706472	5709017	2546	*	5	8	8	9	3	9	0	0	0	-2.07944	18.1995	1.98933e-05	Neg.Binomial.W	0.000117082	0.00274941	0	-0.00274941	PRL1-IFG	BTB/POZ domain-containing protein At2g13690 [Source:UniProtKB/Swiss-Prot;Acc:Q9SKH2]
AT2G16485	2	7136845	7145424	8580	*	13	12	13	14	4	19	3	4	3	-1.32176	9.69058	0.00185215	Neg.Binomial.W	0.00451901	0.00145688	0.0003885	-0.00106838	NERD	Zinc finger CCCH domain-containing protein 19 [Source:UniProtKB/Swiss-Prot;Acc:Q9SIV5]
AT2G16640	2	7211059	7215617	4559	*	13	10	13	14	4	10	5	1	5	-1.06784	4.08076	0.043374	Neg.Binomial.W	0.0447077	0.00233969	0.00080427	-0.00153542	TOC132	Translocase of chloroplast 132, chloroplastic [Source:UniProtKB/Swiss-Prot;Acc:Q9SLF3]
AT2G17930	2	7784288	7802604	18317	*	28	12	27	28	1	29	2	1	7	-1.83258	8.42212	0.00370683	Neg.Binomial	0.00746331	0.00113738	0.00018198	-0.000955397		Phosphatidylinositol 3-and 4-kinase family protein with FAT domain-containing protein [Source:UniProtKB/TrEMBL;Acc:F4IPJ1]
AT2G18520	2	8033832	8035412	1581	*	7	7	6	10	0	12	2	1	0	-1.38629	7.0708	0.00783501	Neg.Binomial.W	0.012481	0.00442758	0.000632511	-0.00379507		Pentatricopeptide repeat-containing protein At2g18520, mitochondrial [Source:UniProtKB/Swiss-Prot;Acc:Q9ZU67]
AT2G18760	2	8128706	8134401	5696	*	20	16	18	25	7	25	3	6	4	-1.45143	9.02184	0.00266773	Neg.Binomial.W	0.00586369	0.00324789	0.000760768	-0.00248713	CHR8	chromatin remodeling 8 [Source:TAIR;Acc:AT2G18760]
AT2G19470	2	8433542	8436602	3061	*	8	8	7	8	1	11	2	0	1	-1.40691	21.2344	4.06414e-06	Neg.Binomial.W	2.82293e-05	0.00234128	0.000326691	-0.00201459	CKL5	Casein kinase 1-like protein 5 [Source:UniProtKB/Swiss-Prot;Acc:Q9ZUP4]
AT2G19870	2	8575785	8578002	2218	*	8	7	10	11	1	8	1	1	2	-1.72722	12.4527	0.000417397	Neg.Binomial.W	0.00137527	0.00338142	0.000601142	-0.00278028		tRNA/rRNA methyltransferase (SpoU) family protein [Source:UniProtKB/TrEMBL;Acc:Q8W497]
AT2G20190	2	8711579	8719115	7537	*	7	10	12	9	1	12	2	1	2	-1.62924	10.0776	0.00150079	Neg.Binomial.W	0.00380627	0.00112777	0.000221131	-0.000906638	CLASP	CLIP-associated protein [Source:UniProtKB/Swiss-Prot;Acc:Q8RWY6]
AT2G20320	2	8766486	8772668	6183	*	12	7	6	12	1	9	6	1	1	-1.07756	4.7167	0.029871	Neg.Binomial	0.0336751	0.00126691	0.00043129	-0.000835625		DENN (AEX-3) domain-containing protein [Source:UniProtKB/TrEMBL;Acc:F4IUH2]
AT2G20780	2	8947242	8949429	2188	*	17	12	14	16	3	19	3	2	2	-1.75539	12.7251	0.000360781	Neg.Binomial.W	0.00125298	0.00617002	0.00106642	-0.0051036	PLT4	Probable polyol transporter 4 [Source:UniProtKB/Swiss-Prot;Acc:Q0WUU6]
AT2G21090	2	9045440	9047646	2207	*	10	8	6	9	3	8	5	0	1	-1.02165	8.24421	0.0239484	QuasiPoisson	0.0284502	0.00332276	0.000906208	-0.00241655	PCMP-E48	Pentatricopeptide repeat-containing protein At2g21090 [Source:UniProtKB/Swiss-Prot;Acc:Q9SKQ4]
AT2G21300	2	9114032	9119977	5946	*	12	13	15	10	7	15	2	3	2	-1.63761	93.9422	3.24881e-22	Neg.Binomial.W	3.57833e-20	0.00201816	0.000392421	-0.00162574	KIN7E	Kinesin-like protein KIN-7E [Source:UniProtKB/Swiss-Prot;Acc:F4IGL2]
AT2G21390	2	9151940	9156906	4967	*	5	10	9	10	1	9	1	1	1	-1.99243	17.3006	3.19082e-05	Neg.Binomial.W	0.00017827	0.00147641	0.000201329	-0.00127508		Coatomer subunit alpha-2 [Source:UniProtKB/Swiss-Prot;Acc:Q9SJT9]
AT2G22125	2	9406059	9414578	8520	*	19	16	25	22	1	21	3	4	4	-1.55335	96.858	7.44828e-23	Neg.Binomial.W	9.57104e-21	0.00203443	0.00043036	-0.00160407	CSI1	Protein CELLULOSE SYNTHASE INTERACTIVE 1 [Source:UniProtKB/Swiss-Prot;Acc:F4IIM1]
AT2G22560	2	9585549	9589366	3818	*	18	19	15	23	7	17	4	2	0	-1.76359	3.89213	0.0485129	Neg.Binomial.W	0.0485759	0.00432163	0.000523834	-0.0037978	NET2D	NET2D [Source:UniProtKB/TrEMBL;Acc:A0A178VLF4]
AT2G22740	2	9662638	9667038	4401	*	11	12	16	13	4	17	3	1	2	-1.80555	11.894	0.000563138	Neg.Binomial.W	0.00168287	0.00276452	0.000454442	-0.00231008	SUVH6	Histone-lysine N-methyltransferase, H3 lysine-9 specific SUVH6 [Source:UniProtKB/Swiss-Prot;Acc:Q8VZ17]
AT2G23200	2	9879275	9881924	2650	*	5	9	13	14	1	11	2	4	2	-1.1977	4.32336	0.0375925	Neg.Binomial.W	0.039875	0.00333333	0.00100629	-0.00232704		Probable receptor-like protein kinase At2g23200 [Source:UniProtKB/Swiss-Prot;Acc:O22187]
AT2G23300	2	9914246	9917427	3182	*	26	35	38	33	8	41	2	1	2	-2.89591	21.5103	3.51925e-06	Neg.Binomial.W	2.60898e-05	0.00948041	0.00052378	-0.00895663		Leucine-rich repeat protein kinase family protein [Source:UniProtKB/TrEMBL;Acc:O22178]
AT2G24170	2	10274099	10277266	3168	*	12	9	6	12	4	8	1	3	3	-1.29277	42.5464	6.90269e-11	Neg.Binomial.W	1.02346e-09	0.00268308	0.000736532	-0.00194655	TMN10	Transmembrane 9 superfamily member 10 [Source:UniProtKB/Swiss-Prot;Acc:Q8RWW1]
AT2G25140	2	10697629	10702203	4575	*	12	3	9	9	2	12	2	0	3	-1.1977	7.37361	0.0299625	QuasiPoisson	0.0336751	0.0017122	0.000364299	-0.00134791	CLPB4	Chaperone protein ClpB4, mitochondrial [Source:UniProtKB/Swiss-Prot;Acc:Q8VYJ7]
AT2G25320	2	10781622	10788235	6614	*	10	9	13	12	3	19	3	2	1	-1.70475	9.02624	0.00266131	Neg.Binomial.W	0.00586369	0.00166314	0.000302389	-0.00136075		TRAF-like family protein [Source:TAIR;Acc:AT2G25320]
AT2G25430	2	10822192	10824939	2748	*	10	8	11	10	7	13	5	2	2	-1.18717	5.19828	0.0226093	Neg.Binomial.W	0.0272798	0.00357836	0.0010917	-0.00248666		Putative clathrin assembly protein At2g25430 [Source:UniProtKB/Swiss-Prot;Acc:Q8LF20]
AT2G25730	2	10956263	10972951	16689	*	17	13	13	15	3	21	2	2	3	-1.76766	12.3021	0.000452451	Neg.Binomial.W	0.0014535	0.000818903	0.000139813	-0.00067909		unknown protein; Ha. [Source:TAIR;Acc:AT2G25730]
AT2G25800	2	11005775	11009861	4087	*	10	5	8	9	1	13	2	0	1	-1.46634	7.46297	0.0062981	Neg.Binomial.W	0.0105792	0.00187587	0.000244678	-0.00163119		Elongation factor Ts (DUF810) [Source:UniProtKB/TrEMBL;Acc:Q0WQB7]
AT2G26890	2	11462067	11474371	12305	*	18	11	15	15	2	25	4	0	7	-1.18958	7.27765	0.00698176	Neg.Binomial	0.0115762	0.00116484	0.000297982	-0.000866856	GRV2	DnaJ homolog subfamily C GRV2 [Source:UniProtKB/Swiss-Prot;Acc:F4IVL6]
AT2G26910	2	11481326	11488270	6945	*	11	7	8	9	1	10	2	3	1	-1.34373	7.18958	0.0073328	Neg.Binomial.W	0.0118773	0.00110391	0.000287977	-0.000815935	ABCG32	PEC1 [Source:UniProtKB/TrEMBL;Acc:A0A178VNA5]
AT2G27060	2	11550705	11554775	4071	*	13	9	15	17	0	17	1	3	2	-1.45343	6.33964	0.0118069	Neg.Binomial.W	0.0168888	0.00290674	0.00049128	-0.00241546		Leucine-rich repeat protein kinase family protein [Source:UniProtKB/TrEMBL;Acc:F4IVP3]
AT2G27100	2	11572397	11576658	4262	*	10	10	6	10	5	9	2	1	2	-1.60944	51.8188	6.08672e-13	Neg.Binomial	1.2033e-11	0.00195526	0.000391053	-0.00156421	SE	SE [Source:UniProtKB/TrEMBL;Acc:A0A178VZD4]
AT2G27150	2	11601727	11608450	6724	*	12	11	9	9	5	4	1	2	4	-1.27297	16.1798	5.76046e-05	Neg.Binomial.W	0.000300089	0.00123934	0.000347016	-0.000892326	AAO3	Abscisic-aldehyde oxidase [Source:UniProtKB/Swiss-Prot;Acc:Q7G9P4]
AT2G27285	2	11675814	11678118	2305	*	9	7	9	11	1	11	0	1	1	-1.6864	47.9212	4.43696e-12	Neg.Binomial.W	7.95557e-11	0.00347072	0.000289226	-0.00318149		Expressed protein [Source:UniProtKB/TrEMBL;Acc:Q8S8I5]
AT2G28170	2	12006371	12009956	3586	*	17	11	17	13	13	19	1	2	3	-2.0149	15.9615	6.46449e-05	Neg.Binomial.W	0.000332275	0.00418293	0.000557724	-0.00362521	CHX7	Cation/H(+) antiporter 7 [Source:UniProtKB/Swiss-Prot;Acc:Q9ZUV9]
AT2G28240	2	12039208	12042175	2968	*	24	26	23	29	16	27	4	5	2	-1.88569	57.3378	3.67034e-14	Neg.Binomial	8.32303e-13	0.00814241	0.0012354	-0.00690701		ATP-dependent helicase family protein [Source:UniProtKB/TrEMBL;Acc:Q84JK0]
AT2G28290	2	12056213	12073279	17067	*	12	9	15	9	4	12	3	0	5	-1.11365	10.7432	0.0135301	QuasiPoisson	0.0187284	0.000595691	0.000156247	-0.000439445	SYD	SYD [Source:UniProtKB/TrEMBL;Acc:A0A384L3H2]
AT2G28640	2	12284281	12286842	2562	*	29	32	31	55	21	44	22	7	3	-1.1977	11.8744	0.000569117	Neg.Binomial	0.00169417	0.0137913	0.00416341	-0.00962789	ATEXO70H5	Exocyst subunit Exo70 family protein [Source:UniProtKB/TrEMBL;Acc:F4IIS8]
AT2G29040	2	12472206	12475236	3031	*	9	9	7	18	3	10	4	3	3	-1.02962	4.71355	0.0299259	Neg.Binomial.W	0.0336751	0.00307929	0.00109975	-0.00197954		Exostosin family protein [Source:TAIR;Acc:AT2G29040]
AT2G29065	2	12484658	12487110	2453	*	9	13	11	8	11	11	3	4	1	-1.37055	40.5127	0.000379757	QuasiPoisson	0.00129242	0.00428047	0.0010871	-0.00319337	SCL34	Scarecrow-like protein 34 [Source:UniProtKB/Swiss-Prot;Acc:P0C884]
AT2G29080	2	12489627	12493329	3703	*	21	12	15	17	6	20	5	1	3	-1.62049	5.76574	0.0163416	Neg.Binomial.W	0.0218739	0.00409578	0.000810154	-0.00328562	FTSH3	ATP-dependent zinc metalloprotease FTSH 3, mitochondrial [Source:UniProtKB/Swiss-Prot;Acc:Q84WU8]
AT2G29100	2	12501092	12504944	3853	*	28	20	29	37	9	41	6	2	7	-1.69867	21.0896	4.38305e-06	Neg.Binomial	2.91322e-05	0.00709404	0.00129769	-0.00579635	ATGLR2.9	Glutamate receptor [Source:UniProtKB/TrEMBL;Acc:A0A178VR79]
AT2G30070	2	12834821	12838655	3835	*	11	4	6	10	3	11	3	3	2	-1.03407	5.30339	0.0212839	Neg.Binomial.W	0.0260474	0.00195567	0.00069535	-0.00126032	POT1	Potassium transporter 1 [Source:UniProtKB/Swiss-Prot;Acc:O22397]
AT2G30110	2	12852329	12857727	5399	*	7	8	9	8	1	9	1	3	0	-1.23214	4.84076	0.0277946	Neg.Binomial.W	0.0317476	0.00129654	0.000246959	-0.00104958	UBA1	UBA1 [Source:UniProtKB/TrEMBL;Acc:A0A178VN59]
AT2G30950	2	13174279	13177223	2945	*	10	7	9	10	0	15	2	0	2	-1.40399	5.05781	0.0245152	Neg.Binomial.W	0.028934	0.00288625	0.000452745	-0.0024335	VAR2	FtsH extracellular protease family [Source:TAIR;Acc:AT2G30950]
AT2G31780	2	13515199	13517413	2215	*	11	13	9	17	5	16	1	4	3	-1.49009	7.22302	0.00719745	Neg.Binomial.W	0.0117587	0.00534236	0.00120391	-0.00413845	ATARI11	RING/U-box superfamily protein [Source:TAIR;Acc:AT2G31780]
AT2G31830	2	13532483	13537800	5318	*	7	6	6	9	5	10	4	1	1	-1.27629	12.607	0.000384297	Neg.Binomial	0.00129953	0.00134762	0.000376081	-0.000971543		Endonuclease/exonuclease/phosphatase family protein [Source:UniProtKB/TrEMBL;Acc:F4IRT2]
AT2G31960	2	13588522	13600430	11909	*	9	10	6	9	4	11	5	1	3	-1.00145	9.54014	0.0175988	QuasiPoisson	0.0231943	0.000685756	0.00025191	-0.000433846	CALS2	Callose synthase 2 [Source:UniProtKB/Swiss-Prot;Acc:Q9SL03]
AT2G32120	2	13651442	13653945	2504	*	8	8	12	8	0	11	2	2	1	-1.1977	7.75707	0.00535026	Neg.Binomial.W	0.00950473	0.00312833	0.000665602	-0.00246273	HSP70-8	Heat shock 70 kDa protein 8 [Source:UniProtKB/Swiss-Prot;Acc:Q9SKY8]
AT2G32240	2	13684299	13691155	6857	*	13	19	16	17	12	22	2	0	2	-2.0149	7.2827	0.00696218	Neg.Binomial.W	0.0115686	0.0024063	0.000194448	-0.00221185		FUNCTIONS IN: molecular_function unknown; INVOLVED IN: response to cadmium ion; LOCATED IN: plasma membrane; EXPRESSED IN: 25 plant structures; EXPRESSED DURING: 13 growth stages; CONTAINS InterPro DOMAIN/s: Prefoldin (InterPro:IPR009053); BEST Arab /.../s thaliana protein match is: unknown protein (TAIR:AT1G05320.3); Ha. [Source:TAIR;Acc:AT2G32240]
AT2G32450	2	13778320	13781398	3079	*	10	9	6	9	4	9	0	1	1	-1.66771	43.621	3.98538e-11	Neg.Binomial.W	6.02495e-10	0.00254412	0.000216521	-0.0023276		Uncharacterized TPR repeat-containing protein At2g32450 [Source:UniProtKB/Swiss-Prot;Acc:Q8S8L9]
AT2G33170	2	14056100	14060848	4749	*	9	11	14	15	6	15	1	5	2	-1.47591	14.8687	0.000115259	Neg.Binomial.W	0.000519677	0.00245666	0.000561522	-0.00189514		Probable leucine-rich repeat receptor-like protein kinase At2g33170 [Source:UniProtKB/Swiss-Prot;Acc:O49318]
AT2G33435	2	14165125	14173509	8385	*	9	15	14	14	7	17	2	4	2	-1.55814	15.794	7.06244e-05	Neg.Binomial.W	0.0003513	0.00151063	0.000318028	-0.00119261		RNA-binding (RRM/RBD/RNP motifs) family protein [Source:TAIR;Acc:AT2G33435]
AT2G34357	2	14498590	14505809	7220	*	21	13	15	17	7	20	2	2	2	-2.04769	25.9754	3.4579e-07	Neg.Binomial.W	3.2121e-06	0.00214681	0.000277008	-0.00186981		ARM repeat superfamily protein [Source:UniProtKB/TrEMBL;Acc:F4IHU8]
AT2G34430	2	14524607	14525918	1312	*	4	19	19	7	0	20	0	3	2	-1.5449	6.42221	0.0112702	Neg.Binomial	0.0163332	0.00876524	0.00127033	-0.00749492	LHB1B1	Chlorophyll a-b binding protein, chloroplastic [Source:UniProtKB/TrEMBL;Acc:Q39142]
AT2G34660	2	14602470	14612565	10096	*	9	6	8	10	2	14	2	1	0	-1.52243	7.98494	0.0047168	Neg.Binomial.W	0.00878418	0.000808901	9.90491e-05	-0.000709852	ABCC2	ABC transporter C family member 2 [Source:UniProtKB/Swiss-Prot;Acc:Q42093]
AT2G34930	2	14737066	14740146	3081	*	16	8	19	18	1	21	6	1	3	-1.42311	6.85453	0.0088417	Neg.Binomial	0.0134109	0.00448988	0.0010819	-0.00340798		Disease resistance family protein / LRR family protein [Source:UniProtKB/TrEMBL;Acc:O64757]
AT2G35050	2	14768640	14775035	6396	*	9	4	12	10	0	8	3	0	2	-1.11923	6.10432	0.0134852	Neg.Binomial	0.0187284	0.00112049	0.00026058	-0.000859912		Kinase superfamily with octicosapeptide/Phox/Bem1p domain-containing protein [Source:UniProtKB/TrEMBL;Acc:O64768]
AT2G35110	2	14795715	14803971	8257	*	12	8	9	12	6	14	6	0	2	-1.11365	11.5601	0.0114423	QuasiPoisson	0.0165207	0.00123128	0.000322958	-0.00090832	NAP1	Protein NAP1 [Source:UniProtKB/Swiss-Prot;Acc:Q5S2C4]
AT2G35160	2	14822774	14826194	3421	*	5	11	9	8	3	14	1	4	4	-1.02165	6.0304	0.043741	QuasiPoisson	0.0449058	0.00243593	0.000876937	-0.001559	SUVH5	Histone-lysine N-methyltransferase, H3 lysine-9 specific SUVH5 [Source:UniProtKB/Swiss-Prot;Acc:O82175]
AT2G35330	2	14868861	14871994	3134	*	9	9	13	9	3	11	2	1	2	-1.6864	13.5838	0.000228143	Neg.Binomial.W	0.000897442	0.00287173	0.000531802	-0.00233993		RING/U-box superfamily protein [Source:UniProtKB/TrEMBL;Acc:Q8L7B1]
AT2G35800	2	15043973	15048611	4639	*	6	5	10	13	0	9	4	1	1	-1.00145	5.10084	0.0239142	Neg.Binomial	0.0284502	0.00154487	0.000431127	-0.00111375		Mitochondrial substrate carrier family protein [Source:UniProtKB/TrEMBL;Acc:Q8VZP7]
AT2G36480	2	15302867	15307809	4943	*	7	13	9	9	4	9	2	3	2	-1.29277	39.0036	4.23025e-10	Neg.Binomial	5.62332e-09	0.0017196	0.000472048	-0.00124756		ENTH/VHS family protein [Source:TAIR;Acc:AT2G36480]
AT2G36490	2	15307907	15314807	6901	*	8	7	10	8	5	12	0	0	2	-1.72277	11.6298	0.00064902	Neg.Binomial.W	0.00188118	0.00120755	9.66044e-05	-0.00111095	ROS1	Protein ROS1 [Source:UniProtKB/Swiss-Prot;Acc:Q9SJQ6]
AT2G36810	2	15425321	15439642	14322	*	16	6	10	12	1	13	2	3	3	-1.28785	5.48907	0.0191357	Neg.Binomial.W	0.0240504	0.000674952	0.000186194	-0.000488759	SGR6	Protein SHOOT GRAVITROPISM 6 [Source:UniProtKB/Swiss-Prot;Acc:F4IP13]
AT2G37050	2	15568926	15573749	4824	*	8	8	6	7	1	13	1	0	1	-1.58924	12.7391	0.00910674	QuasiPoisson	0.0137403	0.00148563	0.000138198	-0.00134743		Leucine-rich repeat protein kinase family protein (Fragment) [Source:UniProtKB/TrEMBL;Acc:C0LGM1]
AT2G37080	2	15581386	15585302	3917	*	12	11	12	9	7	11	4	2	1	-1.48808	22.2955	2.33759e-06	Neg.Binomial	1.87738e-05	0.00263807	0.000595694	-0.00204238	ICR2	Interactor of constitutive active ROPs 2, chloroplastic [Source:UniProtKB/Swiss-Prot;Acc:Q9ZQC5]
AT2G37360	2	15673410	15675920	2511	*	16	10	12	14	2	15	5	1	1	-1.59505	12.2525	0.000464632	Neg.Binomial	0.0014742	0.00457985	0.000929245	-0.0036506	ABCG2	ABCG2 [Source:UniProtKB/TrEMBL;Acc:A0A178VW33]
AT2G38010	2	15906555	15909931	3377	*	7	7	8	8	6	8	2	0	0	-1.60944	63.0775	9.54711e-05	QuasiPoisson	0.000454372	0.00217155	0.000197414	-0.00197414
AT2G38040	2	15917032	15921170	4139	*	10	12	11	12	8	9	4	2	0	-1.32914	35.2893	0.000575538	QuasiPoisson	0.00170669	0.00249658	0.000483209	-0.00201337	CAC3	Acetyl-coenzyme A carboxylase carboxyl transferase subunit alpha, chloroplastic [Source:UniProtKB/Swiss-Prot;Acc:Q9LD43]
AT2G38370	2	16071979	16074917	2939	*	9	7	11	8	9	11	1	1	0	-1.80829	75.6697	3.35306e-18	Neg.Binomial.W	1.84658e-16	0.00311897	0.000226835	-0.00289214		Plant protein of unknown function (DUF827) [Source:TAIR;Acc:AT2G38370]
AT2G39260	2	16391924	16399812	7889	*	13	10	11	13	3	11	0	1	2	-1.71979	22.5491	2.0484e-06	Neg.Binomial	1.68013e-05	0.00128871	0.000126759	-0.00116196	UPF2	Regulator of nonsense transcripts UPF2 [Source:UniProtKB/Swiss-Prot;Acc:F4IUX6]
AT2G39480	2	16477792	16485039	7248	*	11	10	13	10	2	17	3	2	4	-1.25276	6.20383	0.0127474	Neg.Binomial.W	0.0177726	0.00144868	0.000413907	-0.00103477	ABCB6	ABC transporter B family member 6 [Source:UniProtKB/Swiss-Prot;Acc:Q8LPT1]
AT2G39580	2	16510273	16517200	6928	*	9	8	9	12	0	11	1	2	1	-1.36828	10.3572	0.00128968	Neg.Binomial.W	0.00334794	0.00117879	0.000192456	-0.000986336		CONTAINS InterPro DOMAIN/s: Putative zinc-finger domain (InterPro:IPR019607); Ha. [Source:TAIR;Acc:AT2G39580]
AT2G39770	2	16588556	16591032	2477	*	11	10	13	15	0	16	2	0	1	-1.77777	7.73509	0.00541579	Neg.Binomial.W	0.00957319	0.00437357	0.000403714	-0.00396986	CYT1	VTC1 [Source:UniProtKB/TrEMBL;Acc:A0A178VW16]
AT2G39810	2	16612777	16618122	5346	*	11	8	8	7	7	11	1	1	2	-1.8718	12.6399	0.000377602	Neg.Binomial.W	0.00129242	0.00162115	0.000249408	-0.00137174	HOS1	HOS1 [Source:UniProtKB/TrEMBL;Acc:A0A178W236]
AT2G40030	2	16714460	16723718	9259	*	19	11	10	16	3	14	7	3	2	-1.11241	8.42699	0.00369693	Neg.Binomial	0.00746331	0.00131404	0.000432012	-0.000882025	NRPE1	DNA-directed RNA polymerase V subunit 1 [Source:UniProtKB/Swiss-Prot;Acc:Q5D869]
AT2G41900	2	17490271	17493922	3652	*	10	10	5	8	7	14	0	1	2	-1.60944	8.12413	0.004368	Neg.Binomial.W	0.00844043	0.0024644	0.000273823	-0.00219058		Zinc finger CCCH domain-containing protein 30 [Source:UniProtKB/Swiss-Prot;Acc:P93755]
AT2G42270	2	17604076	17611333	7258	*	20	11	21	24	1	21	5	4	5	-1.25276	4.07545	0.0435107	Neg.Binomial.W	0.0447887	0.00225039	0.000642969	-0.00160742	BRR2B	DExH-box ATP-dependent RNA helicase DExH13 [Source:UniProtKB/Swiss-Prot;Acc:O48534]
AT2G42600	2	17734302	17739167	4866	*	25	12	25	18	0	16	4	6	4	-1.09861	5.56386	0.0183349	Neg.Binomial	0.0236938	0.00328812	0.000959035	-0.00232909	PPC2	PPC2 [Source:UniProtKB/TrEMBL;Acc:A0A178VV64]
AT2G42700	2	17778130	17782188	4059	*	11	6	9	7	3	10	4	0	1	-1.17865	10.7123	0.0136185	QuasiPoisson	0.0188169	0.00188881	0.00041061	-0.0014782		FUNCTIONS IN: molecular_function unknown; INVOLVED IN: vesicle-mediated transport, vesicle docking involved in exocytosis; LOCATED IN: cellular_component unknown; EXPRESSED IN: 22 plant structures; EXPRESSED DURING: 14 growth stages; CONTAINS InterP /.../AIN/s: Sec1-like protein (InterPro:IPR001619); Ha. [Source:TAIR;Acc:AT2G42700]
AT2G43160	2	17947800	17953669	5870	*	13	16	19	15	7	16	0	0	0	-2.73003	39.8407	2.75546e-10	Neg.Binomial.W	3.86265e-09	0.00244179	0	-0.00244179	EPSIN2	Clathrin interactor EPSIN 2 [Source:UniProtKB/Swiss-Prot;Acc:Q67YI9]
AT2G43410	2	18025247	18031255	6009	*	7	7	9	9	0	10	2	1	2	-1.09861	7.65364	0.0056658	Neg.Binomial.W	0.00992803	0.00116492	0.000277362	-0.000887558	FPA	Flowering time control protein FPA [Source:UniProtKB/Swiss-Prot;Acc:Q8LPQ9]
AT2G43900	2	18178588	18184089	5502	*	20	13	16	15	3	16	3	2	5	-1.42311	6.61957	0.0100864	Neg.Binomial.W	0.0148977	0.00251424	0.00060584	-0.0019084		Endonuclease/exonuclease/phosphatase family protein [Source:TAIR;Acc:AT2G43900]
AT2G45110	2	18599498	18601339	1842	*	18	1	20	17	0	22	0	2	2	-1.79176	6.74142	0.00941997	Neg.Binomial	0.0140657	0.00705755	0.000723851	-0.0063337	EXPB4	Expansin-B4 [Source:UniProtKB/Swiss-Prot;Acc:Q9SHD1]
AT2G45540	2	18757489	18772906	15418	*	13	10	11	13	1	13	6	2	2	-1.11514	6.88667	0.00868409	Neg.Binomial	0.013311	0.000659402	0.000216198	-0.000443205	BCHC2	BEACH domain-containing protein C2 [Source:UniProtKB/Swiss-Prot;Acc:F4IG73]
AT2G45720	2	18833086	18836374	3289	*	12	10	10	15	5	12	4	2	3	-1.26851	34.3792	4.53535e-09	Neg.Binomial.W	5.21903e-08	0.00324313	0.000912131	-0.002331		ARM repeat superfamily protein [Source:UniProtKB/TrEMBL;Acc:O64651]
AT2G46020	2	18922533	18932055	9523	*	27	16	19	18	14	21	9	0	5	-1.26943	18.5121	0.00355539	QuasiPoisson	0.00729044	0.00201267	0.000490042	-0.00152263	BRM	ATP-dependent helicase BRM [Source:UniProtKB/Swiss-Prot;Acc:Q6EVK6]
AT2G46190	2	18971769	18972804	1036	*	16	11	22	23	8	25	4	1	4	-1.76359	6.08239	0.0136536	Neg.Binomial.W	0.0188317	0.0168919	0.00289575	-0.0139961		Mitochondrial glycoprotein family protein [Source:UniProtKB/TrEMBL;Acc:O82350]
AT2G46830	2	19245591	19248915	3325	*	11	8	9	9	4	11	2	1	1	-1.8718	64.2156	1.11523e-15	Neg.Binomial.W	3.43943e-14	0.00260652	0.000401003	-0.00220551	CCA1	Protein CCA1 [Source:UniProtKB/Swiss-Prot;Acc:P92973]
AT2G46920	2	19277884	19281811	3928	*	13	9	7	10	6	13	1	2	3	-1.57554	15.3279	9.037e-05	Neg.Binomial.W	0.00043547	0.00246096	0.000509165	-0.0019518	POL	Protein phosphatase 2C 32 [Source:UniProtKB/Swiss-Prot;Acc:Q8RWN7]
AT2G47410	2	19448139	19457303	9165	*	9	9	6	11	5	10	4	4	1	-1.02165	12.9761	0.000315494	Neg.Binomial.W	0.00114739	0.000909256	0.000327332	-0.000581924		WD40/YVTN repeat-like-containing domain;Bromodomain [Source:TAIR;Acc:AT2G47410]
AT2G47820	2	19587137	19590822	3686	*	10	11	8	7	5	8	2	1	3	-1.40691	7.53331	0.00605687	Neg.Binomial.W	0.0103774	0.00221559	0.000542594	-0.001673		Arginine-glutamic acid dipeptide repeat protein [Source:UniProtKB/TrEMBL;Acc:Q8GZA1]
AT2G48060	2	19651108	19662723	11616	*	13	10	11	9	2	14	2	1	2	-1.77495	12.9457	0.000320651	Neg.Binomial.W	0.00114987	0.000846534	0.00014348	-0.000703053		unknown protein; FUNCTIONS IN: molecular_function unknown; INVOLVED IN: biological_process unknown; LOCATED IN: endomembrane system; EXPRESSED IN: shoot, sperm cell; CONTAINS InterPro DOMAIN/s: Protein of unknown function DUF3595 (InterPro:IPR021999. [Source:TAIR;Acc:AT2G48060]
AT2G48110	2	19673293	19679711	6419	*	15	12	12	15	5	15	4	1	1	-1.81916	9.00058	0.00269894	Neg.Binomial.W	0.00591161	0.00192138	0.000311575	-0.0016098	MED33B	Mediator of RNA polymerase II transcription subunit 33B [Source:UniProtKB/Swiss-Prot;Acc:F4IN69]
AT2G48160	2	19689324	19696821	7498	*	9	6	6	11	3	11	2	2	4	-1.05605	8.71069	0.0213647	QuasiPoisson	0.0261042	0.00102249	0.00035565	-0.000666844		Tudor/PWWP/MBT domain-containing protein [Source:TAIR;Acc:AT2G48160]
AT3G01300	3	90396	93588	3193	*	11	6	6	8	4	11	4	2	0	-1.06087	8.86918	0.00290025	Neg.Binomial.W	0.00621891	0.00240109	0.00062637	-0.00177472		Receptor-like serine/threonine-protein kinase At3g01300 [Source:UniProtKB/Swiss-Prot;Acc:Q9SRH7]
AT3G01310	3	93995	102010	8016	*	14	6	13	12	0	10	3	2	3	-1.01983	4.40829	0.0357647	Neg.Binomial.W	0.038512	0.00114355	0.000332668	-0.000810878		Phosphoglycerate mutase-like family protein [Source:UniProtKB/TrEMBL;Acc:F4J8C7]
AT3G01320	3	106294	113679	7386	*	8	9	7	8	4	7	3	1	2	-1.27629	35.5144	2.53171e-09	Neg.Binomial.W	2.95749e-08	0.000970304	0.000270783	-0.000699522	SNL1	Paired amphipathic helix protein Sin3-like 1 [Source:UniProtKB/Swiss-Prot;Acc:Q9SRH9]
AT3G01540	3	212518	216736	4219	*	10	9	10	10	2	14	1	1	3	-1.70475	9.58987	0.00195654	Neg.Binomial.W	0.00473798	0.00217271	0.000395038	-0.00177767	RH14	DEAD-box ATP-dependent RNA helicase 14 [Source:UniProtKB/Swiss-Prot;Acc:Q8H136]
AT3G01780	3	278882	283664	4783	*	8	6	11	8	3	8	1	0	4	-1.13943	5.18451	0.022789	Neg.Binomial.W	0.027431	0.00153321	0.000348456	-0.00118475	TPLATE	Protein TPLATE [Source:UniProtKB/Swiss-Prot;Acc:F4J8D3]
AT3G01810	3	288158	292770	4613	*	19	17	22	20	0	22	5	2	3	-1.40534	4.35823	0.0368305	Neg.Binomial.W	0.0393301	0.00361298	0.000722596	-0.00289038		EEIG1/EHBP1 protein amino-terminal domain protein [Source:UniProtKB/TrEMBL;Acc:Q9SGJ0]
AT3G01930	3	319061	321690	2630	*	9	11	14	17	5	14	4	3	1	-1.47591	7.47751	0.00624745	Neg.Binomial.W	0.0105631	0.00443599	0.00101394	-0.00342205		F1C9.29 protein [Source:UniProtKB/TrEMBL;Acc:Q9S7R2]
AT3G02050	3	350613	354345	3733	*	7	5	8	11	3	10	2	1	0	-1.42712	64.3264	1.05425e-15	Neg.Binomial	3.43943e-14	0.00196446	0.000267881	-0.00169658	POT4	Potassium transporter 4 [Source:UniProtKB/Swiss-Prot;Acc:Q9LD18]
AT3G02260	3	430877	448680	17804	*	33	26	38	35	10	44	9	3	9	-1.48808	19.5433	9.83431e-06	Neg.Binomial	6.19149e-05	0.00174118	0.00039317	-0.00134801	BIG	Auxin transport protein BIG [Source:UniProtKB/Swiss-Prot;Acc:Q9SRU2]
AT3G02360	3	481776	484152	2377	*	9	8	10	10	2	13	1	0	1	-1.75786	21.9449	0.00224884	QuasiPoisson	0.00516028	0.00364605	0.000280466	-0.00336559	PGD2	6-phosphogluconate dehydrogenase, decarboxylating [Source:UniProtKB/TrEMBL;Acc:A0A178VK18]
AT3G02930	3	654779	658637	3859	*	12	12	14	12	5	14	2	0	2	-1.67843	32.8913	9.74578e-09	Neg.Binomial.W	1.07693e-07	0.00298005	0.000345513	-0.00263453		WEB family protein At3g02930, chloroplastic [Source:UniProtKB/Swiss-Prot;Acc:Q9M8T5]
AT3G03050	3	686981	691911	4931	*	8	11	8	13	7	12	2	3	5	-1.08181	21.3904	3.74636e-06	Neg.Binomial.W	2.72494e-05	0.00199419	0.000675995	-0.00131819	CSLD3	Glycosyltransferase (Fragment) [Source:UniProtKB/TrEMBL;Acc:W8Q6V3]
AT3G03060	3	691934	695675	3742	*	11	8	8	11	0	10	1	0	5	-1.09861	5.8524	0.0461481	QuasiPoisson	0.046632	0.00213789	0.000534474	-0.00160342		P-loop containing nucleoside triphosphate hydrolases superfamily protein [Source:UniProtKB/TrEMBL;Acc:Q0WVF7]
AT3G03380	3	799500	808540	9041	*	8	6	5	8	4	11	4	2	1	-1.09861	9.24824	0.00235722	Neg.Binomial	0.00532966	0.000774251	0.000258084	-0.000516167	DEGP7	Protease Do-like 7 [Source:UniProtKB/Swiss-Prot;Acc:Q8RY22]
AT3G03790	3	961750	968152	6403	*	7	12	7	11	2	12	4	3	1	-1.15924	4.58115	0.0323255	Neg.Binomial.W	0.0354523	0.0013275	0.000416471	-0.000911031		Ankyrin repeat family protein / regulator of chromosome condensation (RCC1) family protein [Source:UniProtKB/TrEMBL;Acc:F4J2C4]
AT3G04340	3	1146568	1153650	7083	*	11	19	6	14	11	18	1	1	1	-2.57769	36.177	1.80189e-09	Neg.Binomial.W	2.20517e-08	0.00185891	0.000141183	-0.00171773	FTSHI5	Probable inactive ATP-dependent zinc metalloprotease FTSHI 5, chloroplastic [Source:UniProtKB/Swiss-Prot;Acc:F4J3N2]
AT3G04470	3	1189595	1192659	3065	*	7	8	4	8	6	12	1	1	2	-1.72722	13.4102	0.000250264	Neg.Binomial.W	0.000959967	0.00244698	0.000435019	-0.00201196		Ankyrin repeat family protein [Source:UniProtKB/TrEMBL;Acc:Q9M840]
AT3G04580	3	1235209	1238630	3422	*	9	7	11	11	4	15	2	3	4	-1.15268	7.23409	0.0071532	Neg.Binomial.W	0.0117579	0.00277615	0.00087668	-0.00189947	EIN4	Ethylene receptor [Source:UniProtKB/TrEMBL;Acc:A0A178VKQ4]
AT3G04710	3	1276668	1281170	4503	*	11	11	9	5	4	5	2	0	0	-1.62924	80.4278	3.01525e-19	Neg.Binomial	1.9373e-17	0.00166556	0.000148049	-0.00151751	TPR10	Ankyrin repeat family protein [Source:UniProtKB/TrEMBL;Acc:F4J4V1]
AT3G04750	3	1300879	1303389	2511	*	10	12	16	13	2	14	1	1	1	-2.41293	25.5503	4.31007e-07	Neg.Binomial.W	3.83051e-06	0.0044471	0.000398248	-0.00404885	PCMP-E81	Pentatricopeptide repeat-containing protein At3g04750, mitochondrial [Source:UniProtKB/Swiss-Prot;Acc:Q9SR01]
AT3G05030	3	1393142	1397627	4486	*	9	6	11	9	3	11	2	0	5	-1.0116	8.25328	0.0238944	QuasiPoisson	0.0284502	0.00182048	0.000520137	-0.00130034	NHX2	Sodium/hydrogen exchanger [Source:UniProtKB/TrEMBL;Acc:A0A178VK10]
AT3G05120	3	1430363	1432844	2482	*	8	9	11	12	7	10	1	0	0	-2.06369	17.4664	2.92434e-05	Neg.Binomial.W	0.000167012	0.00382756	0.0001343	-0.00369326	GID1A	GID1A [Source:UniProtKB/TrEMBL;Acc:A0A178VM30]
AT3G05210	3	1479339	1482042	2704	*	7	7	5	9	7	7	0	0	1	-1.79176	91.046	2.9121e-05	QuasiPoisson	0.000167012	0.00258876	0.000123274	-0.00246548	ERCC1	DNA excision repair protein ERCC-1 [Source:UniProtKB/Swiss-Prot;Acc:Q9MA98]
AT3G05270	3	1500368	1503481	3114	*	6	10	8	11	3	5	5	1	0	-1.00145	6.35816	0.0397211	QuasiPoisson	0.0414462	0.00230143	0.000642261	-0.00165917	FPP3	Filament-like plant protein 3 [Source:UniProtKB/Swiss-Prot;Acc:Q9MA92]
AT3G05420	3	1561671	1567336	5666	*	8	5	9	9	1	10	1	1	0	-1.56862	31.6025	1.89185e-08	Neg.Binomial.W	2.02586e-07	0.00123544	0.000117661	-0.00111778	ACBP4	acyl-CoA binding protein 4 [Source:TAIR;Acc:AT3G05420]
AT3G05630	3	1635194	1640357	5164	*	21	12	24	19	1	30	4	5	1	-1.6771	8.69041	0.00319889	Neg.Binomial	0.00679433	0.0034534	0.000645494	-0.0028079	PLPZETA2	Phospholipase D zeta 2 [Source:UniProtKB/Swiss-Prot;Acc:Q9M9W8]
AT3G06210	3	1879985	1883491	3507	*	8	5	7	11	4	11	1	2	1	-1.7492	20.7249	0.00262839	QuasiPoisson	0.00582325	0.0021861	0.000380192	-0.00180591		ARM repeat superfamily protein [Source:UniProtKB/TrEMBL;Acc:Q9M8J7]
AT3G06400	3	1940907	1946980	6074	*	8	8	8	7	4	8	3	1	1	-1.45862	28.4447	0.00108351	QuasiPoisson	0.0028906	0.00117989	0.000274394	-0.000905499	CHR11	Chromatin-remodeling complex ATPase [Source:UniProtKB/TrEMBL;Acc:F4JAV9]
AT3G06410	3	1947012	1949916	2905	*	11	12	7	10	0	12	2	3	0	-1.28785	8.63696	0.0217482	QuasiPoisson	0.0264477	0.00298336	0.000573723	-0.00240964		Zinc finger CCCH domain-containing protein 34 [Source:UniProtKB/Swiss-Prot;Acc:Q9SQU4]
AT3G06480	3	1985338	1990245	4908	*	13	15	19	10	5	26	11	4	1	-1.0116	5.51122	0.0188949	Neg.Binomial	0.0239743	0.00298832	0.00108666	-0.00190166	RH40	DEAD-box ATP-dependent RNA helicase 40 [Source:UniProtKB/Swiss-Prot;Acc:Q9SQV1]
AT3G07100	3	2245164	2250796	5633	*	9	5	7	8	6	7	3	2	2	-1.09861	6.24841	0.0124305	Neg.Binomial.W	0.0175529	0.00124268	0.000414226	-0.000828451	ERMO2	Protein transport protein Sec24-like At3g07100 [Source:UniProtKB/Swiss-Prot;Acc:Q9SFU0]
AT3G07330	3	2335612	2339168	3557	*	10	3	13	12	1	8	1	1	0	-1.66771	11.763	0.000604204	Neg.Binomial.W	0.00178483	0.00220223	0.000187424	-0.00201481	CSLC6	Probable xyloglucan glycosyltransferase 6 [Source:UniProtKB/Swiss-Prot;Acc:Q9SRT3]
AT3G07780	3	2484454	2487126	2673	*	10	10	13	12	9	12	0	3	0	-1.79176	51.2134	0.000184334	QuasiPoisson	0.000751967	0.00411523	0.000374111	-0.00374111	OBE1	Potyvirus VPg interacting protein (DUF1423) [Source:UniProtKB/TrEMBL;Acc:A0A1I9LQN5]
AT3G08850	3	2686457	2695400	8944	*	10	10	6	8	2	10	2	0	3	-1.17865	4.15145	0.0415989	Neg.Binomial.W	0.0431666	0.000857185	0.000186345	-0.000670841	RAPTOR1	RAPTOR1B [Source:UniProtKB/TrEMBL;Acc:A0A178V9S6]
AT3G09840	3	3019249	3023052	3804	*	8	10	12	9	2	11	2	0	1	-1.57554	8.15873	0.00428545	Neg.Binomial.W	0.00838599	0.0022783	0.000262881	-0.00201542	CDC48A	CDC48A [Source:UniProtKB/TrEMBL;Acc:A0A384KA82]
AT3G10650	3	3325074	3331282	6209	*	9	8	8	6	4	9	1	1	2	-1.70475	37.7938	0.000468611	QuasiPoisson	0.00147469	0.00118108	0.000214742	-0.000966339	NUP1	NUP1 [Source:UniProtKB/TrEMBL;Acc:A0A178V9H6]
AT3G10810	3	3381628	3384664	3037	*	8	8	9	8	4	9	1	0	1	-1.64866	56.2053	0.000137649	QuasiPoisson	0.000606442	0.00252442	0.000219515	-0.00230491		At3g10810 [Source:UniProtKB/TrEMBL;Acc:A4VCL9]
AT3G10890	3	3407332	3409000	1669	*	13	3	15	10	2	15	2	5	0	-1.16315	6.32513	0.0119039	Neg.Binomial	0.0169647	0.00579189	0.00139804	-0.00439385	MAN3	Mannan endo-1,4-beta-mannosidase 3 [Source:UniProtKB/Swiss-Prot;Acc:Q9SG94]
AT3G10950	3	3423893	3424566	674	*	26	12	20	17	7	32	2	2	6	-1.74047	4.78128	0.0287708	Neg.Binomial.W	0.0327172	0.0281899	0.0049456	-0.0232443	RPL37AB	Putative 60S ribosomal protein L37a-1 [Source:UniProtKB/Swiss-Prot;Acc:Q9SRK6]
AT3G11070	3	3467704	3470233	2530	*	11	5	8	12	4	10	2	0	0	-1.72277	20.8682	0.00257972	QuasiPoisson	0.0057651	0.00329381	0.000263505	-0.0030303		Outer membrane OMP85 family protein [Source:UniProtKB/TrEMBL;Acc:Q9SRL6]
AT3G11130	3	3482149	3492065	9917	*	14	9	8	13	1	15	2	1	0	-1.70475	7.82836	0.00514327	Neg.Binomial.W	0.0093086	0.00100837	0.000100837	-0.000907533	CHC1	Clathrin heavy chain 1 [Source:UniProtKB/Swiss-Prot;Acc:Q0WNJ6]
AT3G11330	3	3551759	3554843	3085	*	15	10	13	14	0	15	0	2	0	-1.98787	8.2104	0.0041651	Neg.Binomial.W	0.00817123	0.00361967	0.000216099	-0.00340357	PIRL9	Plant intracellular Ras-group-related LRR protein 9 [Source:UniProtKB/Swiss-Prot;Acc:Q8VYG9]
AT3G11440	3	3602036	3605172	3137	*	8	9	11	12	3	12	2	2	3	-1.36828	12.5481	0.000396617	Neg.Binomial.W	0.00132377	0.00292211	0.00074381	-0.0021783	ATMYB65	Transcription factor [Source:UniProtKB/TrEMBL;Acc:A0A178VKX5]
AT3G11450	3	3605126	3608092	2967	*	10	11	11	10	6	11	3	3	1	-1.43848	37.1752	1.0798e-09	Neg.Binomial.W	1.41106e-08	0.00331423	0.000786428	-0.00252781		DnaJ and Myb-like DNA-binding domain-containing protein [Source:UniProtKB/TrEMBL;Acc:F4J6A8]
AT3G11960	3	3786314	3793728	7415	*	10	6	10	10	3	13	1	2	2	-1.64866	12.9597	0.000318265	Neg.Binomial.W	0.00114987	0.0011688	0.00022477	-0.000944032		Cleavage and polyadenylation specificity factor (CPSF) A subunit protein [Source:UniProtKB/TrEMBL;Acc:Q84R20]
AT3G11964	3	3793731	3806743	13013	*	9	6	8	10	1	8	3	1	2	-1.25276	6.88174	0.00870806	Neg.Binomial.W	0.0133213	0.000537924	0.000153692	-0.000384231	RRP5	rRNA biogenesis protein RRP5 [Source:UniProtKB/Swiss-Prot;Acc:F4J8K6]
AT3G12020	3	3825980	3835146	9167	*	9	8	10	6	5	10	1	1	1	-2.07944	22.0958	2.59378e-06	Neg.Binomial.W	2.04062e-05	0.000872696	0.000109087	-0.000763609		P-loop containing nucleoside triphosphate hydrolases superfamily protein [Source:UniProtKB/TrEMBL;Acc:F4J8L2]
AT3G12570	3	3988590	3991079	2490	*	12	8	12	9	2	14	3	1	2	-1.55814	8.59343	0.00337378	Neg.Binomial.W	0.00703023	0.00381526	0.000803213	-0.00301205	FYD	FYD [Source:UniProtKB/TrEMBL;Acc:Q9LHA9]
AT3G12760	3	4054724	4058840	4117	*	9	10	9	8	5	12	1	4	1	-1.48539	20.1329	0.0028424	QuasiPoisson	0.0061659	0.00214558	0.000485791	-0.00165978		Defective in cullin neddylation protein [Source:UniProtKB/TrEMBL;Acc:Q9LTV9]
AT3G12770	3	4056953	4059284	2332	*	9	10	9	7	5	12	0	3	0	-1.57554	4.54341	0.0330457	Neg.Binomial.W	0.0361394	0.00371641	0.000428816	-0.00328759	PCMP-H43	Pentatricopeptide repeat-containing protein At3g12770 [Source:UniProtKB/Swiss-Prot;Acc:Q9LTV8]
AT3G12810	3	4065042	4074194	9153	*	8	15	6	10	4	12	2	2	1	-1.70475	12.7119	0.000363335	Neg.Binomial.W	0.0012562	0.00100149	0.00018209	-0.000819403	PIE1	Protein PHOTOPERIOD-INDEPENDENT EARLY FLOWERING 1 [Source:UniProtKB/Swiss-Prot;Acc:Q7X9V2]
AT3G12980	3	4146399	4154895	8497	*	22	9	16	21	1	25	5	1	1	-1.90424	9.45035	0.00211109	Neg.Binomial	0.00493227	0.00184379	0.000274607	-0.00156918	HAC5	Histone acetyltransferase HAC5 [Source:UniProtKB/Swiss-Prot;Acc:Q9LE42]
AT3G13300	3	4303822	4310275	6454	*	7	6	8	9	4	12	3	3	1	-1.18958	13.1679	0.00841167	QuasiPoisson	0.0130409	0.00118789	0.000361533	-0.000826361	VCS	Enhancer of mRNA-decapping protein 4 [Source:UniProtKB/Swiss-Prot;Acc:Q9LTT8]
AT3G13870	3	4565370	4571355	5986	*	7	7	8	8	1	11	1	2	1	-1.65823	11.9442	0.000548186	Neg.Binomial.W	0.00165665	0.0011694	0.000222742	-0.000946653	RHD3	Protein ROOT HAIR DEFECTIVE 3 [Source:UniProtKB/Swiss-Prot;Acc:P93042]
AT3G14172	3	4698457	4705828	7372	*	9	12	8	10	2	11	4	0	3	-1.06471	9.34385	0.0184069	QuasiPoisson	0.023732	0.00117562	0.000316513	-0.000859107		GPI-anchored adhesin-like protein [Source:UniProtKB/TrEMBL;Acc:F4JFS3]
AT3G14460	3	4851990	4856450	4461	*	11	9	7	8	5	7	3	0	1	-1.33123	36.6633	1.40395e-09	Neg.Binomial	1.7745e-08	0.00175596	0.000298887	-0.00145707		Putative disease resistance protein At3g14460 [Source:UniProtKB/Swiss-Prot;Acc:Q9LRR5]
AT3G14590	3	4904270	4908067	3798	*	10	13	14	10	2	13	2	0	0	-1.91692	13.0379	0.000305244	Neg.Binomial.W	0.00112776	0.00272073	0.000175531	-0.0025452	NTMC2TYPE6.2	Calcium-dependent lipid-binding (CaLB domain) family protein [Source:UniProtKB/TrEMBL;Acc:B3H4I1]
AT3G15120	3	5088093	5095965	7873	*	13	6	11	10	5	13	1	2	1	-1.981	7.4714	0.00626867	Neg.Binomial.W	0.010574	0.00122783	0.000169355	-0.00105847		P-loop containing nucleoside triphosphate hydrolases superfamily protein [Source:UniProtKB/TrEMBL;Acc:Q9LIM2]
AT3G15340	3	5159698	5162945	3248	*	8	9	8	8	3	9	1	4	2	-1.16761	13.5733	0.000229428	Neg.Binomial.W	0.000897913	0.00230911	0.000718391	-0.00159072	PPI2	PPI2 [Source:UniProtKB/TrEMBL;Acc:A0A178VC28]
AT3G15730	3	5330194	5333745	3552	*	9	8	9	9	3	11	2	2	2	-1.40691	76.6492	2.04184e-18	Neg.Binomial	1.21097e-16	0.00229917	0.000563063	-0.00173611	PLDALPHA1	Phospholipase D alpha 1 [Source:UniProtKB/Swiss-Prot;Acc:Q38882]
AT3G15790	3	5342712	5344715	2004	*	5	8	11	6	3	10	0	2	1	-1.40691	15.0118	0.000106842	Neg.Binomial	0.000499244	0.00357618	0.000499002	-0.00307718	MBD11	Methyl-CpG-binding domain-containing protein 11 [Source:UniProtKB/Swiss-Prot;Acc:Q9LW00]
AT3G15920	3	5383595	5390219	6625	*	17	10	11	10	3	15	2	2	3	-1.5506	10.7543	0.00104037	Neg.Binomial.W	0.00281394	0.00166038	0.000352201	-0.00130818	EREX	PX domain-containing protein EREX [Source:UniProtKB/Swiss-Prot;Acc:Q9LSB9]
AT3G16000	3	5430758	5433851	3094	*	8	13	12	14	2	17	0	4	2	-1.38629	12.3025	0.000452353	Neg.Binomial	0.0014535	0.00355527	0.000646412	-0.00290886	MFP1	MAR-binding filament-like protein 1 [Source:UniProtKB/Swiss-Prot;Acc:Q9LW85]
AT3G16940	3	5781418	5786310	4893	*	6	7	9	10	2	9	1	0	0	-1.81238	24.5671	0.00164405	QuasiPoisson	0.00408837	0.00146468	6.81245e-05	-0.00139655		calmodulin binding;transcription regulators [Source:TAIR;Acc:AT3G16940]
AT3G17570	3	6009407	6010562	1156	*	14	8	16	5	1	16	0	0	2	-1.88707	7.19442	0.00731304	Neg.Binomial.W	0.0118702	0.00865052	0.000576701	-0.00807382		Putative F-box/kelch-repeat protein At3g17570 [Source:UniProtKB/Swiss-Prot;Acc:Q9LUP1]
AT3G17630	3	6028688	6031986	3299	*	14	11	12	10	2	13	2	5	2	-1.23676	5.51021	0.0189058	Neg.Binomial.W	0.0239743	0.00313226	0.000909366	-0.0022229	CHX19	Cation/H(+) antiporter 19 [Source:UniProtKB/Swiss-Prot;Acc:Q9LUN4]
AT3G17840	3	6105908	6108737	2830	*	3	7	11	5	6	10	1	0	1	-1.56862	19.11	0.0032681	QuasiPoisson	0.0069168	0.0024735	0.000235571	-0.00223793	RLK902	Probable inactive receptor kinase RLK902 [Source:UniProtKB/Swiss-Prot;Acc:Q9LVI6]
AT3G17850	3	6109409	6116529	7121	*	7	9	7	10	2	11	4	0	1	-1.17865	9.63435	0.0172272	QuasiPoisson	0.0228182	0.00107663	0.00023405	-0.000842578	IREH1	Probable serine/threonine protein kinase IREH1 [Source:UniProtKB/Swiss-Prot;Acc:F4J6F6]
AT3G17940	3	6143414	6145374	1961	*	7	7	9	6	5	9	2	0	1	-1.40691	7.1336	0.00756525	Neg.Binomial.W	0.0121771	0.0036546	0.000509944	-0.00314465		Aldose 1-epimerase [Source:UniProtKB/TrEMBL;Acc:Q9LVH6]
AT3G18090	3	6194509	6200424	5916	*	16	7	12	13	1	16	5	1	2	-1.4018	7.5564	0.00597973	Neg.Binomial	0.0102681	0.00183119	0.000450755	-0.00138044	NRPD2B	nuclear RNA polymerase D2B [Source:TAIR;Acc:AT3G18090]
AT3G18110	3	6204429	6209801	5373	*	11	9	10	8	6	12	3	0	1	-1.48808	15.7969	7.05187e-05	Neg.Binomial.W	0.0003513	0.00173708	0.000248154	-0.00148893	EMB1270	Pentatricopeptide repeat-containing protein At3g18110, chloroplastic [Source:UniProtKB/Swiss-Prot;Acc:Q5G1S8]
AT3G18230	3	6251315	6254221	2907	*	6	9	9	9	1	10	3	0	3	-1.02165	9.81385	0.00173202	Neg.Binomial.W	0.00425283	0.00252265	0.000687994	-0.00183465		At3g18230 [Source:UniProtKB/TrEMBL;Acc:Q9LJQ7]
AT3G18370	3	6305444	6310684	5241	*	19	17	22	19	8	23	9	5	0	-1.20984	13.6057	0.00777106	QuasiPoisson	0.0124047	0.00343446	0.000890415	-0.00254404	SYTF	AT3g18370/MYF24_8 [Source:UniProtKB/TrEMBL;Acc:Q93ZM0]
AT3G18440	3	6328027	6330816	2790	*	9	10	8	6	0	9	1	2	1	-1.23214	9.47777	0.00207977	Neg.Binomial.W	0.00488873	0.00250896	0.000477897	-0.00203106	ALMT9	Aluminum-activated malate transporter 9 [Source:UniProtKB/Swiss-Prot;Acc:Q9LS46]
AT3G19180	3	6632637	6637292	4656	*	10	3	14	15	1	13	2	6	1	-1.13498	4.01132	0.0451958	Neg.Binomial	0.0461817	0.00200458	0.00064433	-0.00136025	CDP1	Plastid division protein CDP1, chloroplastic [Source:UniProtKB/Swiss-Prot;Acc:Q8VY16]
AT3G19670	3	6827986	6837505	9520	*	8	10	8	6	6	10	1	1	1	-2.07944	22.1417	2.53242e-06	Neg.Binomial.W	2.01288e-05	0.000840336	0.000105042	-0.000735294	PRP40B	Pre-mRNA-processing protein 40B [Source:UniProtKB/Swiss-Prot;Acc:F4JCC1]
AT3G19870	3	6907053	6911246	4194	*	12	6	8	9	3	11	2	2	3	-1.25276	54.6139	1.46697e-13	Neg.Binomial.W	3.05686e-12	0.00194723	0.00055635	-0.00139088		AP-5 complex subunit beta-like protein [Source:UniProtKB/TrEMBL;Acc:Q9LT22]
AT3G20090	3	7015796	7018651	2856	*	2	11	12	8	1	8	1	2	1	-1.65823	7.8776	0.0050051	Neg.Binomial.W	0.00918793	0.00245098	0.000466853	-0.00198413	CYP705A18	Cytochrome P450, family 705, subfamily A, polypeptide 18 [Source:UniProtKB/TrEMBL;Acc:Q9LJY9]
AT3G20350	3	7096310	7099798	3489	*	18	12	17	15	5	16	0	1	2	-2.00373	9.26335	0.00233785	Neg.Binomial.W	0.00531802	0.00396484	0.000286615	-0.00367823		Actin cytoskeleton-regulatory complex pan-like protein [Source:UniProtKB/TrEMBL;Acc:B7ZWR9]
AT3G20660	3	7225037	7228797	3761	*	13	6	12	10	5	14	1	2	0	-1.70475	8.55678	0.00344238	Neg.Binomial.W	0.00708097	0.00265887	0.000265887	-0.00239298	2021-10-04	Organic cation/carnitine transporter 4 [Source:UniProtKB/Swiss-Prot;Acc:Q9LHQ6]
AT3G20730	3	7246896	7248878	1983	*	8	8	9	7	4	9	1	1	1	-2.0149	20.2693	6.72708e-06	Neg.Binomial.W	4.32215e-05	0.00378215	0.000504286	-0.00327786	PCMP-E94	Pentatricopeptide repeat-containing protein At3g20730 [Source:UniProtKB/Swiss-Prot;Acc:Q9LT48]
AT3G20935	3	7334179	7336013	1835	*	12	12	10	10	10	11	1	8	2	-1.08334	5.39317	0.0202157	Neg.Binomial.W	0.0250584	0.00590372	0.00199818	-0.00390554	CYP705A28	Cytochrome P450, family 705, subfamily A, polypeptide 28 [Source:UniProtKB/TrEMBL;Acc:F4IWB9]
AT3G22580	3	8002762	8003145	384	*	21	11	12	7	1	21	1	2	6	-1.40009	5.94943	0.014722	Neg.Binomial	0.0200897	0.031684	0.0078125	-0.0238715		Bifunctional inhibitor/lipid-transfer protein/seed storage 2S albumin superfamily protein [Source:UniProtKB/TrEMBL;Acc:Q9LJ88]
AT3G22690	3	8021229	8024594	3366	*	16	8	10	16	4	18	2	2	0	-1.71765	6.20441	0.0127432	Neg.Binomial.W	0.0177726	0.00356506	0.000396118	-0.00316894		LOW protein: PPR containing-like protein [Source:UniProtKB/TrEMBL;Acc:F4J1L5]
AT3G22790	3	8052219	8058782	6564	*	14	18	13	16	11	20	2	4	2	-1.7492	63.8636	1.33336e-15	Neg.Binomial.W	3.95393e-14	0.00233597	0.000406256	-0.00192972	NET1A	Protein NETWORKED 1A [Source:UniProtKB/Swiss-Prot;Acc:Q9LUI2]
AT3G23070	3	8203393	8207419	4027	*	11	8	9	13	2	11	0	2	0	-1.79176	18.9677	0.00333365	QuasiPoisson	0.00702189	0.00223491	0.000165549	-0.00206937	CFM3A	CRM-domain containing factor CFM3A, chloroplastic/mitochondrial [Source:UniProtKB/Swiss-Prot;Acc:F4J2U9]
AT3G23150	3	8254559	8257888	3330	*	14	9	13	11	4	11	2	3	1	-1.64223	11.968	0.000541224	Neg.Binomial.W	0.00164285	0.0031031	0.000600601	-0.0025025	ETR2	Ethylene receptor 2 [Source:UniProtKB/Swiss-Prot;Acc:Q0WPQ2]
AT3G23410	3	8382672	8386181	3510	*	8	7	13	7	4	13	3	2	3	-1.17865	7.76105	0.00533849	Neg.Binomial.W	0.00950473	0.00246914	0.000759734	-0.0017094	FAO3	Long-chain-alcohol oxidase FAO3 [Source:UniProtKB/Swiss-Prot;Acc:Q9LW56]
AT3G23590	3	8467398	8473627	6230	*	14	11	13	17	3	14	4	5	1	-1.28093	4.01358	0.0451351	Neg.Binomial.W	0.0461817	0.00192616	0.000535045	-0.00139112	MED33A	Mediator of RNA polymerase II transcription subunit 33A [Source:UniProtKB/Swiss-Prot;Acc:Q9LUG9]
AT3G24020	3	8678678	8679656	979	*	5	9	13	13	0	12	0	3	2	-1.28785	7.21048	0.0072479	Neg.Binomial	0.0118142	0.00885257	0.00170242	-0.00715015	DIR16	Dirigent protein [Source:UniProtKB/TrEMBL;Acc:A0A178V7A9]
AT3G26100	3	9536859	9540453	3595	*	10	11	9	10	2	10	3	0	1	-1.42139	14.1352	0.000170129	Neg.Binomial.W	0.00070521	0.00241076	0.000370885	-0.00203987		Regulator of chromosome condensation (RCC1) family protein [Source:UniProtKB/TrEMBL;Acc:Q9LU80]
AT3G26125	3	9551812	9553602	1791	*	23	16	13	20	5	18	4	4	5	-1.29578	8.5959	0.00336921	Neg.Binomial.W	0.00703023	0.0088405	0.0024195	-0.00642099	CYP86C2	Cytochrome P-450-like protein [Source:UniProtKB/TrEMBL;Acc:Q9LTN1]
AT3G26130	3	9551789	9555667	3879	*	25	17	13	23	5	18	4	4	5	-1.35702	8.3058	0.00395187	Neg.Binomial.W	0.00785282	0.00433961	0.00111713	-0.00322248		Cellulase (Glycosyl hydrolase family 5) protein [Source:UniProtKB/TrEMBL;Acc:Q9LTN0]
AT3G27325	3	10095015	10102423	7409	*	7	7	10	5	4	9	2	1	1	-1.65823	9.69263	0.00185009	Neg.Binomial.W	0.00451901	0.000944797	0.000179961	-0.000764836		Hydrolases, acting on ester bond [Source:UniProtKB/TrEMBL;Acc:F4IWG2]
AT3G28750	3	10791499	10792846	1348	*	10	9	12	10	0	13	2	2	0	-1.45529	5.64542	0.017501	Neg.Binomial.W	0.0231049	0.00667656	0.00098912	-0.00568744		Uncharacterized protein At3g28750/T19N8_4 [Source:UniProtKB/TrEMBL;Acc:Q9LHA0]
AT3G28780	3	10805857	10808461	2605	*	36	43	45	35	3	71	6	5	5	-1.9853	42.5022	7.06029e-11	Neg.Binomial.W	1.02707e-09	0.0149072	0.00204734	-0.0128599		Transmembrane protein, putative (DUF1216) [Source:UniProtKB/TrEMBL;Acc:F4J0E6]
AT3G28860	3	10870005	10877578	7574	*	11	8	13	11	1	15	1	1	6	-1.30495	6.56742	0.0103862	Neg.Binomial	0.0153112	0.0012983	0.000352082	-0.00094622	ABCB19	ABC transporter B family member 19 [Source:UniProtKB/Swiss-Prot;Acc:Q9LJX0]
AT3G29320	3	11252807	11257814	5008	*	16	11	10	15	5	13	1	3	3	-1.60944	13.1714	0.000284251	Neg.Binomial.W	0.00106906	0.00232961	0.000465921	-0.00186368	PHS1	Alpha-glucan phosphorylase 1 [Source:UniProtKB/Swiss-Prot;Acc:Q9LIB2]
AT3G29360	3	11267007	11269356	2350	*	6	8	8	15	1	12	0	5	2	-1.02962	5.84559	0.0156161	Neg.Binomial	0.02116	0.0035461	0.000992908	-0.00255319	UGD2	UDP-glucose 6-dehydrogenase 2 [Source:UniProtKB/Swiss-Prot;Acc:Q9LIA8]
AT3G29400	3	11297180	11299695	2516	*	7	6	14	14	1	12	4	2	2	-1.2164	4.31838	0.0377028	Neg.Binomial.W	0.039875	0.00357711	0.00105988	-0.00251722	ATEXO70E1	Exocyst subunit Exo70 family protein [Source:UniProtKB/TrEMBL;Acc:Q9LIA2]
AT3G29720	3	11549418	11551369	1952	*	31	12	22	20	8	27	2	5	1	-2.0149	5.01862	0.0250761	Neg.Binomial.W	0.0293825	0.0102459	0.00136612	-0.00887978		HXXXD-type acyl-transferase family protein [Source:UniProtKB/TrEMBL;Acc:F4J485]
AT3G29791	3	11695756	11696771	1016	*	11	4	17	11	1	20	0	2	3	-1.47591	8.07273	0.00449364	Neg.Binomial	0.00851253	0.0104987	0.00164042	-0.00885827		unknown protein; Ha. [Source:TAIR;Acc:AT3G29791]
AT3G30200	3	11827752	11834262	6511	*	11	14	12	19	4	14	3	2	6	-1.21302	5.22827	0.0222227	Neg.Binomial.W	0.0268553	0.00189423	0.00056315	-0.00133108		Plant transposase (Ptta/En/Spm family) [Source:UniProtKB/TrEMBL;Acc:F4J5F4]
AT3G30230	3	11879235	11881788	2554	*	2	3	2	3	3	3	8	10	8	1.17865	7.50677	0.00614675	Neg.Binomial.W	0.0104386	0.00104411	0.00339337	0.00234926		Myosin heavy chain-like protein [Source:UniProtKB/TrEMBL;Acc:F4J5F8]
AT3G30842	3	12593810	12600432	6623	*	37	31	25	31	3	30	10	6	5	-1.31858	9.55082	0.0019986	Neg.Binomial	0.00477066	0.00395088	0.00105692	-0.00289396	ABCG38	ABC transporter G family member 38 [Source:UniProtKB/Swiss-Prot;Acc:Q7PC85]
AT3G41762	3	14195447	14196865	1419	*	4	0	1	2	0	0	3	9	10	1.34707	4.61837	0.0316313	Neg.Binomial.W	0.0348702	0.000822175	0.00516796	0.00434578		unknown protein. [Source:TAIR;Acc:AT3G41762]
AT3G42670	3	14755798	14760629	4832	*	6	12	7	12	6	16	3	0	1	-1.53533	5.53872	0.0186002	Neg.Binomial.W	0.0238444	0.00203504	0.000275938	-0.00175911	CHR38	Chromatin remodeling 38 [Source:UniProtKB/TrEMBL;Acc:A0A1I9LTS2]
AT3G42786	3	14876476	14877255	780	*	9	10	7	10	5	11	2	2	2	-1.46634	12.0362	0.000521777	Neg.Binomial.W	0.00159639	0.0111111	0.0025641	-0.00854701		unknown protein; BEST Arabidopsis thaliana protein match is: unknown protein (TAIR:AT3G09130.1); Ha. [Source:TAIR;Acc:AT3G42786]
AT3G43210	3	15190786	15196215	5430	*	8	5	9	12	0	9	1	2	0	-1.40691	7.1216	0.00761606	Neg.Binomial.W	0.0122333	0.00131983	0.000184162	-0.00113567	KIN7B	Kinesin-like protein KIN-7B [Source:UniProtKB/Swiss-Prot;Acc:Q8LNZ2]
AT3G43420	3	15345315	15345679	365	*	7	9	5	8	1	12	4	0	0	-1.23214	6.50353	0.0380924	QuasiPoisson	0.0401768	0.0191781	0.00365297	-0.0155251		unknown protein; Ha. [Source:TAIR;Acc:AT3G43420]
AT3G44050	3	15818511	15825111	6601	*	9	9	8	7	4	9	3	1	0	-1.31219	49.0335	2.51625e-12	Neg.Binomial	4.61912e-11	0.00116144	0.00020199	-0.000959451	KIN12E	Kinesin-like protein KIN-12E [Source:UniProtKB/Swiss-Prot;Acc:F4J1U4]
AT3G44070	3	15828153	15829823	1671	*	10	12	17	12	14	14	4	2	1	-1.73039	51.6434	0.000179578	QuasiPoisson	0.0007404	0.00787951	0.00139637	-0.00648314		Glycosyl hydrolase family 35 protein [Source:UniProtKB/TrEMBL;Acc:Q9LXQ5]
AT3G44400	3	16044662	16049803	5142	*	10	14	6	21	6	16	4	1	3	-1.51787	5.61002	0.0178581	Neg.Binomial.W	0.0232971	0.00236614	0.000518605	-0.00184753		Disease resistance protein (TIR-NBS-LRR class) family [Source:UniProtKB/TrEMBL;Acc:Q9M285]
AT3G44900	3	16388724	16391582	2859	*	10	14	5	15	11	6	3	3	3	-1.2205	8.903	0.00284703	Neg.Binomial.W	0.0061659	0.00355602	0.00104932	-0.0025067	CHX4	Cation/H(+) antiporter 4 [Source:UniProtKB/Swiss-Prot;Acc:Q9FYC1]
AT3G44950	3	16421045	16421286	242	*	12	16	15	11	0	12	3	4	2	-1.09861	4.65735	0.0309209	Neg.Binomial.W	0.0344012	0.0454545	0.0123967	-0.0330579		Glycine-rich protein [Source:UniProtKB/TrEMBL;Acc:Q9LXI0]
AT3G45170	3	16537538	16538305	768	*	12	23	20	25	0	21	0	5	5	-1.41473	6.73908	0.00943234	Neg.Binomial	0.0140657	0.0219184	0.00434028	-0.0175781	GATA14	GATA transcription factor 14 [Source:UniProtKB/Swiss-Prot;Acc:Q9M1U2]
AT3G45200	3	16548828	16549730	903	*	35	22	28	26	4	48	4	2	1	-2.45469	5.7363	0.0166178	Neg.Binomial.W	0.0221666	0.0300849	0.00258398	-0.0275009		Uncharacterized protein T14D3.140 [Source:UniProtKB/TrEMBL;Acc:Q9M1T9]
AT3G45440	3	16664611	16667747	3137	*	11	4	8	11	0	10	2	0	0	-1.60944	7.64422	0.00569547	Neg.Binomial.W	0.00995738	0.00233769	0.000212517	-0.00212517		Concanavalin A-like lectin protein kinase family protein [Source:UniProtKB/TrEMBL;Acc:A0A1I9LTM6]
AT3G45490	3	16686962	16687893	932	*	13	8	11	14	0	13	0	0	3	-1.68948	11.0848	0.000870363	Neg.Binomial	0.00239661	0.0105508	0.00107296	-0.00947783		Reverse transcriptase-like protein [Source:UniProtKB/TrEMBL;Acc:Q9M1F8]
AT3G45750	3	16793515	16798000	4486	*	8	11	9	15	1	11	2	2	5	-1.11696	6.68703	0.00971169	Neg.Binomial	0.0144272	0.00204339	0.000668747	-0.00137465		Nucleotidyltransferase family protein [Source:UniProtKB/TrEMBL;Acc:Q7Y216]
AT3G45830	3	16840652	16845580	4929	*	20	17	19	24	10	21	2	1	3	-2.22462	18.3753	1.81393e-05	Neg.Binomial.W	0.00010758	0.0037533	0.000405762	-0.00334753		DNA-binding protein-like [Source:UniProtKB/TrEMBL;Acc:Q9LZU7]
AT3G46590	3	17152460	17156240	3781	*	11	4	7	10	0	15	2	1	3	-1.07992	4.03294	0.0446202	Neg.Binomial.W	0.0457476	0.00207176	0.000528961	-0.0015428	TRP2	Telomere repeat-binding protein 2 [Source:UniProtKB/Swiss-Prot;Acc:Q9SNB9]
AT3G46790	3	17231681	17234045	2365	*	10	9	10	10	4	12	3	0	1	-1.47182	15.2781	9.27883e-05	Neg.Binomial.W	0.000444347	0.00387597	0.000563777	-0.00331219	CRR2	Pentatricopeptide repeat-containing protein At3g46790, chloroplastic [Source:UniProtKB/Swiss-Prot;Acc:Q9STF3]
AT3G46840	3	17251011	17254113	3103	*	78	22	66	46	3	76	9	11	14	-1.45382	6.96148	0.00832833	Neg.Binomial	0.0129983	0.01563	0.00365238	-0.0119777	SBT4.5	Subtilisin-like protease SBT4.5 [Source:UniProtKB/Swiss-Prot;Acc:F4JA91]
AT3G46960	3	17290873	17298222	7350	*	8	5	9	14	0	9	3	1	1	-1.15924	5.14833	0.0232687	Neg.Binomial.W	0.0279007	0.00102041	0.000226757	-0.000793651	SKI2	DExH-box ATP-dependent RNA helicase DExH11 [Source:UniProtKB/Swiss-Prot;Acc:F4JAA5]
AT3G47420	3	17472297	17475274	2978	*	32	23	32	30	0	43	3	2	1	-2.22162	7.23486	0.00715012	Neg.Binomial.W	0.0117579	0.00895456	0.000671592	-0.00828296	ATPS3	Putative glycerol-3-phosphate transporter 1 [Source:UniProtKB/Swiss-Prot;Acc:Q9C5L3]
AT3G47890	3	17666927	17673928	7002	*	16	19	9	16	7	15	4	6	1	-1.31568	4.2222	0.0398983	Neg.Binomial.W	0.0415698	0.00195182	0.00052366	-0.00142816		Ubiquitin carboxyl-terminal hydrolase-related protein [Source:UniProtKB/TrEMBL;Acc:F4JCR1]
AT3G48110	3	17762970	17771146	8177	*	11	10	8	13	4	12	4	1	2	-1.42139	18.5593	1.64697e-05	Neg.Binomial.W	9.84352e-05	0.00118218	0.000285353	-0.000896824	EDD1	Glycine--tRNA ligase, chloroplastic/mitochondrial 2 [Source:UniProtKB/Swiss-Prot;Acc:Q8L785]
AT3G48187	3	17797628	17800168	2541	*	9	5	8	10	0	11	2	2	2	-1.00145	5.77151	0.0162881	Neg.Binomial.W	0.0218402	0.00282041	0.000787092	-0.00203332		Serine/Threonine-kinase ATM [Source:UniProtKB/TrEMBL;Acc:A0A1I9LTU3]
AT3G48220	3	17852284	17853557	1274	*	10	11	5	15	6	13	0	1	3	-1.5506	5.61613	0.0177959	Neg.Binomial.W	0.0232553	0.00784929	0.00104657	-0.00680272		F-box protein [Source:UniProtKB/TrEMBL;Acc:Q9STR6]
AT3G48430	3	17935256	17940792	5537	*	14	9	13	10	5	15	1	3	1	-1.88707	29.1207	6.80081e-08	Neg.Binomial.W	6.99124e-07	0.00198664	0.000301005	-0.00168563	REF6	Lysine-specific demethylase REF6 [Source:UniProtKB/Swiss-Prot;Acc:Q9STM3]
AT3G48870	3	18122118	18126742	4625	*	3	9	8	8	5	11	5	1	0	-1.02165	7.21654	0.03125	QuasiPoisson	0.0346672	0.00158559	0.000432432	-0.00115315	CLPC2	Chaperone protein ClpC2, chloroplastic [Source:UniProtKB/Swiss-Prot;Acc:Q9SXJ7]
AT3G49230	3	18254232	18255485	1254	*	16	10	22	12	7	19	7	0	4	-1.18958	10.0169	0.0158186	QuasiPoisson	0.0213593	0.0114301	0.00292398	-0.00850611		Transmembrane protein [Source:UniProtKB/TrEMBL;Acc:Q5XVA6]
AT3G49350	3	18296990	18300189	3200	*	9	10	7	9	0	10	1	1	2	-1.29277	10.2574	0.00136136	Neg.Binomial.W	0.0035104	0.00234375	0.000416667	-0.00192708		At3g49350 [Source:UniProtKB/TrEMBL;Acc:Q4V3B4]
AT3G49500	3	18348974	18353673	4700	*	9	8	8	13	2	10	3	2	1	-1.42712	8.4559	0.00363862	Neg.Binomial.W	0.00742162	0.00177305	0.000425532	-0.00134752	RDR6	RNA-dependent RNA polymerase 6 [Source:UniProtKB/Swiss-Prot;Acc:Q9SG02]
AT3G49650	3	18404842	18409784	4943	*	12	10	13	12	0	16	2	4	1	-1.23837	4.45773	0.0347437	Neg.Binomial.W	0.0375173	0.00212422	0.000472048	-0.00165217	KIN8B	Kinesin-like protein KIN-8B [Source:UniProtKB/Swiss-Prot;Acc:Q9SCJ4]
AT3G49730	3	18445546	18450181	4636	*	12	9	8	10	4	12	0	0	0	-2.31911	50.541	0.000192101	QuasiPoisson	0.000775443	0.00197728	0	-0.00197728		Pentatricopeptide repeat-containing protein At3g49730 [Source:UniProtKB/Swiss-Prot;Acc:P0C8A0]
AT3G50110	3	18580609	18584813	4205	*	13	2	12	10	0	13	2	1	3	-1.13498	4.92486	0.0264729	Neg.Binomial	0.0305091	0.00198177	0.000475624	-0.00150614	PTEN2B	Phosphatidylinositol 3,4,5-trisphosphate 3-phosphatase and protein-tyrosine-phosphatase PTEN2B [Source:UniProtKB/Swiss-Prot;Acc:Q8H106]
AT3G50370	3	18675998	18684377	8380	*	20	12	20	20	3	18	2	3	3	-1.76001	11.1852	0.000824531	Neg.Binomial.W	0.00230331	0.00184964	0.000318218	-0.00153142		unknown protein; FUNCTIONS IN: molecular_function unknown; INVOLVED IN: biological_process unknown; LOCATED IN: cellular_component unknown; EXPRESSED IN: 26 plant structures; EXPRESSED DURING: 15 growth stages; Ha. [Source:TAIR;Acc:AT3G50370]
AT3G50590	3	18770872	18779502	8631	*	16	10	17	20	5	18	5	4	5	-1.12214	6.93891	0.00843404	Neg.Binomial.W	0.0130409	0.00166068	0.000540687	-0.00111999		Transducin/WD40 repeat-like superfamily protein [Source:UniProtKB/TrEMBL;Acc:F4J0P2]
AT3G50670	3	18826160	18829684	3525	*	9	7	8	7	5	9	2	2	0	-1.29277	54.2442	1.77059e-13	Neg.Binomial.W	3.59244e-12	0.00212766	0.000378251	-0.00174941	RNU1	U1SNRNP [Source:UniProtKB/TrEMBL;Acc:A0A178VDW4]
AT3G50950	3	18935674	18938799	3126	*	11	11	13	14	2	12	5	1	4	-1.1474	8.96856	0.0200906	QuasiPoisson	0.02495	0.00335893	0.00106633	-0.0022926	RPP13L4	Disease resistance RPP13-like protein 4 [Source:UniProtKB/Swiss-Prot;Acc:Q38834]
AT3G51120	3	18986026	18992074	6049	*	15	13	7	13	1	14	2	1	2	-1.84055	10.3053	0.00132648	Neg.Binomial.W	0.00343193	0.00173582	0.000275528	-0.0014603		DNA binding;zinc ion binding;nucleic acid binding;nucleic acid binding [Source:TAIR;Acc:AT3G51120]
AT3G51630	3	19148871	19152193	3323	*	11	8	10	12	0	12	2	2	0	-1.43848	5.62501	0.0177059	Neg.Binomial.W	0.0232553	0.00265824	0.000401244	-0.002257	WNK5	Probable serine/threonine-protein kinase WNK5 [Source:UniProtKB/Swiss-Prot;Acc:Q9SCU5]
AT3G52250	3	19376138	19383369	7232	*	5	6	10	12	1	12	3	1	2	-1.34373	5.42581	0.0198412	Neg.Binomial.W	0.0247351	0.0010601	0.000276549	-0.000783555		Duplicated homeodomain-like superfamily protein [Source:UniProtKB/TrEMBL;Acc:F4J6V1]
AT3G52526	3	19484338	19487228	2891	*	6	8	4	10	3	13	3	3	0	-1.02165	6.57865	0.0372849	QuasiPoisson	0.0397053	0.00253661	0.000691802	-0.00184481		Phosphoglucan phosphatase [Source:UniProtKB/TrEMBL;Acc:A0A1I9LS57]
AT3G54140	3	20045603	20048745	3143	*	23	51	30	61	3	42	11	9	10	-1.25276	6.76085	0.00931793	Neg.Binomial	0.0139498	0.0111359	0.00318167	-0.00795418	NPF8.1	Protein NRT1/ PTR FAMILY 8.1 [Source:UniProtKB/Swiss-Prot;Acc:Q9M390]
AT3G54280	3	20091852	20104257	12406	*	10	8	8	9	2	10	2	2	2	-1.36524	16.9527	0.00447431	QuasiPoisson	0.00849677	0.000631415	0.000161212	-0.000470203	RGD3	ROOT GROWTH DEFECTIVE 3 [Source:UniProtKB/TrEMBL;Acc:F4JCU6]
AT3G55450	3	20557644	20560235	2592	*	7	6	8	10	2	10	0	0	0	-2.10006	104.082	1.94151e-24	Neg.Binomial.W	4.98968e-22	0.00276492	0	-0.00276492	PBL1	PBS1-like 1 [Source:UniProtKB/TrEMBL;Acc:F4IWV6]
AT3G55760	3	20700314	20703130	2817	*	9	6	13	10	8	13	1	1	0	-1.8718	71.3747	2.95432e-17	Neg.Binomial.W	1.32883e-15	0.00349071	0.000236658	-0.00325405		At3g55760 [Source:UniProtKB/TrEMBL;Acc:Q5EAH9]
AT3G56150	3	20833410	20837275	3866	*	9	8	10	11	1	12	2	3	1	-1.44692	7.5757	0.00591604	Neg.Binomial.W	0.0102271	0.00219865	0.000517331	-0.00168132	TIF3C1	Eukaryotic translation initiation factor 3 subunit C [Source:UniProtKB/Swiss-Prot;Acc:O49160]
AT3G56410	3	20916172	20921338	5167	*	17	20	16	17	14	20	2	1	4	-2.00533	92.9115	2.72469e-05	QuasiPoisson	0.00015795	0.00335462	0.000451584	-0.00290304		Uncharacterized protein T5P19_60 [Source:UniProtKB/TrEMBL;Acc:Q9LXZ9]
AT3G57300	3	21199150	21207893	8744	*	10	7	5	9	0	12	4	1	1	-1.00145	5.51518	0.0188521	Neg.Binomial	0.0239743	0.00081961	0.000228728	-0.000590881	INO80	DNA helicase INO80-like protein [Source:UniProtKB/TrEMBL;Acc:F4J277]
AT3G57410	3	21243136	21251159	8024	*	11	11	10	12	1	10	3	2	1	-1.52243	8.23096	0.00411818	Neg.Binomial.W	0.00812051	0.00114241	0.000249252	-0.000893154	VLN3	Villin-3 [Source:UniProtKB/Swiss-Prot;Acc:O81645]
AT3G57880	3	21430922	21434648	3727	*	11	9	12	12	3	13	2	1	2	-1.79176	71.2783	3.10232e-17	Neg.Binomial.W	1.32883e-15	0.00268312	0.000447187	-0.00223594		Anthranilate phosphoribosyltransferase-like protein [Source:UniProtKB/TrEMBL;Acc:Q9M2R0]
AT3G58510	3	21639978	21643795	3818	*	7	7	10	10	2	12	2	1	1	-1.79176	14.0076	0.000182078	Neg.Binomial.W	0.000746714	0.00209534	0.000349223	-0.00174611	RH11	DEAD-box ATP-dependent RNA helicase 11 [Source:UniProtKB/Swiss-Prot;Acc:Q8LA13]
AT3G58940	3	21780785	21783676	2892	*	13	9	14	12	4	10	1	2	2	-1.82455	65.5487	5.66945e-16	Neg.Binomial.W	2.0815e-14	0.00357308	0.000576302	-0.00299677		F-box/LRR-repeat protein At3g58940 [Source:UniProtKB/Swiss-Prot;Acc:Q9LXQ8]
AT3G59420	3	21959646	21963180	3535	*	14	8	9	12	3	9	1	1	2	-1.92789	16.3819	5.17769e-05	Neg.Binomial.W	0.000279161	0.00259312	0.000377181	-0.00221594	ACR4	Serine/threonine-protein kinase-like protein ACR4 [Source:UniProtKB/Swiss-Prot;Acc:Q9LX29]
AT3G60240	3	22261648	22268496	6849	*	20	20	17	20	3	27	5	6	5	-1.20709	5.53706	0.0186178	Neg.Binomial.W	0.0238444	0.00260379	0.000778702	-0.00182508	EIF4G	Eukaryotic translation initiation factor 4G [Source:UniProtKB/Swiss-Prot;Acc:Q76E23]
AT3G60350	3	22306488	22311244	4757	*	10	9	12	8	3	10	3	3	0	-1.17007	13.7627	0.000207418	Neg.Binomial.W	0.000824327	0.00182188	0.000420433	-0.00140144	ARABIDILLO-2	Protein ARABIDILLO 2 [Source:UniProtKB/Swiss-Prot;Acc:Q9M224]
AT3G60380	3	22316771	22319628	2858	*	10	12	13	10	9	12	3	1	1	-1.88707	12.5499	0.000396222	Neg.Binomial.W	0.00132377	0.00384885	0.000583158	-0.00326569		Cotton fiber protein [Source:UniProtKB/TrEMBL;Acc:Q9M221]
AT3G60970	3	22557282	22561716	4435	*	58	45	30	44	4	60	5	8	10	-1.65616	11.7068	0.000622713	Neg.Binomial	0.00181861	0.00905675	0.00172867	-0.00732807	ABCC15	Putative ABC transporter C family member 15 [Source:UniProtKB/Swiss-Prot;Acc:Q7FB56]
AT3G61530	3	22771405	22773790	2386	*	2	0	1	0	6	1	7	14	11	1.47591	15.9288	0.00524918	QuasiPoisson	0.00943384	0.000698519	0.00447052	0.003772	KPHMT2	3-methyl-2-oxobutanoate hydroxymethyltransferase 2, mitochondrial [Source:UniProtKB/Swiss-Prot;Acc:Q9M315]
AT3G61690	3	22827539	22834108	6570	*	12	5	11	14	0	11	1	4	2	-1.08181	5.85248	0.0155551	Neg.Binomial	0.0211145	0.0013445	0.00035515	-0.000989346		Nucleotidyltransferase [Source:UniProtKB/TrEMBL;Acc:F4JFF2]
AT3G62300	3	23054004	23057283	3280	*	10	6	8	10	0	10	2	2	2	-1.02165	6.47377	0.0109478	Neg.Binomial.W	0.0159311	0.00223577	0.000609756	-0.00162602	DUF7	DOMAIN OF UNKNOWN FUNCTION 724 7 [Source:TAIR;Acc:AT3G62300]
AT3G62640	3	23166219	23166979	761	*	33	27	21	21	1	32	4	0	3	-1.95303	13.0997	0.000295348	Neg.Binomial	0.00110006	0.0295664	0.00306614	-0.0265002		At3g62640 [Source:UniProtKB/TrEMBL;Acc:Q9LZK1]
AT3G62900	3	23248129	23255297	7169	*	10	9	7	10	3	15	2	1	2	-1.6864	12.4666	0.0004143	Neg.Binomial.W	0.00137092	0.00125541	0.000232482	-0.00102292		CW-type Zinc Finger [Source:UniProtKB/TrEMBL;Acc:F4IZK5]
AT3G63070	3	23302365	23309658	7294	*	13	5	7	8	1	12	0	0	3	-1.46634	8.11778	0.0247178	QuasiPoisson	0.0290509	0.00105109	0.000137099	-0.000913993	HULK3	Protein HUA2-LIKE 3 [Source:UniProtKB/Swiss-Prot;Acc:F4IZM8]
AT3G63220	3	23357328	23359291	1964	*	8	8	14	9	1	11	2	0	1	-1.55814	7.9869	0.00471172	Neg.Binomial.W	0.00878418	0.0043279	0.000509165	-0.00381874	SKIP30	F-box/kelch-repeat protein SKIP30 [Source:UniProtKB/Swiss-Prot;Acc:Q9M1W7]
AT3G63460	3	23430623	23437374	6752	*	11	4	7	11	2	10	1	3	2	-1.32176	6.3446	0.0117739	Neg.Binomial.W	0.0168731	0.00111078	0.000296209	-0.000814573	SEC31B	Protein transport protein SEC31 homolog B [Source:UniProtKB/Swiss-Prot;Acc:Q8L611]
AT3G63500	3	23446230	23450284	4055	*	12	5	9	8	2	11	0	1	0	-1.89085	18.7361	0.00344405	QuasiPoisson	0.00708097	0.00193177	8.2203e-05	-0.00184957	OBE4	Protein OBERON 4 [Source:UniProtKB/Swiss-Prot;Acc:Q84TI3]
AT4G00060	4	21351	29064	7714	*	14	14	11	11	2	16	1	4	2	-1.58045	6.28287	0.012191	Neg.Binomial.W	0.0173099	0.00146919	0.00030248	-0.00116671	MEE44	Nucleotidyltransferase family protein [Source:UniProtKB/TrEMBL;Acc:F4JH01]
AT4G00230	4	93743	97467	3725	*	13	8	8	10	1	13	3	1	1	-1.66771	7.56089	0.00596485	Neg.Binomial.W	0.0102654	0.00237136	0.000447427	-0.00192394	SBT4.14	Subtilisin-like protease SBT4.14 [Source:UniProtKB/Swiss-Prot;Acc:Q9LLL8]
AT4G00250	4	112705	113982	1278	*	22	10	17	18	2	19	6	2	3	-1.38629	9.33816	0.00224431	Neg.Binomial	0.00516028	0.0114763	0.00286907	-0.0086072	STKL2	Transcription factor STKL2 [Source:UniProtKB/Swiss-Prot;Acc:O23077]
AT4G01240	4	517795	521972	4178	*	9	6	11	11	1	9	1	3	1	-1.54756	7.5107	0.00613335	Neg.Binomial.W	0.0104386	0.0018749	0.000398915	-0.00147599		S-adenosyl-L-methionine-dependent methyltransferases superfamily protein [Source:UniProtKB/TrEMBL;Acc:Q9M144]
AT4G01290	4	537418	543939	6522	*	9	12	11	11	4	16	3	3	1	-1.50408	9.17792	0.00244952	Neg.Binomial.W	0.00550606	0.00160994	0.000357763	-0.00125217		Chorismate synthase [Source:UniProtKB/TrEMBL;Acc:Q56YR0]
AT4G01830	4	785551	790447	4897	*	10	9	9	11	2	13	3	4	1	-1.2164	5.51714	0.018831	Neg.Binomial.W	0.0239743	0.00183786	0.000544551	-0.00129331	ABCB5	ABC transporter B family member 5 [Source:UniProtKB/Swiss-Prot;Acc:Q9SYI3]
AT4G02510	4	1104429	1111784	7356	*	7	8	10	9	1	11	4	3	1	-1.05605	4.09974	0.0428898	Neg.Binomial.W	0.0443899	0.00104223	0.000362516	-0.000679717	TOC159	Translocase of chloroplast 159, chloroplastic [Source:UniProtKB/Swiss-Prot;Acc:O81283]
AT4G02650	4	1156379	1158788	2410	*	12	17	12	13	7	17	4	0	2	-1.54045	4.0037	0.0454004	Neg.Binomial.W	0.0462395	0.00539419	0.000829876	-0.00456432		Putative clathrin assembly protein At4g02650 [Source:UniProtKB/Swiss-Prot;Acc:Q8GX47]
AT4G02660	4	1159494	1174321	14828	*	14	18	13	17	3	22	5	3	2	-1.47018	6.26994	0.0122803	Neg.Binomial.W	0.0174047	0.00097788	0.0002248	-0.00075308		Beige/BEACH domain ;WD domain, G-beta repeat protein [Source:TAIR;Acc:AT4G02660]
AT4G02733	4	1210140	1211532	1393	*	6	10	11	11	14	13	2	0	3	-1.49009	21.5183	3.50464e-06	Neg.Binomial.W	2.60898e-05	0.00777698	0.00119646	-0.00658052		F-box protein At4g02733 [Source:UniProtKB/Swiss-Prot;Acc:Q2V3L6]
AT4G02870	4	1271654	1272746	1093	*	8	27	25	36	13	29	9	3	3	-1.52606	15.1591	9.88205e-05	Neg.Binomial	0.000467427	0.021043	0.00457457	-0.0164684	ARF42	B3 domain-containing protein At4g02870 [Source:UniProtKB/Swiss-Prot;Acc:Q9SY12]
AT4G03050	4	1343845	1346436	2592	*	33	24	22	13	3	16	3	6	2	-1.61849	3.98715	0.0458485	Neg.Binomial.W	0.0465121	0.00713735	0.00141461	-0.00572274	AOP3	2-oxoglutarate-dependent dioxygenase AOP3 [Source:UniProtKB/Swiss-Prot;Acc:Q9ZTA1]
AT4G03390	4	1490426	1495214	4789	*	8	9	12	9	1	11	3	1	4	-1.13943	4.28738	0.0383963	Neg.Binomial.W	0.040442	0.0017401	0.000556832	-0.00118327	SRF3	Protein STRUBBELIG-RECEPTOR FAMILY 3 [Source:UniProtKB/Swiss-Prot;Acc:Q6R2K3]
AT4G03430	4	1516030	1520563	4534	*	13	12	11	12	2	13	3	1	3	-1.50408	8.08501	0.00446329	Neg.Binomial.W	0.00849677	0.00231584	0.00051463	-0.00180121	STA1	Protein STABILIZED1 [Source:UniProtKB/Swiss-Prot;Acc:Q9ZT71]
AT4G03550	4	1573266	1579820	6555	*	13	7	11	12	2	12	2	4	4	-1.04732	4.92622	0.0264521	Neg.Binomial.W	0.0305091	0.00144928	0.000508518	-0.000940758	CALS12	Callose synthase 12 [Source:UniProtKB/Swiss-Prot;Acc:Q9ZT82]
AT4G03560	4	1579929	1585980	6052	*	8	10	9	12	1	14	2	1	3	-1.50408	7.13724	0.00754994	Neg.Binomial.W	0.0121771	0.00148711	0.000330469	-0.00115664	TPC1	AT4G03560 protein [Source:UniProtKB/TrEMBL;Acc:B9DFD5]
AT4G03570	4	1590413	1594105	3693	*	11	19	17	16	5	22	3	3	1	-1.86075	9.37893	0.00219493	Neg.Binomial.W	0.00509727	0.00406174	0.000631826	-0.00342991		Cystatin/monellin superfamily protein [Source:UniProtKB/TrEMBL;Acc:Q9SY35]
AT4G04730	4	2401927	2402349	423	*	10	13	11	9	9	9	2	1	1	-2.03143	112.022	1.46983e-05	QuasiPoisson	8.99395e-05	0.0240347	0.00315209	-0.0208826		Putative zinc finger protein [Source:UniProtKB/TrEMBL;Acc:Q9M102]
AT4G05040	4	2578594	2582290	3697	*	38	14	28	35	0	57	4	7	4	-1.59826	7.11206	0.00765671	Neg.Binomial	0.012273	0.00775403	0.00135245	-0.00640159		AT4G05040 protein [Source:UniProtKB/TrEMBL;Acc:Q94A85]
AT4G05420	4	2746114	2753014	6901	*	13	3	7	10	1	15	1	1	1	-2.10006	13.5255	0.000235342	Neg.Binomial.W	0.000916406	0.0011834	0.000144907	-0.0010385	DDB1A	DDB1A [Source:UniProtKB/TrEMBL;Acc:A0A178UYD4]
AT4G07965	4	4808635	4809352	718	*	40	32	44	37	20	51	0	15	8	-1.48684	21.725	3.14669e-06	Neg.Binomial	2.37852e-05	0.0519963	0.0106778	-0.0413185		unknown protein; Ha. [Source:TAIR;Acc:AT4G07965]
AT4G08520	4	5417209	5420639	3431	*	3	10	8	12	2	9	2	3	1	-1.29928	5.73	0.0166774	Neg.Binomial.W	0.0221695	0.00213737	0.00058292	-0.00155445		Coatomer subunit zeta-3 [Source:UniProtKB/Swiss-Prot;Acc:Q8H1F4]
AT4G08870	4	5646395	5648868	2474	*	14	14	12	13	1	9	3	1	6	-1.1474	6.39556	0.0114406	Neg.Binomial	0.0165207	0.00424414	0.00134735	-0.00289679	ARGAH2	ARGAH2 [Source:UniProtKB/TrEMBL;Acc:A0A178V1K8]
AT4G09070	4	5802308	5803392	1085	*	15	1	15	14	1	13	0	1	3	-1.53533	6.94312	0.0084142	Neg.Binomial	0.0130409	0.00906298	0.00122888	-0.0078341	MED20B	Mediator of RNA polymerase II transcription subunit 20b [Source:UniProtKB/Swiss-Prot;Acc:Q9M0S0]
AT4G09150	4	5828505	5833725	5221	*	9	9	4	8	1	11	0	2	2	-1.23214	5.35965	0.0206079	Neg.Binomial.W	0.0255036	0.00134074	0.000255379	-0.00108536		T-complex protein 11 [Source:UniProtKB/TrEMBL;Acc:F4JJB2]
AT4G09980	4	6247735	6252314	4580	*	12	9	12	11	4	8	3	2	3	-1.25276	39.6751	2.99927e-10	Neg.Binomial.W	4.12935e-09	0.00203785	0.000582242	-0.0014556	EMB1691	EMB1691 [Source:UniProtKB/TrEMBL;Acc:A0A178V0G2]
AT4G10710	4	6601903	6606357	4455	*	21	19	16	19	12	22	3	2	4	-1.80098	102.846	3.62254e-24	Neg.Binomial.W	6.98245e-22	0.00407782	0.000673401	-0.00340441	SPT16	FACT complex subunit SPT16 [Source:UniProtKB/Swiss-Prot;Acc:O82491]
AT4G11130	4	6780449	6784632	4184	*	16	11	11	9	3	13	0	3	4	-1.23837	11.4984	0.0115847	QuasiPoisson	0.0166638	0.00250956	0.00055768	-0.00195188	RDR2	RNA-dependent RNA polymerase 2 [Source:UniProtKB/Swiss-Prot;Acc:O82504]
AT4G11160	4	6802172	6806927	4756	*	9	7	11	11	5	13	4	2	2	-1.25276	25.9976	3.41841e-07	Neg.Binomial.W	3.2121e-06	0.00196243	0.000560695	-0.00140174		At4g11160 [Source:UniProtKB/TrEMBL;Acc:Q67ZW2]
AT4G11380	4	6919817	6925969	6153	*	12	14	11	15	2	11	0	2	3	-1.49009	4.59759	0.0320169	Neg.Binomial.W	0.0351639	0.00176066	0.000270871	-0.00148979		Beta-adaptin-like protein [Source:UniProtKB/TrEMBL;Acc:F4JNZ8]
AT4G11610	4	7013729	7018089	4361	*	10	9	6	6	1	13	0	3	2	-1.15924	7.17431	0.0316083	QuasiPoisson	0.0348702	0.00171979	0.000382175	-0.00133761		C2 calcium/lipid-binding plant phosphoribosyltransferase family protein [Source:UniProtKB/TrEMBL;Acc:Q84TJ7]
AT4G12240	4	7287803	7289225	1423	*	6	17	4	6	7	9	0	0	0	-2.21557	17.6171	2.70144e-05	Neg.Binomial.W	0.000157789	0.00573905	0	-0.00573905		Zinc finger (C2H2 type) family protein [Source:UniProtKB/TrEMBL;Acc:Q9STI7]
AT4G12330	4	7317508	7319774	2267	*	37	72	55	67	16	84	10	4	10	-1.93092	24.6248	6.96512e-07	Neg.Binomial	6.1024e-06	0.0243347	0.00352889	-0.0208058	CYP706A7	Cytochrome P450, family 706, subfamily A, polypeptide 7 [Source:UniProtKB/TrEMBL;Acc:Q9STH8]
AT4G12820	4	7527048	7529356	2309	*	8	18	13	23	6	10	3	5	1	-1.46634	4.21799	0.0399976	Neg.Binomial.W	0.0416169	0.00563014	0.00129926	-0.00433088	KIB2	F-box protein KIB2 [Source:UniProtKB/Swiss-Prot;Acc:Q9SU04]
AT4G13610	4	7915022	7921231	6210	*	15	19	16	14	9	10	7	4	3	-1.08664	58.3788	2.16204e-14	Neg.Binomial.W	5.05131e-13	0.00222759	0.000751476	-0.00147611	MET3	DNA (cytosine-5)-methyltransferase 3 [Source:UniProtKB/Swiss-Prot;Acc:Q9T0I1]
AT4G14300	4	8231002	8234281	3280	*	9	3	11	7	0	12	2	2	0	-1.23214	4.1842	0.0408024	Neg.Binomial.W	0.0423971	0.00213415	0.000406504	-0.00172764	RNP1	Heterogeneous nuclear ribonucleoprotein 1 [Source:UniProtKB/Swiss-Prot;Acc:Q8W034]
AT4G14760	4	8474776	8481349	6574	*	15	21	13	22	12	19	3	0	1	-2.04307	50.2092	0.000196088	QuasiPoisson	0.000787417	0.00258594	0.000202819	-0.00238313	NET1B	Protein NETWORKED 1B [Source:UniProtKB/Swiss-Prot;Acc:F4JIF4]
AT4G14840	4	8511487	8513980	2494	*	15	9	14	7	4	11	5	3	2	-1.09861	5.49794	0.0190389	Neg.Binomial.W	0.0240245	0.00400962	0.00133654	-0.00267308		At4g14840 [Source:UniProtKB/TrEMBL;Acc:O23339]
AT4G14920	4	8530809	8536408	5600	*	10	8	10	9	7	10	0	0	0	-2.30259	24.3149	8.18033e-07	Neg.Binomial.W	7.00782e-06	0.00160714	0	-0.00160714		Acyl-CoA N-acyltransferase with RING/FYVE/PHD-type zinc finger protein [Source:TAIR;Acc:AT4G14920]
AT4G14990	4	8565622	8569871	4250	*	9	10	11	12	1	15	2	1	2	-1.75786	10.7482	0.00104382	Neg.Binomial.W	0.00281394	0.00227451	0.000392157	-0.00188235	PAT1H2	Protein PAT1 homolog 2 [Source:UniProtKB/Swiss-Prot;Acc:Q94C98]
AT4G15040	4	8581373	8584320	2948	*	10	6	13	10	5	13	1	0	1	-1.84055	13.1305	0.000290534	Neg.Binomial.W	0.00108739	0.00322252	0.000226142	-0.00299638		Subtilisin-like serine endopeptidase family protein [Source:TAIR;Acc:AT4G15040]
AT4G15150	4	8641499	8642278	780	*	20	31	26	25	10	22	6	3	8	-1.37148	6.87224	0.00875449	Neg.Binomial.W	0.0133658	0.0286325	0.00726496	-0.0213675		Glycine-rich protein [Source:UniProtKB/TrEMBL;Acc:O23369]
AT4G15715	4	8945007	8945942	936	*	15	20	11	26	5	28	7	0	2	-1.53148	12.6255	0.000380518	Neg.Binomial	0.00129242	0.0186966	0.00320513	-0.0154915		Proteinase inhibitor I25, cystatin, conserved region [Source:TAIR;Acc:AT4G15715]
AT4G15810	4	8989162	8992756	3595	*	12	7	11	12	3	9	0	2	0	-1.79176	12.0733	0.000511487	Neg.Binomial.W	0.00157114	0.00250348	0.000185443	-0.00231803		P-loop containing nucleoside triphosphate hydrolases superfamily protein [Source:UniProtKB/TrEMBL;Acc:F4JKW7]
AT4G16120	4	9116209	9119379	3171	*	10	12	11	10	2	12	0	4	0	-1.50408	12.8902	0.00885366	QuasiPoisson	0.0134109	0.0029959	0.000420477	-0.00257542	COBL7	COBRA-like protein 7 [Source:UniProtKB/Swiss-Prot;Acc:Q8GZ17]
AT4G16190	4	9171280	9173667	2388	*	5	11	8	18	0	18	3	3	2	-1.09861	5.00082	0.0253354	Neg.Binomial	0.0295515	0.0041876	0.00111669	-0.00307091	RD19C	Probable cysteine protease RD19C [Source:UniProtKB/Swiss-Prot;Acc:Q9SUL1]
AT4G16195	4	9173165	9173650	486	*	5	11	8	18	0	18	3	3	2	-1.09861	5.00082	0.0253354	Neg.Binomial	0.0295515	0.0205761	0.00548697	-0.0150892	SPH2	S-protein homolog 2 [Source:UniProtKB/Swiss-Prot;Acc:F4JLQ5]
AT4G16310	4	9217988	9226280	8293	*	5	11	10	10	1	10	4	1	2	-1.21109	4.32129	0.0376384	Neg.Binomial.W	0.039875	0.000944572	0.000281362	-0.00066321	LDL3	Lysine-specific histone demethylase 1 homolog 3 [Source:UniProtKB/Swiss-Prot;Acc:F4JLS1]
AT4G16480	4	9290403	9293379	2977	*	17	11	12	10	2	21	4	2	3	-1.40009	6.00392	0.0142741	Neg.Binomial.W	0.0195825	0.00408689	0.00100773	-0.00307916	INT4	Inositol transporter 4 [Source:UniProtKB/Swiss-Prot;Acc:O23492]
AT4G17230	4	9660593	9663809	3217	*	14	11	11	16	7	16	4	1	3	-1.5449	8.59847	0.00336445	Neg.Binomial.W	0.00703023	0.00388561	0.00082893	-0.00305668	SCL13	SCARECROW-like 13 [Source:TAIR;Acc:AT4G17230]
AT4G18030	4	10012361	10016039	3679	*	7	10	7	7	4	10	2	1	0	-1.44692	28.3154	0.00109782	QuasiPoisson	0.00291867	0.0020386	0.000271813	-0.00176678		Probable methyltransferase PMT14 [Source:UniProtKB/Swiss-Prot;Acc:Q94EJ6]
AT4G18250	4	10087205	10090276	3072	*	10	9	4	14	0	17	1	6	0	-1.09861	3.97307	0.0462335	Neg.Binomial	0.0466571	0.00292969	0.000759549	-0.00217014		receptor serine/threonine kinase, putative [Source:TAIR;Acc:AT4G18250]
AT4G19220	4	10505266	10508121	2856	*	10	4	12	8	3	12	1	2	3	-1.40691	7.39813	0.00652919	Neg.Binomial.W	0.0108961	0.00285948	0.00070028	-0.0021592	PCMP-E2	Pentatricopeptide repeat-containing protein At4g19220, mitochondrial [Source:UniProtKB/Swiss-Prot;Acc:O49680]
AT4G20480	4	11033849	11035877	2029	*	11	7	13	6	2	9	0	4	0	-1.34993	8.44204	0.0228058	QuasiPoisson	0.027431	0.00394283	0.000657138	-0.00328569		Putative endonuclease or glycosyl hydrolase [Source:UniProtKB/TrEMBL;Acc:Q8H1G2]
AT4G21100	4	11258759	11265605	6847	*	13	5	14	10	1	13	2	1	2	-1.72277	8.87134	0.00289683	Neg.Binomial.W	0.00621891	0.00136313	0.000243416	-0.00111971	DDB1B	DNA damage-binding protein 1b [Source:UniProtKB/Swiss-Prot;Acc:O49552]
AT4G21270	4	11329319	11334168	4850	*	10	6	7	13	0	13	1	1	1	-1.52243	13.0351	0.00030571	Neg.Binomial.W	0.00112776	0.00168385	0.000206186	-0.00147766	KIN14C	Kinesin-like protein KIN-14C [Source:UniProtKB/Swiss-Prot;Acc:Q07970]
AT4G23060	4	12086898	12090714	3817	*	10	6	16	11	3	11	2	0	0	-1.84055	12.2806	0.000457686	Neg.Binomial.W	0.00146421	0.00248887	0.000174657	-0.00231421	IQD22	Calmodulin binding protein IQD22 [Source:UniProtKB/TrEMBL;Acc:Q2NNE0]
AT4G23440	4	12236593	12240826	4234	*	10	15	15	11	7	17	3	5	2	-1.32176	27.8876	1.28571e-07	Neg.Binomial.W	1.2391e-06	0.00295229	0.000787278	-0.00216501		Disease resistance protein (TIR-NBS class) [Source:UniProtKB/TrEMBL;Acc:O81740]
AT4G24020	4	12479528	12484049	4522	*	8	16	13	11	1	12	2	3	1	-1.62597	7.23049	0.00716757	Neg.Binomial.W	0.0117579	0.00224827	0.000442282	-0.00180599	NLP7	Protein NLP7 [Source:UniProtKB/Swiss-Prot;Acc:Q84TH9]
AT4G24680	4	12732494	12740094	7601	*	15	10	13	10	6	12	4	1	2	-1.5506	25.049	0.00155667	QuasiPoisson	0.00393506	0.00144718	0.000306977	-0.0011402	MOS1	modifier of snc1 [Source:TAIR;Acc:AT4G24680]
AT4G25220	4	12920742	12922885	2144	*	26	17	21	21	4	28	7	2	3	-1.58412	14.5347	0.000137603	Neg.Binomial	0.000606442	0.00909515	0.00186567	-0.00722948	RHS15	Putative glycerol-3-phosphate transporter 2 [Source:UniProtKB/Swiss-Prot;Acc:Q9SB41]
AT4G26450	4	13361869	13365169	3301	*	9	6	9	7	2	9	2	4	1	-1.09861	5.11933	0.0236608	Neg.Binomial.W	0.0282915	0.00212057	0.000706857	-0.00141371		Uncharacterized protein At4g26450 [Source:UniProtKB/Swiss-Prot;Acc:P0CB21]
AT4G27050	4	13575671	13578061	2391	*	11	10	8	10	4	9	2	2	0	-1.42139	4.00903	0.0452571	Neg.Binomial.W	0.0461817	0.0036247	0.000557647	-0.00306706		F-box protein At4g27050 [Source:UniProtKB/Swiss-Prot;Acc:Q9SZ44]
AT4G27430	4	13718007	13723461	5455	*	9	14	9	14	4	12	4	2	3	-1.23676	10.7904	0.00102028	Neg.Binomial.W	0.00276984	0.00189429	0.000549954	-0.00134433	CIP7	COP1-interacting protein 7 [Source:UniProtKB/Swiss-Prot;Acc:O80386]
AT4G27510	4	13746176	13749131	2956	*	9	7	11	9	5	8	0	0	0	-2.21557	21.7284	3.14111e-06	Neg.Binomial.W	2.37852e-05	0.00276274	0	-0.00276274		2-isopropylmalate synthase [Source:UniProtKB/TrEMBL;Acc:Q5XV71]
AT4G27595	4	13772085	13777458	5374	*	15	10	11	9	7	11	0	3	2	-1.46152	32.0749	0.000763716	QuasiPoisson	0.00215687	0.00195385	0.000310135	-0.00164372		Plant protein of unknown function (DUF827) [Source:TAIR;Acc:AT4G27595]
AT4G28080	4	13948603	13958107	9505	*	18	15	17	14	5	17	7	2	2	-1.3633	4.38308	0.0362974	Neg.Binomial.W	0.0388145	0.00150798	0.000385762	-0.00112222	TSS	Protein TSS [Source:UniProtKB/Swiss-Prot;Acc:F4JKH6]
AT4G28600	4	14129180	14132869	3690	*	16	11	13	13	4	18	5	1	3	-1.42712	5.11584	0.0237084	Neg.Binomial.W	0.028296	0.00338753	0.000813008	-0.00257453	NPGR2	no pollen germination related 2 [Source:TAIR;Acc:AT4G28600]
AT4G28630	4	14138321	14141054	2734	*	7	8	7	8	5	9	0	1	3	-1.27297	4.74947	0.0293074	Neg.Binomial.W	0.0331806	0.00268227	0.000487686	-0.00219459	ABCB23	ABC transporter B family member 23, mitochondrial [Source:UniProtKB/Swiss-Prot;Acc:Q9FUT3]
AT4G29060	4	14317226	14321575	4350	*	13	13	14	13	10	15	1	3	2	-1.8718	14.2612	0.000159107	Neg.Binomial.W	0.000666693	0.00298851	0.00045977	-0.00252874	emb2726	Elongation factor Ts, mitochondrial [Source:UniProtKB/TrEMBL;Acc:Q9SZD6]
AT4G29200	4	14398054	14400198	2145	*	77	45	56	48	9	62	9	9	2	-2.00485	18.7065	1.5246e-05	Neg.Binomial	9.18336e-05	0.0230769	0.003108	-0.0199689		Beta-galactosidase related protein [Source:UniProtKB/TrEMBL;Acc:Q9M0G1]
AT4G29940	4	14648138	14653489	5352	*	11	10	9	12	2	13	0	1	1	-1.84055	59.6716	1.12084e-14	Neg.Binomial.W	2.9799e-13	0.00177504	0.000124564	-0.00165047	PRH	Pathogenesis-related homeodomain protein [Source:UniProtKB/Swiss-Prot;Acc:P48785]
AT4G30030	4	14682210	14683484	1275	*	22	23	25	37	2	45	10	3	4	-1.51059	8.02564	0.00461196	Neg.Binomial	0.00865163	0.0201307	0.00444444	-0.0156863		Aspartyl protease family protein [Source:UniProtKB/TrEMBL;Acc:Q9SZV6]
AT4G30080	4	14703065	14706354	3290	*	10	10	12	13	7	19	2	0	1	-1.8589	9.05711	0.00261675	Neg.Binomial.W	0.00582249	0.00359676	0.000303951	-0.00329281	ARF16	Auxin response factor 16 [Source:UniProtKB/Swiss-Prot;Acc:Q93YR9]
AT4G30100	4	14713400	14720061	6662	*	13	14	8	14	2	20	4	1	4	-1.37231	9.31342	0.00227482	Neg.Binomial	0.0052044	0.00177624	0.000450315	-0.00132593		P-loop containing nucleoside triphosphate hydrolases superfamily protein [Source:UniProtKB/TrEMBL;Acc:Q9SZW3]
AT4G30160	4	14753232	14760236	7005	*	11	11	11	14	4	16	0	1	4	-1.51787	17.0877	0.00438348	QuasiPoisson	0.00844917	0.0015941	0.000237925	-0.00135617	VLN4	villin 4 [Source:TAIR;Acc:AT4G30160]
AT4G30790	4	14992396	14998649	6254	*	12	7	12	12	1	15	2	0	3	-1.4018	11.1707	0.000830988	Neg.Binomial	0.00231297	0.00157233	0.000266496	-0.00130583	ATG11	Autophagy-related protein 11 [Source:UniProtKB/Swiss-Prot;Acc:Q9SUG7]
AT4G30910	4	15042357	15045344	2988	*	8	8	15	11	0	11	2	0	3	-1.30495	8.15066	0.00430456	Neg.Binomial	0.00838628	0.00295627	0.000557787	-0.00239848		Cytosol aminopeptidase family protein [Source:TAIR;Acc:AT4G30910]
AT4G30990	4	15084098	15097986	13889	*	11	9	9	9	1	12	5	0	2	-1.04732	6.98727	0.0332615	QuasiPoisson	0.0363239	0.000611995	0.000167999	-0.000443996		ARM repeat superfamily protein [Source:TAIR;Acc:AT4G30990]
AT4G31160	4	15145628	15153112	7485	*	23	24	20	24	2	30	3	1	4	-2.0396	4.98858	0.0255151	Neg.Binomial.W	0.0297163	0.00273881	0.000356268	-0.00238254	DCAF1	DDB1- and CUL4-associated factor homolog 1 [Source:UniProtKB/Swiss-Prot;Acc:Q9M086]
AT4G31570	4	15296386	15306480	10095	*	17	24	17	22	6	24	8	5	2	-1.29928	15.4077	8.66349e-05	Neg.Binomial	0.000420098	0.00181608	0.000495295	-0.00132079		CONTAINS InterPro DOMAIN/s: Prefoldin (InterPro:IPR009053); BEST Arabidopsis thaliana protein match is: unknown protein (TAIR:AT1G24460.1); Ha. [Source:TAIR;Acc:AT4G31570]
AT4G31880	4	15418947	15424311	5365	*	8	11	6	10	4	10	1	0	1	-1.70475	59.1235	1.48078e-14	Neg.Binomial.W	3.68285e-13	0.00152221	0.000124262	-0.00139795		Transcriptional regulator [Source:UniProtKB/TrEMBL;Acc:Q8GUP3]
AT4G32010	4	15479379	15485354	5976	*	19	13	19	20	3	22	4	4	1	-1.67398	4.63228	0.0313758	Neg.Binomial.W	0.0347291	0.00267738	0.000502008	-0.00217537	VAL2	B3 domain-containing transcription repressor VAL2 [Source:UniProtKB/Swiss-Prot;Acc:Q5CCK4]
AT4G32105	4	15513214	15514087	874	*	15	16	14	19	15	23	4	2	2	-1.85238	13.4673	0.000242756	Neg.Binomial.W	0.000940527	0.0194508	0.00305111	-0.0163997		Beta-1,3-N-Acetylglucosaminyltransferase family protein [Source:UniProtKB/TrEMBL;Acc:Q8LCV8]
AT4G32285	4	15585443	15588089	2647	*	10	3	10	9	0	10	1	0	0	-1.79176	28.0304	1.19424e-07	Neg.Binomial.W	1.16686e-06	0.0026445	0.000125929	-0.00251857		Probable clathrin assembly protein At4g32285 [Source:UniProtKB/Swiss-Prot;Acc:Q8S9J8]
AT4G32350	4	15617361	15621062	3702	*	12	8	12	12	2	12	1	3	6	-1.06471	6.88478	0.0342153	QuasiPoisson	0.0372074	0.0026112	0.000900414	-0.00171079		Regulator of Vps4 activity in the MVB pathway protein [Source:UniProtKB/TrEMBL;Acc:Q8RXT2]
AT4G32920	4	15887270	15896345	9076	*	17	11	15	16	4	17	3	2	5	-1.38629	7.5833	0.00589114	Neg.Binomial.W	0.0102069	0.00146908	0.000367269	-0.00110181		Glycine-rich protein [Source:UniProtKB/TrEMBL;Acc:F4JV81]
AT4G33240	4	16029209	16038324	9116	*	21	14	23	19	2	26	5	0	4	-1.53148	11.531	0.000684448	Neg.Binomial	0.00196907	0.0019197	0.000329092	-0.00159061	FAB1A	1-phosphatidylinositol-3-phosphate 5-kinase FAB1A [Source:UniProtKB/Swiss-Prot;Acc:Q0WUR5]
AT4G33310	4	16056156	16056416	261	*	7	6	4	2	10	13	1	1	0	-1.56862	11.9934	0.000533885	Neg.Binomial.W	0.00162698	0.0268199	0.00255428	-0.0242656		At4g33310 [Source:UniProtKB/TrEMBL;Acc:Q9SZA8]
AT4G34100	4	16330366	16335247	4882	*	8	5	5	9	5	10	3	0	0	-1.38629	4.28007	0.0385618	Neg.Binomial.W	0.0405609	0.00143384	0.000204834	-0.001229	SUD1	Probable E3 ubiquitin ligase SUD1 [Source:UniProtKB/Swiss-Prot;Acc:F4JKK0]
AT4G34390	4	16441086	16445017	3932	*	14	10	11	17	3	9	1	0	0	-2.16905	35.7062	2.29431e-09	Neg.Binomial.W	2.76393e-08	0.00271278	8.47745e-05	-0.00262801	XLG2	XLG2 [Source:UniProtKB/TrEMBL;Acc:A0A178V358]
AT4G34930	4	16637322	16638962	1641	*	103	52	78	51	17	93	22	15	7	-1.49901	14.3291	0.000153475	Neg.Binomial	0.000651892	0.0400163	0.00893764	-0.0310786		At4g34930 [Source:UniProtKB/TrEMBL;Acc:Q9SW42]
AT4G36360	4	17176342	17181466	5125	*	10	10	9	10	0	12	3	1	2	-1.15268	6.35446	0.0117086	Neg.Binomial.W	0.0168107	0.00165854	0.000390244	-0.00126829	BGAL3	Beta-galactosidase 3 [Source:UniProtKB/Swiss-Prot;Acc:Q9SCV9]
AT4G36520	4	17230589	17235580	4992	*	18	19	15	19	11	23	0	1	0	-2.63009	21.3345	3.85731e-06	Neg.Binomial.W	2.72843e-05	0.00350561	6.67735e-05	-0.00343884		Chaperone DnaJ-domain superfamily protein [Source:UniProtKB/TrEMBL;Acc:F4JPR4]
AT4G37100	4	17479173	17482147	2975	*	7	9	6	10	1	10	2	2	2	-1.27629	8.08639	0.0044599	Neg.Binomial.W	0.00849677	0.00240896	0.000672269	-0.00173669		Pyridoxal phosphate (PLP)-dependent transferases superfamily protein [Source:UniProtKB/TrEMBL;Acc:O23176]
AT4G37170	4	17498411	17500655	2245	*	10	6	9	13	1	8	4	2	2	-1.07756	4.39796	0.0359819	Neg.Binomial.W	0.0386546	0.00348924	0.00118782	-0.00230141	PCMP-H5	Pentatricopeptide repeat-containing protein At4g37170 [Source:UniProtKB/Swiss-Prot;Acc:O23169]
AT4G37640	4	17682859	17687105	4247	*	10	4	13	9	1	11	3	2	0	-1.2164	7.19927	0.0313958	QuasiPoisson	0.0347291	0.00188368	0.000392434	-0.00149125	ACA2	ACA2 [Source:UniProtKB/TrEMBL;Acc:A0A384LFJ2]
AT4G37780	4	17758232	17759746	1515	*	11	8	9	8	4	15	1	2	1	-1.92789	16.8845	3.97254e-05	Neg.Binomial.W	0.000217222	0.00605061	0.000880088	-0.00517052	MYB87	Transcription factor MYB87 [Source:UniProtKB/Swiss-Prot;Acc:F4JSU0]
AT4G38180	4	17906514	17909743	3230	*	8	6	10	9	1	11	1	1	0	-1.62924	44.0254	3.24143e-11	Neg.Binomial.W	4.99828e-10	0.00232198	0.000206398	-0.00211558	FRS5	Protein FAR1-RELATED SEQUENCE 5 [Source:UniProtKB/Swiss-Prot;Acc:Q9SZL8]
AT4G38230	4	17928677	17931511	2835	*	11	7	7	8	0	12	2	2	0	-1.29277	5.16304	0.0230725	Neg.Binomial.W	0.0277085	0.0026455	0.000470312	-0.00217519	CPK26	Calcium-dependent protein kinase 26 [Source:UniProtKB/TrEMBL;Acc:F4JTL3]
AT4G38560	4	18029196	18031333	2138	*	5	9	8	6	6	12	4	1	2	-1.18958	13.285	0.000267535	Neg.Binomial.W	0.0010161	0.00358591	0.00109136	-0.00249454		Phospholipase like protein [Source:UniProtKB/TrEMBL;Acc:Q0WV01]
AT4G38600	4	18040623	18049700	9078	*	12	5	11	8	0	12	1	0	4	-1.2164	6.4732	0.0109513	Neg.Binomial	0.0159311	0.000881251	0.000183594	-0.000697657	UPL3	E3 ubiquitin-protein ligase UPL3 [Source:UniProtKB/Swiss-Prot;Acc:Q6WWW4]
AT4G38760	4	18084652	18096218	11567	*	14	13	12	13	1	12	6	2	3	-1.08334	6.98984	0.00819737	Neg.Binomial	0.0128459	0.000936572	0.000316994	-0.000619579		Protein of unknown function (DUF3414) [Source:TAIR;Acc:AT4G38760]
AT4G38950	4	18154395	18160158	5764	*	19	15	20	21	0	20	3	2	4	-1.43707	5.74363	0.0165486	Neg.Binomial.W	0.0221126	0.00274693	0.000520472	-0.00222646	KIN7F	Kinesin-like protein KIN-7F [Source:UniProtKB/Swiss-Prot;Acc:F4JUI9]
AT4G39110	4	18221993	18225238	3246	*	8	9	6	11	3	8	1	5	1	-1.16761	4.24377	0.0393945	Neg.Binomial.W	0.0412119	0.00231054	0.000718833	-0.0015917		Probable receptor-like protein kinase At4g39110 [Source:UniProtKB/Swiss-Prot;Acc:Q9T020]
AT4G39380	4	18308854	18312748	3895	*	15	8	10	13	1	14	1	2	3	-1.62597	7.20276	0.00727916	Neg.Binomial.W	0.0118402	0.00261018	0.000513479	-0.00209671		BEST Arabidopsis thaliana protein match is: TSL-kinase interacting protein 1 (TAIR:AT2G36960.3); Ha. [Source:TAIR;Acc:AT4G39380]
AT4G39420	4	18339127	18355149	16023	*	12	15	15	18	2	19	5	0	4	-1.28785	10.6474	0.00110225	Neg.Binomial	0.00292039	0.000842539	0.000187231	-0.000655308		unknown protein; Ha. [Source:TAIR;Acc:AT4G39420]
AT4G39860	4	18498202	18501682	3481	*	7	9	10	7	0	9	0	0	2	-1.56862	11.1027	0.000862007	Neg.Binomial.W	0.00238211	0.00201092	0.000191516	-0.0018194		Hematological/neurological-like protein [Source:UniProtKB/TrEMBL;Acc:Q9SMR7]
AT5G01150	5	51975	53817	1843	*	21	18	14	15	1	39	7	3	9	-1.04455	3.91635	0.0478186	Neg.Binomial	0.0480054	0.00976668	0.00343643	-0.00633026		Uncharacterized protein F7J8_130 [Source:UniProtKB/TrEMBL;Acc:Q9LFC1]
AT5G01690	5	257306	260490	3185	*	10	9	6	11	0	10	3	0	0	-1.46634	3.92373	0.0476092	Neg.Binomial.W	0.0478575	0.00240712	0.000313972	-0.00209314	CHX27	CHX27 [Source:UniProtKB/TrEMBL;Acc:A0A178UD66]
AT5G01770	5	293675	302015	8341	*	18	10	12	13	3	17	2	2	3	-1.6514	11.3551	0.000752416	Neg.Binomial.W	0.0021384	0.00145866	0.000279743	-0.00117892	RAPTOR2	Regulatory-associated protein of TOR 2 [Source:UniProtKB/Swiss-Prot;Acc:Q9LZW9]
AT5G01950	5	364902	370295	5394	*	13	14	13	12	5	16	6	1	3	-1.29473	4.98428	0.0255787	Neg.Binomial.W	0.0297453	0.00225559	0.000617971	-0.00163762		Leucine-rich repeat protein kinase family protein [Source:TAIR;Acc:AT5G01950]
AT5G01980	5	375208	377603	2396	*	4	7	9	7	8	11	2	1	0	-1.46634	7.73748	0.00540862	Neg.Binomial.W	0.00957319	0.00319978	0.000417362	-0.00278242		At5g01980 [Source:UniProtKB/TrEMBL;Acc:Q9LZN3]
AT5G03250	5	774374	777048	2675	*	10	10	8	7	0	14	3	2	2	-1.0116	5.03047	0.0249051	Neg.Binomial.W	0.0292266	0.00305296	0.000872274	-0.00218069		BTB/POZ domain-containing protein At5g03250 [Source:UniProtKB/Swiss-Prot;Acc:Q9LYW0]
AT5G03280	5	787428	793404	5977	*	10	8	8	8	2	9	3	3	0	-1.04145	11.159	0.000836245	Neg.Binomial.W	0.00231923	0.00125481	0.000334616	-0.000920194	EIN2	Ethylene-insensitive protein 2 [Source:UniProtKB/Swiss-Prot;Acc:Q9S814]
AT5G03400	5	837919	839202	1284	*	6	9	5	8	3	11	0	4	0	-1.23214	8.82115	0.0208065	QuasiPoisson	0.0256259	0.00545171	0.00103842	-0.00441329		Uncharacterized protein F12E4_140 [Source:UniProtKB/TrEMBL;Acc:Q9LZE9]
AT5G04020	5	1081521	1086772	5252	*	8	10	9	6	7	8	1	1	0	-1.6864	12.6517	0.000375226	Neg.Binomial.W	0.00129152	0.00152323	0.000126936	-0.00139629	PICBP	calmodulin binding [Source:TAIR;Acc:AT5G04020]
AT5G04140	5	1129785	1138488	8704	*	13	9	10	8	5	10	5	0	2	-1.11514	13.2873	0.00823036	QuasiPoisson	0.0128714	0.00105316	0.000268076	-0.00078508	GLU1	glutamate synthase 1 [Source:TAIR;Acc:AT5G04140]
AT5G04240	5	1169153	1174992	5840	*	6	11	7	6	2	10	0	1	1	-1.56862	17.0328	0.00442014	QuasiPoisson	0.00847744	0.00119863	0.000114155	-0.00108447	ELF6	ELF6 [Source:UniProtKB/TrEMBL;Acc:A0A178UAR7]
AT5G04290	5	1195969	1202936	6968	*	15	14	12	13	17	23	2	3	1	-2.05839	64.2155	1.11525e-15	Neg.Binomial.W	3.43943e-14	0.00224837	0.000287026	-0.00196135	RDM3	Protein RNA-directed DNA methylation 3 [Source:UniProtKB/Swiss-Prot;Acc:F4JW79]
AT5G04460	5	1259435	1264025	4591	*	14	13	14	13	3	18	5	5	0	-1.13635	9.95937	0.0160208	QuasiPoisson	0.0215945	0.00272272	0.000726058	-0.00199666		RING/U-box superfamily protein [Source:UniProtKB/TrEMBL;Acc:F4JWA1]
AT5G04480	5	1271505	1278102	6598	*	13	7	11	11	5	14	3	0	1	-1.56564	16.2874	5.44245e-05	Neg.Binomial.W	0.000285976	0.00154087	0.000202081	-0.00133879		AT5g04480/T32M21_80 [Source:UniProtKB/TrEMBL;Acc:Q940Y7]
AT5G04560	5	1309099	1318520	9422	*	26	11	25	21	4	24	2	0	2	-2.12312	5.67678	0.0171909	Neg.Binomial.W	0.0228127	0.00196349	0.000141513	-0.00182198	DME	Transcriptional activator DEMETER [Source:UniProtKB/Swiss-Prot;Acc:Q8LK56]
AT5G05970	5	1795294	1799527	4234	*	13	10	12	12	2	12	4	6	1	-1.01983	7.16456	0.0316918	QuasiPoisson	0.0348702	0.0024012	0.000866005	-0.00153519	NEDD1	Protein NEDD1 [Source:UniProtKB/Swiss-Prot;Acc:B3H5K9]
AT5G06460	5	1969960	1974527	4568	*	10	6	9	10	0	11	3	1	0	-1.31219	4.49995	0.0338959	Neg.Binomial.W	0.0369643	0.00167834	0.000291886	-0.00138646	UBA2	UBA 2 [Source:UniProtKB/TrEMBL;Acc:A0A178UEQ1]
AT5G07350	5	2319994	2325535	5542	*	24	16	16	23	5	22	3	1	1	-2.36085	11.4983	0.000696603	Neg.Binomial.W	0.00199658	0.00318778	0.000300734	-0.00288704	Tudor1	TUDOR-SN protein 1 [Source:TAIR;Acc:AT5G07350]
AT5G07740	5	2458568	2467339	8772	*	14	12	17	12	6	15	5	5	1	-1.23969	5.04364	0.0247165	Neg.Binomial.W	0.0290509	0.00144399	0.000417997	-0.00102599		actin binding [Source:TAIR;Acc:AT5G07740]
AT5G08010	5	2569098	2571877	2780	*	11	9	7	7	1	9	1	0	1	-1.60944	44.0463	3.20692e-11	Neg.Binomial.W	4.99828e-10	0.00263789	0.000239808	-0.00239808		Uncharacterized protein F13G24.210 [Source:UniProtKB/TrEMBL;Acc:Q9SD83]
AT5G08230	5	2641394	2650125	8732	*	12	7	9	11	4	13	1	2	2	-1.72277	55.3199	1.02425e-13	Neg.Binomial.W	2.1936e-12	0.00106887	0.000190869	-0.000877997	HULK1	Protein HUA2-LIKE 1 [Source:UniProtKB/Swiss-Prot;Acc:Q9LEY4]
AT5G08305	5	2669944	2671782	1839	*	11	8	11	9	3	11	1	0	0	-1.9981	34.37	0.000622596	QuasiPoisson	0.00181861	0.00480334	0.000181258	-0.00462208	PCMP-E105	Pentatricopeptide repeat-containing protein At5g08305 [Source:UniProtKB/Swiss-Prot;Acc:P0C8Q7]
AT5G08450	5	2727613	2732925	5313	*	11	8	7	10	6	9	1	2	0	-1.55814	7.8363	0.00512072	Neg.Binomial.W	0.0093086	0.00159985	0.000188218	-0.00141163		Zinc finger CCCH domain protein [Source:UniProtKB/TrEMBL;Acc:Q8RWV9]
AT5G08570	5	2778000	2780581	2582	*	12	11	15	18	0	13	4	2	2	-1.22645	5.1188	0.0236679	Neg.Binomial.W	0.0282915	0.00445391	0.00103279	-0.00342112		Pyruvate kinase [Source:UniProtKB/TrEMBL;Acc:Q9FNN1]
AT5G09670	5	2995912	2998932	3021	*	7	8	9	8	6	16	1	0	2	-1.60944	8.14035	0.0043291	Neg.Binomial.W	0.00838628	0.00297915	0.000331016	-0.00264813		At5g09670 [Source:UniProtKB/TrEMBL;Acc:Q9LXD0]
AT5G09860	5	3066562	3070989	4428	*	9	8	8	9	3	11	1	2	1	-1.79176	14.4836	0.000141388	Neg.Binomial.W	0.000619376	0.00180668	0.000301114	-0.00150557	THO1	THO complex subunit 1 [Source:UniProtKB/Swiss-Prot;Acc:Q93VM9]
AT5G10090	5	3153494	3156249	2756	*	18	9	13	22	2	27	3	3	0	-1.68434	11.9378	0.000550068	Neg.Binomial	0.00165665	0.00550314	0.000725689	-0.00477746	TPR13	Tetratricopeptide repeat (TPR)-like superfamily protein [Source:UniProtKB/TrEMBL;Acc:Q9LX19]
AT5G11580	5	3718804	3721425	2622	*	8	9	6	9	5	10	2	1	2	-1.54756	58.6046	1.92763e-14	Neg.Binomial.W	4.64439e-13	0.00298754	0.000635647	-0.00235189		AT5g11580/F15N18_170 [Source:UniProtKB/TrEMBL;Acc:Q93Z10]
AT5G12850	5	4056086	4059580	3495	*	21	15	21	14	0	21	4	5	2	-1.25276	7.3012	0.00689084	Neg.Binomial	0.0114748	0.00438722	0.00104912	-0.0033381		Zinc finger CCCH domain-containing protein 56 [Source:UniProtKB/Swiss-Prot;Acc:Q9LXV4]
AT5G12970	5	4102115	4105414	3300	*	8	9	9	5	1	10	2	3	2	-1.09861	5.83879	0.0156766	Neg.Binomial.W	0.0212047	0.00212121	0.000707071	-0.00141414		Anthranilate phosphoribosyltransferase-like protein [Source:UniProtKB/TrEMBL;Acc:Q9LXU2]
AT5G13010	5	4122400	4129005	6606	*	8	8	10	7	5	8	3	1	0	-1.31219	13.436	0.000246835	Neg.Binomial.W	0.000951549	0.00116056	0.000201837	-0.000958724	CUV	Pre-mRNA-splicing factor ATP-dependent RNA helicase DEAH7 [Source:UniProtKB/Swiss-Prot;Acc:F4K2E9]
AT5G13360	5	4283356	4286342	2987	*	12	21	13	31	1	23	1	3	1	-2.31254	7.04869	0.00793231	Neg.Binomial.W	0.0125566	0.00563553	0.000557973	-0.00507756		Auxin-responsive GH3 family protein [Source:UniProtKB/TrEMBL;Acc:F4K2J2]
AT5G13630	5	4387307	4392429	5123	*	20	15	26	24	1	21	7	4	1	-1.49478	7.48352	0.00622664	Neg.Binomial	0.0105511	0.00348103	0.000780793	-0.00270024	CHLH	Magnesium-chelatase subunit ChlH, chloroplastic [Source:UniProtKB/Swiss-Prot;Acc:Q9FNB0]
AT5G13680	5	4410314	4415622	5309	*	8	8	10	11	2	11	2	2	2	-1.42712	15.8658	0.00530231	QuasiPoisson	0.00948967	0.00156966	0.000376719	-0.00119294	ELP1	Elongator complex protein 1 [Source:UniProtKB/Swiss-Prot;Acc:Q9FNA4]
AT5G13840	5	4468508	4471466	2959	*	13	6	8	9	0	12	1	1	1	-1.50408	13.3578	0.000257348	Neg.Binomial.W	0.000982253	0.00270362	0.000337952	-0.00236566	FZR3	Protein FIZZY-RELATED 3 [Source:UniProtKB/Swiss-Prot;Acc:Q8LPL5]
AT5G13990	5	4514568	4516892	2325	*	20	21	22	18	2	29	2	4	2	-1.94591	8.05628	0.00453463	Neg.Binomial.W	0.00854816	0.00802867	0.00114695	-0.00688172	ATEXO70C2	Exocyst subunit Exo70 family protein [Source:UniProtKB/TrEMBL;Acc:A0A178UPG0]
AT5G14230	5	4591690	4595964	4275	*	28	23	25	27	1	33	3	2	1	-2.43507	8.23693	0.00410465	Neg.Binomial.W	0.00811458	0.00534113	0.000467836	-0.00487329		CONTAINS InterPro DOMAIN/s: Ankyrin repeat-containing domain (InterPro:IPR020683), Ankyrin repeat (InterPro:IPR002110); BEST Arabidopsis thaliana protein match is: XB3 ortholog 2 in Arabidopsis thaliana (TAIR:AT5G57740.1); Ha. [Source:TAIR;Acc:AT5G14230]
AT5G14380	5	4635644	4636676	1033	*	32	22	38	30	26	39	3	0	6	-2.08464	56.3425	0.000136594	QuasiPoisson	0.000606442	0.030171	0.00290416	-0.0272669	AGP6	Classical arabinogalactan protein 6 [Source:UniProtKB/Swiss-Prot;Acc:Q9LY91]
AT5G14760	5	4768263	4772153	3891	*	11	7	9	12	1	10	2	2	2	-1.42712	9.26302	0.00233827	Neg.Binomial.W	0.00531802	0.00214169	0.000514007	-0.00162769	AO	L-aspartate oxidase, chloroplastic [Source:UniProtKB/Swiss-Prot;Acc:Q94AY1]
AT5G15080	5	4886029	4888817	2789	*	11	8	8	11	0	12	2	0	2	-1.38629	5.5249	0.0187477	Neg.Binomial.W	0.0239434	0.00298793	0.000478069	-0.00250986	PIX7	Probable serine/threonine-protein kinase PIX7 [Source:UniProtKB/Swiss-Prot;Acc:Q9LFP7]
AT5G15410	5	5003226	5006882	3657	*	13	9	13	12	3	18	5	1	5	-1.12847	7.79105	0.0268602	QuasiPoisson	0.0308173	0.00309908	0.00100264	-0.00209644	CNGC2	Cyclic nucleotide-gated ion channel 2 [Source:UniProtKB/Swiss-Prot;Acc:O65718]
AT5G15540	5	5047515	5057666	10152	*	9	8	7	11	2	10	2	0	2	-1.33123	20.9514	4.71091e-06	Neg.Binomial.W	3.07806e-05	0.000771605	0.000131337	-0.000640268	EMB2773	Sister chromatid cohesion protein SCC2 [Source:UniProtKB/Swiss-Prot;Acc:A5HEI1]
AT5G15570	5	5066204	5068199	1996	*	7	11	7	7	5	10	1	1	1	-2.05839	21.7553	3.0973e-06	Neg.Binomial.W	2.37852e-05	0.00392452	0.000501002	-0.00342351		Bromodomain transcription factor [Source:UniProtKB/TrEMBL;Acc:Q9LF25]
AT5G15680	5	5100916	5111105	10190	*	12	13	11	12	1	14	5	4	0	-1.05605	7.52072	0.0288185	QuasiPoisson	0.0327232	0.00103042	0.000294406	-0.000736016		ARM repeat superfamily protein [Source:UniProtKB/TrEMBL;Acc:F4KB73]
AT5G15780	5	5144629	5146458	1830	*	3	16	9	8	12	9	0	1	1	-1.84055	56.0134	7.19805e-14	Neg.Binomial.W	1.58563e-12	0.00519126	0.000364299	-0.00482696		At5g15780 [Source:UniProtKB/TrEMBL;Acc:Q9LFU8]
AT5G15890	5	5187587	5189348	1762	*	12	14	13	14	5	14	0	1	2	-1.8718	9.10622	0.00254741	Neg.Binomial.W	0.00570946	0.00681044	0.000567537	-0.00624291	TBL21	Protein trichome birefringence-like 21 [Source:UniProtKB/Swiss-Prot;Acc:Q9LFT1]
AT5G15920	5	5195593	5199697	4105	*	8	7	11	8	5	8	1	0	0	-1.89085	60.6409	0.000108225	QuasiPoisson	0.000502659	0.00190824	8.12018e-05	-0.00182704	SMC5	Structural maintenance of chromosomes protein 5 [Source:UniProtKB/Swiss-Prot;Acc:Q9LFS8]
AT5G16210	5	5290696	5298169	7474	*	10	15	10	13	8	12	6	0	1	-1.30833	16.5436	0.00476492	QuasiPoisson	0.00885242	0.00151637	0.000312193	-0.00120417		AT5g16210/T21H19_130 [Source:UniProtKB/TrEMBL;Acc:Q8VYW7]
AT5G16680	5	5467228	5473592	6365	*	17	7	16	17	2	18	6	2	2	-1.34807	8.25659	0.00406042	Neg.Binomial	0.00804778	0.00201623	0.000523697	-0.00149254		RING/FYVE/PHD zinc finger superfamily protein [Source:UniProtKB/TrEMBL;Acc:F4KE59]
AT5G16730	5	5497524	5500985	3462	*	16	14	14	15	16	16	1	1	0	-2.27213	101.867	5.93772e-24	Neg.Binomial.W	9.15597e-22	0.0043809	0.000192567	-0.00418833		WEB family protein At5g16730, chloroplastic [Source:UniProtKB/Swiss-Prot;Acc:Q9LFE4]
AT5G16910	5	5560607	5565660	5054	*	11	13	11	7	4	11	1	0	2	-1.65823	8.36137	0.00383281	Neg.Binomial.W	0.00766559	0.0018797	0.000197863	-0.00168184	CSLD2	CSLD2 [Source:UniProtKB/TrEMBL;Acc:A0A178UAL6]
AT5G17420	5	5736630	5741500	4871	*	15	12	12	15	1	18	5	1	3	-1.40009	8.61042	0.00334246	Neg.Binomial	0.00702189	0.00249778	0.00061589	-0.00188189	CESA7	MUR10 [Source:UniProtKB/TrEMBL;Acc:A0A384LP57]
AT5G17510	5	5769318	5772481	3164	*	10	8	10	8	3	10	0	1	0	-1.92789	37.3963	0.000483761	QuasiPoisson	0.00151618	0.00258112	0.000105352	-0.00247577		Glutamine-rich protein [Source:UniProtKB/TrEMBL;Acc:Q9LF51]
AT5G17740	5	5856235	5857934	1700	*	6	12	9	11	8	11	0	1	1	-1.84055	73.2062	1.1679e-17	Neg.Binomial.W	5.6278e-16	0.00558824	0.000392157	-0.00519608		AAA-ATPase At5g17740 [Source:UniProtKB/Swiss-Prot;Acc:Q9FN77]
AT5G18550	5	6160097	6163171	3075	*	7	7	9	7	6	7	0	2	0	-1.58924	55.5817	0.000142577	QuasiPoisson	0.000621054	0.00233062	0.000216802	-0.00211382		Zinc finger CCCH domain-containing protein 58 [Source:UniProtKB/Swiss-Prot;Acc:Q6NPN3]
AT5G18610	5	6192327	6195753	3427	*	9	7	13	10	1	14	0	2	2	-1.45529	5.5855	0.0181097	Neg.Binomial.W	0.0235457	0.0026262	0.000389067	-0.00223714	PBL27	Serine/threonine-protein kinase PBL27 [Source:UniProtKB/Swiss-Prot;Acc:Q1PDV6]
AT5G19310	5	6498743	6503692	4950	*	16	5	7	11	2	10	0	1	0	-1.96361	14.3211	0.000154131	Neg.Binomial.W	0.000651892	0.00171717	6.73401e-05	-0.00164983	CHR23	Probable ATP-dependent DNA helicase CHR23 [Source:UniProtKB/Swiss-Prot;Acc:F4K128]
AT5G19400	5	6539926	6545081	5156	*	11	9	12	14	1	15	3	0	2	-1.44692	3.98781	0.0458305	Neg.Binomial.W	0.0465121	0.00200414	0.000323248	-0.00168089	SMG7	Protein SMG7 [Source:UniProtKB/Swiss-Prot;Acc:A9QM73]
AT5G20280	5	6844712	6850237	5526	*	9	5	11	13	4	4	2	1	5	-1.05605	6.73572	0.00945011	Neg.Binomial	0.0140657	0.00138738	0.000482567	-0.000904814	SPS1	Sucrose-phosphate synthase 1 [Source:UniProtKB/Swiss-Prot;Acc:Q94BT0]
AT5G20610	5	6968611	6972995	4385	*	7	9	6	7	5	11	3	0	1	-1.29277	12.7676	0.000352675	Neg.Binomial.W	0.00123596	0.00171038	0.000304067	-0.00140631	PMIR1	Protein PLASTID MOVEMENT IMPAIRED 1-RELATED 1 [Source:UniProtKB/Swiss-Prot;Acc:F4K5K6]
AT5G20660	5	6986180	6991139	4960	*	10	11	12	12	7	9	0	3	0	-1.71979	4.67845	0.0305433	Neg.Binomial.W	0.0340795	0.00204973	0.000201613	-0.00184812		24 kDa vacuolar protein-like [Source:UniProtKB/TrEMBL;Acc:Q0WVZ7]
AT5G20730	5	7016445	7022179	5735	*	14	14	15	13	2	15	4	2	2	-1.51787	8.35432	0.00384771	Neg.Binomial.W	0.00766559	0.00212148	0.000464981	-0.0016565	NPH4	Transcriptional factor B3 family protein / auxin-responsive factor AUX/IAA-related [Source:TAIR;Acc:AT5G20730]
AT5G20950	5	7107272	7111453	4182	*	9	1	12	8	0	12	1	1	1	-1.38629	8.42676	0.00369739	Neg.Binomial.W	0.00746331	0.00167384	0.00023912	-0.00143472		Glycosyl hydrolase family protein [Source:TAIR;Acc:AT5G20950]
AT5G20960	5	7116455	7122774	6320	*	17	13	17	20	4	19	6	3	2	-1.40877	5.61888	0.017768	Neg.Binomial.W	0.0232553	0.00237342	0.000580169	-0.00179325	AAO1	Indole-3-acetaldehyde oxidase [Source:UniProtKB/Swiss-Prot;Acc:Q7G193]
AT5G21930	5	7243002	7249170	6169	*	10	4	6	10	3	9	1	1	4	-1.25276	5.23427	0.0221461	Neg.Binomial.W	0.0268553	0.00113471	0.000324202	-0.000810504	PAA2	Copper-transporting ATPase PAA2, chloroplastic [Source:UniProtKB/Swiss-Prot;Acc:B9DFX7]
AT5G21990	5	7273071	7276579	3509	*	8	8	7	10	3	7	2	1	0	-1.40691	6.83592	0.00893426	Neg.Binomial	0.0135065	0.00204237	0.000284981	-0.00175739	OEP61	TPR7 [Source:UniProtKB/TrEMBL;Acc:A0A178UNB9]
AT5G23110	5	7758100	7775675	17576	*	17	12	21	22	3	27	9	2	4	-1.22378	7.63797	0.00571522	Neg.Binomial	0.00995771	0.000967228	0.000284479	-0.000682749		Zinc finger, C3HC4 type (RING finger) family protein [Source:UniProtKB/TrEMBL;Acc:Q9FN44]
AT5G23450	5	7904293	7909623	5331	*	12	9	7	8	3	9	1	1	0	-1.6864	12.8032	0.000346025	Neg.Binomial.W	0.00122379	0.00150066	0.000125055	-0.0013756	ATLCBK1	Long-chain base (LCB) kinase 1 [Source:UniProtKB/TrEMBL;Acc:B3H501]
AT5G24190	5	8199757	8201051	1295	*	7	15	15	17	0	19	2	1	1	-1.73039	10.5352	0.00117121	Neg.Binomial.W	0.00308191	0.00939511	0.0010296	-0.00836551		Gb [Source:UniProtKB/TrEMBL;Acc:Q9FIP0]
AT5G24260	5	8234684	8238294	3611	*	17	17	13	15	7	19	7	1	2	-1.4816	16.1905	0.0050356	QuasiPoisson	0.00920011	0.00406166	0.000923105	-0.00313856		Dipeptidyl peptidase IV-like protein [Source:UniProtKB/TrEMBL;Acc:Q9FNF6]
AT5G24320	5	8284366	8288351	3986	*	36	33	28	34	15	41	13	5	2	-1.54223	26.3366	2.86795e-07	Neg.Binomial	2.72986e-06	0.00781903	0.00167252	-0.00614651		Transducin/WD40 repeat-like superfamily protein [Source:UniProtKB/TrEMBL;Acc:F4KH31]
AT5G24350	5	8301105	8310895	9791	*	18	14	13	18	6	17	8	2	1	-1.3633	11.6845	0.0111618	QuasiPoisson	0.0162067	0.00146393	0.000374494	-0.00108944		CONTAINS InterPro DOMAIN/s: Secretory pathway Sec39 (InterPro:IPR013244); Ha. [Source:TAIR;Acc:AT5G24350]
AT5G24620	5	8430004	8432414	2411	*	7	6	11	8	1	12	1	0	2	-1.44692	7.69144	0.00554833	Neg.Binomial.W	0.00974433	0.00311074	0.000414766	-0.00269598		Pathogenesis-related thaumatin superfamily protein [Source:TAIR;Acc:AT5G24620]
AT5G24740	5	8469711	8489867	20157	*	15	9	12	20	2	20	4	3	6	-1.09861	6.85982	0.00881555	Neg.Binomial	0.0134059	0.000644937	0.000214979	-0.000429958		Protein of unknown function (DUF1162) [Source:TAIR;Acc:AT5G24740]
AT5G25070	5	8640754	8643516	2763	*	9	11	10	13	7	13	1	1	1	-2.35138	31.2384	2.28207e-08	Neg.Binomial.W	2.37767e-07	0.00380022	0.000361925	-0.00343829		Neurofilament light protein [Source:UniProtKB/TrEMBL;Acc:Q8L4Q6]
AT5G25520	5	8885088	8889904	4817	*	10	5	11	14	4	12	6	0	2	-1.03609	6.88492	0.0342139	QuasiPoisson	0.0372074	0.00193758	0.000553595	-0.00138399		SPOC domain / Transcription elongation factor S-II protein [Source:TAIR;Acc:AT5G25520]
AT5G25820	5	8997100	9000345	3246	*	21	20	17	14	3	24	6	5	2	-1.33702	3.8728	0.0490746	Neg.Binomial.W	0.0490746	0.00508318	0.00133498	-0.0037482		Exostosin family protein [Source:UniProtKB/TrEMBL;Acc:Q0WPG1]
AT5G26570	5	9261479	9267732	6254	*	12	9	9	7	0	9	2	1	2	-1.17865	7.77061	0.00531032	Neg.Binomial.W	0.00948967	0.00122588	0.000266496	-0.000959386	GWD3	Phosphoglucan, water dikinase, chloroplastic [Source:UniProtKB/Swiss-Prot;Acc:Q6ZY51]
AT5G26617	5	9360462	9360988	527	*	16	16	12	13	4	14	0	1	2	-1.90954	35.6358	2.37873e-09	Neg.Binomial.W	2.82154e-08	0.0237192	0.00189753	-0.0218216		BEST Arabidopsis thaliana protein match is: Ribonuclease H-like superfamily protein (TAIR:AT3G09510.1); Ha. [Source:TAIR;Acc:AT5G26617]
AT5G26622	5	9355953	9357449	1497	*	16	37	16	29	9	33	8	2	1	-1.8506	17.2727	3.23808e-05	Neg.Binomial	0.000179609	0.0155867	0.00244934	-0.0131374		Beta-galactosidase related protein [Source:UniProtKB/TrEMBL;Acc:Q2V346]
AT5G26742	5	9284557	9289003	4447	*	7	4	9	7	5	12	5	1	2	-1.0116	4.08819	0.0431839	Neg.Binomial.W	0.0446311	0.00164905	0.000599655	-0.0010494	RH3	RH3 [Source:UniProtKB/TrEMBL;Acc:A0A178UT03]
AT5G26770	5	9407647	9410138	2492	*	11	7	9	9	2	11	2	0	0	-1.70475	21.167	4.20958e-06	Neg.Binomial	2.847e-05	0.00327715	0.000267523	-0.00300963		unknown protein; BEST Arabidopsis thaliana protein match is: unknown protein (TAIR:AT3G05830.1); Ha. [Source:TAIR;Acc:AT5G26770]
AT5G26910	5	9465849	9470403	4555	*	8	7	7	8	5	8	3	1	1	-1.45862	63.0914	1.97331e-15	Neg.Binomial	5.43366e-14	0.00157336	0.000365898	-0.00120746		TRM8 [Source:UniProtKB/TrEMBL;Acc:A0A384LKQ3]
AT5G27220	5	9578373	9582960	4588	*	7	11	10	12	2	13	2	2	1	-1.70475	12.1141	0.000500419	Neg.Binomial.W	0.00154949	0.00199797	0.000363266	-0.0016347		A_TM021B04.7 protein [Source:UniProtKB/TrEMBL;Acc:O04650]
AT5G27630	5	9775854	9781002	5149	*	12	8	11	8	0	13	3	0	2	-1.28785	8.45822	0.00363398	Neg.Binomial	0.00742162	0.00168317	0.000323687	-0.00135949	ACBP5	acyl-CoA binding protein 5 [Source:TAIR;Acc:AT5G27630]
AT5G27640	5	9780609	9785288	4680	*	13	8	11	12	1	13	2	0	1	-1.67398	8.40394	0.0037441	Neg.Binomial.W	0.00751744	0.00206553	0.000213675	-0.00185185	TIF3B1	Eukaryotic translation initiation factor 3 subunit B [Source:UniProtKB/TrEMBL;Acc:F4K4D5]
AT5G28190	5	10167850	10170696	2847	*	32	16	22	20	3	27	2	3	4	-1.89712	8.43018	0.00369044	Neg.Binomial.W	0.00746331	0.00702494	0.00105374	-0.0059712		unknown protein; Ha. [Source:TAIR;Acc:AT5G28190]
AT5G28740	5	10780503	10783996	3494	*	11	5	12	7	1	10	2	3	1	-1.34373	5.78027	0.016207	Neg.Binomial.W	0.0217868	0.00219424	0.00057241	-0.00162183		Tetratricopeptide repeat (TPR)-like superfamily protein [Source:UniProtKB/TrEMBL;Acc:Q9LKU3]
AT5G33390	5	12661708	12663496	1789	*	5	29	11	17	9	15	2	2	2	-1.96944	14.1719	0.000166845	Neg.Binomial.W	0.000695339	0.00801192	0.00111794	-0.00689398		Glycine-rich protein [Source:UniProtKB/TrEMBL;Acc:Q949R3]
AT5G35160	5	13414629	13417445	2817	*	7	11	9	8	3	10	0	0	0	-2.19722	21.1205	4.31297e-06	Neg.Binomial.W	2.89156e-05	0.0028399	0	-0.0028399	TMN11	Transmembrane 9 superfamily member [Source:UniProtKB/TrEMBL;Acc:A0A178UDT0]
AT5G35430	5	13661923	13666070	4148	*	8	5	8	9	3	14	3	1	1	-1.54756	8.14809	0.00431064	Neg.Binomial.W	0.00838628	0.00188846	0.0004018	-0.00148666		AT5g35440/MOK9_2 [Source:UniProtKB/TrEMBL;Acc:Q93ZI7]
AT5G35753	5	13922418	13925454	3037	*	8	6	7	8	5	9	2	2	0	-1.25276	50.7804	1.03299e-12	Neg.Binomial.W	1.94252e-11	0.00235978	0.00043903	-0.00192076		Domain of unknown function (DUF3444) [Source:TAIR;Acc:AT5G35753]
AT5G37150	5	14701330	14704562	3233	*	6	13	6	3	0	14	2	1	2	-1.09861	4.38376	0.036283	Neg.Binomial.W	0.0388145	0.00216517	0.000515517	-0.00164965		P-loop containing nucleoside triphosphate hydrolases superfamily protein [Source:UniProtKB/TrEMBL;Acc:F4K5W5]
AT5G37190	5	14723144	14726818	3675	*	8	9	9	7	5	10	0	3	0	-1.50408	6.38129	0.0115329	Neg.Binomial.W	0.0166204	0.00217687	0.000272109	-0.00190476	CIP4	COP1-interacting protein 4 [Source:UniProtKB/TrEMBL;Acc:Q9FHU3]
AT5G37560	5	14921986	14923790	1805	*	11	9	9	6	0	11	2	2	0	-1.31219	5.35074	0.0207135	Neg.Binomial.W	0.0255931	0.00424746	0.000738689	-0.00350877		RBR-type E3 ubiquitin transferase [Source:UniProtKB/TrEMBL;Acc:F4K784]
AT5G37830	5	15056188	15060866	4679	*	13	8	9	10	1	17	3	2	1	-1.57554	6.62455	0.0100583	Neg.Binomial.W	0.0148847	0.00206597	0.000427442	-0.00163853	OXP1	5-oxoprolinase [Source:UniProtKB/Swiss-Prot;Acc:Q9FIZ7]
AT5G38130	5	15217819	15219372	1554	*	13	23	7	18	11	11	6	3	5	-1.08664	5.67032	0.0172543	Neg.Binomial.W	0.0228182	0.00890176	0.003003	-0.00589876		At5g38130 [Source:UniProtKB/TrEMBL;Acc:Q6DBD5]
AT5G39350	5	15750875	15752962	2088	*	17	10	14	19	1	19	3	1	2	-1.89712	7.56231	0.00596017	Neg.Binomial.W	0.0102654	0.0063857	0.000957854	-0.00542784	PCMP-E16	Pentatricopeptide repeat-containing protein At5g39350 [Source:UniProtKB/Swiss-Prot;Acc:Q9FLZ9]
AT5G39980	5	16000712	16003072	2361	*	10	7	12	12	3	14	1	1	1	-2.26868	25.5448	4.32236e-07	Neg.Binomial.W	3.83051e-06	0.00409431	0.000423549	-0.00367076		Pentatricopeptide repeat-containing protein At5g39980, chloroplastic [Source:UniProtKB/Swiss-Prot;Acc:Q9FLD8]
AT5G40340	5	16130881	16135393	4513	*	8	7	8	9	6	9	2	4	0	-1.07992	23.1759	0.00193449	QuasiPoisson	0.00470502	0.00173573	0.000443164	-0.00129256		Tudor/PWWP/MBT superfamily protein [Source:UniProtKB/TrEMBL;Acc:Q9FNE4]
AT5G40450	5	16184650	16195888	11239	*	4	10	9	3	7	9	1	4	0	-1.09861	8.70423	0.021398	QuasiPoisson	0.0261042	0.000622831	0.000148293	-0.000474538		unknown protein; FUNCTIONS IN: molecular_function unknown; INVOLVED IN: biological_process unknown; LOCATED IN: chloroplast, plasma membrane; EXPRESSED IN: 24 plant structures; EXPRESSED DURING: 13 growth stages; Ha. [Source:TAIR;Acc:AT5G40450]
AT5G40480	5	16213036	16224177	11142	*	9	3	10	10	3	9	4	1	1	-1.29928	5.01495	0.0251294	Neg.Binomial.W	0.0294003	0.00065817	0.000179501	-0.000478669	GB210	Nuclear pore complex protein GP210 [Source:UniProtKB/Swiss-Prot;Acc:F4KHD8]
AT5G40820	5	16342728	16353898	11171	*	11	5	9	7	3	10	5	1	2	-1.03407	4.00806	0.0452833	Neg.Binomial.W	0.0461817	0.000671381	0.000238713	-0.000432668	ATRAD3	Ataxia telangiectasia-mutated and RAD3-related [Source:TAIR;Acc:AT5G40820]
AT5G41100	5	16447185	16450909	3725	*	14	10	16	12	4	13	3	2	0	-1.5449	21.3537	3.81883e-06	Neg.Binomial.W	2.72622e-05	0.00308725	0.000447427	-0.00263982		At5g41100 [Source:UniProtKB/TrEMBL;Acc:A4FVS2]
AT5G41790	5	16725753	16732847	7095	*	15	18	17	17	14	17	1	2	2	-2.28238	25.5638	4.27992e-07	Neg.Binomial.W	3.83051e-06	0.00230209	0.000234907	-0.00206718	CIP1	COP1-interactive protein 1 [Source:UniProtKB/Swiss-Prot;Acc:F4JZY1]
AT5G41940	5	16781858	16785609	3752	*	5	10	7	9	6	12	5	2	1	-1.11923	4.76891	0.0289781	Neg.Binomial.W	0.0328561	0.00217662	0.000710732	-0.00146588		GTPase activator protein of Rab-like small GTPases-like protein [Source:UniProtKB/TrEMBL;Acc:Q67YN2]
AT5G42140	5	16837332	16842493	5162	*	11	11	14	13	4	11	1	4	2	-1.51983	21.2656	3.99838e-06	Neg.Binomial.W	2.8025e-05	0.00206638	0.000452021	-0.00161436		Regulator of chromosome condensation (RCC1) family with FYVE zinc finger domain [Source:TAIR;Acc:AT5G42140]
AT5G42270	5	16902475	16905294	2820	*	11	9	9	11	2	9	4	1	1	-1.44692	6.54421	0.0105226	Neg.Binomial.W	0.0154239	0.00301418	0.00070922	-0.00230496	FTSH5	VAR1 [Source:UniProtKB/TrEMBL;Acc:A0A178U8J6]
AT5G42905	5	17201414	17202323	910	*	13	19	15	25	8	34	5	0	2	-1.79176	20.772	5.1734e-06	Neg.Binomial	3.35184e-05	0.0208791	0.0025641	-0.018315		Polynucleotidyl transferase, ribonuclease H-like superfamily protein [Source:UniProtKB/TrEMBL;Acc:F4K355]
AT5G42940	5	17216329	17220672	4344	*	11	6	10	10	2	14	3	2	4	-1.07992	5.07939	0.0242119	Neg.Binomial.W	0.0287191	0.00203346	0.000690608	-0.00134285	RHG1A	Probable E3 ubiquitin-protein ligase RHG1A [Source:UniProtKB/Swiss-Prot;Acc:Q9FMM4]
AT5G42950	5	17224270	17231384	7115	*	12	10	11	14	3	12	3	1	1	-1.82455	11.7528	0.00060752	Neg.Binomial.W	0.00178778	0.00145233	0.000234247	-0.00121808		GYF domain-containing protein [Source:UniProtKB/TrEMBL;Acc:Q9FMM3]
AT5G43630	5	17526660	17530605	3946	*	10	11	7	6	2	10	2	1	2	-1.52606	10.8937	0.000964898	Neg.Binomial.W	0.00262875	0.0019429	0.000422369	-0.00152053	TZP	Zinc knuckle (CCHC-type) family protein [Source:UniProtKB/TrEMBL;Acc:Q9FIX7]
AT5G43880	5	17639776	17643982	4207	*	12	12	12	14	4	16	2	1	5	-1.47591	5.99601	0.0143383	Neg.Binomial.W	0.0196356	0.00277316	0.000633864	-0.00213929		Methyl-coenzyme M reductase II subunit gamma, putative (DUF3741) [Source:UniProtKB/TrEMBL;Acc:Q9LKC1]
AT5G43900	5	17656894	17667451	10558	*	13	10	9	9	3	12	3	2	0	-1.35455	17.3056	3.18242e-05	Neg.Binomial.W	0.00017827	0.000884006	0.000157858	-0.000726148	MYA2	Myosin 2 [Source:UniProtKB/TrEMBL;Acc:F4K7C5]
AT5G44180	5	17782428	17790234	7807	*	15	17	22	16	12	22	4	4	3	-1.55335	125.105	4.82785e-29	Neg.Binomial.W	3.72227e-26	0.00222023	0.000469664	-0.00175057	RLT2	Homeobox-DDT domain protein RLT2 [Source:UniProtKB/Swiss-Prot;Acc:Q9FFH1]
AT5G44640	5	18011146	18012882	1737	*	15	5	11	7	2	11	4	1	2	-1.29277	4.39485	0.0360475	Neg.Binomial.W	0.0386546	0.00489349	0.00134331	-0.00355018	BGLU13	Beta-glucosidase 13 [Source:UniProtKB/Swiss-Prot;Acc:Q9LU02]
AT5G44790	5	18075562	18080160	4599	*	11	9	10	11	3	13	3	2	1	-1.55814	46.888	7.51623e-12	Neg.Binomial.W	1.31705e-10	0.00206567	0.000434877	-0.00163079	RAN1	Copper-transporting ATPase RAN1 [Source:UniProtKB/Swiss-Prot;Acc:Q9S7J8]
AT5G44800	5	18083277	18093907	10631	*	13	8	13	14	6	16	4	2	0	-1.44036	19.8474	0.00295364	QuasiPoisson	0.00630818	0.00109742	0.000188129	-0.00090929	CHR4	PKR1 [Source:UniProtKB/TrEMBL;Acc:A0A178UKW2]
AT5G45400	5	18398832	18402284	3453	*	7	8	11	7	3	11	1	2	1	-1.77071	45.9544	1.21038e-11	Neg.Binomial.W	2.02871e-10	0.00226856	0.000386138	-0.00188242	RPA1C	Replication protein A 70 kDa DNA-binding subunit C [Source:UniProtKB/Swiss-Prot;Acc:Q9FHJ6]
AT5G45470	5	18421985	18425042	3058	*	7	13	13	11	5	9	0	2	6	-1.06784	9.3902	0.0182118	QuasiPoisson	0.0236386	0.00316111	0.00087203	-0.00228908		Transmembrane protein, putative (DUF594) [Source:UniProtKB/TrEMBL;Acc:Q9FHI9]
AT5G46340	5	18795737	18800122	4386	*	10	8	9	9	0	10	1	2	1	-1.31219	10.7358	0.00105083	Neg.Binomial.W	0.00282296	0.00174799	0.000303998	-0.00144399	RWA1	RWA1 [Source:UniProtKB/TrEMBL;Acc:A0A178UNJ7]
AT5G46920	5	19053472	19056073	2602	*	7	7	9	9	4	10	2	1	0	-1.46634	6.99043	0.00819466	Neg.Binomial.W	0.0128459	0.00294645	0.00038432	-0.00256213	NMAT2	Nuclear intron maturase 2, mitochondrial [Source:UniProtKB/Swiss-Prot;Acc:Q9FJR9]
AT5G47020	5	19081458	19090104	8647	*	7	14	7	12	1	14	3	0	2	-1.33829	9.57228	0.00197537	Neg.Binomial	0.00473798	0.0010601	0.000192745	-0.000867353		unknown protein; FUNCTIONS IN: molecular_function unknown; INVOLVED IN: biological_process unknown; LOCATED IN: endomembrane system; EXPRESSED IN: 23 plant structures; EXPRESSED DURING: 13 growth stages; BEST Arabidopsis thaliana protein match is: u /.../ protein (TAIR:AT5G11700.2); Ha. [Source:TAIR;Acc:AT5G47020]
AT5G47260	5	19189411	19192516	3106	*	68	27	67	47	0	79	10	9	8	-1.58924	21.3537	3.81876e-06	Neg.Binomial.W	2.72622e-05	0.015454	0.00289762	-0.0125563		Probable disease resistance protein At5g47260 [Source:UniProtKB/Swiss-Prot;Acc:Q9LVT3]
AT5G47480	5	19257027	19263425	6399	*	13	7	19	12	3	19	4	1	2	-1.6514	5.53896	0.0185977	Neg.Binomial.W	0.0238444	0.00190134	0.00036464	-0.0015367	MAG5	Protein transport protein SEC16A homolog [Source:UniProtKB/Swiss-Prot;Acc:Q9FGK9]
AT5G47590	5	19297614	19299174	1561	*	58	85	63	113	19	122	10	12	3	-2.2192	24.5414	7.27318e-07	Neg.Binomial	6.3007e-06	0.0491138	0.00533846	-0.0437754		Heat shock protein HSP20/alpha crystallin family [Source:UniProtKB/TrEMBL;Acc:Q9FGJ8]
AT5G48800	5	19786465	19789129	2665	*	8	7	7	13	0	13	1	0	1	-1.6864	12.4315	0.000422161	Neg.Binomial.W	0.00138505	0.00300188	0.000250156	-0.00275172		BTB/POZ domain-containing protein At5g48800 [Source:UniProtKB/Swiss-Prot;Acc:Q9FKB6]
AT5G49160	5	19932114	19938470	6357	*	4	9	8	9	5	10	0	1	0	-1.85238	82.9576	8.38327e-20	Neg.Binomial	7.18166e-18	0.0011798	5.24356e-05	-0.00112737	DMT1	DNA (cytosine-5)-methyltransferase 1 [Source:UniProtKB/Swiss-Prot;Acc:P34881]
AT5G49430	5	20036988	20046702	9715	*	6	8	7	12	0	12	1	3	2	-1.04145	4.70249	0.0301189	Neg.Binomial.W	0.0337524	0.000772002	0.000205867	-0.000566135		WD40/YVTN repeat and Bromo-WDR9-I-like domain-containing protein [Source:UniProtKB/TrEMBL;Acc:F4K639]
AT5G49810	5	20239293	20246398	7106	*	10	6	8	12	0	9	0	0	0	-2.14007	14.8745	0.000114907	Neg.Binomial.W	0.000519677	0.00105545	0	-0.00105545	MMT1	Methionine S-methyltransferase [Source:UniProtKB/Swiss-Prot;Acc:Q9LTB2]
AT5G50380	5	20516055	20518815	2761	*	12	8	10	10	4	12	5	1	1	-1.38629	5.33049	0.0209555	Neg.Binomial.W	0.0257682	0.00338042	0.000845104	-0.00253531	ATEXO70F1	Exocyst subunit Exo70 family protein [Source:UniProtKB/TrEMBL;Acc:F4K8Y6]
AT5G50920	5	20715453	20720681	5229	*	10	11	14	12	3	18	1	3	3	-1.58045	7.82101	0.00516425	Neg.Binomial.W	0.00932467	0.0021674	0.000446229	-0.00172117	CLPC1	Chaperone protein ClpC1, chloroplastic [Source:UniProtKB/Swiss-Prot;Acc:Q9FI56]
AT5G51920	5	21097076	21098959	1884	*	13	23	10	22	3	11	2	4	0	-1.58697	13.0239	0.000307546	Neg.Binomial	0.00112913	0.00725407	0.00106157	-0.0061925		Pyridoxal phosphate (PLP)-dependent transferases superfamily protein [Source:UniProtKB/TrEMBL;Acc:Q9FGL6]
AT5G52280	5	21226721	21230378	3658	*	6	9	6	8	4	9	0	0	1	-1.79176	59.5608	1.18576e-14	Neg.Binomial	3.0474e-13	0.00191361	9.11245e-05	-0.00182249		At5g52280 [Source:UniProtKB/TrEMBL;Acc:Q9FHD1]
AT5G53440	5	21683144	21688273	5130	*	8	12	12	10	4	11	3	3	1	-1.40399	44.6998	2.29681e-11	Neg.Binomial.W	3.68925e-10	0.00185185	0.000454841	-0.00139701		LOW protein: zinc finger CCCH domain protein [Source:UniProtKB/TrEMBL;Acc:Q9LV05]
AT5G53460	5	21700187	21710296	10110	*	18	13	19	20	7	17	3	4	0	-1.60944	25.8518	0.00142392	QuasiPoisson	0.00364732	0.00154962	0.000230795	-0.00131883	GLT1	Glutamate synthase 1 [NADH], chloroplastic [Source:UniProtKB/Swiss-Prot;Acc:Q9LV03]
AT5G54650	5	22197530	22202127	4598	*	9	7	10	6	4	12	2	2	2	-1.38629	10.4676	0.00121487	Neg.Binomial.W	0.00318594	0.00173989	0.000434972	-0.00130492	FH5	Formin-like protein 5 [Source:UniProtKB/Swiss-Prot;Acc:Q94B77]
AT5G54830	5	22272989	22276346	3358	*	12	4	8	13	1	13	2	0	1	-1.55814	6.93402	0.00845714	Neg.Binomial.W	0.0130409	0.00253127	0.000297796	-0.00223347		Cytochrome b561, DM13 and DOMON domain-containing protein At5g54830 [Source:UniProtKB/Swiss-Prot;Acc:Q9FFU6]
AT5G55040	5	22326940	22332078	5139	*	8	6	7	7	0	15	0	1	1	-1.58924	11.2501	0.000796203	Neg.Binomial.W	0.00224041	0.00139456	0.000129727	-0.00126484		DNA-binding bromodomain-containing protein [Source:UniProtKB/TrEMBL;Acc:Q8VY17]
AT5G55860	5	22609433	22612486	3054	*	11	9	9	9	7	9	0	2	2	-1.45529	6.00738	0.0142462	Neg.Binomial.W	0.019579	0.00294695	0.000436586	-0.00251037		WEB family protein At5g55860 [Source:UniProtKB/Swiss-Prot;Acc:Q9LVQ4]
AT5G56730	5	22946906	22952599	5694	*	9	13	9	10	4	12	0	0	2	-1.84055	7.71516	0.00547591	Neg.Binomial.W	0.0096391	0.00166842	0.000117082	-0.00155134		Insulinase (Peptidase family M16) protein [Source:TAIR;Acc:AT5G56730]
AT5G56890	5	23010423	23016015	5593	*	11	13	11	17	6	17	6	2	1	-1.42712	4.39589	0.0360257	Neg.Binomial.W	0.0386546	0.00223494	0.000536385	-0.00169855		Protein kinase superfamily protein [Source:UniProtKB/TrEMBL;Acc:F4K946]
AT5G57160	5	23154965	23161826	6862	*	10	9	10	10	4	11	2	2	5	-1.09861	5.42427	0.0198587	Neg.Binomial.W	0.0247351	0.00131157	0.00043719	-0.000874381	LIG4	DNA ligase 4 [Source:UniProtKB/Swiss-Prot;Acc:Q9LL84]
AT5G57210	5	23180833	23184053	3221	*	14	8	9	7	5	9	1	1	3	-1.64866	22.7239	1.87027e-06	Neg.Binomial.W	1.55051e-05	0.00269068	0.000517438	-0.00217324		AT5g57210/MJB24_2 [Source:UniProtKB/TrEMBL;Acc:Q9LVD7]
AT5G57360	5	23241320	23244590	3271	*	7	6	7	7	4	11	2	3	1	-1.25276	6.89068	0.00866464	Neg.Binomial.W	0.0133077	0.00214002	0.000611434	-0.00152858	ZTL	Galactose oxidase/kelch repeat superfamily protein [Source:UniProtKB/TrEMBL;Acc:F4KAN2]
AT5G57460	5	23275110	23277488	2379	*	10	8	10	7	6	7	2	1	2	-1.56862	54.6635	0.000150254	QuasiPoisson	0.000647185	0.00336276	0.000700574	-0.00266218		At5g57460 [Source:UniProtKB/TrEMBL;Acc:Q9FKM4]
AT5G57940	5	23456565	23460621	4057	*	12	13	10	9	2	11	1	2	1	-1.96361	16.2839	5.45247e-05	Neg.Binomial.W	0.000285976	0.00234163	0.00032865	-0.00201298	CNGC5	Probable cyclic nucleotide-gated ion channel 5 [Source:UniProtKB/Swiss-Prot;Acc:Q8RWS9]
AT5G58040	5	23488745	23494259	5515	*	8	8	8	8	5	12	1	0	0	-1.92789	15.8371	6.90343e-05	Neg.Binomial.W	0.000347879	0.00148081	6.04412e-05	-0.00142037	FIPS5	FIP1[V]-like protein [Source:UniProtKB/Swiss-Prot;Acc:F4KDH9]
AT5G58410	5	23609376	23617599	8224	*	12	8	12	8	5	10	1	2	3	-1.52243	34.2667	4.80523e-09	Neg.Binomial.W	5.44828e-08	0.00111462	0.000243191	-0.000871433		E3 ubiquitin-protein ligase listerin [Source:UniProtKB/Swiss-Prot;Acc:Q9FGI1]
AT5G58510	5	23648094	23654622	6529	*	8	7	10	10	3	13	0	3	0	-1.55814	4.61442	0.0317043	Neg.Binomial.W	0.0348702	0.00130188	0.000153163	-0.00114872		Rab3 GTPase-activating protein catalytic protein [Source:UniProtKB/TrEMBL;Acc:Q8RWW8]
AT5G58540	5	23663136	23665317	2182	*	14	12	12	15	0	14	2	1	1	-1.6514	12.1637	0.00048729	Neg.Binomial.W	0.00152105	0.00511763	0.00061106	-0.00450657		Protein kinase superfamily protein [Source:UniProtKB/TrEMBL;Acc:Q9FGG7]
AT5G58620	5	23693259	23696222	2964	*	16	9	9	14	4	15	3	2	1	-1.71979	10.5563	0.00115793	Neg.Binomial.W	0.00305741	0.00376743	0.000674764	-0.00309267		Zinc finger CCCH domain-containing protein 66 [Source:UniProtKB/Swiss-Prot;Acc:Q9LUZ4]
AT5G58840	5	23759003	23762438	3436	*	11	13	13	14	0	17	0	1	2	-1.81916	7.87166	0.00502156	Neg.Binomial.W	0.00919626	0.00329841	0.000291036	-0.00300737	SBT4.9	Subtilisin-like protease SBT4.9 [Source:UniProtKB/Swiss-Prot;Acc:Q9FIM5]
AT5G58960	5	23805717	23808478	2762	*	16	3	7	7	0	11	0	0	3	-1.42712	6.23724	0.0125092	Neg.Binomial	0.0176317	0.00265508	0.000362056	-0.00229302	GIL1	Plant protein of unknown function (DUF641) [Source:TAIR;Acc:AT5G58960]
AT5G59900	5	24123913	24126717	2805	*	8	10	7	11	0	11	0	0	3	-1.48539	3.95162	0.0468263	Neg.Binomial.W	0.0471319	0.00279263	0.000356506	-0.00243613		Putative pentatricopeptide repeat-containing protein At5g59900 [Source:UniProtKB/Swiss-Prot;Acc:Q9FJE6]
AT5G60210	5	24243009	24247888	4880	*	13	10	12	10	3	12	1	4	1	-1.60944	7.45095	0.0063403	Neg.Binomial.W	0.0106269	0.00204918	0.000409836	-0.00163934	RIP5	ROP interactive partner 5 [Source:TAIR;Acc:AT5G60210]
AT5G60570	5	24347783	24350164	2382	*	5	6	7	9	7	8	2	1	1	-1.65823	12.2612	0.000462468	Neg.Binomial.W	0.0014734	0.00293871	0.000559754	-0.00237895		F-box/kelch-repeat protein At5g60570 [Source:UniProtKB/Swiss-Prot;Acc:Q9FKJ0]
AT5G61070	5	24571095	24574387	3293	*	6	8	8	7	8	9	1	1	1	-2.03688	20.9834	4.6329e-06	Neg.Binomial.W	3.05296e-05	0.00232817	0.000303674	-0.0020245	HDA18	Histone deacetylase 18 [Source:UniProtKB/Swiss-Prot;Acc:Q8LRK8]
AT5G61140	5	24589906	24603522	13617	*	7	12	11	9	2	10	4	1	4	-1.04145	4.08113	0.0433646	Neg.Binomial.W	0.0447077	0.00062422	0.000220313	-0.000403907	BRR2C	DExH-box ATP-dependent RNA helicase DExH14 [Source:UniProtKB/Swiss-Prot;Acc:Q9FNQ1]
AT5G61650	5	24778191	24779989	1799	*	15	16	13	12	10	17	3	0	1	-1.84958	60.2361	0.000110552	QuasiPoisson	0.000504354	0.00768946	0.000741152	-0.0069483	CYCU4-3	Cyclin-U4-3 [Source:UniProtKB/Swiss-Prot;Acc:Q9FKF6]
AT5G61660	5	24778653	24779945	1293	*	15	16	13	12	10	17	3	0	1	-1.84958	60.2361	0.000110552	QuasiPoisson	0.000504354	0.0106986	0.00103119	-0.00966744		At5g61660 [Source:UniProtKB/TrEMBL;Acc:Q9FKF5]
AT5G61780	5	24821203	24826969	5767	*	17	6	11	13	0	14	1	2	5	-1.11365	5.54938	0.0184873	Neg.Binomial	0.0237958	0.0017629	0.000462401	-0.0013005	TSN2	Ribonuclease TUDOR 2 [Source:UniProtKB/Swiss-Prot;Acc:Q9FLT0]
AT5G61865	5	24847310	24850118	2809	*	12	7	7	6	2	10	4	0	1	-1.13943	7.82102	0.0266539	QuasiPoisson	0.0306261	0.00261066	0.000593331	-0.00201733		At5g61865 [Source:UniProtKB/TrEMBL;Acc:Q501B3]
AT5G61910	5	24855621	24864172	8552	*	14	7	10	9	2	11	4	1	1	-1.48539	5.40355	0.0200959	Neg.Binomial.W	0.02495	0.0010329	0.000233863	-0.000799033		DCD (Development and Cell Death) domain protein [Source:UniProtKB/TrEMBL;Acc:F4K518]
AT5G64270	5	25706608	25711355	4748	*	15	14	16	13	3	17	6	5	3	-1.0245	4.97425	0.0257274	Neg.Binomial.W	0.0298732	0.00273799	0.00098287	-0.00175512		Nuclear protein-like [Source:UniProtKB/TrEMBL;Acc:Q9FMF9]
AT5G64420	5	25756272	25761516	5245	*	11	9	6	14	3	9	3	0	3	-1.17007	10.1803	0.0152627	QuasiPoisson	0.020754	0.00165237	0.000381316	-0.00127105		DNA polymerase V family [Source:UniProtKB/TrEMBL;Acc:Q9FGF4]
AT5G64740	5	25881033	25886728	5696	*	13	9	18	16	3	17	7	3	1	-1.23969	8.86697	0.00290377	Neg.Binomial	0.00621891	0.00222378	0.000643727	-0.00158006	CESA6	Cellulose synthase A catalytic subunit 6 [UDP-forming] [Source:UniProtKB/Swiss-Prot;Acc:Q94JQ6]
AT5G65460	5	26161624	26169191	7568	*	11	9	8	13	1	18	4	1	1	-1.60944	4.26246	0.0389634	Neg.Binomial.W	0.0408718	0.00132135	0.000264271	-0.00105708	KCA2	kinesin like protein for actin based chloroplast movement 2 [Source:TAIR;Acc:AT5G65460]
AT5G65770	5	26311311	26316025	4715	*	11	9	10	10	8	12	0	1	1	-1.88707	14.3138	0.000154729	Neg.Binomial.W	0.000651892	0.00212089	0.000141393	-0.0019795	LINC4	little nuclei4 [Source:TAIR;Acc:AT5G65770]
AT5G65780	5	26311311	26318857	7547	*	11	9	10	10	8	12	0	1	1	-1.88707	14.3138	0.000154729	Neg.Binomial.W	0.000651892	0.00132503	8.83353e-05	-0.00123669	ATBCAT-5	Branched-chain amino acid aminotransferase 5 / branched-chain amino acid transaminase 5 (BCAT5) [Source:UniProtKB/TrEMBL;Acc:F4JXK3]
AT5G66280	5	26476166	26477754	1589	*	10	7	5	8	4	12	2	0	3	-1.17865	13.5918	0.000227175	Neg.Binomial.W	0.000897442	0.00482484	0.00104888	-0.00377596	GMD1	GMD1 [Source:UniProtKB/TrEMBL;Acc:A0A178U7H7]
AT5G66380	5	26513262	26515800	2539	*	21	57	17	53	3	38	15	11	5	-1.11461	4.46504	0.0345953	Neg.Binomial	0.0374095	0.0124065	0.00406984	-0.00833662	FOLT1	Folate transporter 1, chloroplastic [Source:UniProtKB/Swiss-Prot;Acc:Q7XA87]
AT5G67300	5	26854022	26856006	1985	*	15	9	13	6	4	16	4	2	0	-1.34373	10.5483	0.0140999	QuasiPoisson	0.0194126	0.00528967	0.00100756	-0.00428212	MYB44	MYBR1 [Source:UniProtKB/TrEMBL;Acc:A0A178UQ74]
AT5G67310	5	26855216	26857086	1871	*	143	128	123	100	42	143	15	22	14	-1.89565	8.72002	0.00314734	Neg.Binomial.W	0.00670332	0.0604846	0.00908605	-0.0513985	CYP81G1	At5g67310 [Source:UniProtKB/TrEMBL;Acc:Q8GZ20]
AT5G67570	5	26952341	26955543	3203	*	7	7	8	10	0	12	1	2	0	-1.42712	7.46777	0.00628134	Neg.Binomial.W	0.010574	0.00228952	0.000312207	-0.00197731	DG1	Pentatricopeptide repeat-containing protein At5g67570, chloroplastic [Source:UniProtKB/Swiss-Prot;Acc:Q9FJW6]

## Sheet: C24xLer F1 DMG NEAT GO
GO_ID	dmgs_in_go	adj.pval	log2FC	logPv
GO:0009734_auxin-activated_signaling_pathway	11	1.69321e-10	1.54391	9.77129
GO:0009639_response_to_red_or_far_red_light	12	0.0115009	1.11648	1.93927
GO:0071365_cellular_response_to_auxin_stimulus	12	1.69321e-10	1.52976	9.77129
GO:0009733_response_to_auxin	20	3.49676e-32	1.42836	31.4563

## Sheet: LerxC24 F1 DMGs
	seqnames	start	end	width	strand	C24_R1	C24_R2	C24_R3	Ler_R1	Ler_R2	Ler_R3	flc_R1	flc_R2	flc_R3	log2FC	scaled.deviance	pvalue	model	adj.pval	CT.SignalDensity	TT.SignalDensity	SignalDensityVariation	external_gene_name	description
AT1G01040	1	23121	31227	8107	*	21	17	22	21	6	24	7	4	4	-1.30833	7.8669	0.00503478	Neg.Binomial.W	0.00954281	0.00228198	0.000616751	-0.00166523	DCL1	Dicer-like 1 [Source:UniProtKB/TrEMBL;Acc:F4HQG6]
AT1G01220	1	91342	95681	4340	*	14	7	7	11	0	10	1	3	2	-1.11696	5.1304	0.0235102	Neg.Binomial.W	0.0282407	0.00188172	0.000460829	-0.00142089	FKGP	Bifunctional fucokinase/fucose pyrophosphorylase [Source:UniProtKB/Swiss-Prot;Acc:Q9LNJ9]
AT1G01320	1	121067	130577	9511	*	9	7	12	7	6	10	1	2	1	-1.85238	68.0336	1.60731e-16	Neg.Binomial.W	5.21707e-15	0.000893702	0.000140189	-0.000753513		Tetratricopeptide repeat (TPR)-like superfamily protein [Source:UniProtKB/TrEMBL;Acc:F4HS99]
AT1G01960	1	330588	337912	7325	*	17	17	19	20	7	20	3	3	5	-1.51413	14.2868	0.000156964	Neg.Binomial.W	0.000633502	0.00227531	0.000500569	-0.00177474	BIG3	Brefeldin A-inhibited guanine nucleotide-exchange protein 3 [Source:UniProtKB/Swiss-Prot;Acc:Q9LPC5]
AT1G02110	1	392831	395528	2698	*	6	9	8	11	3	11	2	0	0	-1.6864	69.565	7.39362e-17	Neg.Binomial	2.61801e-15	0.00296516	0.000247097	-0.00271806		BZIP domain class transcription factor (DUF630 and DUF632) [Source:UniProtKB/TrEMBL;Acc:Q56W45]
AT1G02990	1	681331	687385	6055	*	10	13	11	13	5	12	1	1	1	-2.36712	314.047	2.86881e-70	Neg.Binomial.W	2.2348e-67	0.00176163	0.000165153	-0.00159648		BEST Arabidopsis thaliana protein match is: CW-type Zinc Finger (TAIR:AT3G62900.1); Ha. [Source:TAIR;Acc:AT1G02990]
AT1G03060	1	712440	727553	15114	*	24	10	18	26	2	16	6	1	5	-1.38629	7.59766	0.00584442	Neg.Binomial	0.0106623	0.00105862	0.000264655	-0.000793966	SPI	Protein SPIRRIG [Source:UniProtKB/Swiss-Prot;Acc:F4HZB2]
AT1G03410	1	844436	847683	3248	*	5	2	1	4	9	5	21	4	21	1.26369	9.29065	0.00230327	Neg.Binomial	0.00547027	0.00133415	0.00472085	0.0033867	2A6	1-aminocyclopropane-1-carboxylate oxidase homolog 5 [Source:UniProtKB/Swiss-Prot;Acc:Q43383]
AT1G03830	1	961684	966790	5107	*	10	10	10	12	9	13	4	1	0	-1.47591	4.56611	0.0326105	Neg.Binomial.W	0.0354594	0.00208864	0.000326349	-0.00176229		Guanylate-binding family protein [Source:UniProtKB/TrEMBL;Acc:F4I2I5]
AT1G04110	1	1061297	1063809	2513	*	12	10	11	7	1	14	4	3	2	-1.11696	4.63765	0.0312777	Neg.Binomial.W	0.0345097	0.0036477	0.00119379	-0.00245391	SBT1.2	SDD1 [Source:UniProtKB/TrEMBL;Acc:A0A178WPN6]
AT1G04120	1	1064264	1071080	6817	*	15	8	11	16	2	13	3	1	1	-1.8718	8.93518	0.00279729	Neg.Binomial.W	0.00633457	0.00158916	0.000244487	-0.00134468	ABCC5	MRP5 [Source:UniProtKB/TrEMBL;Acc:A0A178WGC2]
AT1G04300	1	1148564	1154667	6104	*	8	7	9	12	1	12	3	0	2	-1.23474	4.1572	0.041458	Neg.Binomial.W	0.0430037	0.00133792	0.000273045	-0.00106488	TRAF1B	TNF receptor-associated factor homolog 1b [Source:UniProtKB/Swiss-Prot;Acc:A8MQL1]
AT1G04400	1	1185512	1188696	3185	*	9	6	13	8	1	10	3	1	1	-1.54756	7.15762	0.00746464	Neg.Binomial.W	0.0125304	0.00245945	0.000523286	-0.00193616	CRY2	Cryptochrome-2 [Source:UniProtKB/Swiss-Prot;Acc:Q96524]
AT1G04580	1	1252005	1257893	5889	*	18	7	11	14	2	9	1	2	3	-1.62597	7.397	0.00653329	Neg.Binomial.W	0.011335	0.00172638	0.000339616	-0.00138677	AAO4	Benzaldehyde dehydrogenase (NAD(+)) [Source:UniProtKB/Swiss-Prot;Acc:Q7G191]
AT1G04920	1	1391434	1395953	4520	*	7	7	11	8	3	6	4	2	1	-1.09861	10.7306	0.00105379	Neg.Binomial.W	0.0029318	0.00154867	0.000516224	-0.00103245	SPS3	Probable sucrose-phosphate synthase 3 [Source:UniProtKB/Swiss-Prot;Acc:Q8RY24]
AT1G05630	1	1682224	1687363	5140	*	12	10	8	9	0	13	3	1	3	-1.06471	4.65986	0.0308758	Neg.Binomial.W	0.0341166	0.00168612	0.000453956	-0.00123217	AT5PTASE13	Endonuclease/exonuclease/phosphatase family protein [Source:TAIR;Acc:AT1G05630]
AT1G05750	1	1721509	1724734	3226	*	18	9	16	12	0	16	3	2	1	-1.45343	6.34424	0.0117763	Neg.Binomial.W	0.0172877	0.00366811	0.000619963	-0.00304815	PDE247	Pentatricopeptide repeat-containing protein At1g05750, chloroplastic [Source:UniProtKB/Swiss-Prot;Acc:Q9MA50]
AT1G05910	1	1790216	1796715	6500	*	11	7	12	12	1	12	3	2	1	-1.52243	7.4118	0.00647974	Neg.Binomial.W	0.0113178	0.00141026	0.000307692	-0.00110256		ATPase family AAA domain-containing protein At1g05910 [Source:UniProtKB/Swiss-Prot;Acc:F4IAE9]
AT1G06260	1	1916430	1917585	1156	*	12	10	9	9	0	14	2	2	0	-1.45529	5.64589	0.0174963	Neg.Binomial.W	0.0229069	0.00778547	0.0011534	-0.00663206		Cysteine proteinases superfamily protein [Source:UniProtKB/TrEMBL;Acc:Q9LNC1]
AT1G06430	1	1960031	1963189	3159	*	11	11	13	13	1	16	2	1	3	-1.68948	8.07785	0.00448095	Neg.Binomial.W	0.00877051	0.00342936	0.000633112	-0.00279624	FTSH8	ATP-dependent zinc metalloprotease FTSH 8, chloroplastic [Source:UniProtKB/Swiss-Prot;Acc:Q8W585]
AT1G06670	1	2040410	2047655	7246	*	10	11	9	14	7	10	3	1	2	-1.62597	15.8342	6.91423e-05	Neg.Binomial.W	0.000324469	0.00140307	0.000276014	-0.00112706	NIH	DExH-box ATP-dependent RNA helicase DExH2 [Source:UniProtKB/Swiss-Prot;Acc:F4IDQ6]
AT1G06970	1	2137871	2140975	3105	*	9	12	10	12	1	12	1	2	0	-1.64223	16.274	0.00496989	QuasiPoisson	0.00948908	0.0030059	0.000322061	-0.00268384	CHX14	CHX14 [Source:UniProtKB/TrEMBL;Acc:A0A178WC73]
AT1G07025	1	2157658	2158158	501	*	16	7	18	9	1	21	3	3	0	-1.46634	8.69387	0.00319281	Neg.Binomial	0.00701524	0.0239521	0.00399202	-0.0199601		Mitochondrial substrate carrier family protein [Source:UniProtKB/TrEMBL;Acc:F4HNW4]
AT1G07200	1	2208477	2212718	4242	*	9	7	10	13	1	13	2	2	4	-1.1977	5.07349	0.0242944	Neg.Binomial.W	0.0287134	0.00208235	0.000628634	-0.00145372	SMXL6	Protein SMAX1-LIKE 6 [Source:UniProtKB/Swiss-Prot;Acc:Q9LML2]
AT1G07510	1	2304435	2312399	7965	*	14	14	15	12	6	19	3	6	4	-1.12393	24.3706	7.94707e-07	Neg.Binomial.W	6.87863e-06	0.00167399	0.000544047	-0.00112994	FTSH10	ATP-dependent zinc metalloprotease FTSH 10, mitochondrial [Source:UniProtKB/Swiss-Prot;Acc:Q8VZI8]
AT1G07530	1	2313581	2316507	2927	*	15	14	14	17	5	18	2	3	1	-1.93393	14.5787	0.000134422	Neg.Binomial.W	0.000559972	0.00472611	0.000683293	-0.00404282	SCL14	AT1G07530 protein [Source:UniProtKB/TrEMBL;Acc:B9DFJ3]
AT1G07740	1	2397442	2400508	3067	*	13	7	6	10	0	14	1	2	1	-1.38629	8.62343	0.00331867	Neg.Binomial.W	0.00716134	0.0027171	0.000434735	-0.00228236		Pentatricopeptide repeat-containing protein At1g07740, mitochondrial [Source:UniProtKB/Swiss-Prot;Acc:Q9LQQ1]
AT1G08060	1	2501704	2511084	9381	*	16	12	13	19	8	22	6	1	2	-1.60944	4.71025	0.0299833	Neg.Binomial.W	0.0334148	0.00159898	0.000319795	-0.00127918	MOM	ATP-dependent helicase family protein [Source:TAIR;Acc:AT1G08060]
AT1G08620	1	2736656	2743881	7226	*	9	6	9	9	1	12	5	2	1	-1.05605	6.04401	0.0139535	Neg.Binomial	0.01955	0.00106098	0.000369038	-0.000691946	PKDM7D	Transcription factor jumonji (jmj) family protein / zinc finger (C5HC2 type) family protein [Source:TAIR;Acc:AT1G08620]
AT1G08910	1	2856162	2861170	5009	*	6	3	10	10	0	14	4	0	1	-1.11923	4.62248	0.0315556	Neg.Binomial	0.0346711	0.00143076	0.000332734	-0.00109802		zinc ion binding;zinc ion binding [Source:TAIR;Acc:AT1G08910]
AT1G09040	1	2911250	2915406	4157	*	9	10	8	11	2	11	1	1	2	-1.85238	71.3438	3.00095e-17	Neg.Binomial.W	1.23039e-15	0.00204474	0.000320744	-0.001724		unknown protein; FUNCTIONS IN: molecular_function unknown; INVOLVED IN: biological_process unknown; LOCATED IN: membrane; EXPRESSED IN: leaf; BEST Arabidopsis thaliana protein match is: unknown protein (TAIR:AT1G09050.1); Ha. [Source:TAIR;Acc:AT1G09040]
AT1G09280	1	2998100	3001362	3263	*	8	7	12	10	0	13	1	1	1	-1.54045	14.3827	0.000149168	Neg.Binomial.W	0.000611588	0.00255389	0.000306466	-0.00224742	STR6	Rhodanese-like domain-containing protein 6 [Source:UniProtKB/Swiss-Prot;Acc:Q94AC1]
AT1G09570	1	3095160	3100819	5660	*	22	20	22	27	0	27	4	5	4	-1.35455	24.6824	6.75975e-07	Neg.Binomial.W	6.0527e-06	0.00347468	0.000765607	-0.00270907	PHYA	phytochrome A [Source:TAIR;Acc:AT1G09570]
AT1G09770	1	3161832	3165616	3785	*	14	9	11	14	4	13	2	3	4	-1.28402	29.7625	4.88354e-08	Neg.Binomial.W	5.35814e-07	0.00286218	0.000792602	-0.00206957	CDC5	Cell division cycle 5-like protein [Source:UniProtKB/Swiss-Prot;Acc:P92948]
AT1G10050	1	3278792	3283631	4840	*	11	14	16	9	0	17	3	1	2	-1.40009	6.26889	0.0122876	Neg.Binomial.W	0.0178069	0.00230716	0.000413223	-0.00189394		glycosyl hydrolase family 10 protein / carbohydrate-binding domain-containing protein [Source:TAIR;Acc:AT1G10050]
AT1G10180	1	3338185	3341628	3444	*	10	8	7	10	2	12	1	0	1	-1.70475	21.0575	0.00251721	QuasiPoisson	0.0058015	0.00237127	0.000193573	-0.0021777	EXO84C	Exocyst complex component EXO84C [Source:UniProtKB/Swiss-Prot;Acc:Q9SY60]
AT1G10290	1	3370402	3377463	7062	*	8	6	8	13	1	11	2	0	1	-1.48539	7.89507	0.00495697	Neg.Binomial.W	0.00948767	0.00110922	0.000141603	-0.00096762	DRP2A	DRP2A [Source:UniProtKB/TrEMBL;Acc:A0A178WBB3]
AT1G10390	1	3406956	3412874	5919	*	16	12	21	13	11	17	2	5	0	-1.56862	28.7527	0.00105035	QuasiPoisson	0.0029318	0.00253421	0.000394211	-0.00214	NUP98A	Nuclear pore complex protein NUP98A [Source:UniProtKB/Swiss-Prot;Acc:Q8RY25]
AT1G10970	1	3665087	3667139	2053	*	8	9	12	10	0	16	3	3	2	-1.01983	4.55121	0.0328954	Neg.Binomial.W	0.035591	0.00446501	0.00129891	-0.0031661	ZIP4	Zinc transporter 4, chloroplastic [Source:UniProtKB/Swiss-Prot;Acc:O04089]
AT1G11410	1	3840877	3844479	3603	*	15	15	14	14	1	17	3	1	3	-1.69168	6.71312	0.00957061	Neg.Binomial.W	0.0148221	0.00351559	0.000647608	-0.00286798		S-locus lectin protein kinase family protein [Source:TAIR;Acc:AT1G11410]
AT1G11720	1	3951366	3957044	5679	*	14	16	12	14	1	16	3	1	0	-1.73039	5.08189	0.024177	Neg.Binomial.W	0.0286372	0.0021424	0.000234783	-0.00190761	ATSS3	SS3 [Source:UniProtKB/TrEMBL;Acc:A0A178W4M9]
AT1G12480	1	4257268	4259300	2033	*	10	6	10	7	3	11	2	2	3	-1.21109	26.3598	2.83378e-07	Neg.Binomial.W	2.69209e-06	0.00385309	0.00114773	-0.00270536	SLAC1	SLAC1 [Source:UniProtKB/TrEMBL;Acc:A0A178WLC1]
AT1G12770	1	4351019	4353797	2779	*	10	14	14	15	4	16	5	3	2	-1.29473	7.69191	0.0055469	Neg.Binomial.W	0.0102637	0.00437807	0.00119947	-0.0031786	RH47	DEAD-box ATP-dependent RNA helicase 47, mitochondrial [Source:UniProtKB/Swiss-Prot;Acc:Q8W4E1]
AT1G12820	1	4368760	4371298	2539	*	10	13	12	14	10	14	2	2	1	-1.98787	14.202	0.000164199	Neg.Binomial.W	0.000655956	0.00479191	0.000656426	-0.00413549	AFB3	Protein AUXIN SIGNALING F-BOX 3 [Source:UniProtKB/Swiss-Prot;Acc:Q9LPW7]
AT1G13130	1	4474684	4478005	3322	*	13	16	23	14	4	21	1	1	0	-2.27213	16.6706	4.44656e-05	Neg.Binomial.W	0.000227886	0.00456552	0.000200682	-0.00436484		At1g13130 [Source:UniProtKB/TrEMBL;Acc:Q66GP7]
AT1G13220	1	4515464	4520306	4843	*	10	15	15	15	4	15	1	2	0	-1.89712	27.6283	0.00117814	QuasiPoisson	0.00321142	0.00254663	0.000206484	-0.00234015	LINC2	nuclear matrix constituent protein-related [Source:TAIR;Acc:AT1G13220]
AT1G13640	1	4677004	4679862	2859	*	6	12	8	8	1	8	3	1	1	-1.45862	7.16917	0.00741673	Neg.Binomial.W	0.0125304	0.0025067	0.000582954	-0.00192375	PI4KG6	Phosphatidylinositol 4-kinase gamma 6 [Source:UniProtKB/Swiss-Prot;Acc:Q8W4R8]
AT1G13980	1	4788463	4794654	6192	*	11	6	9	15	3	10	3	4	1	-1.2164	5.06076	0.0244735	Neg.Binomial.W	0.0287989	0.00145349	0.000430663	-0.00102283	GN	ARF guanine-nucleotide exchange factor GNOM [Source:UniProtKB/Swiss-Prot;Acc:Q42510]
AT1G14110	1	4830297	4831915	1619	*	37	19	18	22	0	25	1	4	8	-1.37845	6.23524	0.0125232	Neg.Binomial	0.0180325	0.0124562	0.00267655	-0.0097797	FUT9	Probable fucosyltransferase 9 [Source:UniProtKB/Swiss-Prot;Acc:Q9XI77]
AT1G14260	1	4872856	4874907	2052	*	8	8	10	11	0	12	3	2	0	-1.23474	3.85757	0.0495219	Neg.Binomial.W	0.0495219	0.00397986	0.000812216	-0.00316764		At1g14260 [Source:UniProtKB/TrEMBL;Acc:Q4PS45]
AT1G14670	1	5037576	5040597	3022	*	10	10	10	8	9	10	0	1	2	-1.65823	8.56476	0.00342732	Neg.Binomial.W	0.00729476	0.00314361	0.000330907	-0.00281271	TMN2	Transmembrane 9 superfamily member 2 [Source:UniProtKB/Swiss-Prot;Acc:Q940S0]
AT1G14840	1	5111701	5115514	3814	*	9	8	4	8	3	12	0	4	0	-1.27297	8.4066	0.0230052	QuasiPoisson	0.0279144	0.00192274	0.000349589	-0.00157315	MAP70.4	Microtubule-associated protein 70-4 [Source:UniProtKB/Swiss-Prot;Acc:Q9LQU7]
AT1G15750	1	5414817	5421033	6217	*	25	4	16	21	0	25	2	2	7	-1.24251	4.49632	0.0339678	Neg.Binomial	0.0363474	0.00243955	0.000589781	-0.00184977	TPL	Protein TOPLESS [Source:UniProtKB/Swiss-Prot;Acc:Q94AI7]
AT1G15780	1	5430040	5436618	6579	*	7	8	9	8	1	10	2	2	2	-1.27629	8.67229	0.00323084	Neg.Binomial.W	0.00702599	0.00108932	0.000303998	-0.000785327		unknown protein; BEST Arabidopsis thaliana protein match is: unknown protein (TAIR:AT2G10440.1); Ha. [Source:TAIR;Acc:AT1G15780]
AT1G16710	1	5713794	5722614	8821	*	11	8	11	9	0	11	2	0	1	-1.54045	8.40397	0.00374403	Neg.Binomial.W	0.00785191	0.000944715	0.000113366	-0.000831349	HAC12	Histone acetyltransferase HAC12 [Source:UniProtKB/Swiss-Prot;Acc:Q9FWQ5]
AT1G16800	1	5744484	5755468	10985	*	6	12	9	8	5	16	3	2	3	-1.25276	8.17499	0.00424718	Neg.Binomial.W	0.00852865	0.000849643	0.000242755	-0.000606888		P-loop containing nucleoside triphosphate hydrolases superfamily protein [Source:TAIR;Acc:AT1G16800]
AT1G17050	1	5828915	5831383	2469	*	8	5	10	8	3	9	1	0	2	-1.40691	7.48955	0.00620581	Neg.Binomial.W	0.0110121	0.00290266	0.000405022	-0.00249764	SPS2	SPS2 [Source:UniProtKB/TrEMBL;Acc:A0A178W8X1]
AT1G17110	1	5845675	5850934	5260	*	14	5	3	10	3	8	2	0	3	-1.11923	5.80167	0.0468657	QuasiPoisson	0.0472906	0.00136248	0.000316857	-0.00104563	UBP15	Ubiquitin-specific protease 15 [Source:UniProtKB/TrEMBL;Acc:F4I642]
AT1G17500	1	6017808	6023503	5696	*	10	7	9	12	0	8	0	3	2	-1.17865	7.62098	0.0280712	QuasiPoisson	0.0318304	0.00134597	0.000292603	-0.00105337	ALA4	Phospholipid-transporting ATPase [Source:UniProtKB/TrEMBL;Acc:A0A178W5K3]
AT1G17890	1	6154264	6155804	1541	*	10	8	5	12	4	14	4	2	1	-1.33123	6.17469	0.0129591	Neg.Binomial.W	0.0184339	0.00573221	0.00151417	-0.00421804	GER2	Putative GDP-L-fucose synthase 2 [Source:UniProtKB/Swiss-Prot;Acc:Q9LMU0]
AT1G18270	1	6283370	6293993	10624	*	11	2	6	11	0	12	4	0	0	-1.23214	4.66841	0.0307224	Neg.Binomial	0.0340437	0.000658886	0.000125502	-0.000533384		Ketose-bisphosphate aldolase class-II family protein [Source:UniProtKB/TrEMBL;Acc:F4IAP5]
AT1G19220	1	6627683	6633133	5451	*	4	7	9	12	1	13	4	1	1	-1.34373	6.43439	0.0111932	Neg.Binomial	0.016704	0.00140647	0.000366905	-0.00103956	ARF19	Auxin response factor 19 [Source:UniProtKB/Swiss-Prot;Acc:Q8RYC8]
AT1G19485	1	6746778	6751609	4832	*	8	8	4	10	2	12	2	0	2	-1.27297	17.1555	3.44419e-05	Neg.Binomial.W	0.000181285	0.00151766	0.000275938	-0.00124172		Transducin/WD40 repeat-like superfamily protein [Source:UniProtKB/TrEMBL;Acc:F4HP69]
AT1G19835	1	6855899	6860563	4665	*	11	6	11	10	3	8	1	0	0	-1.92789	24.1376	8.96896e-07	Neg.Binomial	7.67783e-06	0.00175063	7.14541e-05	-0.00167917	FPP4	Filament-like plant protein 4 [Source:UniProtKB/Swiss-Prot;Acc:Q0WSY2]
AT1G20400	1	7072192	7076619	4428	*	0	0	0	5	3	6	18	8	8	1.30833	9.96766	0.0159915	QuasiPoisson	0.0214783	0.00052695	0.00255947	0.00203252		Protein of unknown function (DUF1204) [Source:TAIR;Acc:AT1G20400]
AT1G20630	1	7146636	7150180	3545	*	7	8	11	9	2	10	0	1	0	-1.89085	25.5185	0.00147719	QuasiPoisson	0.00382302	0.00220969	9.40291e-05	-0.00211566	CAT1	CAT1 [Source:UniProtKB/TrEMBL;Acc:A0A384KXY6]
AT1G20780	1	7217021	7220842	3822	*	9	7	9	7	4	13	3	4	2	-1.00145	5.93679	0.014828	Neg.Binomial.W	0.020291	0.00213675	0.000784929	-0.00135182	PUB44	RING-type E3 ubiquitin transferase [Source:UniProtKB/TrEMBL;Acc:A0A178W875]
AT1G20920	1	7285042	7289943	4902	*	8	8	11	11	1	14	1	1	0	-1.77495	14.5088	0.000139509	Neg.Binomial.W	0.000578072	0.00180199	0.000135999	-0.00166599	RH42	DEAD-box ATP-dependent RNA helicase 42 [Source:UniProtKB/Swiss-Prot;Acc:Q8H0U8]
AT1G20960	1	7301599	7310271	8673	*	11	8	8	11	4	13	3	2	5	-1.0116	14.3566	0.000151245	Neg.Binomial.W	0.000616856	0.00105692	0.000384335	-0.000672585	BRR2A	DExH-box ATP-dependent RNA helicase DExH12 [Source:UniProtKB/Swiss-Prot;Acc:Q9SYP1]
AT1G20980	1	7324471	7329441	4971	*	7	7	5	12	0	12	3	0	1	-1.25276	3.98915	0.0457941	Neg.Binomial.W	0.0466322	0.0014417	0.000268222	-0.00117347	SPL14	Squamosa promoter-binding-like protein 14 [Source:UniProtKB/Swiss-Prot;Acc:Q8RY95]
AT1G21340	1	7476022	7476899	878	*	13	9	13	13	0	9	4	4	0	-1.05209	5.79065	0.0161116	Neg.Binomial	0.021544	0.01082	0.00303721	-0.00778284	DOF1.2	Dof zinc finger protein DOF1.2 [Source:UniProtKB/Swiss-Prot;Acc:P68349]
AT1G21450	1	7508701	7511801	3101	*	11	11	12	18	2	19	1	1	2	-2.21102	15.0854	0.000102752	Neg.Binomial.W	0.000452184	0.00392347	0.000429969	-0.0034935	SCL1	Scarecrow-like protein 1 [Source:UniProtKB/Swiss-Prot;Acc:Q9SDQ3]
AT1G21580	1	7557140	7565914	8775	*	17	12	8	15	2	14	4	1	1	-1.7346	5.33888	0.0208548	Neg.Binomial.W	0.0258282	0.00129155	0.00022792	-0.00106363		Zinc finger C-x8-C-x5-C-x3-H type family protein [Source:TAIR;Acc:AT1G21580]
AT1G21630	1	7581008	7588153	7146	*	14	12	14	16	3	20	1	2	2	-2.06686	15.4208	8.60373e-05	Neg.Binomial.W	0.000396586	0.00184252	0.000233231	-0.00160929		Calcium-binding EF hand family protein [Source:UniProtKB/TrEMBL;Acc:F4HY32]
AT1G22000	1	7744094	7745744	1651	*	44	18	24	31	3	55	6	9	4	-1.5272	8.72983	0.00313045	Neg.Binomial	0.00690827	0.0176661	0.00383606	-0.01383		Putative F-box/FBD/LRR-repeat protein At1g22000 [Source:UniProtKB/Swiss-Prot;Acc:Q9LM63]
AT1G22060	1	7773063	7781539	8477	*	13	17	7	14	4	15	9	2	1	-1.07044	6.43042	0.0112182	Neg.Binomial	0.0167094	0.00137627	0.000471865	-0.000904408		LOCATED IN: vacuole; EXPRESSED IN: 23 plant structures; EXPRESSED DURING: 13 growth stages; BEST Arabidopsis thaliana protein match is: FBD, F-box and Leucine Rich Repeat domains containing protein (TAIR:AT1G22000.1); Ha. [Source:TAIR;Acc:AT1G22060]
AT1G22620	1	7994166	8002989	8824	*	16	5	7	15	1	15	2	2	6	-1.08181	4.25483	0.0391389	Neg.Binomial	0.0408703	0.00111439	0.000377758	-0.000736627	SAC1	ATSAC1 [Source:UniProtKB/TrEMBL;Acc:A0A178WK36]
AT1G22730	1	8046073	8049039	2967	*	12	10	9	10	6	11	1	1	0	-1.8563	76.6355	2.05606e-18	Neg.Binomial.W	1.14405e-16	0.00325806	0.000224694	-0.00303337		MA3 domain-containing protein [Source:UniProtKB/TrEMBL;Acc:O80548]
AT1G22930	1	8117286	8122151	4866	*	8	7	10	11	3	12	0	1	0	-1.96361	29.0927	0.00101525	QuasiPoisson	0.00284694	0.00174681	6.85025e-05	-0.00167831		T-complex protein 11 [Source:UniProtKB/TrEMBL;Acc:O23129]
AT1G23030	1	8156504	8159185	2682	*	13	9	9	14	4	9	2	1	6	-1.17007	8.69921	0.0214238	QuasiPoisson	0.0263652	0.00360428	0.00111857	-0.00248571	PUB11	RING-type E3 ubiquitin transferase [Source:UniProtKB/TrEMBL;Acc:A0A178WCR1]
AT1G23230	1	8244418	8251937	7520	*	20	10	13	16	0	27	1	4	4	-1.34373	6.8025	0.00910303	Neg.Binomial	0.0143258	0.00190603	0.000398936	-0.00150709	MED23	Mediator of RNA polymerase II transcription subunit 23 [Source:UniProtKB/Swiss-Prot;Acc:F4I4P3]
AT1G23900	1	8441073	8447681	6609	*	10	6	15	9	1	11	1	2	4	-1.31219	4.33089	0.0374268	Neg.Binomial.W	0.0392931	0.00131134	0.000353054	-0.000958289	GAMMA-ADR	AP-1 complex subunit gamma-1 [Source:UniProtKB/Swiss-Prot;Acc:Q84K16]
AT1G24190	1	8563510	8570580	7071	*	9	9	11	12	2	12	1	0	3	-1.47182	5.78035	0.0162063	Neg.Binomial.W	0.0216046	0.00129637	0.000188564	-0.00110781	SNL3	SIN3-like 3 [Source:TAIR;Acc:AT1G24190]
AT1G24300	1	8614363	8620664	6302	*	13	8	8	12	3	12	3	3	3	-1.13498	7.83156	0.00513418	Neg.Binomial.W	0.00968408	0.00148101	0.000476039	-0.00100497		GYF domain-containing protein [Source:UniProtKB/TrEMBL;Acc:F4I983]
AT1G24460	1	8665874	8672651	6778	*	8	13	6	11	4	14	1	1	3	-1.72277	10.1373	0.00145298	Neg.Binomial.W	0.00377582	0.001377	0.000245894	-0.00113111		TGN-related, localized SYP41 interacting protein [Source:UniProtKB/TrEMBL;Acc:F4I9A1]
AT1G25360	1	8894380	8897124	2745	*	9	6	11	10	0	15	3	0	4	-1.04732	5.30749	0.0212339	Neg.Binomial	0.0262143	0.00309654	0.00085003	-0.00224651	PCMP-H74	Pentatricopeptide repeat-containing protein At1g25360 [Source:UniProtKB/Swiss-Prot;Acc:Q9FRI5]
AT1G27430	1	9520825	9527280	6456	*	22	9	16	20	6	18	5	4	1	-1.51513	4.43203	0.0352706	Neg.Binomial.W	0.0375865	0.00234924	0.000516316	-0.00183292		GYF domain-containing protein [Source:UniProtKB/TrEMBL;Acc:F4HSW8]
AT1G27910	1	9720733	9724800	4068	*	12	5	9	12	0	12	4	2	0	-1.13498	5.96323	0.0146072	Neg.Binomial	0.0201043	0.00204851	0.000491642	-0.00155687	PUB45	U-box domain-containing protein 45 [Source:UniProtKB/Swiss-Prot;Acc:Q9C7G1]
AT1G28060	1	9778851	9782907	4057	*	11	11	11	12	4	13	0	1	1	-1.91692	29.6697	5.12287e-08	Neg.Binomial	5.54266e-07	0.00254704	0.000164325	-0.00238271	RDM16	Protein RDM16 [Source:UniProtKB/Swiss-Prot;Acc:Q9C7E7]
AT1G28180	1	9843023	9844561	1539	*	24	12	26	15	4	49	1	2	5	-2.09495	13.034	0.000305885	Neg.Binomial	0.00107335	0.0140784	0.00173273	-0.0123457		P-loop containing nucleoside triphosphate hydrolases superfamily protein [Source:TAIR;Acc:AT1G28180]
AT1G28420	1	9979478	9987737	8260	*	17	18	13	15	8	20	3	1	2	-2.02595	12.5632	0.000393419	Neg.Binomial.W	0.00132672	0.00183616	0.000242131	-0.00159403	RLT1	Homeobox-DDT domain protein RLT1 [Source:UniProtKB/Swiss-Prot;Acc:F4HY56]
AT1G28460	1	10006230	10006778	549	*	8	16	6	16	1	15	3	1	4	-1.35455	6.68986	0.00969627	Neg.Binomial	0.0149277	0.0188221	0.00485732	-0.0139648	AGL59	AGAMOUS-like 59 [Source:UniProtKB/TrEMBL;Acc:Q9SGP4]
AT1G28560	1	10038029	10041544	3516	*	4	9	9	10	1	10	2	2	2	-1.27629	6.98501	0.00821953	Neg.Binomial.W	0.0134235	0.0020383	0.000568828	-0.00146947	SRD2	snRNA activating complex family protein [Source:TAIR;Acc:AT1G28560]
AT1G29150	1	10180302	10182808	2507	*	10	5	12	9	0	10	0	0	1	-1.8718	13.2094	0.00834811	QuasiPoisson	0.0135766	0.0030581	0.000132961	-0.00292514	RPN6	26S proteasome non-ATPase regulatory subunit 11 homolog [Source:UniProtKB/Swiss-Prot;Acc:Q9LP45]
AT1G29380	1	10283396	10286164	2769	*	3	8	8	10	0	13	0	0	0	-2.07944	11.6535	0.000640835	Neg.Binomial.W	0.00195769	0.00252799	0	-0.00252799		Beta-1,3 glucanase [Source:UniProtKB/TrEMBL;Acc:Q6DST9]
AT1G29962	1	10496730	10497287	558	*	38	40	32	35	30	39	4	4	4	-2.18792	117.963	1.76669e-27	Neg.Binomial	1.72032e-25	0.0639188	0.00716846	-0.0567503	AGL64	AGAMOUS-like 64 [Source:UniProtKB/TrEMBL;Acc:Q7XJK9]
AT1G30400	1	10727317	10738092	10776	*	12	8	13	13	4	12	7	2	2	-1.03609	8.08876	0.0248988	QuasiPoisson	0.0291234	0.000958921	0.000340262	-0.000618659	ABCC1	ABC transporter C family member 1 [Source:UniProtKB/Swiss-Prot;Acc:Q9C8G9]
AT1G30925	1	11009888	11012280	2393	*	12	19	12	19	0	14	2	1	6	-1.22867	6.52842	0.0106164	Neg.Binomial	0.0160586	0.00529322	0.00125366	-0.00403956		Putative F-box protein At1g30925 [Source:UniProtKB/Swiss-Prot;Acc:P0C2G3]
AT1G30930	1	11014783	11015913	1131	*	10	14	4	18	0	8	4	1	3	-1.0033	4.13554	0.0419918	Neg.Binomial	0.0434159	0.00795756	0.0023578	-0.00559976		Putative F-box protein At1g30930 [Source:UniProtKB/Swiss-Prot;Acc:P0C2D0]
AT1G31250	1	11166557	11167547	991	*	20	21	18	24	30	21	1	11	4	-1.4321	21.1758	0.00247912	QuasiPoisson	0.00574773	0.0225362	0.00538177	-0.0171544		At1g31250 [Source:UniProtKB/TrEMBL;Acc:Q58CN2]
AT1G31280	1	11181504	11185396	3893	*	6	6	9	9	3	12	1	3	0	-1.29277	12.0244	0.000525085	Neg.Binomial.W	0.00165604	0.00192653	0.000342495	-0.00158404	AGO2	Protein argonaute 2 [Source:UniProtKB/Swiss-Prot;Acc:Q9SHF3]
AT1G31490	1	11271228	11273294	2067	*	8	8	7	9	2	11	2	1	1	-1.72722	41.155	1.40626e-10	Neg.Binomial.W	2.54762e-09	0.00362845	0.000645057	-0.00298339		HXXXD-type acyl-transferase family protein [Source:UniProtKB/TrEMBL;Acc:Q9C564]
AT1G31780	1	11391199	11394748	3550	*	8	8	10	10	6	9	5	1	3	-1.04145	12.1957	0.000479001	Neg.Binomial.W	0.0015468	0.00239437	0.00084507	-0.0015493		At1g31780 [Source:UniProtKB/TrEMBL;Acc:Q6NMI3]
AT1G31910	1	11456802	11463896	7095	*	15	7	10	3	2	17	3	3	2	-1.2164	4.17589	0.041003	Neg.Binomial.W	0.0425886	0.0012685	0.000375852	-0.000892647	PMK	Phosphomevalonate kinase, peroxisomal [Source:UniProtKB/Swiss-Prot;Acc:Q9C6T1]
AT1G31930	1	11464934	11469207	4274	*	11	9	6	10	0	10	1	1	1	-1.46634	14.2772	0.000157765	Neg.Binomial.W	0.000633502	0.00179379	0.000233973	-0.00155982	XLG3	Extra-large guanine nucleotide-binding protein 3 [Source:UniProtKB/Swiss-Prot;Acc:Q9C516]
AT1G32450	1	11715147	11719988	4842	*	12	7	7	10	4	10	2	0	2	-1.38629	23.8601	1.03599e-06	Neg.Binomial.W	8.67783e-06	0.00172105	0.000275368	-0.00144568	NPF7.3	Protein NRT1/ PTR FAMILY 7.3 [Source:UniProtKB/Swiss-Prot;Acc:Q9LQL2]
AT1G32530	1	11759427	11762635	3209	*	8	9	9	8	6	9	3	1	0	-1.36828	14.6176	0.000131681	Neg.Binomial.W	0.000551504	0.00254493	0.000415498	-0.00212943	MIP1	MND1-interacting protein 1 [Source:UniProtKB/Swiss-Prot;Acc:Q8RX22]
AT1G32570	1	11776765	11777557	793	*	6	11	11	7	4	10	2	2	1	-1.58924	69.993	5.95168e-17	Neg.Binomial.W	2.20779e-15	0.0102984	0.00210172	-0.00819672		Uncharacterized protein T9G5.6 [Source:UniProtKB/TrEMBL;Acc:Q9C7Y3]
AT1G32750	1	11846247	11856765	10519	*	19	17	15	14	9	22	5	2	3	-1.56862	73.7107	9.04489e-18	Neg.Binomial.W	4.14469e-16	0.00152106	0.000316887	-0.00120417	TAF1	Transcription initiation factor TFIID subunit 1 [Source:UniProtKB/Swiss-Prot;Acc:Q8LRK9]
AT1G32810	1	11881311	11886015	4705	*	13	13	7	10	5	13	2	3	1	-1.62597	15.391	8.74056e-05	Neg.Binomial.W	0.000400523	0.00216082	0.00042508	-0.00173574		Location of EST 206I21T7, gb [Source:UniProtKB/TrEMBL;Acc:Q9MAQ7]
AT1G33390	1	12099482	12104680	5199	*	16	16	12	11	5	16	0	0	2	-2.10413	8.66831	0.00323791	Neg.Binomial.W	0.00702599	0.00243637	0.00012823	-0.00230814	FAS4	FAS4 [Source:UniProtKB/TrEMBL;Acc:A0A178WIP4]
AT1G33910	1	12314904	12316258	1355	*	14	17	10	13	3	11	1	1	1	-2.42775	28.0826	1.16245e-07	Neg.Binomial.W	1.19152e-06	0.00836408	0.000738007	-0.00762608	IAN5	Immune-associated nucleotide-binding protein 5 [Source:UniProtKB/Swiss-Prot;Acc:Q9C8U8]
AT1G34110	1	12417012	12421792	4781	*	12	8	3	11	3	11	0	2	3	-1.2164	4.01797	0.0450178	Neg.Binomial.W	0.0460095	0.00167329	0.000348602	-0.00132469		Probable LRR receptor-like serine/threonine-protein kinase At1g34110 [Source:UniProtKB/Swiss-Prot;Acc:C0LGF5]
AT1G34220	1	12462849	12466089	3241	*	11	5	9	9	0	14	3	1	1	-1.2164	5.46444	0.0194073	Neg.Binomial.W	0.0245427	0.00246837	0.000514245	-0.00195413		Regulator of Vps4 activity in the MVB pathway protein [Source:UniProtKB/TrEMBL;Acc:F4HUX0]
AT1G35500	1	13066087	13066596	510	*	44	13	34	31	2	41	6	6	9	-1.36828	6.90748	0.00858357	Neg.Binomial	0.0138726	0.0539216	0.0137255	-0.0401961		Uncharacterized protein F12A4.10 [Source:UniProtKB/TrEMBL;Acc:Q9C8Q1]
AT1G35530	1	13089816	13097286	7471	*	8	9	5	9	5	8	2	3	1	-1.29928	12.1718	0.00048518	Neg.Binomial	0.0015468	0.000981573	0.000267702	-0.000713871		DEAD/DEAH box RNA helicase family protein [Source:UniProtKB/TrEMBL;Acc:F4HYE4]
AT1G35580	1	13122082	13125328	3247	*	14	9	11	14	0	13	3	1	1	-1.4321	7.04514	0.00794806	Neg.Binomial.W	0.01312	0.0031311	0.000513294	-0.0026178	CINV1	Alkaline/neutral invertase CINV1 [Source:UniProtKB/Swiss-Prot;Acc:Q9LQF2]
AT1G36160	1	13533168	13544015	10848	*	13	3	9	12	2	10	3	1	3	-1.25276	4.55549	0.0328134	Neg.Binomial.W	0.0355517	0.000752827	0.000215093	-0.000537734	ACC1	Acetyl-CoA carboxylase 1 [Source:UniProtKB/Swiss-Prot;Acc:Q38970]
AT1G36180	1	13545965	13558600	12636	*	13	19	17	18	5	14	6	1	2	-1.56398	4.04239	0.0443709	Neg.Binomial.W	0.0454802	0.00113433	0.000237417	-0.000896908	ACC2	Acetyl-CoA carboxylase 2 [Source:UniProtKB/Swiss-Prot;Acc:F4I1L3]
AT1G40104	1	15081952	15085893	3942	*	6	6	1	2	4	2	3	19	18	1.3375	9.83476	0.00171245	Neg.Binomial	0.00433116	0.000887874	0.00338238	0.0024945		unknown protein; FUNCTIONS IN: molecular_function unknown; INVOLVED IN: biological_process unknown; LOCATED IN: cellular_component unknown; BEST Arabidopsis thaliana protein match is: unknown protein (TAIR:AT2G08986.1); Ha. [Source:TAIR;Acc:AT1G40104]
AT1G43825	1	16608603	16608818	216	*	0	15	8	4	12	12	1	0	0	-1.96361	18.1843	2.00521e-05	Neg.Binomial.W	0.000116571	0.0393519	0.00154321	-0.0378086
AT1G44120	1	16780059	16787623	7565	*	8	7	7	12	4	9	4	0	0	-1.33123	12.4401	0.00963585	QuasiPoisson	0.0148819	0.00103547	0.00017625	-0.00085922		Armadillo/beta-catenin-like repeat ; C2 calcium/lipid-binding domain (CaLB) protein [Source:TAIR;Acc:AT1G44120]
AT1G45160	1	17083077	17090588	7512	*	10	9	6	13	2	10	0	2	3	-1.25276	4.53342	0.033239	Neg.Binomial.W	0.0357572	0.00110934	0.000221867	-0.000887469		Protein kinase superfamily protein [Source:UniProtKB/TrEMBL;Acc:F4HPN1]
AT1G45207	1	17130350	17133809	3460	*	12	4	13	12	0	12	3	0	0	-1.59263	8.56972	0.003418	Neg.Binomial	0.00729476	0.00255299	0.000289017	-0.00226397		Remorin family protein [Source:UniProtKB/TrEMBL;Acc:F4HRB5]
AT1G45545	1	17180615	17183237	2623	*	20	20	20	18	11	17	4	4	3	-1.5724	152.69	4.47786e-35	Neg.Binomial	8.72063e-33	0.00673529	0.00139789	-0.0053374		Plant protein of unknown function (DUF827) [Source:TAIR;Acc:AT1G45545]
AT1G47370	1	17365898	17368703	2806	*	0	3	0	0	3	2	4	16	13	1.63761	4.90163	0.0268313	Neg.Binomial.W	0.0306475	0.000475172	0.00392017	0.003445		Toll-Interleukin-Resistance (TIR) domain family protein [Source:UniProtKB/TrEMBL;Acc:F4HT77]
AT1G47810	1	17603504	17604559	1056	*	7	12	11	4	5	5	5	0	1	-1.02165	6.01656	0.0439222	QuasiPoisson	0.045139	0.00694444	0.00189394	-0.00505051		F-box protein At1g47810 [Source:UniProtKB/Swiss-Prot;Acc:Q4PT00]
AT1G48570	1	17953870	17957719	3850	*	16	6	7	8	2	10	2	3	1	-1.40691	6.34502	0.0117711	Neg.Binomial.W	0.0172877	0.00212121	0.000519481	-0.00160173		T1N15.19 [Source:UniProtKB/TrEMBL;Acc:Q9LP67]
AT1G49340	1	18252050	18264672	12623	*	19	11	10	10	2	15	2	1	4	-1.56564	5.58814	0.0180825	Neg.Binomial.W	0.0235163	0.000884629	0.000184848	-0.000699781	PI4KA1	Phosphatidylinositol 4-kinase alpha 1 [Source:UniProtKB/Swiss-Prot;Acc:Q9SXA1]
AT1G49530	1	18332429	18333689	1261	*	9	6	16	12	5	12	2	0	3	-1.41707	4.97222	0.0257576	Neg.Binomial.W	0.0297703	0.00793021	0.0013217	-0.00660851	GGPP6	Geranylgeranyl pyrophosphate synthase 6, mitochondrial [Source:UniProtKB/Swiss-Prot;Acc:O22043]
AT1G49540	1	18333623	18337520	3898	*	16	8	9	12	2	14	2	0	1	-1.71979	8.50317	0.00354528	Neg.Binomial.W	0.00748447	0.00260818	0.000256542	-0.00235163	ELP2	Elongator protein 2 [Source:UniProtKB/TrEMBL;Acc:F4I1S8]
AT1G50030	1	18522248	18539995	17748	*	10	9	9	13	1	13	1	1	3	-1.70475	8.18028	0.00423483	Neg.Binomial.W	0.00852865	0.00051649	9.39073e-05	-0.000422583	TOR	Serine/threonine-protein kinase TOR [Source:UniProtKB/TrEMBL;Acc:A0A178WN52]
AT1G50240	1	18606511	18614500	7990	*	13	9	10	11	0	12	1	1	5	-1.11514	6.8184	0.00902236	Neg.Binomial	0.0142542	0.00114727	0.000292032	-0.000855236	TIO	Serine/threonine-protein kinase TIO [Source:UniProtKB/Swiss-Prot;Acc:Q2QAV0]
AT1G50350	1	18648645	18649227	583	*	25	22	23	16	8	24	5	1	3	-1.88031	6.72161	0.00952517	Neg.Binomial.W	0.0148106	0.0337336	0.0051458	-0.0285878		BEST Arabidopsis thaliana protein match is: RING/U-box superfamily protein (TAIR:AT3G19950.1); Ha. [Source:TAIR;Acc:AT1G50350]
AT1G50360	1	18649706	18657400	7695	*	5	8	6	12	6	10	0	1	0	-1.89085	64.4425	9.93918e-16	Neg.Binomial	2.86764e-14	0.00101798	4.33182e-05	-0.000974659	VIII-A	Myosin-3 [Source:UniProtKB/Swiss-Prot;Acc:F4I507]
AT1G51520	1	19106687	19109648	2962	*	16	33	17	31	3	35	7	8	2	-1.37891	8.00096	0.00467526	Neg.Binomial	0.00908236	0.00759622	0.00191312	-0.0056831		RNA-binding (RRM/RBD/RNP motifs) family protein [Source:UniProtKB/TrEMBL;Acc:F4I9J8]
AT1G52520	1	19565601	19568391	2791	*	11	7	7	12	3	10	3	3	2	-1.13943	4.35774	0.036841	Neg.Binomial	0.0388878	0.00298579	0.000955452	-0.00203034	FRS6	Protein FAR1-RELATED SEQUENCE 6 [Source:UniProtKB/Swiss-Prot;Acc:Q9SSQ4]
AT1G53480	1	19963047	19964712	1666	*	30	31	30	17	2	44	17	7	3	-1.04797	3.86173	0.0493993	Neg.Binomial	0.0494628	0.0154062	0.00540216	-0.010004	MRD1	Mto 1 responding down 1 [Source:UniProtKB/TrEMBL;Acc:Q9LPG4]
AT1G53490	1	19963267	19966952	3686	*	32	33	32	17	4	45	18	8	3	-1.03331	4.56887	0.0325581	Neg.Binomial	0.0354594	0.00737023	0.00262254	-0.00474769	HEI10	E3 ubiquitin-protein ligase CCNB1IP1 homolog [Source:UniProtKB/Swiss-Prot;Acc:F4HRI2]
AT1G53800	1	20081644	20084551	2908	*	9	12	6	9	7	9	4	3	2	-1.06087	31.6017	1.89261e-08	Neg.Binomial.W	2.20051e-07	0.00298028	0.00103164	-0.00194865		AT1G53800 protein [Source:UniProtKB/TrEMBL;Acc:B9DHC9]
AT1G53840	1	20101299	20103690	2392	*	8	9	9	9	0	12	3	1	1	-1.1977	6.68322	0.00973245	Neg.Binomial.W	0.0149538	0.0032748	0.000696767	-0.00257804	PME1	Pectinesterase [Source:UniProtKB/TrEMBL;Acc:Q0WWC7]
AT1G54710	1	20416770	20421156	4387	*	9	13	12	13	6	13	2	0	2	-1.63761	32.5353	1.17046e-08	Neg.Binomial.W	1.40275e-07	0.00250741	0.000303928	-0.00220348	ATG18H	Autophagy-related protein 18h [Source:UniProtKB/Swiss-Prot;Acc:Q8H1Q5]
AT1G54760	1	20433912	20434397	486	*	20	21	20	17	10	25	1	0	4	-2.00653	4.80582	0.0283638	Neg.Binomial.W	0.0320688	0.0387517	0.00342936	-0.0353224	AGL85	AGAMOUS-like 85 [Source:UniProtKB/TrEMBL;Acc:Q9ZVL8]
AT1G55130	1	20569573	20572489	2917	*	8	8	8	6	7	5	0	0	1	-1.79176	91.046	2.9121e-05	QuasiPoisson	0.000157536	0.00239973	0.000114273	-0.00228545	TMN6	Transmembrane 9 superfamily member 6 [Source:UniProtKB/Swiss-Prot;Acc:Q9C720]
AT1G55180	1	20585008	20587723	2716	*	13	9	10	9	7	14	3	2	0	-1.44692	31.0242	0.000842077	QuasiPoisson	0.00242955	0.00380461	0.000613648	-0.00319097	PLDALPHA4	Phospholipase D alpha 4 [Source:UniProtKB/Swiss-Prot;Acc:Q9C888]
AT1G55310	1	20629698	20633007	3310	*	10	8	11	13	1	16	2	1	1	-1.9981	12.7159	0.000362569	Neg.Binomial.W	0.00124424	0.0029708	0.00040282	-0.00256798	SR33	SC35-like splicing factor 33 [Source:TAIR;Acc:AT1G55310]
AT1G55325	1	20637333	20648434	11102	*	6	9	6	9	2	12	0	2	3	-1.13943	41.0389	1.49228e-10	Neg.Binomial.W	2.64202e-09	0.000660542	0.000150123	-0.000510419	GCT	RNA polymerase II transcription mediators [Source:TAIR;Acc:AT1G55325]
AT1G55350	1	20653740	20665110	11371	*	11	13	14	15	2	19	2	4	1	-1.66501	6.17438	0.0129613	Neg.Binomial.W	0.0184339	0.00108463	0.0002052	-0.00087943	DEK1	Calpain-type cysteine protease family [Source:UniProtKB/TrEMBL;Acc:F4I0A4]
AT1G55540	1	20734446	20743188	8743	*	18	13	15	14	1	18	4	3	2	-1.47908	6.35612	0.0116977	Neg.Binomial.W	0.0172585	0.00150597	0.000343132	-0.00116284	NUP214	Nuclear pore complex protein NUP214 [Source:UniProtKB/Swiss-Prot;Acc:F4I1T7]
AT1G55860	1	20879900	20893268	13369	*	19	18	18	17	2	18	8	4	2	-1.18958	8.16071	0.00428075	Neg.Binomial	0.00852865	0.00114693	0.000349066	-0.000797866	UPL1	E3 ubiquitin-protein ligase UPL1 [Source:UniProtKB/Swiss-Prot;Acc:Q8GY23]
AT1G58025	1	21457667	21462243	4577	*	14	7	5	11	2	7	0	3	1	-1.31219	4.56953	0.0325456	Neg.Binomial.W	0.0354594	0.00167504	0.000291312	-0.00138373		DNA-binding bromodomain-containing protein [Source:UniProtKB/TrEMBL;Acc:F4I9P7]
AT1G58215	1	21554927	21558187	3261	*	8	10	8	8	6	6	1	1	1	-2.03688	20.9584	4.69371e-06	Neg.Binomial.W	3.38555e-05	0.00235102	0.000306654	-0.00204436	NET2A	Protein NETWORKED 2A [Source:UniProtKB/Swiss-Prot;Acc:P0DMS1]
AT1G59610	1	21893142	21901086	7945	*	9	5	12	10	1	13	1	1	0	-1.72277	13.4946	0.000239254	Neg.Binomial.W	0.000883311	0.00104888	8.39102e-05	-0.000964967	DRP2B	Dynamin-2B [Source:UniProtKB/Swiss-Prot;Acc:Q9LQ55]
AT1G61690	1	22782427	22786942	4516	*	10	7	9	7	2	11	1	0	1	-1.64866	70.1548	5.48275e-17	Neg.Binomial	2.13553e-15	0.00169767	0.000147623	-0.00155004		At1g61690 [Source:UniProtKB/TrEMBL;Acc:Q6NPS1]
AT1G62320	1	23041408	23045426	4019	*	10	13	9	8	2	16	2	0	3	-1.38629	4.24467	0.0393738	Neg.Binomial.W	0.0410605	0.00240524	0.000414697	-0.00199054		CSC1-like protein At1g62320 [Source:UniProtKB/Swiss-Prot;Acc:F4HYR3]
AT1G62580	1	23173286	23176931	3646	*	16	19	17	28	8	25	10	4	0	-1.25276	13.3523	0.000258105	Neg.Binomial	0.000934909	0.00516548	0.00127994	-0.00388554		Flavin-binding monooxygenase family protein [Source:TAIR;Acc:AT1G62580]
AT1G62750	1	23233434	23236447	3014	*	11	9	13	8	2	11	4	1	3	-1.2164	5.40074	0.0201282	Neg.Binomial.W	0.0252494	0.00298607	0.00088476	-0.00210131	CPEFG	Elongation factor G, chloroplastic [Source:UniProtKB/Swiss-Prot;Acc:Q9SI75]
AT1G62830	1	23264486	23267221	2736	*	6	9	10	13	3	13	0	1	2	-1.60944	8.61464	0.00333472	Neg.Binomial.W	0.0071615	0.00328947	0.000365497	-0.00292398	LDL1	Lysine-specific histone demethylase 1 homolog 1 [Source:UniProtKB/Swiss-Prot;Acc:Q8VXV7]
AT1G62950	1	23314871	23318234	3364	*	9	12	8	9	1	12	2	1	2	-1.62924	10.4905	0.00119992	Neg.Binomial.W	0.00324563	0.00252675	0.000495442	-0.00203131		F16P17.10 protein [Source:UniProtKB/TrEMBL;Acc:Q9LQ11]
AT1G63300	1	23481907	23486220	4314	*	27	23	21	18	6	23	1	0	0	-2.74084	22.2887	2.34585e-06	Neg.Binomial.W	1.80932e-05	0.0045588	7.72678e-05	-0.00448153		Myosin heavy chain-related protein [Source:UniProtKB/TrEMBL;Acc:Q9C8T4]
AT1G64140	1	23803793	23807159	3367	*	8	8	12	11	3	8	3	3	1	-1.27297	20.0211	7.65942e-06	Neg.Binomial.W	4.97224e-05	0.002475	0.000693001	-0.001782		F22C12.10 [Source:UniProtKB/TrEMBL;Acc:Q9SH64]
AT1G64330	1	23870885	23874201	3317	*	10	9	10	11	6	15	2	3	0	-1.4321	20.0582	7.5122e-06	Neg.Binomial.W	4.91765e-05	0.00306502	0.000502462	-0.00256256		At1g64330 [Source:UniProtKB/TrEMBL;Acc:Q9C7V7]
AT1G64570	1	23978613	23983925	5313	*	8	5	6	9	2	12	1	0	1	-1.56862	12.2574	0.000463405	Neg.Binomial.W	0.00151043	0.00131752	0.000125478	-0.00119204	DUO3	Homeodomain-like superfamily protein [Source:UniProtKB/TrEMBL;Acc:F4I6S6]
AT1G64740	1	24050006	24052487	2482	*	11	12	14	15	4	11	0	3	6	-1.11241	10.7515	0.0135066	QuasiPoisson	0.0189921	0.00449906	0.0012087	-0.00329036	TUBA1	Tubulin alpha-1 chain [Source:UniProtKB/Swiss-Prot;Acc:P11139]
AT1G65010	1	24149208	24154412	5205	*	17	18	12	20	17	20	1	3	2	-2.15948	10.2823	0.00134316	Neg.Binomial.W	0.00356062	0.00333013	0.000384246	-0.00294589		Putative WEB family protein At1g65010, chloroplastic [Source:UniProtKB/Swiss-Prot;Acc:F4I8B9]
AT1G65440	1	24306545	24314639	8095	*	16	15	11	10	5	19	3	1	2	-1.84583	12.0414	0.000520312	Neg.Binomial.W	0.00164765	0.00156475	0.000247066	-0.00131769	SPT6	Transcription elongation factor SPT6 homolog [Source:UniProtKB/Swiss-Prot;Acc:A8MS85]
AT1G66840	1	24933777	24936512	2736	*	6	8	7	7	8	9	0	0	0	-2.14007	19.8113	8.5478e-06	Neg.Binomial.W	5.45798e-05	0.00274123	0	-0.00274123	PMI2	WEB2 [Source:UniProtKB/TrEMBL;Acc:A0A178WIG7]
AT1G67120	1	25069428	25095638	26211	*	21	18	16	22	4	26	6	2	4	-1.49478	5.21538	0.0223879	Neg.Binomial.W	0.0273357	0.000680376	0.000152608	-0.000527768	MDN1	ATPases;nucleotide binding;ATP binding;nucleoside-triphosphatases;transcription factor binding [Source:TAIR;Acc:AT1G67120]
AT1G67230	1	25151211	25156389	5179	*	10	8	11	8	5	12	3	0	2	-1.32176	4.66596	0.0307662	Neg.Binomial.W	0.0340439	0.00173779	0.000321812	-0.00141597	CRWN1	Protein CROWDED NUCLEI 1 [Source:UniProtKB/Swiss-Prot;Acc:F4HRT5]
AT1G67530	1	25307617	25311308	3692	*	14	7	6	10	0	13	4	1	2	-1.02962	5.41379	0.0199783	Neg.Binomial	0.0251423	0.00225713	0.000631997	-0.00162514	PUB7	RING-type E3 ubiquitin transferase [Source:UniProtKB/TrEMBL;Acc:A0A178W7M9]
AT1G67790	1	25417542	25420099	2558	*	8	6	8	11	0	10	1	3	0	-1.25276	4.61181	0.0317525	Neg.Binomial.W	0.0348383	0.00280167	0.000521241	-0.00228043	SEOC	Protein SIEVE ELEMENT OCCLUSION C [Source:UniProtKB/Swiss-Prot;Acc:Q9FXE2]
AT1G68020	1	25496928	25500584	3657	*	13	9	12	13	0	12	0	1	2	-1.68948	8.33361	0.00389183	Neg.Binomial.W	0.00809903	0.00268891	0.000273448	-0.00241546	TPS6	Alpha,alpha-trehalose-phosphate synthase [UDP-forming] 6 [Source:UniProtKB/Swiss-Prot;Acc:Q94AH8]
AT1G68720	1	25804392	25809031	4640	*	11	12	8	9	5	9	7	1	1	-1.09861	7.34418	0.0301984	QuasiPoisson	0.0335585	0.00193966	0.000646552	-0.0012931	TADA	tRNA(adenine(34)) deaminase, chloroplastic [Source:UniProtKB/Swiss-Prot;Acc:Q9S7I0]
AT1G68790	1	25834686	25839541	4856	*	7	8	8	8	9	8	1	0	0	-1.90954	227.463	1.35402e-06	QuasiPoisson	1.1103e-05	0.00164745	6.86436e-05	-0.0015788	CRWN3	Protein CROWDED NUCLEI 3 [Source:UniProtKB/Swiss-Prot;Acc:Q9CA42]
AT1G68890	1	25896854	25906714	9861	*	7	7	9	10	4	11	1	2	4	-1.23214	14.6824	0.000127231	Neg.Binomial.W	0.000538658	0.000811277	0.000236622	-0.000574654	PHYLLO	Protein PHYLLO, chloroplastic [Source:UniProtKB/Swiss-Prot;Acc:Q15KI9]
AT1G68960	1	25929896	25931257	1362	*	15	23	15	32	6	22	6	8	2	-1.26165	11.2771	0.000784683	Neg.Binomial	0.002298	0.0138277	0.00391581	-0.00991189		Uncharacterized protein T6L1.14 [Source:UniProtKB/TrEMBL;Acc:Q9CAA6]
AT1G69360	1	26072284	26076374	4091	*	12	8	10	9	2	9	4	3	2	-1.02165	15.1818	9.76377e-05	Neg.Binomial.W	0.000437125	0.00203699	0.000733317	-0.00130367		Plant protein of unknown function (DUF863) [Source:TAIR;Acc:AT1G69360]
AT1G70070	1	26390016	26394196	4181	*	11	10	16	15	6	17	1	3	2	-1.83258	14.0167	0.000181195	Neg.Binomial.W	0.000716502	0.00298972	0.000478354	-0.00251136	ISE2	DExH-box ATP-dependent RNA helicase DExH15 chloroplastic [Source:UniProtKB/Swiss-Prot;Acc:B9DFG3]
AT1G70320	1	26488454	26501652	13199	*	19	14	16	23	5	17	3	3	6	-1.36524	7.33405	0.00676603	Neg.Binomial.W	0.0116609	0.00118696	0.000303053	-0.000883905	UPL2	E3 ubiquitin-protein ligase UPL2 [Source:UniProtKB/Swiss-Prot;Acc:Q8H0T4]
AT1G70340	1	26503961	26506672	2712	*	17	12	10	12	3	12	3	1	4	-1.41707	6.32358	0.0119143	Neg.Binomial.W	0.0174459	0.00405605	0.000983284	-0.00307276		At1g70340 [Source:UniProtKB/TrEMBL;Acc:O64602]
AT1G70830	1	26709889	26711587	1699	*	31	15	30	14	3	34	2	4	0	-1.99998	15.1249	0.000100628	Neg.Binomial	0.000447936	0.0124583	0.00117716	-0.0112811	MLP28	MLP-like protein 28 [Source:UniProtKB/Swiss-Prot;Acc:Q9SSK9]
AT1G70850	1	26714866	26716901	2036	*	14	7	13	5	0	21	3	4	2	-1.0116	4.17588	0.0410032	Neg.Binomial	0.0425886	0.00491159	0.00147348	-0.00343811	MLP34	MLP34 [Source:UniProtKB/TrEMBL;Acc:A0A384KEJ8]
AT1G72390	1	27245082	27251672	6591	*	11	7	14	14	2	15	7	1	1	-1.25276	6.63262	0.0100128	Neg.Binomial	0.0153241	0.00159308	0.000455166	-0.00113792	PHL	CONTAINS InterPro DOMAIN/s: Spt20 family (InterPro:IPR021950); Ha. [Source:TAIR;Acc:AT1G72390]
AT1G72410	1	27251710	27257081	5372	*	13	17	10	19	4	16	3	0	5	-1.35161	12.2846	0.00992683	QuasiPoisson	0.0152224	0.00245098	0.000496401	-0.00195458		COP1-interacting protein-like protein [Source:UniProtKB/TrEMBL;Acc:F4IDB4]
AT1G72700	1	27365772	27371784	6013	*	7	11	11	11	4	10	5	0	1	-1.20397	11.8386	0.0108266	QuasiPoisson	0.016219	0.00149676	0.000332613	-0.00116414	ALA5	Probable phospholipid-transporting ATPase 5 [Source:UniProtKB/Swiss-Prot;Acc:Q9SGG3]
AT1G74260	1	27922725	27927962	5238	*	22	17	21	19	5	22	2	3	2	-2.02438	17.968	2.24652e-05	Neg.Binomial.W	0.000125902	0.00337279	0.000445463	-0.00292733	PUR4	Probable phosphoribosylformylglycinamidine synthase, chloroplastic/mitochondrial [Source:UniProtKB/Swiss-Prot;Acc:Q9M8D3]
AT1G74540	1	28013180	28015049	1870	*	7	7	10	6	2	10	1	2	4	-1.09861	7.81307	0.0267084	QuasiPoisson	0.0305519	0.00374332	0.00124777	-0.00249554	CYP98A8	Cytochrome P450 98A8 [Source:UniProtKB/Swiss-Prot;Acc:Q9CA61]
AT1G74550	1	28016045	28017711	1667	*	10	7	9	10	4	12	1	0	1	-1.75786	13.8025	0.000203062	Neg.Binomial.W	0.0007949	0.00519896	0.00039992	-0.00479904	CYP98A9	Cytochrome P450 98A9 [Source:UniProtKB/Swiss-Prot;Acc:Q9CA60]
AT1G74720	1	28074927	28078831	3905	*	21	19	20	35	8	30	3	2	1	-2.40544	13.2485	0.000272797	Neg.Binomial.W	0.000965949	0.00567648	0.000512164	-0.00516432	QKY	Protein QUIRKY [Source:UniProtKB/Swiss-Prot;Acc:B8XCH5]
AT1G75310	1	28260801	28266323	5523	*	14	12	14	14	6	17	1	1	3	-2.04122	34.9433	3.39446e-09	Neg.Binomial.W	4.6391e-08	0.00232362	0.000301768	-0.00202185	AUL1	auxin-like 1 protein [Source:TAIR;Acc:AT1G75310]
AT1G76780	1	28814434	28822256	7823	*	8	9	9	7	7	14	3	0	1	-1.45529	5.54458	0.018538	Neg.Binomial.W	0.0239487	0.00115045	0.000170438	-0.000980016		HSP20-like chaperones superfamily protein [Source:TAIR;Acc:AT1G76780]
AT1G77230	1	29016120	29019768	3649	*	12	11	11	12	9	18	0	3	2	-1.59686	126.331	2.60251e-29	Neg.Binomial	2.89623e-27	0.00333425	0.000456746	-0.0028775		At1g77230 [Source:UniProtKB/TrEMBL;Acc:Q8VZL0]
AT1G77240	1	29017958	29019789	1832	*	12	11	11	12	9	18	0	3	2	-1.59686	126.331	2.60251e-29	Neg.Binomial	2.89623e-27	0.00664119	0.000909753	-0.00573144	AEE4	AAE2 [Source:UniProtKB/TrEMBL;Acc:A0A178WCK9]
AT1G77360	1	29071983	29073729	1747	*	8	9	8	7	3	9	0	2	3	-1.13943	4.10405	0.0427806	Neg.Binomial.W	0.0440821	0.00419767	0.000954016	-0.00324366		Pentatricopeptide repeat-containing protein At1g77360, mitochondrial [Source:UniProtKB/Swiss-Prot;Acc:Q9FVX2]
AT1G77460	1	29103608	29111956	8349	*	9	5	11	12	1	17	4	2	3	-1.11696	5.53064	0.0186862	Neg.Binomial	0.0240337	0.00109794	0.000359324	-0.000738611	CSI3	Protein CELLULOSE SYNTHASE INTERACTIVE 3 [Source:UniProtKB/Swiss-Prot;Acc:F4I718]
AT1G77580	1	29144025	29147646	3622	*	8	10	8	8	2	10	1	0	1	-1.64866	24.9801	0.00156879	QuasiPoisson	0.00403803	0.00211669	0.00018406	-0.00193263	FPP1	Filament-like plant protein 1 [Source:UniProtKB/Swiss-Prot;Acc:Q9CAP9]
AT1G79190	1	29788466	29794251	5786	*	7	7	9	8	4	9	3	3	1	-1.14513	20.4954	0.00270881	QuasiPoisson	0.00615209	0.00126743	0.000403272	-0.000864155		ARM repeat superfamily protein [Source:TAIR;Acc:AT1G79190]
AT1G79280	1	29818970	29833016	14047	*	17	7	15	10	7	10	7	2	2	-1.09861	8.22822	0.024044	QuasiPoisson	0.0286372	0.000783085	0.000261028	-0.000522057	NUA	nuclear pore anchor [Source:TAIR;Acc:AT1G79280]
AT1G79570	1	29932578	29938856	6279	*	16	7	14	16	1	15	3	0	1	-1.67843	4.56911	0.0325535	Neg.Binomial.W	0.0354594	0.0018315	0.000212348	-0.00161915		Kinase superfamily with octicosapeptide/Phox/Bem1p domain-containing protein [Source:UniProtKB/TrEMBL;Acc:Q9SAJ2]
AT1G79820	1	30022260	30027634	5375	*	9	11	9	9	3	8	0	1	0	-1.92789	37.3963	0.000483761	QuasiPoisson	0.0015468	0.00151938	6.20155e-05	-0.00145736	SGB1	Probable plastidic glucose transporter 3 [Source:UniProtKB/Swiss-Prot;Acc:Q2V4B9]
AT1G79830	1	30027569	30033907	6339	*	10	6	9	10	5	10	1	0	1	-1.72277	49.0121	0.000211393	QuasiPoisson	0.000819279	0.00131461	0.000105169	-0.00120944	GC5	Golgin Putative 5 [Source:UniProtKB/TrEMBL;Acc:F4HQB9]
AT1G80490	1	30260818	30267125	6308	*	9	9	13	14	1	9	2	0	4	-1.2205	8.3757	0.0231809	QuasiPoisson	0.0279967	0.00145318	0.000317058	-0.00113612	TPR1	Topless-related protein 1 [Source:UniProtKB/Swiss-Prot;Acc:Q0WV90]
AT1G80600	1	30298462	30300658	2197	*	9	11	9	7	3	10	1	1	2	-1.81238	25.661	0.0014541	QuasiPoisson	0.00377582	0.00371719	0.000606888	-0.0031103	WIN1	Acetylornithine aminotransferase, chloroplastic/mitochondrial [Source:UniProtKB/Swiss-Prot;Acc:Q9M8M7]
AT2G01130	2	88320	94753	6434	*	6	7	10	8	2	10	4	1	1	-1.27629	5.82367	0.0158119	Neg.Binomial.W	0.0213708	0.00111387	0.000310849	-0.000803026		DExH-box ATP-dependent RNA helicase DExH5, mitochondrial [Source:UniProtKB/Swiss-Prot;Acc:F4IM84]
AT2G01320	2	154097	158204	4108	*	13	7	9	10	2	7	1	2	0	-1.50408	23.5616	1.20977e-06	Neg.Binomial.W	1.00257e-05	0.00194742	0.000243427	-0.00170399		ABCG7 [Source:UniProtKB/TrEMBL;Acc:A0A178VSW5]
AT2G01630	2	279282	282123	2842	*	10	4	8	12	2	10	1	1	0	-1.64866	14.8358	0.0062784	QuasiPoisson	0.0111156	0.00269763	0.000234577	-0.00246305		Glucan endo-1,3-beta-glucosidase 3 [Source:UniProtKB/Swiss-Prot;Acc:Q9ZU91]
AT2G01830	2	362983	369707	6725	*	12	11	7	15	4	8	7	2	1	-1.04732	5.71686	0.0480984	QuasiPoisson	0.0484091	0.00141264	0.000495663	-0.000916976	AHK4	Histidine kinase 4 [Source:UniProtKB/Swiss-Prot;Acc:Q9C5U0]
AT2G01950	2	440624	444324	3701	*	42	57	37	51	31	73	22	1	7	-1.57898	15.4322	8.55177e-05	Neg.Binomial	0.000396537	0.0131046	0.00270197	-0.0104026	BRL2	Leucine-rich repeat receptor-like protein kinase (Fragment) [Source:UniProtKB/TrEMBL;Acc:C0LGJ7]
AT2G02160	2	553086	556131	3046	*	8	9	10	10	6	9	3	2	1	-1.46634	53.7405	2.28799e-13	Neg.Binomial.W	5.24218e-12	0.00284526	0.000656599	-0.00218866		Zinc finger CCCH domain-containing protein 17 [Source:UniProtKB/Swiss-Prot;Acc:Q9ZUM0]
AT2G02170	2	556433	559046	2614	*	6	12	9	11	3	12	2	4	1	-1.33123	6.6145	0.0101152	Neg.Binomial.W	0.0154202	0.00337924	0.000892629	-0.00248661		At2g02170/F5O4.6 [Source:UniProtKB/TrEMBL;Acc:Q9ZUM1]
AT2G02720	2	762927	765027	2101	*	10	8	8	5	7	12	2	1	2	-1.60944	60.7665	6.42611e-15	Neg.Binomial.W	1.61482e-13	0.00396637	0.000793273	-0.00317309		Probable pectate lyase 6 [Source:UniProtKB/Swiss-Prot;Acc:O64510]
AT2G02790	2	787885	791289	3405	*	10	10	8	11	3	13	4	1	0	-1.33829	3.98238	0.0459786	Neg.Binomial.W	0.0467589	0.00269212	0.000489476	-0.00220264	IQD29	IQ-domain 29 [Source:UniProtKB/TrEMBL;Acc:F4IRA9]
AT2G03140	2	941829	951553	9725	*	11	11	7	6	4	10	1	3	1	-1.58924	21.0038	4.58372e-06	Neg.Binomial.W	3.33712e-05	0.00083976	0.00017138	-0.00066838		alpha/beta-Hydrolases superfamily protein [Source:TAIR;Acc:AT2G03140]
AT2G03150	2	951888	959236	7349	*	9	10	5	8	4	11	3	2	3	-1.07756	13.5361	0.00786856	QuasiPoisson	0.0130417	0.0010659	0.000362861	-0.000703043	emb1579	Protein SHORT ROOT IN SALT MEDIUM 1 [Source:UniProtKB/Swiss-Prot;Acc:F4IS91]
AT2G03370	2	1024643	1027132	2490	*	13	13	9	13	0	16	5	0	3	-1.15745	6.23027	0.0125585	Neg.Binomial	0.0180499	0.0042838	0.00107095	-0.00321285		Glycosyltransferase (Fragment) [Source:UniProtKB/TrEMBL;Acc:W8Q3I2]
AT2G04160	2	1401268	1407827	6560	*	71	48	93	69	12	76	6	30	8	-1.43346	9.30234	0.00228862	Neg.Binomial	0.00545208	0.009375	0.00223577	-0.00713923	AIR3	Subtilisin-like protease SBT5.3 [Source:UniProtKB/Swiss-Prot;Acc:Q9ZSP5]
AT2G05642	2	2098087	2101167	3081	*	1	1	4	6	6	1	8	11	10	1.116	4.39513	0.0360417	Neg.Binomial.W	0.0382513	0.0010278	0.00313751	0.0021097		Nucleic acid-binding, OB-fold-like protein [Source:UniProtKB/TrEMBL;Acc:F4IHC4]
AT2G07040	2	2916416	2919392	2977	*	6	16	8	11	7	23	2	0	3	-1.57122	4.02554	0.0448162	Neg.Binomial.W	0.0458762	0.00397492	0.000559848	-0.00341507	PRK2	Pollen receptor-like kinase 2 [Source:UniProtKB/Swiss-Prot;Acc:Q84JQ4]
AT2G07560	2	3169908	3174102	4195	*	44	23	34	31	2	47	2	3	3	-2.42591	49.7083	1.7839e-12	Neg.Binomial.W	3.75583e-11	0.0071911	0.000635677	-0.00655542	AHA6	ATPase 6, plasma membrane-type [Source:UniProtKB/Swiss-Prot;Acc:Q9SH76]
AT2G07750	2	3576465	3580525	4061	*	53	29	26	35	14	33	3	8	11	-1.46283	20.7368	5.26935e-06	Neg.Binomial	3.63259e-05	0.00779775	0.00180579	-0.00599196	RH33	Putative DEAD-box ATP-dependent RNA helicase 33 [Source:UniProtKB/Swiss-Prot;Acc:O80792]
AT2G08986	2	3618058	3626460	8403	*	4	4	6	5	5	3	17	14	18	1.28913	12.1668	0.000486479	Neg.Binomial.W	0.0015468	0.000535523	0.00194375	0.00140823		unknown protein; BEST Arabidopsis thaliana protein match is: unknown protein (TAIR:AT1G40104.1); Ha. [Source:TAIR;Acc:AT2G08986]
AT2G10550	2	4096001	4096920	920	*	42	26	44	30	9	43	2	3	0	-2.52573	4.35351	0.0369328	Neg.Binomial.W	0.0389318	0.0351449	0.00181159	-0.0333333		Probable inactive uracil-DNA glycosylase, mitochondrial [Source:UniProtKB/Swiss-Prot;Acc:Q9SI87]
AT2G13290	2	5511562	5513838	2277	*	5	8	7	9	2	11	2	2	0	-1.23214	5.52681	0.0187272	Neg.Binomial.W	0.0240337	0.00307422	0.000585566	-0.00248865		Beta-1,4-N-acetylglucosaminyltransferase family protein [Source:UniProtKB/TrEMBL;Acc:Q9SKF0]
AT2G13370	2	5544054	5556560	12507	*	20	18	13	19	7	25	2	1	4	-1.98592	9.39779	0.00217247	Neg.Binomial.W	0.00520724	0.00135924	0.000186562	-0.00117268	CHR5	Protein CHROMATIN REMODELING 5 [Source:UniProtKB/Swiss-Prot;Acc:F4IV99]
AT2G13540	2	5636884	5643066	6183	*	10	7	14	10	2	14	2	0	1	-1.65823	8.65182	0.00326734	Neg.Binomial.W	0.00707016	0.00153647	0.000161734	-0.00137474	ABH1	Nuclear cap-binding protein subunit 1 [Source:UniProtKB/Swiss-Prot;Acc:Q9SIU2]
AT2G13690	2	5706472	5709017	2546	*	5	8	8	9	3	9	2	0	3	-1.09861	34.8813	3.50427e-09	Neg.Binomial.W	4.7066e-08	0.00274941	0.000654622	-0.00209479	PRL1-IFG	BTB/POZ domain-containing protein At2g13690 [Source:UniProtKB/Swiss-Prot;Acc:Q9SKH2]
AT2G15390	2	6709116	6711156	2041	*	25	9	13	8	0	22	3	3	1	-1.42311	3.97105	0.046289	Neg.Binomial.W	0.046952	0.00628777	0.00114323	-0.00514454	FUT4	Probable fucosyltransferase 4 [Source:UniProtKB/Swiss-Prot;Acc:Q9SJP2]
AT2G16485	2	7136845	7145424	8580	*	13	12	13	14	4	19	0	1	0	-2.31501	32.1069	0.000761481	QuasiPoisson	0.00225549	0.00145688	3.885e-05	-0.00141803	NERD	Zinc finger CCCH domain-containing protein 19 [Source:UniProtKB/Swiss-Prot;Acc:Q9SIV5]
AT2G16640	2	7211059	7215617	4559	*	13	10	13	14	4	10	4	0	2	-1.35812	17.0115	0.00443447	QuasiPoisson	0.00872521	0.00233969	0.000438693	-0.001901	TOC132	Translocase of chloroplast 132, chloroplastic [Source:UniProtKB/Swiss-Prot;Acc:Q9SLF3]
AT2G17930	2	7784288	7802604	18317	*	28	12	27	28	1	29	11	2	8	-1.09064	3.88638	0.0486793	Neg.Binomial	0.0488675	0.00113738	0.000382159	-0.000755218		Phosphatidylinositol 3-and 4-kinase family protein with FAT domain-containing protein [Source:UniProtKB/TrEMBL;Acc:F4IPJ1]
AT2G18760	2	8128706	8134401	5696	*	20	16	18	25	7	25	4	2	3	-1.81916	13.6069	0.000225351	Neg.Binomial.W	0.000860532	0.00324789	0.000526685	-0.00272121	CHR8	chromatin remodeling 8 [Source:TAIR;Acc:AT2G18760]
AT2G19470	2	8433542	8436602	3061	*	8	8	7	8	1	11	2	0	2	-1.25276	4.8817	0.0271429	Neg.Binomial.W	0.0309581	0.00234128	0.000435587	-0.0019057	CKL5	Casein kinase 1-like protein 5 [Source:UniProtKB/Swiss-Prot;Acc:Q9ZUP4]
AT2G19870	2	8575785	8578002	2218	*	8	7	10	11	1	8	2	3	0	-1.15924	4.75138	0.0292748	Neg.Binomial.W	0.0329552	0.00338142	0.000751428	-0.00263		tRNA/rRNA methyltransferase (SpoU) family protein [Source:UniProtKB/TrEMBL;Acc:Q8W497]
AT2G20190	2	8711579	8719115	7537	*	7	10	12	9	1	12	1	1	4	-1.44692	4.83254	0.0279275	Neg.Binomial.W	0.0317136	0.00112777	0.000265358	-0.000862412	CLASP	CLIP-associated protein [Source:UniProtKB/Swiss-Prot;Acc:Q8RWY6]
AT2G20320	2	8766486	8772668	6183	*	12	7	6	12	1	9	2	3	3	-1.07756	4.73672	0.0295254	Neg.Binomial.W	0.0330464	0.00126691	0.00043129	-0.000835625		DENN (AEX-3) domain-containing protein [Source:UniProtKB/TrEMBL;Acc:F4IUH2]
AT2G20780	2	8947242	8949429	2188	*	17	12	14	16	3	19	5	0	3	-1.37487	14.3267	0.00015367	Neg.Binomial	0.000623484	0.00617002	0.00121877	-0.00495125	PLT4	Probable polyol transporter 4 [Source:UniProtKB/Swiss-Prot;Acc:Q0WUU6]
AT2G21090	2	9045440	9047646	2207	*	10	8	6	9	3	8	1	0	0	-1.83258	20.8178	5.05117e-06	Neg.Binomial	3.57714e-05	0.00332276	0.000151035	-0.00317173	PCMP-E48	Pentatricopeptide repeat-containing protein At2g21090 [Source:UniProtKB/Swiss-Prot;Acc:Q9SKQ4]
AT2G21300	2	9114032	9119977	5946	*	12	13	15	10	7	15	1	0	6	-1.36098	16.2129	0.00501791	QuasiPoisson	0.00954281	0.00201816	0.000392421	-0.00162574	KIN7E	Kinesin-like protein KIN-7E [Source:UniProtKB/Swiss-Prot;Acc:F4IGL2]
AT2G21390	2	9151940	9156906	4967	*	5	10	9	10	1	9	2	3	2	-1.14513	6.01217	0.0142076	Neg.Binomial.W	0.0197299	0.00147641	0.000469767	-0.00100664		Coatomer subunit alpha-2 [Source:UniProtKB/Swiss-Prot;Acc:Q9SJT9]
AT2G22125	2	9406059	9414578	8520	*	19	16	25	22	1	21	9	3	1	-1.38629	6.12515	0.0133272	Neg.Binomial	0.0188078	0.00203443	0.000508607	-0.00152582	CSI1	Protein CELLULOSE SYNTHASE INTERACTIVE 1 [Source:UniProtKB/Swiss-Prot;Acc:F4IIM1]
AT2G22560	2	9585549	9589366	3818	*	18	19	15	23	7	17	1	0	2	-2.16905	10.5976	0.00113233	Neg.Binomial.W	0.00311691	0.00432163	0.000261917	-0.00405972	NET2D	NET2D [Source:UniProtKB/TrEMBL;Acc:A0A178VLF4]
AT2G22740	2	9662638	9667038	4401	*	11	12	16	13	4	17	3	1	1	-1.98787	12.2028	0.000477175	Neg.Binomial.W	0.0015468	0.00276452	0.000378702	-0.00238582	SUVH6	Histone-lysine N-methyltransferase, H3 lysine-9 specific SUVH6 [Source:UniProtKB/Swiss-Prot;Acc:Q8VZ17]
AT2G23200	2	9879275	9881924	2650	*	5	9	13	14	1	11	4	3	1	-1.1977	6.21368	0.0126767	Neg.Binomial	0.0181863	0.00333333	0.00100629	-0.00232704		Probable receptor-like protein kinase At2g23200 [Source:UniProtKB/Swiss-Prot;Acc:O22187]
AT2G23300	2	9914246	9917427	3182	*	26	35	38	33	8	41	2	5	13	-1.50962	13.6837	0.000216327	Neg.Binomial	0.000834251	0.00948041	0.00209512	-0.00738529		Leucine-rich repeat protein kinase family protein [Source:UniProtKB/TrEMBL;Acc:O22178]
AT2G24170	2	10274099	10277266	3168	*	12	9	6	12	4	8	5	1	2	-1.15924	5.04182	0.0247424	Neg.Binomial.W	0.0290276	0.00268308	0.000841751	-0.00184133	TMN10	Transmembrane 9 superfamily member 10 [Source:UniProtKB/Swiss-Prot;Acc:Q8RWW1]
AT2G25140	2	10697629	10702203	4575	*	12	3	9	9	2	12	2	1	2	-1.54756	8.34287	0.00387204	Neg.Binomial.W	0.00808664	0.0017122	0.000364299	-0.00134791	CLPB4	Chaperone protein ClpB4, mitochondrial [Source:UniProtKB/Swiss-Prot;Acc:Q8VYJ7]
AT2G25320	2	10781622	10788235	6614	*	10	9	13	12	3	19	3	1	1	-1.88707	9.57098	0.00197677	Neg.Binomial.W	0.00487311	0.00166314	0.000251991	-0.00141115		TRAF-like family protein [Source:TAIR;Acc:AT2G25320]
AT2G25430	2	10822192	10824939	2748	*	10	8	11	10	7	13	4	3	1	-1.30495	23.1896	1.46792e-06	Neg.Binomial.W	1.19115e-05	0.00357836	0.000970403	-0.00260796		Putative clathrin assembly protein At2g25430 [Source:UniProtKB/Swiss-Prot;Acc:Q8LF20]
AT2G25730	2	10956263	10972951	16689	*	17	13	13	15	3	21	4	4	5	-1.14862	6.03203	0.0140486	Neg.Binomial.W	0.0196478	0.000818903	0.000259652	-0.000559251		unknown protein; Ha. [Source:TAIR;Acc:AT2G25730]
AT2G25800	2	11005775	11009861	4087	*	10	5	8	9	1	13	0	0	0	-2.15948	16.0913	6.03603e-05	Neg.Binomial.W	0.000286712	0.00187587	0	-0.00187587		Elongation factor Ts (DUF810) [Source:UniProtKB/TrEMBL;Acc:Q0WQB7]
AT2G26890	2	11462067	11474371	12305	*	18	11	15	15	2	25	9	4	2	-1.05315	5.36994	0.0204866	Neg.Binomial	0.0254937	0.00116484	0.000406339	-0.000758499	GRV2	DnaJ homolog subfamily C GRV2 [Source:UniProtKB/Swiss-Prot;Acc:F4IVL6]
AT2G26910	2	11481326	11488270	6945	*	11	7	8	9	1	10	3	0	0	-1.46634	4.48695	0.0341545	Neg.Binomial.W	0.036497	0.00110391	0.000143988	-0.000959923	ABCG32	PEC1 [Source:UniProtKB/TrEMBL;Acc:A0A178VNA5]
AT2G27060	2	11550705	11554775	4071	*	13	9	15	17	0	17	0	2	3	-1.57122	9.82528	0.0017213	Neg.Binomial	0.00433946	0.00290674	0.0004094	-0.00249734		Leucine-rich repeat protein kinase family protein [Source:UniProtKB/TrEMBL;Acc:F4IVP3]
AT2G27100	2	11572397	11576658	4262	*	10	10	6	10	5	9	2	0	1	-1.54045	8.09419	0.00444075	Neg.Binomial.W	0.00872521	0.00195526	0.000234632	-0.00172063	SE	SE [Source:UniProtKB/TrEMBL;Acc:A0A178VZD4]
AT2G27150	2	11601727	11608450	6724	*	12	11	9	9	5	4	5	0	1	-1.13498	8.88624	0.0204864	QuasiPoisson	0.0254937	0.00123934	0.000297442	-0.0009419	AAO3	Abscisic-aldehyde oxidase [Source:UniProtKB/Swiss-Prot;Acc:Q7G9P4]
AT2G27285	2	11675814	11678118	2305	*	9	7	9	11	1	11	1	0	0	-1.90954	19.8456	0.00295436	QuasiPoisson	0.00667087	0.00347072	0.000144613	-0.0033261		Expressed protein [Source:UniProtKB/TrEMBL;Acc:Q8S8I5]
AT2G28170	2	12006371	12009956	3586	*	17	11	17	13	13	19	1	1	0	-2.26176	17.828	2.41804e-05	Neg.Binomial.W	0.000133593	0.00418293	0.000185908	-0.00399703	CHX7	Cation/H(+) antiporter 7 [Source:UniProtKB/Swiss-Prot;Acc:Q9ZUV9]
AT2G28240	2	12039208	12042175	2968	*	24	26	23	29	16	27	9	2	5	-1.511	38.2333	0.000452559	QuasiPoisson	0.00148127	0.00814241	0.00179695	-0.00634546		ATP-dependent helicase family protein [Source:UniProtKB/TrEMBL;Acc:Q84JK0]
AT2G28290	2	12056213	12073279	17067	*	12	9	15	9	4	12	6	2	1	-1.2205	9.34371	0.0184075	QuasiPoisson	0.0238197	0.000595691	0.000175778	-0.000419914	SYD	SYD [Source:UniProtKB/TrEMBL;Acc:A0A384L3H2]
AT2G28640	2	12284281	12286842	2562	*	29	32	31	55	21	44	14	6	9	-1.29614	5.93089	0.0148777	Neg.Binomial.W	0.0202973	0.0137913	0.00377309	-0.0100182	ATEXO70H5	Exocyst subunit Exo70 family protein [Source:UniProtKB/TrEMBL;Acc:F4IIS8]
AT2G29040	2	12472206	12475236	3031	*	9	9	7	18	3	10	2	0	6	-1.03609	7.30108	0.00689132	Neg.Binomial	0.0118245	0.00307929	0.000879798	-0.00219949		Exostosin family protein [Source:TAIR;Acc:AT2G29040]
AT2G29065	2	12484658	12487110	2453	*	9	13	11	8	11	11	3	4	4	-1.05209	86.5278	1.37787e-20	Neg.Binomial.W	9.75785e-19	0.00428047	0.00149477	-0.0027857	SCL34	Scarecrow-like protein 34 [Source:UniProtKB/Swiss-Prot;Acc:P0C884]
AT2G29080	2	12489627	12493329	3703	*	21	12	15	17	6	20	2	1	4	-1.8718	9.17564	0.00245257	Neg.Binomial.W	0.00572022	0.00409578	0.00063012	-0.00346566	FTSH3	ATP-dependent zinc metalloprotease FTSH 3, mitochondrial [Source:UniProtKB/Swiss-Prot;Acc:Q84WU8]
AT2G29100	2	12501092	12504944	3853	*	28	20	29	37	9	41	6	7	6	-1.46228	9.01789	0.0026735	Neg.Binomial.W	0.00608964	0.00709404	0.00164374	-0.0054503	ATGLR2.9	Glutamate receptor [Source:UniProtKB/TrEMBL;Acc:A0A178VR79]
AT2G29110	2	12506795	12510624	3830	*	33	38	32	43	14	35	11	1	13	-1.36098	16.8131	4.12482e-05	Neg.Binomial	0.000212797	0.00848564	0.00217581	-0.00630983	ATGLR2.8	Glutamate receptor [Source:UniProtKB/TrEMBL;Acc:A0A178VW76]
AT2G30070	2	12834821	12838655	3835	*	11	4	6	10	3	11	2	2	1	-1.50408	9.77304	0.00177089	Neg.Binomial.W	0.00442156	0.00195567	0.000434594	-0.00152108	POT1	Potassium transporter 1 [Source:UniProtKB/Swiss-Prot;Acc:O22397]
AT2G30110	2	12852329	12857727	5399	*	7	8	9	8	1	9	2	2	2	-1.25276	8.28466	0.00399813	Neg.Binomial.W	0.00819616	0.00129654	0.000370439	-0.000926097	UBA1	UBA1 [Source:UniProtKB/TrEMBL;Acc:A0A178VN59]
AT2G30950	2	13174279	13177223	2945	*	10	7	9	10	0	15	0	1	2	-1.55814	7.51233	0.00612779	Neg.Binomial.W	0.0109607	0.00288625	0.000339559	-0.00254669	VAR2	FtsH extracellular protease family [Source:TAIR;Acc:AT2G30950]
AT2G31010	2	13193954	13200138	6185	*	10	7	7	7	4	11	4	3	1	-1.05605	12.8815	0.000331843	Neg.Binomial.W	0.00115404	0.00123956	0.000431151	-0.000808407		Protein kinase superfamily protein [Source:UniProtKB/TrEMBL;Acc:F4IPV6]
AT2G31780	2	13515199	13517413	2215	*	11	13	9	17	5	16	4	0	5	-1.16575	11.3497	0.0119377	QuasiPoisson	0.0174475	0.00534236	0.0013544	-0.00398796	ATARI11	RING/U-box superfamily protein [Source:TAIR;Acc:AT2G31780]
AT2G31960	2	13588522	13600430	11909	*	9	10	6	9	4	11	5	0	1	-1.11696	31.5662	1.92755e-08	Neg.Binomial	2.20818e-07	0.000685756	0.00016794	-0.000517816	CALS2	Callose synthase 2 [Source:UniProtKB/Swiss-Prot;Acc:Q9SL03]
AT2G32240	2	13684299	13691155	6857	*	13	19	16	17	12	22	3	3	4	-1.59939	18.2452	1.94216e-05	Neg.Binomial.W	0.000114617	0.0024063	0.000486121	-0.00192018		FUNCTIONS IN: molecular_function unknown; INVOLVED IN: response to cadmium ion; LOCATED IN: plasma membrane; EXPRESSED IN: 25 plant structures; EXPRESSED DURING: 13 growth stages; CONTAINS InterPro DOMAIN/s: Prefoldin (InterPro:IPR009053); BEST Arab /.../s thaliana protein match is: unknown protein (TAIR:AT1G05320.3); Ha. [Source:TAIR;Acc:AT2G32240]
AT2G32450	2	13778320	13781398	3079	*	10	9	6	9	4	9	4	1	2	-1.21109	13.2942	0.000266233	Neg.Binomial	0.000951355	0.00254412	0.000757822	-0.00178629		Uncharacterized TPR repeat-containing protein At2g32450 [Source:UniProtKB/Swiss-Prot;Acc:Q8S8L9]
AT2G33435	2	14165125	14173509	8385	*	9	15	14	14	7	17	1	2	2	-2.02815	20.3257	6.53189e-06	Neg.Binomial.W	4.42465e-05	0.00151063	0.000198768	-0.00131187		RNA-binding (RRM/RBD/RNP motifs) family protein [Source:TAIR;Acc:AT2G33435]
AT2G34357	2	14498590	14505809	7220	*	21	13	15	17	7	20	1	6	1	-1.76001	17.6139	0.00405115	QuasiPoisson	0.00826138	0.00214681	0.000369344	-0.00177747		ARM repeat superfamily protein [Source:UniProtKB/TrEMBL;Acc:F4IHU8]
AT2G34380	2	14512707	14514516	1810	*	11	4	8	10	0	11	0	3	0	-1.42712	8.06897	0.00450296	Neg.Binomial	0.0087915	0.00405157	0.000552486	-0.00349908	SEI3	Seipin-3 [Source:UniProtKB/Swiss-Prot;Acc:Q8L615]
AT2G34430	2	14524607	14525918	1312	*	4	19	19	7	0	20	1	2	3	-1.42712	4.22658	0.0397955	Neg.Binomial.W	0.0414448	0.00876524	0.00152439	-0.00724085	LHB1B1	Chlorophyll a-b binding protein, chloroplastic [Source:UniProtKB/TrEMBL;Acc:Q39142]
AT2G34660	2	14602470	14612565	10096	*	9	6	8	10	2	14	2	1	3	-1.40691	7.30321	0.00688316	Neg.Binomial.W	0.0118245	0.000808901	0.000198098	-0.000610803	ABCC2	ABC transporter C family member 2 [Source:UniProtKB/Swiss-Prot;Acc:Q42093]
AT2G35050	2	14768640	14775035	6396	*	9	4	12	10	0	8	3	1	2	-1.00145	4.31501	0.0377775	Neg.Binomial.W	0.0395546	0.00112049	0.000312695	-0.000807797		Kinase superfamily with octicosapeptide/Phox/Bem1p domain-containing protein [Source:UniProtKB/TrEMBL;Acc:O64768]
AT2G35110	2	14795715	14803971	8257	*	12	8	9	12	6	14	6	3	1	-1.11514	13.271	0.000269541	Neg.Binomial	0.00095878	0.00123128	0.000403698	-0.000827581	NAP1	Protein NAP1 [Source:UniProtKB/Swiss-Prot;Acc:Q5S2C4]
AT2G35160	2	14822774	14826194	3421	*	5	11	9	8	3	14	4	0	3	-1.02962	7.08881	0.0323504	QuasiPoisson	0.0353946	0.00243593	0.000682062	-0.00175387	SUVH5	Histone-lysine N-methyltransferase, H3 lysine-9 specific SUVH5 [Source:UniProtKB/Swiss-Prot;Acc:O82175]
AT2G35330	2	14868861	14871994	3134	*	9	9	13	9	3	11	4	0	1	-1.32176	4.01622	0.0450646	Neg.Binomial.W	0.0460095	0.00287173	0.000531802	-0.00233993		RING/U-box superfamily protein [Source:UniProtKB/TrEMBL;Acc:Q8L7B1]
AT2G35630	2	14966574	14980761	14188	*	12	12	8	19	1	14	5	2	1	-1.41707	7.68423	0.00557054	Neg.Binomial	0.0102831	0.000775303	0.000187952	-0.000587351	MOR1	Protein MOR1 [Source:UniProtKB/Swiss-Prot;Acc:Q94FN2]
AT2G35740	2	15024489	15026626	2138	*	9	3	11	10	1	10	4	3	1	-1.0116	4.5592	0.0327423	Neg.Binomial	0.035524	0.00343	0.00124727	-0.00218273	INT3	Probable inositol transporter 3 [Source:UniProtKB/Swiss-Prot;Acc:Q9ZQP6]
AT2G35800	2	15043973	15048611	4639	*	6	5	10	13	0	9	1	0	0	-1.81238	17.9098	2.3163e-05	Neg.Binomial.W	0.000128885	0.00154487	7.18546e-05	-0.00147302		Mitochondrial substrate carrier family protein [Source:UniProtKB/TrEMBL;Acc:Q8VZP7]
AT2G36480	2	15302867	15307809	4943	*	7	13	9	9	4	9	3	0	0	-1.55814	4.80723	0.0283406	Neg.Binomial.W	0.0320688	0.0017196	0.000202306	-0.0015173		ENTH/VHS family protein [Source:TAIR;Acc:AT2G36480]
AT2G36490	2	15307907	15314807	6901	*	8	7	10	8	5	12	1	1	4	-1.42712	15.5939	7.85082e-05	Neg.Binomial	0.000366215	0.00120755	0.000289813	-0.000917741	ROS1	Protein ROS1 [Source:UniProtKB/Swiss-Prot;Acc:Q9SJQ6]
AT2G36810	2	15425321	15439642	14322	*	16	6	10	12	1	13	5	4	1	-1.06471	5.05296	0.0245839	Neg.Binomial	0.0288851	0.000674952	0.000232742	-0.00044221	SGR6	Protein SHOOT GRAVITROPISM 6 [Source:UniProtKB/Swiss-Prot;Acc:F4IP13]
AT2G36910	2	15501726	15507501	5776	*	8	8	12	11	5	13	4	0	0	-1.50408	16.4747	0.0048163	QuasiPoisson	0.00928687	0.00164474	0.00023084	-0.0014139	ABCB1	ABC transporter B family member 1 [Source:UniProtKB/Swiss-Prot;Acc:Q9ZR72]
AT2G37050	2	15568926	15573749	4824	*	8	8	6	7	1	13	2	2	1	-1.45862	8.16766	0.00426438	Neg.Binomial.W	0.00852865	0.00148563	0.000345495	-0.00114013		Leucine-rich repeat protein kinase family protein (Fragment) [Source:UniProtKB/TrEMBL;Acc:C0LGM1]
AT2G37080	2	15581386	15585302	3917	*	12	11	12	9	7	11	1	1	1	-2.33537	81.3028	1.93651e-19	Neg.Binomial	1.16042e-17	0.00263807	0.000255297	-0.00238278	ICR2	Interactor of constitutive active ROPs 2, chloroplastic [Source:UniProtKB/Swiss-Prot;Acc:Q9ZQC5]
AT2G38010	2	15906555	15909931	3377	*	7	7	8	8	6	8	1	0	0	-1.83258	161.916	4.28599e-06	QuasiPoisson	3.1498e-05	0.00217155	9.87069e-05	-0.00207285
AT2G38040	2	15917032	15921170	4139	*	10	12	11	12	8	9	4	2	2	-1.35455	9.53185	0.00201937	Neg.Binomial.W	0.00494682	0.00249658	0.000644278	-0.0018523	CAC3	Acetyl-coenzyme A carboxylase carboxyl transferase subunit alpha, chloroplastic [Source:UniProtKB/Swiss-Prot;Acc:Q9LD43]
AT2G38370	2	16071979	16074917	2939	*	9	7	11	8	9	11	0	0	1	-2.03143	17.1225	3.50447e-05	Neg.Binomial.W	0.00018322	0.00311897	0.000113417	-0.00300556		Plant protein of unknown function (DUF827) [Source:TAIR;Acc:AT2G38370]
AT2G39260	2	16391924	16399812	7889	*	13	10	11	13	3	11	0	2	2	-1.56564	6.81505	0.00903926	Neg.Binomial.W	0.0142542	0.00128871	0.000169012	-0.0011197	UPF2	Regulator of nonsense transcripts UPF2 [Source:UniProtKB/Swiss-Prot;Acc:F4IUX6]
AT2G39480	2	16477792	16485039	7248	*	11	10	13	10	2	17	4	2	3	-1.25276	6.25455	0.0123874	Neg.Binomial.W	0.01787	0.00144868	0.000413907	-0.00103477	ABCB6	ABC transporter B family member 6 [Source:UniProtKB/Swiss-Prot;Acc:Q8LPT1]
AT2G39580	2	16510273	16517200	6928	*	9	8	9	12	0	11	1	1	2	-1.36828	10.4365	0.00123546	Neg.Binomial.W	0.00333018	0.00117879	0.000192456	-0.000986336		CONTAINS InterPro DOMAIN/s: Putative zinc-finger domain (InterPro:IPR019607); Ha. [Source:TAIR;Acc:AT2G39580]
AT2G39770	2	16588556	16591032	2477	*	11	10	13	15	0	16	1	2	3	-1.37231	6.53848	0.0105565	Neg.Binomial.W	0.0160303	0.00437357	0.000807428	-0.00356614	CYT1	VTC1 [Source:UniProtKB/TrEMBL;Acc:A0A178VW16]
AT2G39810	2	16612777	16618122	5346	*	11	8	8	7	7	11	3	2	1	-1.46634	43.0007	5.47209e-11	Neg.Binomial	1.0397e-09	0.00162115	0.000374111	-0.00124704	HOS1	HOS1 [Source:UniProtKB/TrEMBL;Acc:A0A178W236]
AT2G40030	2	16714460	16723718	9259	*	19	11	10	16	3	14	1	1	1	-2.4987	27.1206	1.91154e-07	Neg.Binomial.W	1.86136e-06	0.00131404	0.000108003	-0.00120603	NRPE1	DNA-directed RNA polymerase V subunit 1 [Source:UniProtKB/Swiss-Prot;Acc:Q5D869]
AT2G40540	2	16930555	16934669	4115	*	11	6	3	9	7	14	4	1	1	-1.42712	5.61176	0.0178404	Neg.Binomial.W	0.0232402	0.00202511	0.000486027	-0.00153908	POT2	Potassium transporter [Source:UniProtKB/TrEMBL;Acc:A0A178VTZ5]
AT2G40730	2	16989836	16996308	6473	*	7	10	8	8	1	13	2	0	2	-1.33123	5.93453	0.014847	Neg.Binomial.W	0.020291	0.00121016	0.000205984	-0.00100417		Kinase family with ARM repeat domain-containing protein [Source:UniProtKB/TrEMBL;Acc:F4II29]
AT2G41220	2	17177539	17188836	11298	*	15	10	8	12	0	12	2	1	3	-1.25276	6.02664	0.0140915	Neg.Binomial.W	0.0196726	0.000840857	0.000177022	-0.000663834	GLU2	Ferredoxin-dependent glutamate synthase 2, chloroplastic [Source:UniProtKB/Swiss-Prot;Acc:Q9T0P4]
AT2G41900	2	17490271	17493922	3652	*	10	10	5	8	7	14	2	0	1	-1.60944	8.45938	0.00363166	Neg.Binomial.W	0.00764612	0.0024644	0.000273823	-0.00219058		Zinc finger CCCH domain-containing protein 30 [Source:UniProtKB/Swiss-Prot;Acc:P93755]
AT2G41920	2	17499404	17500452	1049	*	6	16	9	15	3	7	6	1	3	-1.02962	5.74834	0.0165042	Neg.Binomial	0.0218509	0.00889736	0.00317763	-0.00571973		At2g41920/T6D20.18 [Source:UniProtKB/TrEMBL;Acc:P93753]
AT2G42270	2	17604076	17611333	7258	*	20	11	21	24	1	21	7	3	4	-1.25276	6.52983	0.010608	Neg.Binomial	0.0160586	0.00225039	0.000642969	-0.00160742	BRR2B	DExH-box ATP-dependent RNA helicase DExH13 [Source:UniProtKB/Swiss-Prot;Acc:O48534]
AT2G42700	2	17778130	17782188	4059	*	11	6	9	7	3	10	3	2	0	-1.17865	37.5217	9.03996e-10	Neg.Binomial	1.43717e-08	0.00188881	0.00041061	-0.0014782		FUNCTIONS IN: molecular_function unknown; INVOLVED IN: vesicle-mediated transport, vesicle docking involved in exocytosis; LOCATED IN: cellular_component unknown; EXPRESSED IN: 22 plant structures; EXPRESSED DURING: 14 growth stages; CONTAINS InterP /.../AIN/s: Sec1-like protein (InterPro:IPR001619); Ha. [Source:TAIR;Acc:AT2G42700]
AT2G43160	2	17947800	17953669	5870	*	13	16	19	15	7	16	2	0	2	-1.88273	8.13831	0.00433397	Neg.Binomial.W	0.00856895	0.00244179	0.000227144	-0.00221465	EPSIN2	Clathrin interactor EPSIN 2 [Source:UniProtKB/Swiss-Prot;Acc:Q67YI9]
AT2G43900	2	18178588	18184089	5502	*	20	13	16	15	3	16	4	1	0	-1.71605	19.651	9.29538e-06	Neg.Binomial	5.88707e-05	0.00251424	0.00030292	-0.00221132		Endonuclease/exonuclease/phosphatase family protein [Source:TAIR;Acc:AT2G43900]
AT2G45110	2	18599498	18601339	1842	*	18	1	20	17	0	22	0	1	0	-2.35138	18.0472	2.15499e-05	Neg.Binomial.W	0.000122536	0.00705755	0.000180963	-0.00687658	EXPB4	Expansin-B4 [Source:UniProtKB/Swiss-Prot;Acc:Q9SHD1]
AT2G45720	2	18833086	18836374	3289	*	12	10	10	15	5	12	4	3	1	-1.38629	22.3471	2.27558e-06	Neg.Binomial.W	1.77267e-05	0.00324313	0.000810783	-0.00243235		ARM repeat superfamily protein [Source:UniProtKB/TrEMBL;Acc:O64651]
AT2G46020	2	18922533	18932055	9523	*	27	16	19	18	14	21	3	3	2	-1.97234	171.943	2.78421e-39	Neg.Binomial.W	1.08445e-36	0.00201267	0.000280024	-0.00173265	BRM	ATP-dependent helicase BRM [Source:UniProtKB/Swiss-Prot;Acc:Q6EVK6]
AT2G46190	2	18971769	18972804	1036	*	16	11	22	23	8	25	2	5	1	-1.88137	5.81589	0.015882	Neg.Binomial.W	0.021405	0.0168919	0.002574	-0.0143179		Mitochondrial glycoprotein family protein [Source:UniProtKB/TrEMBL;Acc:O82350]
AT2G46830	2	19245591	19248915	3325	*	11	8	9	9	4	11	1	0	0	-1.981	46.3796	0.000250859	QuasiPoisson	0.00091877	0.00260652	0.000100251	-0.00250627	CCA1	Protein CCA1 [Source:UniProtKB/Swiss-Prot;Acc:P92973]
AT2G46920	2	19277884	19281811	3928	*	13	9	7	10	6	13	0	2	4	-1.26851	12.3591	0.000438842	Neg.Binomial.W	0.00146093	0.00246096	0.000509165	-0.0019518	POL	Protein phosphatase 2C 32 [Source:UniProtKB/Swiss-Prot;Acc:Q8RWN7]
AT2G47410	2	19448139	19457303	9165	*	9	9	6	11	5	10	4	2	1	-1.27297	15.2776	9.28108e-05	Neg.Binomial	0.000420347	0.000909256	0.000254592	-0.000654664		WD40/YVTN repeat-like-containing domain;Bromodomain [Source:TAIR;Acc:AT2G47410]
AT2G47820	2	19587137	19590822	3686	*	10	11	8	7	5	8	2	1	1	-1.81238	26.4968	2.63979e-07	Neg.Binomial.W	2.53877e-06	0.00221559	0.000361729	-0.00185386		Arginine-glutamic acid dipeptide repeat protein [Source:UniProtKB/TrEMBL;Acc:Q8GZA1]
AT2G48060	2	19651108	19662723	11616	*	13	10	11	9	2	14	4	2	3	-1.18717	6.51593	0.0106913	Neg.Binomial.W	0.0161093	0.000846534	0.000258264	-0.000588269		unknown protein; FUNCTIONS IN: molecular_function unknown; INVOLVED IN: biological_process unknown; LOCATED IN: endomembrane system; EXPRESSED IN: shoot, sperm cell; CONTAINS InterPro DOMAIN/s: Protein of unknown function DUF3595 (InterPro:IPR021999. [Source:TAIR;Acc:AT2G48060]
AT2G48110	2	19673293	19679711	6419	*	15	12	12	15	5	15	5	2	0	-1.38629	17.8199	0.00392995	QuasiPoisson	0.00809903	0.00192138	0.000363504	-0.00155788	MED33B	Mediator of RNA polymerase II transcription subunit 33B [Source:UniProtKB/Swiss-Prot;Acc:F4IN69]
AT2G48160	2	19689324	19696821	7498	*	9	6	6	11	3	11	0	1	1	-1.64866	12.8908	0.000330208	Neg.Binomial.W	0.00115351	0.00102249	8.89126e-05	-0.000933582		Tudor/PWWP/MBT domain-containing protein [Source:TAIR;Acc:AT2G48160]
AT3G01300	3	90396	93588	3193	*	11	6	6	8	4	11	2	0	1	-1.46634	24.477	7.52037e-07	Neg.Binomial.W	6.65724e-06	0.00240109	0.000313185	-0.0020879		Receptor-like serine/threonine-protein kinase At3g01300 [Source:UniProtKB/Swiss-Prot;Acc:Q9SRH7]
AT3G01310	3	93995	102010	8016	*	14	6	13	12	0	10	3	3	2	-1.01983	4.42076	0.0355042	Neg.Binomial.W	0.0377839	0.00114355	0.000332668	-0.000810878		Phosphoglycerate mutase-like family protein [Source:UniProtKB/TrEMBL;Acc:F4J8C7]
AT3G01320	3	106294	113679	7386	*	8	9	7	8	4	7	2	2	1	-1.45862	44.0813	3.1502e-11	Neg.Binomial.W	6.13501e-10	0.000970304	0.000225652	-0.000744652	SNL1	Paired amphipathic helix protein Sin3-like 1 [Source:UniProtKB/Swiss-Prot;Acc:Q9SRH9]
AT3G01460	3	173190	182454	9265	*	8	11	15	12	2	13	6	3	2	-1.01983	6.56744	0.0374039	QuasiPoisson	0.0392931	0.00109732	0.000395755	-0.000701565	MBD9	MBD9 [Source:UniProtKB/TrEMBL;Acc:A0A178VJY9]
AT3G01540	3	212518	216736	4219	*	10	9	10	10	2	14	0	1	1	-1.80829	22.0268	0.00222597	QuasiPoisson	0.00531911	0.00217271	0.000158015	-0.0020147	RH14	DEAD-box ATP-dependent RNA helicase 14 [Source:UniProtKB/Swiss-Prot;Acc:Q8H136]
AT3G01780	3	278882	283664	4783	*	8	6	11	8	3	8	1	0	1	-1.60944	15.8512	6.85246e-05	Neg.Binomial	0.000323519	0.00153321	0.000139383	-0.00139383	TPLATE	Protein TPLATE [Source:UniProtKB/Swiss-Prot;Acc:F4J8D3]
AT3G01810	3	288158	292770	4613	*	19	17	22	20	0	22	6	0	4	-1.40534	7.17646	0.00738661	Neg.Binomial	0.0125304	0.00361298	0.000722596	-0.00289038		EEIG1/EHBP1 protein amino-terminal domain protein [Source:UniProtKB/TrEMBL;Acc:Q9SGJ0]
AT3G01930	3	319061	321690	2630	*	9	11	14	17	5	14	4	1	1	-1.76359	7.93103	0.0048594	Neg.Binomial.W	0.00934685	0.00443599	0.000760456	-0.00367554		F1C9.29 protein [Source:UniProtKB/TrEMBL;Acc:Q9S7R2]
AT3G02050	3	350613	354345	3733	*	7	5	8	11	3	10	1	2	0	-1.42712	64.3264	1.05425e-15	Neg.Binomial	2.93307e-14	0.00196446	0.000267881	-0.00169658	POT4	Potassium transporter 4 [Source:UniProtKB/Swiss-Prot;Acc:Q9LD18]
AT3G02130	3	380350	384582	4233	*	12	9	12	8	1	15	3	2	3	-1.27046	6.12052	0.0133621	Neg.Binomial.W	0.0188229	0.00224427	0.000629971	-0.0016143	RPK2	LRR receptor-like serine/threonine-protein kinase RPK2 [Source:UniProtKB/Swiss-Prot;Acc:Q9S7I6]
AT3G02260	3	430877	448680	17804	*	33	26	38	35	10	44	6	7	3	-1.76001	7.15401	0.00747964	Neg.Binomial.W	0.0125304	0.00174118	0.000299558	-0.00144162	BIG	Auxin transport protein BIG [Source:UniProtKB/Swiss-Prot;Acc:Q9SRU2]
AT3G02360	3	481776	484152	2377	*	9	8	10	10	2	13	2	1	0	-1.57554	26.2619	2.98118e-07	Neg.Binomial.W	2.76469e-06	0.00364605	0.000420698	-0.00322535	PGD2	6-phosphogluconate dehydrogenase, decarboxylating [Source:UniProtKB/TrEMBL;Acc:A0A178VK18]
AT3G02930	3	654779	658637	3859	*	12	12	14	12	5	14	0	2	0	-2.0149	21.9429	2.80887e-06	Neg.Binomial	2.12438e-05	0.00298005	0.000172756	-0.00280729		WEB family protein At3g02930, chloroplastic [Source:UniProtKB/Swiss-Prot;Acc:Q9M8T5]
AT3G03050	3	686981	691911	4931	*	8	11	8	13	7	12	2	5	3	-1.08181	6.26681	0.0123021	Neg.Binomial.W	0.0178069	0.00199419	0.000675995	-0.00131819	CSLD3	Glycosyltransferase (Fragment) [Source:UniProtKB/TrEMBL;Acc:W8Q6V3]
AT3G03060	3	691934	695675	3742	*	11	8	8	11	0	10	2	0	1	-1.50408	8.31726	0.00392701	Neg.Binomial.W	0.00809903	0.00213789	0.000267237	-0.00187066		P-loop containing nucleoside triphosphate hydrolases superfamily protein [Source:UniProtKB/TrEMBL;Acc:Q0WVF7]
AT3G03380	3	799500	808540	9041	*	8	6	5	8	4	11	1	1	2	-1.65823	12.3678	0.000436805	Neg.Binomial.W	0.00146039	0.000774251	0.000147476	-0.000626774	DEGP7	Protease Do-like 7 [Source:UniProtKB/Swiss-Prot;Acc:Q8RY22]
AT3G03790	3	961750	968152	6403	*	7	12	7	11	2	12	3	0	0	-1.55814	4.39711	0.0359998	Neg.Binomial.W	0.0382513	0.0013275	0.000156177	-0.00117133		Ankyrin repeat family protein / regulator of chromosome condensation (RCC1) family protein [Source:UniProtKB/TrEMBL;Acc:F4J2C4]
AT3G04100	3	1075299	1075922	624	*	12	10	5	15	8	15	2	6	1	-1.28402	3.95896	0.0466224	Neg.Binomial.W	0.0471675	0.0173611	0.00480769	-0.0125534	AGL57	AGAMOUS-like 57 [Source:UniProtKB/TrEMBL;Acc:Q9M8W6]
AT3G04340	3	1146568	1153650	7083	*	11	19	6	14	11	18	2	4	3	-1.47908	10.9384	0.000941904	Neg.Binomial.W	0.00269758	0.00185891	0.000423549	-0.00143536	FTSHI5	Probable inactive ATP-dependent zinc metalloprotease FTSHI 5, chloroplastic [Source:UniProtKB/Swiss-Prot;Acc:F4J3N2]
AT3G04470	3	1189595	1192659	3065	*	7	8	4	8	6	12	1	2	1	-1.72722	13.523	0.000235662	Neg.Binomial.W	0.000874194	0.00244698	0.000435019	-0.00201196		Ankyrin repeat family protein [Source:UniProtKB/TrEMBL;Acc:Q9M840]
AT3G04580	3	1235209	1238630	3422	*	9	7	11	11	4	15	5	2	2	-1.15268	5.97466	0.0145129	Neg.Binomial.W	0.0200387	0.00277615	0.00087668	-0.00189947	EIN4	Ethylene receptor [Source:UniProtKB/TrEMBL;Acc:A0A178VKQ4]
AT3G04710	3	1276668	1281170	4503	*	11	11	9	5	4	5	1	0	0	-1.85238	22.9208	0.00199473	QuasiPoisson	0.00490189	0.00166556	7.40247e-05	-0.00159153	TPR10	Ankyrin repeat family protein [Source:UniProtKB/TrEMBL;Acc:F4J4V1]
AT3G04740	3	1293798	1300792	6995	*	11	10	16	13	0	18	2	1	1	-1.66501	11.2191	0.000809615	Neg.Binomial.W	0.00235332	0.0016202	0.000190612	-0.00142959	MED14	Mediator of RNA polymerase II transcription subunit 14 [Source:UniProtKB/Swiss-Prot;Acc:Q9SR02]
AT3G04750	3	1300879	1303389	2511	*	10	12	16	13	2	14	1	2	2	-1.90211	13.5513	0.000232131	Neg.Binomial.W	0.000869485	0.0044471	0.000663746	-0.00378335	PCMP-E81	Pentatricopeptide repeat-containing protein At3g04750, mitochondrial [Source:UniProtKB/Swiss-Prot;Acc:Q9SR01]
AT3G05030	3	1393142	1397627	4486	*	9	6	11	9	3	11	1	0	1	-1.70475	13.403	0.000251217	Neg.Binomial.W	0.00091877	0.00182048	0.00014861	-0.00167187	NHX2	Sodium/hydrogen exchanger [Source:UniProtKB/TrEMBL;Acc:A0A178VK10]
AT3G05120	3	1430363	1432844	2482	*	8	9	11	12	7	10	2	4	3	-1.15268	7.40744	0.00649548	Neg.Binomial.W	0.0113199	0.00382756	0.0012087	-0.00261886	GID1A	GID1A [Source:UniProtKB/TrEMBL;Acc:A0A178VM30]
AT3G05210	3	1479339	1482042	2704	*	7	7	5	9	7	7	0	0	1	-1.79176	91.046	2.9121e-05	QuasiPoisson	0.000157536	0.00258876	0.000123274	-0.00246548	ERCC1	DNA excision repair protein ERCC-1 [Source:UniProtKB/Swiss-Prot;Acc:Q9MA98]
AT3G05270	3	1500368	1503481	3114	*	6	10	8	11	3	5	1	3	3	-1.12214	9.75422	0.00178911	Neg.Binomial	0.00445278	0.00230143	0.000749304	-0.00155213	FPP3	Filament-like plant protein 3 [Source:UniProtKB/Swiss-Prot;Acc:Q9MA92]
AT3G05420	3	1561671	1567336	5666	*	8	5	9	9	1	10	4	0	0	-1.23214	7.32875	0.030323	QuasiPoisson	0.0336491	0.00123544	0.000235322	-0.00100012	ACBP4	acyl-CoA binding protein 4 [Source:TAIR;Acc:AT3G05420]
AT3G05630	3	1635194	1640357	5164	*	21	12	24	19	1	30	4	3	6	-1.41473	7.53858	0.00603915	Neg.Binomial	0.01089	0.0034534	0.000839143	-0.00261425	PLPZETA2	Phospholipase D zeta 2 [Source:UniProtKB/Swiss-Prot;Acc:Q9M9W8]
AT3G06010	3	1802141	1807530	5390	*	7	9	7	6	4	9	3	2	2	-1.09861	22.6582	0.00205931	QuasiPoisson	0.00499627	0.0012987	0.0004329	-0.000865801	CHR12	Probable ATP-dependent DNA helicase CHR12 [Source:UniProtKB/Swiss-Prot;Acc:F4J9M5]
AT3G06210	3	1879985	1883491	3507	*	8	5	7	11	4	11	4	0	1	-1.17865	12.6252	0.000380575	Neg.Binomial	0.00128899	0.0021861	0.00047524	-0.00171086		ARM repeat superfamily protein [Source:UniProtKB/TrEMBL;Acc:Q9M8J7]
AT3G06250	3	1888834	1892830	3997	*	9	8	13	12	1	9	4	2	3	-1.06087	4.6316	0.0313884	Neg.Binomial.W	0.0345361	0.00216829	0.000750563	-0.00141773	FRS7	Protein FAR1-RELATED SEQUENCE 7 [Source:UniProtKB/Swiss-Prot;Acc:Q9M8J3]
AT3G06290	3	1898877	1907448	8572	*	11	7	6	9	1	14	2	2	2	-1.38629	7.43035	0.00641329	Neg.Binomial.W	0.0112775	0.000933271	0.000233318	-0.000699953	SAC3B	SAC3 family protein B [Source:UniProtKB/Swiss-Prot;Acc:F4JAU2]
AT3G06400	3	1940907	1946980	6074	*	8	8	8	7	4	8	3	1	1	-1.45862	9.02556	0.0026623	Neg.Binomial.W	0.00608191	0.00117989	0.000274394	-0.000905499	CHR11	Chromatin-remodeling complex ATPase [Source:UniProtKB/TrEMBL;Acc:F4JAV9]
AT3G06410	3	1947012	1949916	2905	*	11	12	7	10	0	12	2	1	1	-1.42139	10.3584	0.00128885	Neg.Binomial.W	0.00345023	0.00298336	0.000458979	-0.00252438		Zinc finger CCCH domain-containing protein 34 [Source:UniProtKB/Swiss-Prot;Acc:Q9SQU4]
AT3G07100	3	2245164	2250796	5633	*	9	5	7	8	6	7	2	2	1	-1.43508	11.348	0.00075531	Neg.Binomial.W	0.00224575	0.00124268	0.000295875	-0.000946802	ERMO2	Protein transport protein Sec24-like At3g07100 [Source:UniProtKB/Swiss-Prot;Acc:Q9SFU0]
AT3G07330	3	2335612	2339168	3557	*	10	3	13	12	1	8	2	2	4	-1.07756	4.76192	0.0290961	Neg.Binomial	0.0328016	0.00220223	0.000749695	-0.00145253	CSLC6	Probable xyloglucan glycosyltransferase 6 [Source:UniProtKB/Swiss-Prot;Acc:Q9SRT3]
AT3G07780	3	2484454	2487126	2673	*	10	10	13	12	9	12	2	1	1	-2.11021	19.5845	9.6248e-06	Neg.Binomial.W	5.99817e-05	0.00411523	0.000498815	-0.00361641	OBE1	Potyvirus VPg interacting protein (DUF1423) [Source:UniProtKB/TrEMBL;Acc:A0A1I9LQN5]
AT3G09840	3	3019249	3023052	3804	*	8	10	12	9	2	11	4	3	2	-1.06087	16.1876	5.73688e-05	Neg.Binomial.W	0.000275484	0.0022783	0.000788644	-0.00148966	CDC48A	CDC48A [Source:UniProtKB/TrEMBL;Acc:A0A384KA82]
AT3G10370	3	3216339	3219270	2932	*	5	6	11	7	2	11	0	1	0	-1.79176	16.5537	0.00475747	QuasiPoisson	0.0091962	0.00238745	0.000113688	-0.00227376	SDP6	Glycerol-3-phosphate dehydrogenase SDP6, mitochondrial [Source:UniProtKB/Swiss-Prot;Acc:Q9SS48]
AT3G10650	3	3325074	3331282	6209	*	9	8	8	6	4	9	2	2	0	-1.27297	5.61345	0.0178231	Neg.Binomial.W	0.0232402	0.00118108	0.000214742	-0.000966339	NUP1	NUP1 [Source:UniProtKB/TrEMBL;Acc:A0A178V9H6]
AT3G10810	3	3381628	3384664	3037	*	8	8	9	8	4	9	4	1	0	-1.17865	12.6252	0.000380575	Neg.Binomial	0.00128899	0.00252442	0.000548787	-0.00197563		At3g10810 [Source:UniProtKB/TrEMBL;Acc:A4VCL9]
AT3G10890	3	3407332	3409000	1669	*	13	3	15	10	2	15	1	6	0	-1.16315	5.73781	0.0166035	Neg.Binomial	0.0218852	0.00579189	0.00139804	-0.00439385	MAN3	Mannan endo-1,4-beta-mannosidase 3 [Source:UniProtKB/Swiss-Prot;Acc:Q9SG94]
AT3G10900	3	3410252	3412070	1819	*	26	2	20	18	0	30	5	3	1	-1.44692	4.92369	0.0264909	Neg.Binomial	0.0303477	0.00879604	0.00164926	-0.00714678	MAN4	Putative mannan endo-1,4-beta-mannosidase 4 [Source:UniProtKB/Swiss-Prot;Acc:Q9SG95]
AT3G11070	3	3467704	3470233	2530	*	11	5	8	12	4	10	2	1	4	-1.27297	13.8459	0.000198432	Neg.Binomial.W	0.000780698	0.00329381	0.000922266	-0.00237154		Outer membrane OMP85 family protein [Source:UniProtKB/TrEMBL;Acc:Q9SRL6]
AT3G11130	3	3482149	3492065	9917	*	14	9	8	13	1	15	2	2	1	-1.79176	10.227	0.00138401	Neg.Binomial.W	0.00364238	0.00100837	0.000168062	-0.000840308	CHC1	Clathrin heavy chain 1 [Source:UniProtKB/Swiss-Prot;Acc:Q0WNJ6]
AT3G11330	3	3551759	3554843	3085	*	15	10	13	14	0	15	2	1	1	-1.6514	11.9022	0.00056069	Neg.Binomial.W	0.00175413	0.00361967	0.000432199	-0.00318747	PIRL9	Plant intracellular Ras-group-related LRR protein 9 [Source:UniProtKB/Swiss-Prot;Acc:Q8VYG9]
AT3G11440	3	3602036	3605172	3137	*	8	9	11	12	3	12	4	0	2	-1.2205	12.8587	0.00890573	QuasiPoisson	0.0142411	0.00292211	0.000637552	-0.00228456	ATMYB65	Transcription factor [Source:UniProtKB/TrEMBL;Acc:A0A178VKX5]
AT3G11450	3	3605126	3608092	2967	*	10	11	11	10	6	11	1	0	2	-1.68948	29.8255	4.72745e-08	Neg.Binomial	5.26098e-07	0.00331423	0.000337041	-0.00297719		DnaJ and Myb-like DNA-binding domain-containing protein [Source:UniProtKB/TrEMBL;Acc:F4J6A8]
AT3G11960	3	3786314	3793728	7415	*	10	6	10	10	3	13	1	5	1	-1.31219	3.97157	0.0462746	Neg.Binomial.W	0.046952	0.0011688	0.000314677	-0.000854125		Cleavage and polyadenylation specificity factor (CPSF) A subunit protein [Source:UniProtKB/TrEMBL;Acc:Q84R20]
AT3G12020	3	3825980	3835146	9167	*	9	8	10	6	5	10	1	0	2	-1.50408	7.90987	0.00491659	Neg.Binomial.W	0.00943355	0.000872696	0.000109087	-0.000763609		P-loop containing nucleoside triphosphate hydrolases superfamily protein [Source:UniProtKB/TrEMBL;Acc:F4J8L2]
AT3G12120	3	3860251	3863250	3000	*	6	6	12	9	1	9	3	3	1	-1.12214	4.5188	0.0335244	Neg.Binomial.W	0.0359271	0.00238889	0.000777778	-0.00161111	FAD2	FAD2 [Source:UniProtKB/TrEMBL;Acc:A0A178VIK7]
AT3G12360	3	3934000	3936758	2759	*	10	6	12	10	2	8	2	1	0	-1.50408	8.15102	0.0043037	Neg.Binomial.W	0.0085382	0.0028996	0.00036245	-0.00253715	ITN1	Ankyrin repeat-containing protein ITN1 [Source:UniProtKB/Swiss-Prot;Acc:Q9C7A2]
AT3G12570	3	3988590	3991079	2490	*	12	8	12	9	2	14	2	2	1	-1.74047	12.3094	0.000450694	Neg.Binomial.W	0.00148127	0.00381526	0.000669344	-0.00314592	FYD	FYD [Source:UniProtKB/TrEMBL;Acc:Q9LHA9]
AT3G12760	3	4054724	4058840	4117	*	9	10	9	8	5	12	1	2	3	-1.48539	35.0535	3.20774e-09	Neg.Binomial.W	4.46219e-08	0.00214558	0.000485791	-0.00165978		Defective in cullin neddylation protein [Source:UniProtKB/TrEMBL;Acc:Q9LTV9]
AT3G12770	3	4056953	4059284	2332	*	9	10	9	7	5	12	1	2	3	-1.46634	33.0081	9.1778e-09	Neg.Binomial.W	1.11711e-07	0.00371641	0.000857633	-0.00285878	PCMP-H43	Pentatricopeptide repeat-containing protein At3g12770 [Source:UniProtKB/Swiss-Prot;Acc:Q9LTV8]
AT3G12810	3	4065042	4074194	9153	*	8	15	6	10	4	12	4	1	1	-1.52243	6.26411	0.0123208	Neg.Binomial.W	0.0178069	0.00100149	0.000218508	-0.000782986	PIE1	Protein PHOTOPERIOD-INDEPENDENT EARLY FLOWERING 1 [Source:UniProtKB/Swiss-Prot;Acc:Q7X9V2]
AT3G12980	3	4146399	4154895	8497	*	22	9	16	21	1	25	6	3	2	-1.45225	7.2773	0.00698314	Neg.Binomial	0.0119295	0.00184379	0.000431525	-0.00141226	HAC5	Histone acetyltransferase HAC5 [Source:UniProtKB/Swiss-Prot;Acc:Q9LE42]
AT3G13300	3	4303822	4310275	6454	*	7	6	8	9	4	12	2	0	1	-1.46634	65.0636	7.2521e-16	Neg.Binomial	2.17284e-14	0.00118789	0.000154943	-0.00103295	VCS	Enhancer of mRNA-decapping protein 4 [Source:UniProtKB/Swiss-Prot;Acc:Q9LTT8]
AT3G13870	3	4565370	4571355	5986	*	7	7	8	8	1	11	2	1	0	-1.38629	7.62505	0.00575631	Neg.Binomial.W	0.010551	0.0011694	0.000167056	-0.00100234	RHD3	Protein ROOT HAIR DEFECTIVE 3 [Source:UniProtKB/Swiss-Prot;Acc:P93042]
AT3G14460	3	4851990	4856450	4461	*	11	9	7	8	5	7	2	1	0	-1.48539	36.1939	0.000533611	QuasiPoisson	0.00167614	0.00175596	0.000224165	-0.00153179		Putative disease resistance protein At3g14460 [Source:UniProtKB/Swiss-Prot;Acc:Q9LRR5]
AT3G14470	3	4857464	4861293	3830	*	10	2	14	12	0	7	4	1	1	-1.04145	4.00992	0.0452332	Neg.Binomial	0.0461213	0.00195822	0.000522193	-0.00143603	RPPL1	Putative disease resistance RPP13-like protein 1 [Source:UniProtKB/Swiss-Prot;Acc:Q9LRR4]
AT3G14590	3	4904270	4908067	3798	*	10	13	14	10	2	13	1	1	2	-2.04769	16.4332	5.03945e-05	Neg.Binomial.W	0.000245358	0.00272073	0.000351062	-0.00236967	NTMC2TYPE6.2	Calcium-dependent lipid-binding (CaLB domain) family protein [Source:UniProtKB/TrEMBL;Acc:B3H4I1]
AT3G15120	3	5088093	5095965	7873	*	13	6	11	10	5	13	1	0	4	-1.38629	4.12739	0.0421943	Neg.Binomial.W	0.0435356	0.00122783	0.000211694	-0.00101613		P-loop containing nucleoside triphosphate hydrolases superfamily protein [Source:UniProtKB/TrEMBL;Acc:Q9LIM2]
AT3G15340	3	5159698	5162945	3248	*	8	9	8	8	3	9	2	4	0	-1.04145	12.8558	0.00891049	QuasiPoisson	0.0142411	0.00230911	0.000615764	-0.00169335	PPI2	PPI2 [Source:UniProtKB/TrEMBL;Acc:A0A178VC28]
AT3G15730	3	5330194	5333745	3552	*	9	8	9	9	3	11	3	1	2	-1.40691	8.80665	0.00300135	Neg.Binomial.W	0.00675737	0.00229917	0.000563063	-0.00173611	PLDALPHA1	Phospholipase D alpha 1 [Source:UniProtKB/Swiss-Prot;Acc:Q38882]
AT3G15920	3	5383595	5390219	6625	*	17	10	11	10	3	15	4	1	0	-1.50408	12.8144	0.00897957	QuasiPoisson	0.0142542	0.00166038	0.000251572	-0.00140881	EREX	PX domain-containing protein EREX [Source:UniProtKB/Swiss-Prot;Acc:Q9LSB9]
AT3G16000	3	5430758	5433851	3094	*	8	13	12	14	2	17	1	5	1	-1.5506	10.839	0.000993855	Neg.Binomial	0.00281677	0.00355527	0.000754148	-0.00280112	MFP1	MAR-binding filament-like protein 1 [Source:UniProtKB/Swiss-Prot;Acc:Q9LW85]
AT3G16200	3	5491398	5493681	2284	*	8	11	10	9	1	8	4	1	2	-1.21109	5.24599	0.0219975	Neg.Binomial.W	0.0269011	0.00342966	0.0010216	-0.00240806		DNA-directed RNA polymerase subunit beta [Source:UniProtKB/TrEMBL;Acc:Q9LU25]
AT3G16590	3	5649932	5651056	1125	*	13	25	22	35	1	36	8	4	3	-1.4816	6.84797	0.00887418	Neg.Binomial	0.0142411	0.0195556	0.00444444	-0.0151111		Putative F-box protein At3g16590 [Source:UniProtKB/Swiss-Prot;Acc:Q9LUS5]
AT3G16785	3	5710889	5719192	8304	*	6	8	8	12	0	11	2	0	2	-1.29277	5.25909	0.0218325	Neg.Binomial.W	0.0268257	0.000903179	0.000160565	-0.000742614	PLDP1	Phospholipase [Source:UniProtKB/TrEMBL;Acc:A0A1I9LQ40]
AT3G16940	3	5781418	5786310	4893	*	6	7	9	10	2	9	1	1	0	-1.58924	46.4728	9.29004e-12	Neg.Binomial.W	1.85563e-10	0.00146468	0.000136249	-0.00132843		calmodulin binding;transcription regulators [Source:TAIR;Acc:AT3G16940]
AT3G17570	3	6009407	6010562	1156	*	14	8	16	5	1	16	0	4	3	-1.19392	6.40803	0.0113605	Neg.Binomial	0.016825	0.00865052	0.00201845	-0.00663206		Putative F-box/kelch-repeat protein At3g17570 [Source:UniProtKB/Swiss-Prot;Acc:Q9LUP1]
AT3G17840	3	6105908	6108737	2830	*	3	7	11	5	6	10	0	0	2	-1.56862	10.6718	0.00108778	Neg.Binomial.W	0.0030156	0.0024735	0.000235571	-0.00223793	RLK902	Probable inactive receptor kinase RLK902 [Source:UniProtKB/Swiss-Prot;Acc:Q9LVI6]
AT3G17940	3	6143414	6145374	1961	*	7	7	9	6	5	9	1	0	1	-1.58924	61.7975	0.000101914	QuasiPoisson	0.000451086	0.0036546	0.000339963	-0.00331464		Aldose 1-epimerase [Source:UniProtKB/TrEMBL;Acc:Q9LVH6]
AT3G18090	3	6194509	6200424	5916	*	16	7	12	13	1	16	3	3	3	-1.28402	5.6416	0.0175392	Neg.Binomial.W	0.0229246	0.00183119	0.000507099	-0.00132409	NRPD2B	nuclear RNA polymerase D2B [Source:TAIR;Acc:AT3G18090]
AT3G18110	3	6204429	6209801	5373	*	11	9	10	8	6	12	2	0	1	-1.64223	49.1445	0.000209626	QuasiPoisson	0.000816492	0.00173708	0.000186116	-0.00155096	EMB1270	Pentatricopeptide repeat-containing protein At3g18110, chloroplastic [Source:UniProtKB/Swiss-Prot;Acc:Q5G1S8]
AT3G18230	3	6251315	6254221	2907	*	6	9	9	9	1	10	1	2	2	-1.4816	9.98232	0.0015805	Neg.Binomial.W	0.00404076	0.00252265	0.000573329	-0.00194932		At3g18230 [Source:UniProtKB/TrEMBL;Acc:Q9LJQ7]
AT3G18350	3	6296677	6300673	3997	*	13	8	14	9	5	15	3	3	0	-1.35812	17.3155	3.16594e-05	Neg.Binomial.W	0.000167773	0.00266867	0.000500375	-0.00216829		Heat-inducible transcription repressor (DUF639) [Source:UniProtKB/TrEMBL;Acc:Q9LS55]
AT3G18370	3	6305444	6310684	5241	*	19	17	22	19	8	23	1	0	2	-2.25129	10.838	0.000994366	Neg.Binomial.W	0.00281677	0.00343446	0.000190803	-0.00324366	SYTF	AT3g18370/MYF24_8 [Source:UniProtKB/TrEMBL;Acc:Q93ZM0]
AT3G18440	3	6328027	6330816	2790	*	9	10	8	6	0	9	0	2	1	-1.38629	8.0918	0.00444661	Neg.Binomial.W	0.00872521	0.00250896	0.000358423	-0.00215054	ALMT9	Aluminum-activated malate transporter 9 [Source:UniProtKB/Swiss-Prot;Acc:Q9LS46]
AT3G19050	3	6577724	6590253	12530	*	5	14	11	12	3	11	4	2	4	-1.02962	4.70707	0.0300388	Neg.Binomial.W	0.0334289	0.000744879	0.000266028	-0.000478851	KIN12D	POK2 [Source:UniProtKB/TrEMBL;Acc:A0A178VJB1]
AT3G19180	3	6632637	6637292	4656	*	10	3	14	15	1	13	1	0	2	-1.64223	6.81597	0.00903464	Neg.Binomial.W	0.0142542	0.00200458	0.000214777	-0.00178981	CDP1	Plastid division protein CDP1, chloroplastic [Source:UniProtKB/Swiss-Prot;Acc:Q8VY16]
AT3G19670	3	6827986	6837505	9520	*	8	10	8	6	6	10	1	3	0	-1.34993	29.0855	0.00101598	QuasiPoisson	0.00284694	0.000840336	0.000140056	-0.00070028	PRP40B	Pre-mRNA-processing protein 40B [Source:UniProtKB/Swiss-Prot;Acc:F4JCC1]
AT3G19870	3	6907053	6911246	4194	*	12	6	8	9	3	11	4	1	3	-1.11923	36.4962	1.52962e-09	Neg.Binomial.W	2.29149e-08	0.00194723	0.000635829	-0.0013114		AP-5 complex subunit beta-like protein [Source:UniProtKB/TrEMBL;Acc:Q9LT22]
AT3G20090	3	7015796	7018651	2856	*	2	11	12	8	1	8	3	0	2	-1.09861	5.75733	0.01642	Neg.Binomial	0.0217907	0.00245098	0.000583567	-0.00186741	CYP705A18	Cytochrome P450, family 705, subfamily A, polypeptide 18 [Source:UniProtKB/TrEMBL;Acc:Q9LJY9]
AT3G20350	3	7096310	7099798	3489	*	18	12	17	15	5	16	1	1	0	-2.18605	83.4777	6.44375e-20	Neg.Binomial.W	4.18307e-18	0.00396484	0.000191077	-0.00377377		Actin cytoskeleton-regulatory complex pan-like protein [Source:UniProtKB/TrEMBL;Acc:B7ZWR9]
AT3G20660	3	7225037	7228797	3761	*	13	6	12	10	5	14	3	4	3	-1.09861	7.50727	0.00614505	Neg.Binomial.W	0.0109607	0.00265887	0.000886289	-0.00177258	2021-10-04	Organic cation/carnitine transporter 4 [Source:UniProtKB/Swiss-Prot;Acc:Q9LHQ6]
AT3G20730	3	7246896	7248878	1983	*	8	8	9	7	4	9	0	2	3	-1.15924	36.9204	1.23051e-09	Neg.Binomial	1.91713e-08	0.00378215	0.000840477	-0.00294167	PCMP-E94	Pentatricopeptide repeat-containing protein At3g20730 [Source:UniProtKB/Swiss-Prot;Acc:Q9LT48]
AT3G20935	3	7334179	7336013	1835	*	12	12	10	10	10	11	4	4	1	-1.28402	6.37313	0.0115861	Neg.Binomial.W	0.0171263	0.00590372	0.00163488	-0.00426885	CYP705A28	Cytochrome P450, family 705, subfamily A, polypeptide 28 [Source:UniProtKB/TrEMBL;Acc:F4IWB9]
AT3G21480	3	7567565	7572202	4638	*	8	9	9	9	4	13	3	1	1	-1.64866	74.031	7.6898e-18	Neg.Binomial	3.74397e-16	0.00186862	0.00035935	-0.00150927		At3g21480 protein [Source:UniProtKB/TrEMBL;Acc:Q9LVF7]
AT3G22580	3	8002762	8003145	384	*	21	11	12	7	1	21	1	8	3	-1.11241	3.9022	0.0482228	Neg.Binomial	0.0484717	0.031684	0.0104167	-0.0212674		Bifunctional inhibitor/lipid-transfer protein/seed storage 2S albumin superfamily protein [Source:UniProtKB/TrEMBL;Acc:Q9LJ88]
AT3G22690	3	8021229	8024594	3366	*	16	8	10	16	4	18	0	0	0	-2.56495	24.7766	6.43728e-07	Neg.Binomial.W	5.83098e-06	0.00356506	0	-0.00356506		LOW protein: PPR containing-like protein [Source:UniProtKB/TrEMBL;Acc:F4J1L5]
AT3G22790	3	8052219	8058782	6564	*	14	18	13	16	11	20	2	3	2	-1.88273	153.103	3.63761e-35	Neg.Binomial.W	8.72063e-33	0.00233597	0.000355474	-0.0019805	NET1A	Protein NETWORKED 1A [Source:UniProtKB/Swiss-Prot;Acc:Q9LUI2]
AT3G22940	3	8131468	8132706	1239	*	22	10	14	16	0	25	7	2	2	-1.20039	5.52289	0.0187692	Neg.Binomial	0.0240347	0.011703	0.00295938	-0.00874361		Putative F-box protein At3g22940 [Source:UniProtKB/Swiss-Prot;Acc:Q9LIK3]
AT3G23070	3	8203393	8207419	4027	*	11	8	9	13	2	11	3	1	3	-1.34993	7.20496	0.00727025	Neg.Binomial.W	0.0123928	0.00223491	0.000579422	-0.00165549	CFM3A	CRM-domain containing factor CFM3A, chloroplastic/mitochondrial [Source:UniProtKB/Swiss-Prot;Acc:F4J2U9]
AT3G23150	3	8254559	8257888	3330	*	14	9	13	11	4	11	1	1	3	-1.82455	27.4373	1.62267e-07	Neg.Binomial.W	1.60008e-06	0.0031031	0.000500501	-0.0026026	ETR2	Ethylene receptor 2 [Source:UniProtKB/Swiss-Prot;Acc:Q0WPQ2]
AT3G23410	3	8382672	8386181	3510	*	8	7	13	7	4	13	2	2	4	-1.17865	6.98782	0.00820664	Neg.Binomial.W	0.0134235	0.00246914	0.000759734	-0.0017094	FAO3	Long-chain-alcohol oxidase FAO3 [Source:UniProtKB/Swiss-Prot;Acc:Q9LW56]
AT3G23590	3	8467398	8473627	6230	*	14	11	13	17	3	14	2	4	1	-1.63761	7.55246	0.00599281	Neg.Binomial.W	0.0108316	0.00192616	0.000374532	-0.00155163	MED33A	Mediator of RNA polymerase II transcription subunit 33A [Source:UniProtKB/Swiss-Prot;Acc:Q9LUG9]
AT3G24020	3	8678678	8679656	979	*	5	9	13	13	0	12	3	0	1	-1.42139	4.14527	0.0417509	Neg.Binomial.W	0.0432499	0.00885257	0.00136193	-0.00749064	DIR16	Dirigent protein [Source:UniProtKB/TrEMBL;Acc:A0A178V7A9]
AT3G26100	3	9536859	9540453	3595	*	10	11	9	10	2	10	0	0	3	-1.57554	4.96098	0.0259255	Neg.Binomial.W	0.0298315	0.00241076	0.000278164	-0.00213259		Regulator of chromosome condensation (RCC1) family protein [Source:UniProtKB/TrEMBL;Acc:Q9LU80]
AT3G26125	3	9551812	9553602	1791	*	23	16	13	20	5	18	5	2	2	-1.66351	7.82255	0.00515982	Neg.Binomial.W	0.00970894	0.0088405	0.00167504	-0.00716546	CYP86C2	Cytochrome P-450-like protein [Source:UniProtKB/TrEMBL;Acc:Q9LTN1]
AT3G26130	3	9551789	9555667	3879	*	25	17	13	23	5	18	6	2	2	-1.61939	5.10527	0.0238532	Neg.Binomial.W	0.0284715	0.00433961	0.000859328	-0.00348028		Cellulase (Glycosyl hydrolase family 5) protein [Source:UniProtKB/TrEMBL;Acc:Q9LTN0]
AT3G27325	3	10095015	10102423	7409	*	7	7	10	5	4	9	0	2	2	-1.23214	20.267	6.73524e-06	Neg.Binomial.W	4.52306e-05	0.000944797	0.000179961	-0.000764836		Hydrolases, acting on ester bond [Source:UniProtKB/TrEMBL;Acc:F4IWG2]
AT3G28750	3	10791499	10792846	1348	*	10	9	12	10	0	13	2	0	1	-1.60944	8.32183	0.00391714	Neg.Binomial.W	0.00809903	0.00667656	0.00074184	-0.00593472		Uncharacterized protein At3g28750/T19N8_4 [Source:UniProtKB/TrEMBL;Acc:Q9LHA0]
AT3G28780	3	10805857	10808461	2605	*	36	43	45	35	3	71	14	1	4	-1.81345	8.20427	0.00417919	Neg.Binomial	0.00850022	0.0149072	0.00243122	-0.012476		Transmembrane protein, putative (DUF1216) [Source:UniProtKB/TrEMBL;Acc:F4J0E6]
AT3G28860	3	10870005	10877578	7574	*	11	8	13	11	1	15	2	1	3	-1.59263	7.42289	0.00643992	Neg.Binomial.W	0.0112989	0.0012983	0.000264061	-0.00103424	ABCB19	ABC transporter B family member 19 [Source:UniProtKB/Swiss-Prot;Acc:Q9LJX0]
AT3G29720	3	11549418	11551369	1952	*	31	12	22	20	8	27	7	6	6	-1.14991	6.20487	0.0127399	Neg.Binomial.W	0.0182434	0.0102459	0.00324454	-0.00700137		HXXXD-type acyl-transferase family protein [Source:UniProtKB/TrEMBL;Acc:F4J485]
AT3G29791	3	11695756	11696771	1016	*	11	4	17	11	1	20	4	1	5	-1.16315	4.33486	0.0373394	Neg.Binomial	0.0392931	0.0104987	0.00328084	-0.00721785		unknown protein; Ha. [Source:TAIR;Acc:AT3G29791]
AT3G30842	3	12593810	12600432	6623	*	37	31	25	31	3	30	13	4	3	-1.36737	7.97358	0.00474649	Neg.Binomial	0.0091962	0.00395088	0.00100659	-0.00294429	ABCG38	ABC transporter G family member 38 [Source:UniProtKB/Swiss-Prot;Acc:Q7PC85]
AT3G41762	3	14195447	14196865	1419	*	4	0	1	2	0	0	9	9	5	1.38629	17.6343	0.00403899	QuasiPoisson	0.00825819	0.000822175	0.00540287	0.00458069		unknown protein. [Source:TAIR;Acc:AT3G41762]
AT3G43210	3	15190786	15196215	5430	*	8	5	9	12	0	9	0	2	0	-1.58924	8.19696	0.00419606	Neg.Binomial.W	0.00851231	0.00131983	0.000122775	-0.00119705	KIN7B	Kinesin-like protein KIN-7B [Source:UniProtKB/Swiss-Prot;Acc:Q8LNZ2]
AT3G43420	3	15345315	15345679	365	*	7	9	5	8	1	12	1	0	4	-1.09861	6.16549	0.0420225	QuasiPoisson	0.0434159	0.0191781	0.00456621	-0.0146119		unknown protein; Ha. [Source:TAIR;Acc:AT3G43420]
AT3G44050	3	15818511	15825111	6601	*	9	9	8	7	4	9	2	0	1	-1.46634	7.72826	0.00543631	Neg.Binomial.W	0.0101313	0.00116144	0.000151492	-0.00100995	KIN12E	Kinesin-like protein KIN-12E [Source:UniProtKB/Swiss-Prot;Acc:F4J1U4]
AT3G44070	3	15828153	15829823	1671	*	10	12	17	12	14	14	2	0	2	-1.80359	38.6314	5.11881e-10	Neg.Binomial.W	8.48416e-09	0.00787951	0.000797925	-0.00708159		Glycosyl hydrolase family 35 protein [Source:UniProtKB/TrEMBL;Acc:Q9LXQ5]
AT3G44400	3	16044662	16049803	5142	*	10	14	6	21	6	16	5	3	4	-1.11241	5.31552	0.0211363	Neg.Binomial.W	0.0261352	0.00236614	0.000777907	-0.00158823		Disease resistance protein (TIR-NBS-LRR class) family [Source:UniProtKB/TrEMBL;Acc:Q9M285]
AT3G44670	3	16216806	16221722	4917	*	14	9	15	13	1	13	4	1	2	-1.53533	5.29766	0.0213542	Neg.Binomial.W	0.026321	0.00220324	0.000474544	-0.0017287		Disease resistance protein (TIR-NBS-LRR class) family [Source:UniProtKB/TrEMBL;Acc:F4J361]
AT3G44900	3	16388724	16391582	2859	*	10	14	5	15	11	6	5	1	1	-1.47182	4.38615	0.036232	Neg.Binomial.W	0.038401	0.00355602	0.000816136	-0.00273989	CHX4	Cation/H(+) antiporter 4 [Source:UniProtKB/Swiss-Prot;Acc:Q9FYC1]
AT3G44950	3	16421045	16421286	242	*	12	16	15	11	0	12	3	3	2	-1.18562	5.99801	0.014322	Neg.Binomial.W	0.0198168	0.0454545	0.0110193	-0.0344353		Glycine-rich protein [Source:UniProtKB/TrEMBL;Acc:Q9LXI0]
AT3G45200	3	16548828	16549730	903	*	35	22	28	26	4	48	0	7	6	-1.66416	11.8074	0.000589948	Neg.Binomial	0.00182488	0.0300849	0.00479882	-0.0252861		Uncharacterized protein T14D3.140 [Source:UniProtKB/TrEMBL;Acc:Q9M1T9]
AT3G45440	3	16664611	16667747	3137	*	11	4	8	11	0	10	2	1	0	-1.42712	6.99503	0.00817362	Neg.Binomial.W	0.0134047	0.00233769	0.000318776	-0.00201891		Concanavalin A-like lectin protein kinase family protein [Source:UniProtKB/TrEMBL;Acc:A0A1I9LTM6]
AT3G45480	3	16683204	16684592	1389	*	6	15	7	13	0	19	0	2	4	-1.29928	5.91594	0.0150045	Neg.Binomial	0.0203988	0.00719942	0.00143988	-0.00575954		RBR-type E3 ubiquitin transferase [Source:UniProtKB/TrEMBL;Acc:F4J5L3]
AT3G45490	3	16686962	16687893	932	*	13	8	11	14	0	13	1	2	0	-1.68948	8.0028	0.0046705	Neg.Binomial.W	0.00908236	0.0105508	0.00107296	-0.00947783		Reverse transcriptase-like protein [Source:UniProtKB/TrEMBL;Acc:Q9M1F8]
AT3G45750	3	16793515	16798000	4486	*	8	11	9	15	1	11	2	0	2	-1.47182	5.94485	0.0147603	Neg.Binomial.W	0.0202792	0.00204339	0.000297221	-0.00174617		Nucleotidyltransferase family protein [Source:UniProtKB/TrEMBL;Acc:Q7Y216]
AT3G45830	3	16840652	16845580	4929	*	20	17	19	24	10	21	3	4	3	-1.7138	47.4814	0.000233276	QuasiPoisson	0.000869485	0.0037533	0.00067627	-0.00307703		DNA-binding protein-like [Source:UniProtKB/TrEMBL;Acc:Q9LZU7]
AT3G46590	3	17152460	17156240	3781	*	11	4	7	10	0	15	3	0	1	-1.33123	6.7143	0.00956427	Neg.Binomial	0.0148221	0.00207176	0.00035264	-0.00171912	TRP2	Telomere repeat-binding protein 2 [Source:UniProtKB/Swiss-Prot;Acc:Q9SNB9]
AT3G46790	3	17231681	17234045	2365	*	10	9	10	10	4	12	1	1	2	-1.92789	73.1067	1.22824e-17	Neg.Binomial.W	5.31556e-16	0.00387597	0.000563777	-0.00331219	CRR2	Pentatricopeptide repeat-containing protein At3g46790, chloroplastic [Source:UniProtKB/Swiss-Prot;Acc:Q9STF3]
AT3G46830	3	17246228	17248823	2596	*	7	9	7	13	0	8	2	2	1	-1.13943	6.85314	0.00884855	Neg.Binomial.W	0.0142411	0.00282486	0.000642013	-0.00218285	RABA2C	Ras-related protein RABA2c [Source:UniProtKB/Swiss-Prot;Acc:Q96283]
AT3G46840	3	17251011	17254113	3103	*	78	22	66	46	3	76	13	20	10	-1.21898	5.0317	0.0248875	Neg.Binomial	0.0291234	0.01563	0.00461919	-0.0110108	SBT4.5	Subtilisin-like protease SBT4.5 [Source:UniProtKB/Swiss-Prot;Acc:F4JA91]
AT3G46960	3	17290873	17298222	7350	*	8	5	9	14	0	9	0	0	1	-1.85238	18.2147	1.97348e-05	Neg.Binomial.W	0.000115589	0.00102041	4.53515e-05	-0.000975057	SKI2	DExH-box ATP-dependent RNA helicase DExH11 [Source:UniProtKB/Swiss-Prot;Acc:F4JAA5]
AT3G47130	3	17353714	17355086	1373	*	27	6	19	19	0	21	4	6	1	-1.25276	5.13583	0.0234369	Neg.Binomial	0.0282184	0.0111678	0.00267055	-0.00849721		F-box associated ubiquitination effector family protein [Source:UniProtKB/TrEMBL;Acc:Q9SD60]
AT3G47420	3	17472297	17475274	2978	*	32	23	32	30	0	43	10	1	2	-1.64625	7.12884	0.00758539	Neg.Binomial	0.0126531	0.00895456	0.00145512	-0.00749944	ATPS3	Putative glycerol-3-phosphate transporter 1 [Source:UniProtKB/Swiss-Prot;Acc:Q9C5L3]
AT3G47890	3	17666927	17673928	7002	*	16	19	9	16	7	15	2	6	3	-1.31568	7.19573	0.00730774	Neg.Binomial.W	0.0124295	0.00195182	0.00052366	-0.00142816		Ubiquitin carboxyl-terminal hydrolase-related protein [Source:UniProtKB/TrEMBL;Acc:F4JCR1]
AT3G48110	3	17762970	17771146	8177	*	11	10	8	13	4	12	2	0	0	-1.8563	69.3265	8.3441e-17	Neg.Binomial	2.82611e-15	0.00118218	8.15295e-05	-0.00110065	EDD1	Glycine--tRNA ligase, chloroplastic/mitochondrial 2 [Source:UniProtKB/Swiss-Prot;Acc:Q8L785]
AT3G48187	3	17797628	17800168	2541	*	9	5	8	10	0	11	1	1	1	-1.40691	12.8176	0.000343367	Neg.Binomial.W	0.00118881	0.00282041	0.000393546	-0.00242687		Serine/Threonine-kinase ATM [Source:UniProtKB/TrEMBL;Acc:A0A1I9LTU3]
AT3G48220	3	17852284	17853557	1274	*	10	11	5	15	6	13	3	1	1	-1.79176	11.4056	0.000732237	Neg.Binomial.W	0.0021939	0.00784929	0.00130822	-0.00654108		F-box protein [Source:UniProtKB/TrEMBL;Acc:Q9STR6]
AT3G48430	3	17935256	17940792	5537	*	14	9	13	10	5	15	2	1	1	-2.11021	20.7802	5.15133e-06	Neg.Binomial.W	3.61521e-05	0.00198664	0.000240804	-0.00174583	REF6	Lysine-specific demethylase REF6 [Source:UniProtKB/Swiss-Prot;Acc:Q9STM3]
AT3G49350	3	18296990	18300189	3200	*	9	10	7	9	0	10	3	2	1	-1.04145	5.91977	0.014972	Neg.Binomial.W	0.0203901	0.00234375	0.000625	-0.00171875		At3g49350 [Source:UniProtKB/TrEMBL;Acc:Q4V3B4]
AT3G49500	3	18348974	18353673	4700	*	9	8	8	13	2	10	2	0	1	-1.54045	8.3219	0.00391698	Neg.Binomial.W	0.00809903	0.00177305	0.000212766	-0.00156028	RDR6	RNA-dependent RNA polymerase 6 [Source:UniProtKB/Swiss-Prot;Acc:Q9SG02]
AT3G49650	3	18404842	18409784	4943	*	12	10	13	12	0	16	0	4	1	-1.46152	9.19572	0.00242582	Neg.Binomial	0.00567482	0.00212422	0.000337177	-0.00178704	KIN8B	Kinesin-like protein KIN-8B [Source:UniProtKB/Swiss-Prot;Acc:Q9SCJ4]
AT3G49730	3	18445546	18450181	4636	*	12	9	8	10	4	12	3	2	1	-1.52243	55.0396	1.18128e-13	Neg.Binomial	2.78853e-12	0.00197728	0.000431406	-0.00154587		Pentatricopeptide repeat-containing protein At3g49730 [Source:UniProtKB/Swiss-Prot;Acc:P0C8A0]
AT3G50110	3	18580609	18584813	4205	*	13	2	12	10	0	13	3	0	0	-1.54045	6.78707	0.00918203	Neg.Binomial	0.014421	0.00198177	0.000237812	-0.00174396	PTEN2B	Phosphatidylinositol 3,4,5-trisphosphate 3-phosphatase and protein-tyrosine-phosphatase PTEN2B [Source:UniProtKB/Swiss-Prot;Acc:Q8H106]
AT3G50370	3	18675998	18684377	8380	*	20	12	20	20	3	18	8	3	4	-1.1314	8.77939	0.00304653	Neg.Binomial	0.00680706	0.00184964	0.000596659	-0.00125298		unknown protein; FUNCTIONS IN: molecular_function unknown; INVOLVED IN: biological_process unknown; LOCATED IN: cellular_component unknown; EXPRESSED IN: 26 plant structures; EXPRESSED DURING: 15 growth stages; Ha. [Source:TAIR;Acc:AT3G50370]
AT3G50590	3	18770872	18779502	8631	*	16	10	17	20	5	18	2	2	2	-1.96944	19.5926	9.58375e-06	Neg.Binomial.W	5.99817e-05	0.00166068	0.000231723	-0.00142896		Transducin/WD40 repeat-like superfamily protein [Source:UniProtKB/TrEMBL;Acc:F4J0P2]
AT3G50670	3	18826160	18829684	3525	*	9	7	8	7	5	9	1	1	1	-2.0149	20.3364	6.49545e-06	Neg.Binomial.W	4.42465e-05	0.00212766	0.000283688	-0.00184397	RNU1	U1SNRNP [Source:UniProtKB/TrEMBL;Acc:A0A178VDW4]
AT3G51120	3	18986026	18992074	6049	*	15	13	7	13	1	14	2	1	6	-1.25276	6.29813	0.0120865	Neg.Binomial	0.0175989	0.00173582	0.00049595	-0.00123987		DNA binding;zinc ion binding;nucleic acid binding;nucleic acid binding [Source:TAIR;Acc:AT3G51120]
AT3G51620	3	19143334	19148244	4911	*	7	4	11	8	3	11	2	3	2	-1.14513	6.75331	0.00935737	Neg.Binomial.W	0.0146301	0.00149325	0.000475124	-0.00101812		PAP/OAS1 substrate-binding domain superfamily [Source:UniProtKB/TrEMBL;Acc:F4J4G2]
AT3G51630	3	19148871	19152193	3323	*	11	8	10	12	0	12	1	2	0	-1.59263	8.28871	0.00398924	Neg.Binomial.W	0.00819616	0.00265824	0.000300933	-0.00235731	WNK5	Probable serine/threonine-protein kinase WNK5 [Source:UniProtKB/Swiss-Prot;Acc:Q9SCU5]
AT3G52250	3	19376138	19383369	7232	*	5	6	10	12	1	12	4	2	0	-1.06087	6.49356	0.0108266	Neg.Binomial	0.016219	0.0010601	0.000276549	-0.000783555		Duplicated homeodomain-like superfamily protein [Source:UniProtKB/TrEMBL;Acc:F4J6V1]
AT3G52526	3	19484338	19487228	2891	*	6	8	4	10	3	13	0	2	1	-1.42712	7.73706	0.00540987	Neg.Binomial.W	0.0101111	0.00253661	0.000345901	-0.00219071		Phosphoglucan phosphatase [Source:UniProtKB/TrEMBL;Acc:A0A1I9LS57]
AT3G54140	3	20045603	20048745	3143	*	23	51	30	61	3	42	16	9	9	-1.1276	5.39114	0.0202393	Neg.Binomial	0.0253479	0.0111359	0.0036059	-0.00752996	NPF8.1	Protein NRT1/ PTR FAMILY 8.1 [Source:UniProtKB/Swiss-Prot;Acc:Q9M390]
AT3G54280	3	20091852	20104257	12406	*	10	8	8	9	2	10	3	3	0	-1.07992	11.269	0.012135	QuasiPoisson	0.0176365	0.000631415	0.000161212	-0.000470203	RGD3	ROOT GROWTH DEFECTIVE 3 [Source:UniProtKB/TrEMBL;Acc:F4JCU6]
AT3G55450	3	20557644	20560235	2592	*	7	6	8	10	2	10	0	1	0	-1.81238	23.5627	0.00184752	QuasiPoisson	0.0045835	0.00276492	0.000128601	-0.00263632	PBL1	PBS1-like 1 [Source:UniProtKB/TrEMBL;Acc:F4IWV6]
AT3G55760	3	20700314	20703130	2817	*	9	6	13	10	8	13	0	2	0	-1.8718	37.3609	0.000485144	QuasiPoisson	0.0015468	0.00349071	0.000236658	-0.00325405		At3g55760 [Source:UniProtKB/TrEMBL;Acc:Q5EAH9]
AT3G56150	3	20833410	20837275	3866	*	9	8	10	11	1	12	4	0	1	-1.27046	9.39359	0.0181976	QuasiPoisson	0.0235873	0.00219865	0.000431109	-0.00176755	TIF3C1	Eukaryotic translation initiation factor 3 subunit C [Source:UniProtKB/Swiss-Prot;Acc:O49160]
AT3G56410	3	20916172	20921338	5167	*	17	20	16	17	14	20	3	2	0	-1.92789	32.4031	1.25284e-08	Neg.Binomial.W	1.47874e-07	0.00335462	0.00032256	-0.00303206		Uncharacterized protein T5P19_60 [Source:UniProtKB/TrEMBL;Acc:Q9LXZ9]
AT3G56690	3	20993649	20998695	5047	*	7	10	9	9	0	8	1	0	1	-1.58924	40.5069	1.95922e-10	Neg.Binomial.W	3.39163e-09	0.00141999	0.000132092	-0.00128789	CIP111	Calmodulin-interacting protein 111 [Source:UniProtKB/Swiss-Prot;Acc:Q9LET7]
AT3G57300	3	21199150	21207893	8744	*	10	7	5	9	0	12	2	1	0	-1.40691	7.16935	0.00741595	Neg.Binomial.W	0.0125304	0.00081961	0.000114364	-0.000705246	INO80	DNA helicase INO80-like protein [Source:UniProtKB/TrEMBL;Acc:F4J277]
AT3G57410	3	21243136	21251159	8024	*	11	11	10	12	1	10	0	1	0	-2.03143	35.2875	2.84446e-09	Neg.Binomial.W	4.0288e-08	0.00114241	4.1542e-05	-0.00110086	VLN3	Villin-3 [Source:UniProtKB/Swiss-Prot;Acc:O81645]
AT3G57880	3	21430922	21434648	3727	*	11	9	12	12	3	13	2	1	1	-2.0149	18.3252	1.86224e-05	Neg.Binomial.W	0.00011074	0.00268312	0.00035775	-0.00232537		Anthranilate phosphoribosyltransferase-like protein [Source:UniProtKB/TrEMBL;Acc:Q9M2R0]
AT3G58510	3	21639978	21643795	3818	*	7	7	10	10	2	12	1	0	1	-1.6864	13.3871	0.00025336	Neg.Binomial.W	0.000922279	0.00209534	0.000174611	-0.00192073	RH11	DEAD-box ATP-dependent RNA helicase 11 [Source:UniProtKB/Swiss-Prot;Acc:Q8LA13]
AT3G58940	3	21780785	21783676	2892	*	13	9	14	12	4	10	1	0	1	-1.91692	15.2631	9.3525e-05	Neg.Binomial.W	0.000421133	0.00357308	0.000230521	-0.00334255		F-box/LRR-repeat protein At3g58940 [Source:UniProtKB/Swiss-Prot;Acc:Q9LXQ8]
AT3G59420	3	21959646	21963180	3535	*	14	8	9	12	3	9	3	2	1	-1.52243	9.77559	0.00176844	Neg.Binomial.W	0.00442156	0.00259312	0.000565771	-0.00202735	ACR4	Serine/threonine-protein kinase-like protein ACR4 [Source:UniProtKB/Swiss-Prot;Acc:Q9LX29]
AT3G60240	3	22261648	22268496	6849	*	20	20	17	20	3	27	1	3	8	-1.49478	10.5229	0.00117903	Neg.Binomial	0.00321142	0.00260379	0.000584027	-0.00201976	EIF4G	Eukaryotic translation initiation factor 4G [Source:UniProtKB/Swiss-Prot;Acc:Q76E23]
AT3G60350	3	22306488	22311244	4757	*	10	9	12	8	3	10	4	0	1	-1.28785	8.73323	0.00312462	Neg.Binomial.W	0.00690827	0.00182188	0.000350361	-0.00147152	ARABIDILLO-2	Protein ARABIDILLO 2 [Source:UniProtKB/Swiss-Prot;Acc:Q9M224]
AT3G60380	3	22316771	22319628	2858	*	10	12	13	10	9	12	5	3	1	-1.29928	6.1729	0.0129722	Neg.Binomial.W	0.0184339	0.00384885	0.00104969	-0.00279916		Cotton fiber protein [Source:UniProtKB/TrEMBL;Acc:Q9M221]
AT3G60961	3	22541319	22552529	11211	*	15	15	8	20	2	9	4	2	4	-1.23837	4.51857	0.0335289	Neg.Binomial.W	0.0359271	0.00102578	0.000297327	-0.000728451		P-loop containing nucleoside triphosphate hydrolases superfamily protein [Source:UniProtKB/TrEMBL;Acc:B3H4S0]
AT3G60970	3	22557282	22561716	4435	*	58	45	30	44	4	60	11	11	14	-1.20813	7.43795	0.00638625	Neg.Binomial	0.0112554	0.00905675	0.00270575	-0.006351	ABCC15	Putative ABC transporter C family member 15 [Source:UniProtKB/Swiss-Prot;Acc:Q7FB56]
AT3G61530	3	22771405	22773790	2386	*	2	0	1	0	6	1	9	10	9	1.35455	15.2266	0.00588273	QuasiPoisson	0.0106698	0.000698519	0.00391171	0.00321319	KPHMT2	3-methyl-2-oxobutanoate hydroxymethyltransferase 2, mitochondrial [Source:UniProtKB/Swiss-Prot;Acc:Q9M315]
AT3G62300	3	23054004	23057283	3280	*	10	6	8	10	0	10	1	2	1	-1.27297	9.51337	0.0020398	Neg.Binomial.W	0.00496564	0.00223577	0.000406504	-0.00182927	DUF7	DOMAIN OF UNKNOWN FUNCTION 724 7 [Source:TAIR;Acc:AT3G62300]
AT3G62900	3	23248129	23255297	7169	*	10	9	7	10	3	15	3	0	0	-1.60944	4.53499	0.0332087	Neg.Binomial.W	0.0357572	0.00125541	0.000139489	-0.00111592		CW-type Zinc Finger [Source:UniProtKB/TrEMBL;Acc:F4IZK5]
AT3G63070	3	23302365	23309658	7294	*	13	5	7	8	1	12	4	1	0	-1.17865	6.0073	0.044044	QuasiPoisson	0.0452045	0.00105109	0.000228498	-0.000822594	HULK3	Protein HUA2-LIKE 3 [Source:UniProtKB/Swiss-Prot;Acc:F4IZM8]
AT3G63220	3	23357328	23359291	1964	*	8	8	14	9	1	11	1	0	0	-1.96361	17.2482	0.00427854	QuasiPoisson	0.00852865	0.0043279	0.000169722	-0.00415818	SKIP30	F-box/kelch-repeat protein SKIP30 [Source:UniProtKB/Swiss-Prot;Acc:Q9M1W7]
AT3G63460	3	23430623	23437374	6752	*	11	4	7	11	2	10	2	3	2	-1.16761	6.00536	0.0142625	Neg.Binomial.W	0.0197695	0.00111078	0.000345577	-0.000765205	SEC31B	Protein transport protein SEC31 homolog B [Source:UniProtKB/Swiss-Prot;Acc:Q8L611]
AT3G63500	3	23446230	23450284	4055	*	12	5	9	8	2	11	1	2	1	-1.77071	12.6734	0.000370899	Neg.Binomial.W	0.00126724	0.00193177	0.000328812	-0.00160296	OBE4	Protein OBERON 4 [Source:UniProtKB/Swiss-Prot;Acc:Q84TI3]
AT4G00060	4	21351	29064	7714	*	14	14	11	11	2	16	0	1	2	-1.81916	9.2727	0.00232595	Neg.Binomial.W	0.00550733	0.00146919	0.000129634	-0.00133956	MEE44	Nucleotidyltransferase family protein [Source:UniProtKB/TrEMBL;Acc:F4JH01]
AT4G00230	4	93743	97467	3725	*	13	8	8	10	1	13	1	0	0	-1.9981	33.6693	6.53234e-09	Neg.Binomial.W	8.20757e-08	0.00237136	8.94855e-05	-0.00228188	SBT4.14	Subtilisin-like protease SBT4.14 [Source:UniProtKB/Swiss-Prot;Acc:Q9LLL8]
AT4G00250	4	112705	113982	1278	*	22	10	17	18	2	19	2	2	5	-1.58697	5.11991	0.0236529	Neg.Binomial.W	0.0283036	0.0114763	0.00234742	-0.00912885	STKL2	Transcription factor STKL2 [Source:UniProtKB/Swiss-Prot;Acc:O23077]
AT4G00450	4	200874	211309	10436	*	9	9	11	14	5	13	3	1	0	-1.56564	16.5729	4.68158e-05	Neg.Binomial.W	0.000238363	0.000974192	0.000127763	-0.000846429	MED12	Mediator of RNA polymerase II transcription subunit 12 [Source:UniProtKB/Swiss-Prot;Acc:H3K2Y6]
AT4G01240	4	517795	521972	4178	*	9	6	11	11	1	9	0	1	4	-1.1977	8.0088	0.0254068	QuasiPoisson	0.0295402	0.0018749	0.000398915	-0.00147599		S-adenosyl-L-methionine-dependent methyltransferases superfamily protein [Source:UniProtKB/TrEMBL;Acc:Q9M144]
AT4G01290	4	537418	543939	6522	*	9	12	11	11	4	16	5	1	4	-1.1474	4.54262	0.033061	Neg.Binomial.W	0.0356711	0.00160994	0.000511091	-0.00109884		Chorismate synthase [Source:UniProtKB/TrEMBL;Acc:Q56YR0]
AT4G01395	4	572987	575773	2787	*	9	11	7	6	2	11	2	0	4	-1.06087	8.01778	0.0253491	QuasiPoisson	0.0295171	0.00275087	0.000717618	-0.00203325	COG4	Conserved oligomeric Golgi complex subunit 4 [Source:UniProtKB/Swiss-Prot;Acc:Q8L838]
AT4G01830	4	785551	790447	4897	*	10	9	9	11	2	13	2	2	0	-1.45529	51.3855	7.58972e-13	Neg.Binomial.W	1.64233e-11	0.00183786	0.000272276	-0.00156558	ABCB5	ABC transporter B family member 5 [Source:UniProtKB/Swiss-Prot;Acc:Q9SYI3]
AT4G02000	4	874880	876181	1302	*	12	4	4	13	0	13	0	0	2	-1.64866	7.02489	0.00803845	Neg.Binomial.W	0.0132223	0.00588838	0.000512033	-0.00537634		Uncharacterized protein At4g02000 [Source:UniProtKB/Swiss-Prot;Acc:O04244]
AT4G02510	4	1104429	1111784	7356	*	7	8	10	9	1	11	3	0	2	-1.17865	35.2919	2.83804e-09	Neg.Binomial.W	4.0288e-08	0.00104223	0.000226572	-0.000815661	TOC159	Translocase of chloroplast 159, chloroplastic [Source:UniProtKB/Swiss-Prot;Acc:O81283]
AT4G02650	4	1156379	1158788	2410	*	12	17	12	13	7	17	4	0	0	-1.79176	24.9697	0.00157063	QuasiPoisson	0.00403803	0.00539419	0.00055325	-0.00484094		Putative clathrin assembly protein At4g02650 [Source:UniProtKB/Swiss-Prot;Acc:Q8GX47]
AT4G02660	4	1159494	1174321	14828	*	14	18	13	17	3	22	4	3	4	-1.37487	7.81735	0.0051747	Neg.Binomial.W	0.00971347	0.00097788	0.00024728	-0.0007306		Beige/BEACH domain ;WD domain, G-beta repeat protein [Source:TAIR;Acc:AT4G02660]
AT4G02870	4	1271654	1272746	1093	*	8	27	25	36	13	29	4	4	6	-1.59505	8.68179	0.00321405	Neg.Binomial.W	0.00701524	0.021043	0.00426959	-0.0167734	ARF42	B3 domain-containing protein At4g02870 [Source:UniProtKB/Swiss-Prot;Acc:Q9SY12]
AT4G03050	4	1343845	1346436	2592	*	33	24	22	13	3	16	5	3	4	-1.53148	6.12571	0.013323	Neg.Binomial.W	0.0188078	0.00713735	0.00154321	-0.00559414	AOP3	2-oxoglutarate-dependent dioxygenase AOP3 [Source:UniProtKB/Swiss-Prot;Acc:Q9ZTA1]
AT4G03430	4	1516030	1520563	4534	*	13	12	11	12	2	13	0	1	1	-1.93152	25.9547	0.00140797	QuasiPoisson	0.00368057	0.00231584	0.000147037	-0.0021688	STA1	Protein STABILIZED1 [Source:UniProtKB/Swiss-Prot;Acc:Q9ZT71]
AT4G03560	4	1579929	1585980	6052	*	8	10	9	12	1	14	2	1	2	-1.6864	10.2751	0.00134837	Neg.Binomial.W	0.00356062	0.00148711	0.000275391	-0.00121172	TPC1	AT4G03560 protein [Source:UniProtKB/TrEMBL;Acc:B9DFD5]
AT4G03570	4	1590413	1594105	3693	*	11	19	17	16	5	22	3	1	4	-1.72722	7.1641	0.00743772	Neg.Binomial.W	0.0125304	0.00406174	0.000722087	-0.00333965		Cystatin/monellin superfamily protein [Source:UniProtKB/TrEMBL;Acc:Q9SY35]
AT4G04220	4	2033168	2035946	2779	*	12	9	9	14	1	8	0	0	2	-1.77495	14.2618	0.00692409	QuasiPoisson	0.0118547	0.0031786	0.000239894	-0.00293871	AtRLP46	Receptor-like protein 46 [Source:UniProtKB/Swiss-Prot;Acc:F4JGB6]
AT4G04730	4	2401927	2402349	423	*	10	13	11	9	9	9	0	0	0	-2.41293	27.8373	1.31956e-07	Neg.Binomial.W	1.33498e-06	0.0240347	0	-0.0240347		Putative zinc finger protein [Source:UniProtKB/TrEMBL;Acc:Q9M102]
AT4G04970	4	2536925	2543273	6349	*	7	4	12	12	0	13	4	0	2	-1.09861	4.99025	0.0254905	Neg.Binomial	0.0295933	0.00126004	0.00031501	-0.000945031	CALS11	Callose synthase 11 [Source:UniProtKB/Swiss-Prot;Acc:Q9S9U0]
AT4G05040	4	2578594	2582290	3697	*	38	14	28	35	0	57	4	11	7	-1.26976	4.74409	0.0293991	Neg.Binomial	0.0329999	0.00775403	0.00198359	-0.00577044		AT4G05040 protein [Source:UniProtKB/TrEMBL;Acc:Q94A85]
AT4G07965	4	4808635	4809352	718	*	40	32	44	37	20	51	6	11	16	-1.22199	5.12619	0.0235674	Neg.Binomial.W	0.0282446	0.0519963	0.0153203	-0.036676		unknown protein; Ha. [Source:TAIR;Acc:AT4G07965]
AT4G08520	4	5417209	5420639	3431	*	3	10	8	12	2	9	5	1	1	-1.14513	5.77095	0.0162932	Neg.Binomial	0.0216594	0.00213737	0.000680074	-0.0014573		Coatomer subunit zeta-3 [Source:UniProtKB/Swiss-Prot;Acc:Q8H1F4]
AT4G09070	4	5802308	5803392	1085	*	15	1	15	14	1	13	3	3	1	-1.43848	4.86471	0.0274114	Neg.Binomial	0.0312185	0.00906298	0.00215054	-0.00691244	MED20B	Mediator of RNA polymerase II transcription subunit 20b [Source:UniProtKB/Swiss-Prot;Acc:Q9M0S0]
AT4G09150	4	5828505	5833725	5221	*	9	9	4	8	1	11	1	2	0	-1.38629	7.73619	0.0054125	Neg.Binomial.W	0.0101111	0.00134074	0.000191534	-0.00114921		T-complex protein 11 [Source:UniProtKB/TrEMBL;Acc:F4JJB2]
AT4G09980	4	6247735	6252314	4580	*	12	9	12	11	4	8	4	0	2	-1.23676	11.7529	0.000607481	Neg.Binomial.W	0.00187047	0.00203785	0.000436681	-0.00160116	EMB1691	EMB1691 [Source:UniProtKB/TrEMBL;Acc:A0A178V0G2]
AT4G10710	4	6601903	6606357	4455	*	21	19	16	19	12	22	4	1	3	-1.91876	61.3818	0.000104127	QuasiPoisson	0.000453155	0.00407782	0.000598578	-0.00347924	SPT16	FACT complex subunit SPT16 [Source:UniProtKB/Swiss-Prot;Acc:O82491]
AT4G11130	4	6780449	6784632	4184	*	16	11	11	9	3	13	1	0	0	-2.15466	20.0973	7.36005e-06	Neg.Binomial.W	4.85888e-05	0.00250956	7.96686e-05	-0.00242989	RDR2	RNA-dependent RNA polymerase 2 [Source:UniProtKB/Swiss-Prot;Acc:O82504]
AT4G11160	4	6802172	6806927	4756	*	9	7	11	11	5	13	1	2	0	-1.64223	30.0631	4.18204e-08	Neg.Binomial.W	4.72146e-07	0.00196243	0.000210261	-0.00175217		At4g11160 [Source:UniProtKB/TrEMBL;Acc:Q67ZW2]
AT4G11380	4	6919817	6925969	6153	*	12	14	11	15	2	11	4	0	2	-1.37231	12.6158	0.0093204	QuasiPoisson	0.0146088	0.00176066	0.000325045	-0.00143561		Beta-adaptin-like protein [Source:UniProtKB/TrEMBL;Acc:F4JNZ8]
AT4G12240	4	7287803	7289225	1423	*	6	17	4	6	7	9	4	0	0	-1.36828	7.01747	0.0329871	QuasiPoisson	0.0356408	0.00573905	0.000936988	-0.00480206		Zinc finger (C2H2 type) family protein [Source:UniProtKB/TrEMBL;Acc:Q9STI7]
AT4G12330	4	7317508	7319774	2267	*	37	72	55	67	16	84	19	2	6	-1.81313	14.7082	0.000125502	Neg.Binomial	0.000534241	0.0243347	0.00397	-0.0203647	CYP706A7	Cytochrome P450, family 706, subfamily A, polypeptide 7 [Source:UniProtKB/TrEMBL;Acc:Q9STH8]
AT4G13610	4	7915022	7921231	6210	*	15	19	16	14	9	10	7	4	4	-1.01764	18.1421	0.00374956	QuasiPoisson	0.00785191	0.00222759	0.000805153	-0.00142244	MET3	DNA (cytosine-5)-methyltransferase 3 [Source:UniProtKB/Swiss-Prot;Acc:Q9T0I1]
AT4G14300	4	8231002	8234281	3280	*	9	3	11	7	0	12	1	0	1	-1.56862	11.1504	0.000840134	Neg.Binomial.W	0.00242955	0.00213415	0.000203252	-0.00193089	RNP1	Heterogeneous nuclear ribonucleoprotein 1 [Source:UniProtKB/Swiss-Prot;Acc:Q8W034]
AT4G14760	4	8474776	8481349	6574	*	15	21	13	22	12	19	4	1	1	-2.14007	11.0407	0.000891346	Neg.Binomial.W	0.00256221	0.00258594	0.000304229	-0.00228172	NET1B	Protein NETWORKED 1B [Source:UniProtKB/Swiss-Prot;Acc:F4JIF4]
AT4G14840	4	8511487	8513980	2494	*	15	9	14	7	4	11	4	2	1	-1.45529	7.04482	0.00794948	Neg.Binomial.W	0.01312	0.00400962	0.000935579	-0.00307404		At4g14840 [Source:UniProtKB/TrEMBL;Acc:O23339]
AT4G14920	4	8530809	8536408	5600	*	10	8	10	9	7	10	3	1	1	-1.6864	10.8467	0.000989694	Neg.Binomial.W	0.00281677	0.00160714	0.000297619	-0.00130952		Acyl-CoA N-acyltransferase with RING/FYVE/PHD-type zinc finger protein [Source:TAIR;Acc:AT4G14920]
AT4G14990	4	8565622	8569871	4250	*	9	10	11	12	1	15	3	2	2	-1.42139	7.85986	0.00505442	Neg.Binomial.W	0.00955678	0.00227451	0.00054902	-0.00172549	PAT1H2	Protein PAT1 homolog 2 [Source:UniProtKB/Swiss-Prot;Acc:Q94C98]
AT4G15040	4	8581373	8584320	2948	*	10	6	13	10	5	13	2	1	4	-1.40399	17.6558	2.64712e-05	Neg.Binomial.W	0.000145219	0.00322252	0.000791497	-0.00243103		Subtilisin-like serine endopeptidase family protein [Source:TAIR;Acc:AT4G15040]
AT4G15150	4	8641499	8642278	780	*	20	31	26	25	10	22	6	8	3	-1.37148	7.06806	0.007847	Neg.Binomial.W	0.0130337	0.0286325	0.00726496	-0.0213675		Glycine-rich protein [Source:UniProtKB/TrEMBL;Acc:O23369]
AT4G15810	4	8989162	8992756	3595	*	12	7	11	12	3	9	2	0	2	-1.45529	6.42099	0.0112779	Neg.Binomial.W	0.0167662	0.00250348	0.000370885	-0.00213259		P-loop containing nucleoside triphosphate hydrolases superfamily protein [Source:UniProtKB/TrEMBL;Acc:F4JKW7]
AT4G16120	4	9116209	9119379	3171	*	10	12	11	10	2	12	3	4	0	-1.1474	10.9656	0.012916	QuasiPoisson	0.0184339	0.0029959	0.000735835	-0.00226007	COBL7	COBRA-like protein 7 [Source:UniProtKB/Swiss-Prot;Acc:Q8GZ17]
AT4G16310	4	9217988	9226280	8293	*	5	11	10	10	1	10	1	1	1	-2.05839	17.443	2.96058e-05	Neg.Binomial.W	0.000159055	0.000944572	0.000120584	-0.000823988	LDL3	Lysine-specific histone demethylase 1 homolog 3 [Source:UniProtKB/Swiss-Prot;Acc:F4JLS1]
AT4G16480	4	9290403	9293379	2977	*	17	11	12	10	2	21	8	3	0	-1.03724	5.70105	0.0169548	Neg.Binomial	0.0223104	0.00408689	0.00123166	-0.00285522	INT4	Inositol transporter 4 [Source:UniProtKB/Swiss-Prot;Acc:O23492]
AT4G17140	4	9613330	9636873	23544	*	18	7	11	12	2	17	2	4	6	-1.02664	5.86743	0.0154235	Neg.Binomial	0.0208955	0.000474289	0.000169895	-0.000304395		Pleckstrin homology (PH) domain-containing protein [Source:UniProtKB/TrEMBL;Acc:F4JNE2]
AT4G17230	4	9660593	9663809	3217	*	14	11	11	16	7	16	0	0	2	-2.09186	8.53233	0.00348892	Neg.Binomial.W	0.00738552	0.00388561	0.000207232	-0.00367838	SCL13	SCARECROW-like 13 [Source:TAIR;Acc:AT4G17230]
AT4G17330	4	9688851	9697706	8856	*	13	7	9	10	1	11	1	0	4	-1.27046	8.60005	0.0219434	QuasiPoisson	0.0269011	0.000959801	0.000188196	-0.000771605	ATG2484-1	G2484-1 protein [Source:UniProtKB/TrEMBL;Acc:F4JP43]
AT4G18030	4	10012361	10016039	3679	*	7	10	7	7	4	10	5	0	1	-1.04145	4.96667	0.0258404	Neg.Binomial.W	0.0298217	0.0020386	0.000543626	-0.00149497		Probable methyltransferase PMT14 [Source:UniProtKB/Swiss-Prot;Acc:Q94EJ6]
AT4G18250	4	10087205	10090276	3072	*	10	9	4	14	0	17	1	1	0	-1.79176	11.724	0.000616992	Neg.Binomial.W	0.00189227	0.00292969	0.000217014	-0.00271267		receptor serine/threonine kinase, putative [Source:TAIR;Acc:AT4G18250]
AT4G19220	4	10505266	10508121	2856	*	10	4	12	8	3	12	1	0	0	-1.92789	16.99	3.75763e-05	Neg.Binomial.W	0.000195146	0.00285948	0.000116713	-0.00274276	PCMP-E2	Pentatricopeptide repeat-containing protein At4g19220, mitochondrial [Source:UniProtKB/Swiss-Prot;Acc:O49680]
AT4G21100	4	11258759	11265605	6847	*	13	5	14	10	1	13	1	0	2	-1.64223	7.6072	0.00581356	Neg.Binomial.W	0.0106309	0.00136313	0.000146049	-0.00121708	DDB1B	DNA damage-binding protein 1b [Source:UniProtKB/Swiss-Prot;Acc:O49552]
AT4G21270	4	11329319	11334168	4850	*	10	6	7	13	0	13	4	2	0	-1.11696	5.79656	0.0160576	Neg.Binomial	0.0215299	0.00168385	0.000412371	-0.00127148	KIN14C	Kinesin-like protein KIN-14C [Source:UniProtKB/Swiss-Prot;Acc:Q07970]
AT4G23060	4	12086898	12090714	3817	*	10	6	16	11	3	11	3	3	2	-1.27046	7.38378	0.00658146	Neg.Binomial.W	0.0113932	0.00248887	0.000698629	-0.00179024	IQD22	Calmodulin binding protein IQD22 [Source:UniProtKB/TrEMBL;Acc:Q2NNE0]
AT4G24020	4	12479528	12484049	4522	*	8	16	13	11	1	12	4	1	2	-1.47182	4.96225	0.0259064	Neg.Binomial.W	0.0298315	0.00224827	0.000515996	-0.00173227	NLP7	Protein NLP7 [Source:UniProtKB/Swiss-Prot;Acc:Q84TH9]
AT4G24680	4	12732494	12740094	7601	*	15	10	13	10	6	12	3	2	4	-1.29928	9.52578	0.00202606	Neg.Binomial.W	0.00494764	0.00144718	0.000394685	-0.00105249	MOS1	modifier of snc1 [Source:TAIR;Acc:AT4G24680]
AT4G25220	4	12920742	12922885	2144	*	26	17	21	21	4	28	6	3	3	-1.58412	6.5245	0.0106399	Neg.Binomial.W	0.0160629	0.00909515	0.00186567	-0.00722948	RHS15	Putative glycerol-3-phosphate transporter 2 [Source:UniProtKB/Swiss-Prot;Acc:Q9SB41]
AT4G26450	4	13361869	13365169	3301	*	9	6	9	7	2	9	1	3	1	-1.43508	16.4801	4.91645e-05	Neg.Binomial.W	0.0002424	0.00212057	0.000504898	-0.00161567		Uncharacterized protein At4g26450 [Source:UniProtKB/Swiss-Prot;Acc:P0CB21]
AT4G27050	4	13575671	13578061	2391	*	11	10	8	10	4	9	3	0	4	-1.06471	10.8195	0.00100436	Neg.Binomial.W	0.00283477	0.0036247	0.000975882	-0.00264882		F-box protein At4g27050 [Source:UniProtKB/Swiss-Prot;Acc:Q9SZ44]
AT4G27430	4	13718007	13723461	5455	*	9	14	9	14	4	12	0	1	3	-1.58045	16.4853	4.90289e-05	Neg.Binomial.W	0.0002424	0.00189429	0.000244424	-0.00164986	CIP7	COP1-interacting protein 7 [Source:UniProtKB/Swiss-Prot;Acc:O80386]
AT4G27510	4	13746176	13749131	2956	*	9	7	11	9	5	8	0	0	0	-2.21557	21.7411	3.12028e-06	Neg.Binomial.W	2.33721e-05	0.00276274	0	-0.00276274		2-isopropylmalate synthase [Source:UniProtKB/TrEMBL;Acc:Q5XV71]
AT4G27595	4	13772085	13777458	5374	*	15	10	11	9	7	11	0	1	1	-1.93152	60.9065	0.000106733	QuasiPoisson	0.000459363	0.00195385	0.000124054	-0.0018298		Plant protein of unknown function (DUF827) [Source:TAIR;Acc:AT4G27595]
AT4G28080	4	13948603	13958107	9505	*	18	15	17	14	5	17	5	1	2	-1.68176	6.62583	0.010051	Neg.Binomial.W	0.0153525	0.00150798	0.000280554	-0.00122742	TSS	Protein TSS [Source:UniProtKB/Swiss-Prot;Acc:F4JKH6]
AT4G28600	4	14129180	14132869	3690	*	16	11	13	13	4	18	1	2	5	-1.5449	5.52099	0.0187896	Neg.Binomial.W	0.0240347	0.00338753	0.000722674	-0.00266486	NPGR2	no pollen germination related 2 [Source:TAIR;Acc:AT4G28600]
AT4G28630	4	14138321	14141054	2734	*	7	8	7	8	5	9	0	1	0	-1.83258	89.9534	3.02959e-05	QuasiPoisson	0.000161647	0.00268227	0.000121921	-0.00256035	ABCB23	ABC transporter B family member 23, mitochondrial [Source:UniProtKB/Swiss-Prot;Acc:Q9FUT3]
AT4G28760	4	14207460	14212050	4591	*	12	11	4	11	4	11	6	1	0	-1.08181	6.63868	0.0366554	QuasiPoisson	0.0387443	0.00192405	0.000508241	-0.00141581		Methyl-coenzyme M reductase II subunit gamma, putative (DUF3741) [Source:UniProtKB/TrEMBL;Acc:Q949M4]
AT4G29060	4	14317226	14321575	4350	*	13	13	14	13	10	15	2	2	0	-1.79176	111.531	1.4914e-05	QuasiPoisson	9.00621e-05	0.00298851	0.000306513	-0.00268199	emb2726	Elongation factor Ts, mitochondrial [Source:UniProtKB/TrEMBL;Acc:Q9SZD6]
AT4G29200	4	14398054	14400198	2145	*	77	45	56	48	9	62	7	6	8	-1.95606	9.26705	0.00233313	Neg.Binomial.W	0.00550759	0.0230769	0.0032634	-0.0198135		Beta-galactosidase related protein [Source:UniProtKB/TrEMBL;Acc:Q9M0G1]
AT4G29940	4	14648138	14653489	5352	*	11	10	9	12	2	13	2	1	2	-1.74047	13.5723	0.000229543	Neg.Binomial.W	0.000869485	0.00177504	0.00031141	-0.00146363	PRH	Pathogenesis-related homeodomain protein [Source:UniProtKB/Swiss-Prot;Acc:P48785]
AT4G29950	4	14656954	14660573	3620	*	9	8	8	16	0	12	2	0	2	-1.43848	5.086	0.0241198	Neg.Binomial.W	0.0286372	0.00244015	0.000368324	-0.00207182		Ypt/Rab-GAP domain of gyp1p superfamily protein [Source:UniProtKB/TrEMBL;Acc:Q9SZR5]
AT4G30030	4	14682210	14683484	1275	*	22	23	25	37	2	45	15	3	2	-1.34807	5.16526	0.023043	Neg.Binomial	0.0279168	0.0201307	0.00522876	-0.014902		Aspartyl protease family protein [Source:UniProtKB/TrEMBL;Acc:Q9SZV6]
AT4G30080	4	14703065	14706354	3290	*	10	10	12	13	7	19	6	2	3	-1.17164	6.48021	0.0109082	Neg.Binomial.W	0.0163099	0.00359676	0.00111449	-0.00248227	ARF16	Auxin response factor 16 [Source:UniProtKB/Swiss-Prot;Acc:Q93YR9]
AT4G30100	4	14713400	14720061	6662	*	13	14	8	14	2	20	4	3	4	-1.17164	5.0682	0.0243687	Neg.Binomial.W	0.0287189	0.00177624	0.000550385	-0.00122586		P-loop containing nucleoside triphosphate hydrolases superfamily protein [Source:UniProtKB/TrEMBL;Acc:Q9SZW3]
AT4G30160	4	14753232	14760236	7005	*	11	11	11	14	4	16	2	0	1	-1.80555	33.1566	8.50274e-09	Neg.Binomial.W	1.05137e-07	0.0015941	0.000142755	-0.00145134	VLN4	villin 4 [Source:TAIR;Acc:AT4G30160]
AT4G30790	4	14992396	14998649	6254	*	12	7	12	12	1	15	2	2	1	-1.77495	10.2769	0.0013471	Neg.Binomial.W	0.00356062	0.00157233	0.000266496	-0.00130583	ATG11	Autophagy-related protein 11 [Source:UniProtKB/Swiss-Prot;Acc:Q9SUG7]
AT4G30910	4	15042357	15045344	2988	*	8	8	15	11	0	11	0	1	1	-1.77495	13.5664	0.000230265	Neg.Binomial.W	0.000869485	0.00295627	0.000223115	-0.00273315		Cytosol aminopeptidase family protein [Source:TAIR;Acc:AT4G30910]
AT4G30990	4	15084098	15097986	13889	*	11	9	9	9	1	12	3	0	1	-1.40399	5.50997	0.0189084	Neg.Binomial.W	0.024068	0.000611995	9.59992e-05	-0.000515996		ARM repeat superfamily protein [Source:TAIR;Acc:AT4G30990]
AT4G31160	4	15145628	15153112	7485	*	23	24	20	24	2	30	3	4	5	-1.63413	6.8254	0.00898706	Neg.Binomial.W	0.0142542	0.00273881	0.000534402	-0.00220441	DCAF1	DDB1- and CUL4-associated factor homolog 1 [Source:UniProtKB/Swiss-Prot;Acc:Q9M086]
AT4G31570	4	15296386	15306480	10095	*	17	24	17	22	6	24	5	1	4	-1.70475	5.0005	0.02534	Neg.Binomial.W	0.0295171	0.00181608	0.000330196	-0.00148588		CONTAINS InterPro DOMAIN/s: Prefoldin (InterPro:IPR009053); BEST Arabidopsis thaliana protein match is: unknown protein (TAIR:AT1G24460.1); Ha. [Source:TAIR;Acc:AT4G31570]
AT4G31880	4	15418947	15424311	5365	*	8	11	6	10	4	10	0	0	2	-1.70475	28.3998	9.86735e-08	Neg.Binomial	1.02489e-06	0.00152221	0.000124262	-0.00139795		Transcriptional regulator [Source:UniProtKB/TrEMBL;Acc:Q8GUP3]
AT4G32010	4	15479379	15485354	5976	*	19	13	19	20	3	22	7	1	2	-1.56862	11.8062	0.000590334	Neg.Binomial	0.00182488	0.00267738	0.000557787	-0.00211959	VAL2	B3 domain-containing transcription repressor VAL2 [Source:UniProtKB/Swiss-Prot;Acc:Q5CCK4]
AT4G32105	4	15513214	15514087	874	*	15	16	14	19	15	23	6	4	1	-1.53393	112.343	3.00616e-26	Neg.Binomial	2.602e-24	0.0194508	0.00419527	-0.0152555		Beta-1,3-N-Acetylglucosaminyltransferase family protein [Source:UniProtKB/TrEMBL;Acc:Q8LCV8]
AT4G32110	4	15515649	15516452	804	*	8	10	9	24	0	7	5	0	1	-1.26851	4.97435	0.0257258	Neg.Binomial	0.0297703	0.0120232	0.00248756	-0.00953566		At4g32110 [Source:UniProtKB/TrEMBL;Acc:Q6ID72]
AT4G32285	4	15585443	15588089	2647	*	10	3	10	9	0	10	3	1	1	-1.09861	4.78472	0.0287132	Neg.Binomial.W	0.0324168	0.0026445	0.000629644	-0.00201486		Probable clathrin assembly protein At4g32285 [Source:UniProtKB/Swiss-Prot;Acc:Q8S9J8]
AT4G32350	4	15617361	15621062	3702	*	12	8	12	12	2	12	1	3	1	-1.75786	9.9805	0.00158207	Neg.Binomial.W	0.00404076	0.0026112	0.000450207	-0.00216099		Regulator of Vps4 activity in the MVB pathway protein [Source:UniProtKB/TrEMBL;Acc:Q8RXT2]
AT4G32620	4	15731443	15737807	6365	*	6	9	7	8	3	10	1	1	2	-1.68176	12.7468	0.000356614	Neg.Binomial.W	0.00122922	0.00112595	0.000209479	-0.00091647		Enhancer of polycomb-like transcription factor protein [Source:UniProtKB/TrEMBL;Acc:F4JV27]
AT4G32920	4	15887270	15896345	9076	*	17	11	15	16	4	17	5	1	7	-1.12393	9.08889	0.0195298	QuasiPoisson	0.0246576	0.00146908	0.00047745	-0.000991626		Glycine-rich protein [Source:UniProtKB/TrEMBL;Acc:F4JV81]
AT4G33240	4	16029209	16038324	9116	*	21	14	23	19	2	26	6	2	8	-1.18822	6.92093	0.00851925	Neg.Binomial	0.0137973	0.0019197	0.000585052	-0.00133465	FAB1A	1-phosphatidylinositol-3-phosphate 5-kinase FAB1A [Source:UniProtKB/Swiss-Prot;Acc:Q0WUR5]
AT4G33310	4	16056156	16056416	261	*	7	6	4	2	10	13	3	1	2	-1.25276	5.44321	0.0196445	Neg.Binomial.W	0.0247623	0.0268199	0.00766284	-0.0191571		At4g33310 [Source:UniProtKB/TrEMBL;Acc:Q9SZA8]
AT4G34100	4	16330366	16335247	4882	*	8	5	5	9	5	10	2	1	2	-1.43508	22.4412	0.00211471	QuasiPoisson	0.00510019	0.00143384	0.00034139	-0.00109245	SUD1	Probable E3 ubiquitin ligase SUD1 [Source:UniProtKB/Swiss-Prot;Acc:F4JKK0]
AT4G34390	4	16441086	16445017	3932	*	14	10	11	17	3	9	3	1	0	-1.60944	5.51359	0.0188692	Neg.Binomial.W	0.024068	0.00271278	0.000339098	-0.00237369	XLG2	XLG2 [Source:UniProtKB/TrEMBL;Acc:A0A178V358]
AT4G34930	4	16637322	16638962	1641	*	103	52	78	51	17	93	10	23	15	-1.412	14.0987	0.000173467	Neg.Binomial	0.000689444	0.0400163	0.00975015	-0.0302661		At4g34930 [Source:UniProtKB/TrEMBL;Acc:Q9SW42]
AT4G35870	4	16990094	16992963	2870	*	10	7	8	11	0	12	0	0	2	-1.6864	8.58986	0.00338041	Neg.Binomial.W	0.00723444	0.00278746	0.000232288	-0.00255517	GFS10	CSC1-like protein At4g35870 [Source:UniProtKB/Swiss-Prot;Acc:Q9SZT4]
AT4G36520	4	17230589	17235580	4992	*	18	19	15	19	11	23	0	1	1	-2.40695	4.63533	0.0313201	Neg.Binomial.W	0.0345097	0.00350561	0.000133547	-0.00337206		Chaperone DnaJ-domain superfamily protein [Source:UniProtKB/TrEMBL;Acc:F4JPR4]
AT4G37100	4	17479173	17482147	2975	*	7	9	6	10	1	10	5	1	0	-1.00145	7.13394	0.00756383	Neg.Binomial	0.0126443	0.00240896	0.000672269	-0.00173669		Pyridoxal phosphate (PLP)-dependent transferases superfamily protein [Source:UniProtKB/TrEMBL;Acc:O23176]
AT4G37170	4	17498411	17500655	2245	*	10	6	9	13	1	8	3	1	1	-1.54756	7.15762	0.00746464	Neg.Binomial.W	0.0125304	0.00348924	0.00074239	-0.00274684	PCMP-H5	Pentatricopeptide repeat-containing protein At4g37170 [Source:UniProtKB/Swiss-Prot;Acc:O23169]
AT4G37780	4	17758232	17759746	1515	*	11	8	9	8	4	15	4	4	2	-1.0116	15.075	0.000103323	Neg.Binomial.W	0.000452184	0.00605061	0.00220022	-0.00385039	MYB87	Transcription factor MYB87 [Source:UniProtKB/Swiss-Prot;Acc:F4JSU0]
AT4G37910	4	17824777	17828192	3416	*	5	6	7	8	5	11	2	2	1	-1.43508	42.1113	8.62215e-11	Neg.Binomial.W	1.5992e-09	0.00204918	0.0004879	-0.00156128	HSP70-9	Heat shock 70 kDa protein 9, mitochondrial [Source:UniProtKB/Swiss-Prot;Acc:Q8GUM2]
AT4G38230	4	17928677	17931511	2835	*	11	7	7	8	0	12	1	0	0	-1.85238	13.6298	0.00773766	QuasiPoisson	0.0128796	0.0026455	0.000117578	-0.00252792	CPK26	Calcium-dependent protein kinase 26 [Source:UniProtKB/TrEMBL;Acc:F4JTL3]
AT4G38560	4	18029196	18031333	2138	*	5	9	8	6	6	12	3	2	1	-1.34373	34.3226	4.66933e-09	Neg.Binomial.W	6.16509e-08	0.00358591	0.000935454	-0.00265045		Phospholipase like protein [Source:UniProtKB/TrEMBL;Acc:Q0WV01]
AT4G38600	4	18040623	18049700	9078	*	12	5	11	8	0	12	3	0	2	-1.2164	6.96142	0.00832859	Neg.Binomial	0.0135732	0.000881251	0.000183594	-0.000697657	UPL3	E3 ubiquitin-protein ligase UPL3 [Source:UniProtKB/Swiss-Prot;Acc:Q6WWW4]
AT4G38760	4	18084652	18096218	11567	*	14	13	12	13	1	12	8	0	2	-1.00458	5.52937	0.0186999	Neg.Binomial	0.0240337	0.000936572	0.000288176	-0.000648396		Protein of unknown function (DUF3414) [Source:TAIR;Acc:AT4G38760]
AT4G38950	4	18154395	18160158	5764	*	19	15	20	21	0	20	3	2	2	-1.61939	75.5647	3.53636e-18	Neg.Binomial.W	1.83655e-16	0.00274693	0.000404811	-0.00234212	KIN7F	Kinesin-like protein KIN-7F [Source:UniProtKB/Swiss-Prot;Acc:F4JUI9]
AT4G39110	4	18221993	18225238	3246	*	8	9	6	11	3	8	2	3	1	-1.32176	22.0774	2.61874e-06	Neg.Binomial.W	2e-05	0.00231054	0.000616143	-0.00169439		Probable receptor-like protein kinase At4g39110 [Source:UniProtKB/Swiss-Prot;Acc:Q9T020]
AT4G39380	4	18308854	18312748	3895	*	15	8	10	13	1	14	2	2	1	-1.80829	10.511	0.00118669	Neg.Binomial.W	0.00322101	0.00261018	0.000427899	-0.00218228		BEST Arabidopsis thaliana protein match is: TSL-kinase interacting protein 1 (TAIR:AT2G36960.3); Ha. [Source:TAIR;Acc:AT4G39380]
AT4G39420	4	18339127	18355149	16023	*	12	15	15	18	2	19	3	3	5	-1.30341	5.97211	0.0145339	Neg.Binomial.W	0.0200387	0.000842539	0.000228838	-0.000613701		unknown protein; Ha. [Source:TAIR;Acc:AT4G39420]
AT5G01150	5	51975	53817	1843	*	21	18	14	15	1	39	1	9	5	-1.28093	4.60729	0.0318363	Neg.Binomial	0.0348812	0.00976668	0.00271297	-0.00705372		Uncharacterized protein F7J8_130 [Source:UniProtKB/TrEMBL;Acc:Q9LFC1]
AT5G01690	5	257306	260490	3185	*	10	9	6	11	0	10	2	4	0	-1.06087	6.09537	0.0429033	QuasiPoisson	0.0441501	0.00240712	0.000627943	-0.00177917	CHX27	CHX27 [Source:UniProtKB/TrEMBL;Acc:A0A178UD66]
AT5G01770	5	293675	302015	8341	*	18	10	12	13	3	17	2	2	5	-1.40009	5.93858	0.0148129	Neg.Binomial.W	0.020291	0.00145866	0.000359669	-0.00109899	RAPTOR2	Regulatory-associated protein of TOR 2 [Source:UniProtKB/Swiss-Prot;Acc:Q9LZW9]
AT5G01930	5	361081	362901	1821	*	4	10	11	8	0	10	4	0	1	-1.11923	5.7784	0.0162243	Neg.Binomial	0.0216046	0.00393557	0.000915248	-0.00302032	MAN6	Mannan endo-1,4-beta-mannosidase 6 [Source:UniProtKB/Swiss-Prot;Acc:Q9LZV3]
AT5G01950	5	364902	370295	5394	*	13	14	13	12	5	16	5	3	2	-1.29473	26.2782	2.95613e-07	Neg.Binomial.W	2.76469e-06	0.00225559	0.000617971	-0.00163762		Leucine-rich repeat protein kinase family protein [Source:TAIR;Acc:AT5G01950]
AT5G01980	5	375208	377603	2396	*	4	7	9	7	8	11	2	0	0	-1.64866	11.387	0.000739597	Neg.Binomial.W	0.00220746	0.00319978	0.000278242	-0.00292154		At5g01980 [Source:UniProtKB/TrEMBL;Acc:Q9LZN3]
AT5G02065	5	405869	408334	2466	*	11	10	14	10	2	13	5	3	2	-1.09861	5.18647	0.0227634	Neg.Binomial.W	0.0277073	0.00405515	0.00135172	-0.00270343		Transmembrane protein [Source:UniProtKB/TrEMBL;Acc:A0A1P8BDX7]
AT5G02070	5	405895	408220	2326	*	11	10	14	10	2	13	5	3	2	-1.09861	5.18647	0.0227634	Neg.Binomial.W	0.0277073	0.00429923	0.00143308	-0.00286615	WAKL20	Wall-associated receptor kinase-like 20 [Source:UniProtKB/Swiss-Prot;Acc:Q9LZM4]
AT5G03250	5	774374	777048	2675	*	10	10	8	7	0	14	0	3	2	-1.23474	7.7123	0.00548457	Neg.Binomial	0.0101969	0.00305296	0.000623053	-0.00242991		BTB/POZ domain-containing protein At5g03250 [Source:UniProtKB/Swiss-Prot;Acc:Q9LYW0]
AT5G03280	5	787428	793404	5977	*	10	8	8	8	2	9	2	1	1	-1.72722	13.3441	0.00025923	Neg.Binomial.W	0.000934909	0.00125481	0.000223077	-0.00103173	EIN2	Ethylene-insensitive protein 2 [Source:UniProtKB/Swiss-Prot;Acc:Q9S814]
AT5G03400	5	837919	839202	1284	*	6	9	5	8	3	11	2	0	1	-1.38629	7.40167	0.00651633	Neg.Binomial.W	0.0113309	0.00545171	0.000778816	-0.0046729		Uncharacterized protein F12E4_140 [Source:UniProtKB/TrEMBL;Acc:Q9LZE9]
AT5G04020	5	1081521	1086772	5252	*	8	10	9	6	7	8	3	1	3	-1.23214	6.74704	0.00939031	Neg.Binomial.W	0.0146301	0.00152323	0.000444275	-0.00107895	PICBP	calmodulin binding [Source:TAIR;Acc:AT5G04020]
AT5G04140	5	1129785	1138488	8704	*	13	9	10	8	5	10	1	0	6	-1.11514	16.5374	4.77003e-05	Neg.Binomial	0.000241289	0.00105316	0.000268076	-0.00078508	GLU1	glutamate synthase 1 [Source:TAIR;Acc:AT5G04140]
AT5G04290	5	1195969	1202936	6968	*	15	14	12	13	17	23	4	2	1	-1.90424	33.9108	5.76968e-09	Neg.Binomial.W	7.36817e-08	0.00224837	0.000334864	-0.00191351	RDM3	Protein RNA-directed DNA methylation 3 [Source:UniProtKB/Swiss-Prot;Acc:F4JW79]
AT5G04460	5	1259435	1264025	4591	*	14	13	14	13	3	18	3	2	1	-1.83258	11.2527	0.000795065	Neg.Binomial.W	0.00231968	0.00272272	0.000435635	-0.00228708		RING/U-box superfamily protein [Source:UniProtKB/TrEMBL;Acc:F4JWA1]
AT5G04480	5	1271505	1278102	6598	*	13	7	11	11	5	14	2	2	0	-1.56564	6.75013	0.00937408	Neg.Binomial.W	0.0146301	0.00154087	0.000202081	-0.00133879		AT5g04480/T32M21_80 [Source:UniProtKB/TrEMBL;Acc:Q940Y7]
AT5G04560	5	1309099	1318520	9422	*	26	11	25	21	4	24	5	6	3	-1.37733	5.16015	0.0231109	Neg.Binomial.W	0.0279556	0.00196349	0.000495295	-0.0014682	DME	Transcriptional activator DEMETER [Source:UniProtKB/Swiss-Prot;Acc:Q8LK56]
AT5G05970	5	1795294	1799527	4234	*	13	10	12	12	2	12	1	1	3	-1.80829	10.5804	0.00114294	Neg.Binomial.W	0.00313502	0.0024012	0.000393639	-0.00200756	NEDD1	Protein NEDD1 [Source:UniProtKB/Swiss-Prot;Acc:B3H5K9]
AT5G06460	5	1969960	1974527	4568	*	10	6	9	10	0	11	2	1	2	-1.17865	7.63929	0.00571104	Neg.Binomial.W	0.0105175	0.00167834	0.000364857	-0.00131349	UBA2	UBA 2 [Source:UniProtKB/TrEMBL;Acc:A0A178UEQ1]
AT5G07350	5	2319994	2325535	5542	*	24	16	16	23	5	22	2	3	2	-2.02438	16.4904	4.88968e-05	Neg.Binomial.W	0.0002424	0.00318778	0.000421027	-0.00276675	Tudor1	TUDOR-SN protein 1 [Source:TAIR;Acc:AT5G07350]
AT5G07740	5	2458568	2467339	8772	*	14	12	17	12	6	15	6	3	1	-1.335	5.51049	0.0189027	Neg.Binomial.W	0.024068	0.00144399	0.000379997	-0.00106399		actin binding [Source:TAIR;Acc:AT5G07740]
AT5G08010	5	2569098	2571877	2780	*	11	9	7	7	1	9	1	1	2	-1.70475	12.3352	0.000444492	Neg.Binomial.W	0.00146774	0.00263789	0.000479616	-0.00215827		Uncharacterized protein F13G24.210 [Source:UniProtKB/TrEMBL;Acc:Q9SD83]
AT5G08230	5	2641394	2650125	8732	*	12	7	9	11	4	13	2	2	0	-1.48808	26.1547	3.15136e-07	Neg.Binomial.W	2.88813e-06	0.00106887	0.000152695	-0.00091617	HULK1	Protein HUA2-LIKE 1 [Source:UniProtKB/Swiss-Prot;Acc:Q9LEY4]
AT5G08305	5	2669944	2671782	1839	*	11	8	11	9	3	11	2	0	2	-1.43848	5.74635	0.0165229	Neg.Binomial.W	0.0218509	0.00480334	0.000725032	-0.0040783	PCMP-E105	Pentatricopeptide repeat-containing protein At5g08305 [Source:UniProtKB/Swiss-Prot;Acc:P0C8Q7]
AT5G08450	5	2727613	2732925	5313	*	11	8	7	10	6	9	0	2	1	-1.55814	8.14943	0.00430746	Neg.Binomial.W	0.0085382	0.00159985	0.000188218	-0.00141163		Zinc finger CCCH domain protein [Source:UniProtKB/TrEMBL;Acc:Q8RWV9]
AT5G08570	5	2778000	2780581	2582	*	12	11	15	18	0	13	2	4	0	-1.42712	8.68323	0.00321152	Neg.Binomial	0.00701524	0.00445391	0.000774593	-0.00367932		Pyruvate kinase [Source:UniProtKB/TrEMBL;Acc:Q9FNN1]
AT5G09670	5	2995912	2998932	3021	*	7	8	9	8	6	16	2	1	1	-1.90954	18.8294	1.4295e-05	Neg.Binomial.W	8.76834e-05	0.00297915	0.000441355	-0.00253779		At5g09670 [Source:UniProtKB/TrEMBL;Acc:Q9LXD0]
AT5G09860	5	3066562	3070989	4428	*	9	8	8	9	3	11	0	2	2	-1.34993	38.2273	6.29643e-10	Neg.Binomial.W	1.02186e-08	0.00180668	0.000301114	-0.00150557	THO1	THO complex subunit 1 [Source:UniProtKB/Swiss-Prot;Acc:Q93VM9]
AT5G10090	5	3153494	3156249	2756	*	18	9	13	22	2	27	8	3	0	-1.24251	6.34308	0.011784	Neg.Binomial	0.0172877	0.00550314	0.00133043	-0.00417271	TPR13	Tetratricopeptide repeat (TPR)-like superfamily protein [Source:UniProtKB/TrEMBL;Acc:Q9LX19]
AT5G10540	5	3324812	3334971	10160	*	11	7	12	11	3	16	2	3	4	-1.20397	6.56829	0.0103812	Neg.Binomial.W	0.0157948	0.000984252	0.000295276	-0.000688976	CYOP	Probable cytosolic oligopeptidase A [Source:UniProtKB/Swiss-Prot;Acc:Q949P2]
AT5G11580	5	3718804	3721425	2622	*	8	9	6	9	5	10	1	1	1	-2.05839	64.0783	9.07943e-05	QuasiPoisson	0.000413618	0.00298754	0.000381388	-0.00260615		AT5g11580/F15N18_170 [Source:UniProtKB/TrEMBL;Acc:Q93Z10]
AT5G12460	5	4043057	4044583	1527	*	8	5	10	14	0	5	2	1	0	-1.38629	6.29837	0.0120849	Neg.Binomial.W	0.0175989	0.00458415	0.000654879	-0.00392927		Protein of unknown function (DUF604) [Source:TAIR;Acc:AT5G12460]
AT5G12850	5	4056086	4059580	3495	*	21	15	21	14	0	21	4	3	2	-1.40691	5.48488	0.0191817	Neg.Binomial.W	0.0243364	0.00438722	0.000858369	-0.00352885		Zinc finger CCCH domain-containing protein 56 [Source:UniProtKB/Swiss-Prot;Acc:Q9LXV4]
AT5G13010	5	4122400	4129005	6606	*	8	8	10	7	5	8	2	2	3	-1.18958	7.50861	0.00614049	Neg.Binomial.W	0.0109607	0.00116056	0.000353214	-0.000807347	CUV	Pre-mRNA-splicing factor ATP-dependent RNA helicase DEAH7 [Source:UniProtKB/Swiss-Prot;Acc:F4K2E9]
AT5G13360	5	4283356	4286342	2987	*	12	21	13	31	1	23	2	6	3	-1.52408	7.5318	0.00606194	Neg.Binomial	0.0109059	0.00563553	0.00122754	-0.00440799		Auxin-responsive GH3 family protein [Source:UniProtKB/TrEMBL;Acc:F4K2J2]
AT5G13630	5	4387307	4392429	5123	*	20	15	26	24	1	21	0	2	5	-1.73166	11.6428	0.00064453	Neg.Binomial	0.00196128	0.00348103	0.000455462	-0.00302557	CHLH	Magnesium-chelatase subunit ChlH, chloroplastic [Source:UniProtKB/Swiss-Prot;Acc:Q9FNB0]
AT5G13680	5	4410314	4415622	5309	*	8	8	10	11	2	11	0	2	2	-1.38629	4.72277	0.0297657	Neg.Binomial.W	0.0332675	0.00156966	0.000251146	-0.00131852	ELP1	Elongator complex protein 1 [Source:UniProtKB/Swiss-Prot;Acc:Q9FNA4]
AT5G13840	5	4468508	4471466	2959	*	13	6	8	9	0	12	2	2	0	-1.34993	5.1291	0.0235279	Neg.Binomial.W	0.0282407	0.00270362	0.000450603	-0.00225301	FZR3	Protein FIZZY-RELATED 3 [Source:UniProtKB/Swiss-Prot;Acc:Q8LPL5]
AT5G13990	5	4514568	4516892	2325	*	20	21	22	18	2	29	4	1	3	-1.94591	5.18065	0.0228398	Neg.Binomial.W	0.027757	0.00802867	0.00114695	-0.00688172	ATEXO70C2	Exocyst subunit Exo70 family protein [Source:UniProtKB/TrEMBL;Acc:A0A178UPG0]
AT5G14230	5	4591690	4595964	4275	*	28	23	25	27	1	33	5	2	2	-2.02961	4.95081	0.0260784	Neg.Binomial.W	0.0299191	0.00534113	0.000701754	-0.00463938		CONTAINS InterPro DOMAIN/s: Ankyrin repeat-containing domain (InterPro:IPR020683), Ankyrin repeat (InterPro:IPR002110); BEST Arabidopsis thaliana protein match is: XB3 ortholog 2 in Arabidopsis thaliana (TAIR:AT5G57740.1); Ha. [Source:TAIR;Acc:AT5G14230]
AT5G14380	5	4635644	4636676	1033	*	32	22	38	30	26	39	3	3	11	-1.70475	4.26436	0.0389199	Neg.Binomial.W	0.0406961	0.030171	0.00548564	-0.0246854	AGP6	Classical arabinogalactan protein 6 [Source:UniProtKB/Swiss-Prot;Acc:Q9LY91]
AT5G14760	5	4768263	4772153	3891	*	11	7	9	12	1	10	0	0	0	-2.23359	19.0625	1.26505e-05	Neg.Binomial.W	7.8212e-05	0.00214169	0	-0.00214169	AO	L-aspartate oxidase, chloroplastic [Source:UniProtKB/Swiss-Prot;Acc:Q94AY1]
AT5G15080	5	4886029	4888817	2789	*	11	8	8	11	0	12	0	0	0	-2.23359	16.1786	5.76431e-05	Neg.Binomial.W	0.000275484	0.00298793	0	-0.00298793	PIX7	Probable serine/threonine-protein kinase PIX7 [Source:UniProtKB/Swiss-Prot;Acc:Q9LFP7]
AT5G15410	5	5003226	5006882	3657	*	13	9	13	12	3	18	1	1	6	-1.44692	11.3242	0.000765016	Neg.Binomial	0.00225738	0.00309908	0.000729195	-0.00236988	CNGC2	Cyclic nucleotide-gated ion channel 2 [Source:UniProtKB/Swiss-Prot;Acc:O65718]
AT5G15540	5	5047515	5057666	10152	*	9	8	7	11	2	10	2	0	1	-1.48539	24.4016	7.82031e-07	Neg.Binomial.W	6.84497e-06	0.000771605	9.85028e-05	-0.000673102	EMB2773	Sister chromatid cohesion protein SCC2 [Source:UniProtKB/Swiss-Prot;Acc:A5HEI1]
AT5G15570	5	5066204	5068199	1996	*	7	11	7	7	5	10	0	0	0	-2.17853	20.7448	5.24749e-06	Neg.Binomial.W	3.63259e-05	0.00392452	0	-0.00392452		Bromodomain transcription factor [Source:UniProtKB/TrEMBL;Acc:Q9LF25]
AT5G15780	5	5144629	5146458	1830	*	3	16	9	8	12	9	0	0	0	-2.35138	22.3665	2.25272e-06	Neg.Binomial.W	1.7726e-05	0.00519126	0	-0.00519126		At5g15780 [Source:UniProtKB/TrEMBL;Acc:Q9LFU8]
AT5G15890	5	5187587	5189348	1762	*	12	14	13	14	5	14	2	2	0	-1.71765	34.1785	5.0282e-09	Neg.Binomial.W	6.52828e-08	0.00681044	0.000756716	-0.00605373	TBL21	Protein trichome birefringence-like 21 [Source:UniProtKB/Swiss-Prot;Acc:Q9LFT1]
AT5G15920	5	5195593	5199697	4105	*	8	7	11	8	5	8	2	0	3	-1.1977	36.5118	1.51744e-09	Neg.Binomial	2.29149e-08	0.00190824	0.000406009	-0.00150223	SMC5	Structural maintenance of chromosomes protein 5 [Source:UniProtKB/Swiss-Prot;Acc:Q9LFS8]
AT5G16210	5	5290696	5298169	7474	*	10	15	10	13	8	12	1	2	2	-1.91692	18.1126	2.08224e-05	Neg.Binomial.W	0.000119326	0.00151637	0.000222995	-0.00129337		AT5g16210/T21H19_130 [Source:UniProtKB/TrEMBL;Acc:Q8VYW7]
AT5G16680	5	5467228	5473592	6365	*	17	7	16	17	2	18	2	3	2	-1.70475	9.15953	0.00247426	Neg.Binomial.W	0.00574773	0.00201623	0.000366588	-0.00164965		RING/FYVE/PHD zinc finger superfamily protein [Source:UniProtKB/TrEMBL;Acc:F4KE59]
AT5G16730	5	5497524	5500985	3462	*	16	14	14	15	16	16	1	2	0	-2.0898	11.3112	0.000770422	Neg.Binomial.W	0.00226475	0.0043809	0.00028885	-0.00409205		WEB family protein At5g16730, chloroplastic [Source:UniProtKB/Swiss-Prot;Acc:Q9LFE4]
AT5G16910	5	5560607	5565660	5054	*	11	13	11	7	4	11	5	3	1	-1.15268	5.24756	0.0219776	Neg.Binomial.W	0.0269011	0.0018797	0.000593589	-0.00128611	CSLD2	CSLD2 [Source:UniProtKB/TrEMBL;Acc:A0A178UAL6]
AT5G17420	5	5736630	5741500	4871	*	15	12	12	15	1	18	1	0	2	-1.88454	8.53325	0.00348717	Neg.Binomial.W	0.00738552	0.00249778	0.000205297	-0.00229248	CESA7	MUR10 [Source:UniProtKB/TrEMBL;Acc:A0A384LP57]
AT5G17510	5	5769318	5772481	3164	*	10	8	10	8	3	10	3	0	1	-1.36828	5.3451	0.0207806	Neg.Binomial.W	0.0257772	0.00258112	0.000421408	-0.00215971		Glutamine-rich protein [Source:UniProtKB/TrEMBL;Acc:Q9LF51]
AT5G17740	5	5856235	5857934	1700	*	6	12	9	11	8	11	1	2	0	-1.65823	8.61332	0.00333713	Neg.Binomial.W	0.0071615	0.00558824	0.000588235	-0.005		AAA-ATPase At5g17740 [Source:UniProtKB/Swiss-Prot;Acc:Q9FN77]
AT5G18550	5	6160097	6163171	3075	*	7	7	9	7	6	7	2	0	0	-1.58924	55.5817	0.000142577	QuasiPoisson	0.000587657	0.00233062	0.000216802	-0.00211382		Zinc finger CCCH domain-containing protein 58 [Source:UniProtKB/Swiss-Prot;Acc:Q6NPN3]
AT5G18610	5	6192327	6195753	3427	*	9	7	13	10	1	14	2	1	3	-1.50408	6.83852	0.00892125	Neg.Binomial.W	0.0142411	0.0026262	0.000583601	-0.0020426	PBL27	Serine/threonine-protein kinase PBL27 [Source:UniProtKB/Swiss-Prot;Acc:Q1PDV6]
AT5G19400	5	6539926	6545081	5156	*	11	9	12	14	1	15	3	1	4	-1.35455	4.46269	0.0346429	Neg.Binomial.W	0.0369682	0.00200414	0.000517197	-0.00148694	SMG7	Protein SMG7 [Source:UniProtKB/Swiss-Prot;Acc:A9QM73]
AT5G19420	5	6547625	6553283	5659	*	12	9	7	9	0	10	3	1	0	-1.33123	4.74568	0.0293719	Neg.Binomial.W	0.0329999	0.00138423	0.000235613	-0.00114861		Regulator of chromosome condensation (RCC1) family with FYVE zinc finger domain-containing protein [Source:UniProtKB/TrEMBL;Acc:F4K148]
AT5G20280	5	6844712	6850237	5526	*	9	5	11	13	4	4	4	3	1	-1.05605	3.95677	0.0466831	Neg.Binomial.W	0.0471675	0.00138738	0.000482567	-0.000904814	SPS1	Sucrose-phosphate synthase 1 [Source:UniProtKB/Swiss-Prot;Acc:Q94BT0]
AT5G20610	5	6968611	6972995	4385	*	7	9	6	7	5	11	4	2	0	-1.04145	13.4127	0.00804538	QuasiPoisson	0.0132223	0.00171038	0.0004561	-0.00125428	PMIR1	Protein PLASTID MOVEMENT IMPAIRED 1-RELATED 1 [Source:UniProtKB/Swiss-Prot;Acc:F4K5K6]
AT5G20660	5	6986180	6991139	4960	*	10	11	12	12	7	9	5	0	1	-1.31432	20.7301	0.0026266	QuasiPoisson	0.00601801	0.00204973	0.000403226	-0.00164651		24 kDa vacuolar protein-like [Source:UniProtKB/TrEMBL;Acc:Q0WVZ7]
AT5G20730	5	7016445	7022179	5735	*	14	14	15	13	2	15	0	0	1	-2.29001	39.3648	3.51573e-10	Neg.Binomial.W	5.95381e-09	0.00212148	5.81226e-05	-0.00206335	NPH4	Transcriptional factor B3 family protein / auxin-responsive factor AUX/IAA-related [Source:TAIR;Acc:AT5G20730]
AT5G20950	5	7107272	7111453	4182	*	9	1	12	8	0	12	0	0	3	-1.38629	5.37611	0.0204143	Neg.Binomial	0.0254852	0.00167384	0.00023912	-0.00143472		Glycosyl hydrolase family protein [Source:TAIR;Acc:AT5G20950]
AT5G20960	5	7116455	7122774	6320	*	17	13	17	20	4	19	5	2	2	-1.60944	7.49656	0.00618168	Neg.Binomial.W	0.0109944	0.00237342	0.000474684	-0.00189873	AAO1	Indole-3-acetaldehyde oxidase [Source:UniProtKB/Swiss-Prot;Acc:Q7G193]
AT5G21990	5	7273071	7276579	3509	*	8	8	7	10	3	7	1	1	0	-1.58924	33.0545	0.000698916	QuasiPoisson	0.00211029	0.00204237	0.000189988	-0.00185238	OEP61	TPR7 [Source:UniProtKB/TrEMBL;Acc:A0A178UNB9]
AT5G23110	5	7758100	7775675	17576	*	17	12	21	22	3	27	3	2	6	-1.53393	4.36922	0.0365937	Neg.Binomial.W	0.0387316	0.000967228	0.000208618	-0.00075861		Zinc finger, C3HC4 type (RING finger) family protein [Source:UniProtKB/TrEMBL;Acc:Q9FN44]
AT5G23450	5	7904293	7909623	5331	*	12	9	7	8	3	9	2	1	2	-1.56862	16.3501	5.26542e-05	Neg.Binomial.W	0.000254768	0.00150066	0.000312637	-0.00118802	ATLCBK1	Long-chain base (LCB) kinase 1 [Source:UniProtKB/TrEMBL;Acc:B3H501]
AT5G24190	5	8199757	8201051	1295	*	7	15	15	17	0	19	6	2	2	-1.11135	5.37978	0.0203715	Neg.Binomial	0.0254725	0.00939511	0.002574	-0.00682111		Gb [Source:UniProtKB/TrEMBL;Acc:Q9FIP0]
AT5G24260	5	8234684	8238294	3611	*	17	17	13	15	7	19	6	2	2	-1.4816	8.17449	0.00424835	Neg.Binomial.W	0.00852865	0.00406166	0.000923105	-0.00313856		Dipeptidyl peptidase IV-like protein [Source:UniProtKB/TrEMBL;Acc:Q9FNF6]
AT5G24320	5	8284366	8288351	3986	*	36	33	28	34	15	41	9	7	4	-1.54223	9.66897	0.00187406	Neg.Binomial.W	0.00463459	0.00781903	0.00167252	-0.00614651		Transducin/WD40 repeat-like superfamily protein [Source:UniProtKB/TrEMBL;Acc:F4KH31]
AT5G24350	5	8301105	8310895	9791	*	18	14	13	18	6	17	7	2	4	-1.19625	5.81017	0.0159337	Neg.Binomial.W	0.0214376	0.00146393	0.000442583	-0.00102135		CONTAINS InterPro DOMAIN/s: Secretory pathway Sec39 (InterPro:IPR013244); Ha. [Source:TAIR;Acc:AT5G24350]
AT5G24620	5	8430004	8432414	2411	*	7	6	11	8	1	12	3	3	0	-1.04145	6.55268	0.0375614	QuasiPoisson	0.0393813	0.00311074	0.000829531	-0.00228121		Pathogenesis-related thaumatin superfamily protein [Source:TAIR;Acc:AT5G24620]
AT5G24710	5	8458847	8468173	9327	*	12	6	9	5	0	16	1	1	2	-1.34993	7.41725	0.00646014	Neg.Binomial.W	0.0113089	0.000857725	0.000142954	-0.000714771		Transducin/WD40 repeat-like superfamily protein [Source:UniProtKB/TrEMBL;Acc:F4KIH8]
AT5G25070	5	8640754	8643516	2763	*	9	11	10	13	7	13	1	3	0	-1.59505	39.2335	0.000418581	QuasiPoisson	0.00140549	0.00380022	0.000482567	-0.00331765		Neurofilament light protein [Source:UniProtKB/TrEMBL;Acc:Q8L4Q6]
AT5G25520	5	8885088	8889904	4817	*	10	5	11	14	4	12	4	0	1	-1.35455	11.5959	0.0113607	QuasiPoisson	0.016825	0.00193758	0.000345997	-0.00159159		SPOC domain / Transcription elongation factor S-II protein [Source:TAIR;Acc:AT5G25520]
AT5G25820	5	8997100	9000345	3246	*	21	20	17	14	3	24	6	1	3	-1.59939	13.049	0.000303449	Neg.Binomial	0.00106962	0.00508318	0.0010269	-0.00405627		Exostosin family protein [Source:UniProtKB/TrEMBL;Acc:Q0WPG1]
AT5G26570	5	9261479	9267732	6254	*	12	9	9	7	0	9	2	1	1	-1.31219	9.86518	0.00168436	Neg.Binomial.W	0.00428797	0.00122588	0.000213197	-0.00101269	GWD3	Phosphoglucan, water dikinase, chloroplastic [Source:UniProtKB/Swiss-Prot;Acc:Q6ZY51]
AT5G26617	5	9360462	9360988	527	*	16	16	12	13	4	14	2	2	1	-2.0149	18.7672	1.47688e-05	Neg.Binomial.W	8.98818e-05	0.0237192	0.00316256	-0.0205566		BEST Arabidopsis thaliana protein match is: Ribonuclease H-like superfamily protein (TAIR:AT3G09510.1); Ha. [Source:TAIR;Acc:AT5G26617]
AT5G26622	5	9355953	9357449	1497	*	16	37	16	29	9	33	11	8	5	-1.07044	9.83941	0.00170812	Neg.Binomial	0.00433116	0.0155867	0.00534402	-0.0102427		Beta-galactosidase related protein [Source:UniProtKB/TrEMBL;Acc:Q2V346]
AT5G26742	5	9284557	9289003	4447	*	7	4	9	7	5	12	2	1	5	-1.0116	6.86051	0.00881215	Neg.Binomial.W	0.0142126	0.00164905	0.000599655	-0.0010494	RH3	RH3 [Source:UniProtKB/TrEMBL;Acc:A0A178UT03]
AT5G26770	5	9407647	9410138	2492	*	11	7	9	9	2	11	1	5	0	-1.11696	7.98505	0.0255603	QuasiPoisson	0.0296302	0.00327715	0.000802568	-0.00247459		unknown protein; BEST Arabidopsis thaliana protein match is: unknown protein (TAIR:AT3G05830.1); Ha. [Source:TAIR;Acc:AT5G26770]
AT5G26910	5	9465849	9470403	4555	*	8	7	7	8	5	8	4	0	2	-1.00145	9.20794	0.00240968	Neg.Binomial.W	0.00565404	0.00157336	0.000439078	-0.00113428		TRM8 [Source:UniProtKB/TrEMBL;Acc:A0A384LKQ3]
AT5G27220	5	9578373	9582960	4588	*	7	11	10	12	2	13	2	1	4	-1.36828	6.01204	0.0142086	Neg.Binomial.W	0.0197299	0.00199797	0.000508573	-0.00148939		A_TM021B04.7 protein [Source:UniProtKB/TrEMBL;Acc:O04650]
AT5G27630	5	9775854	9781002	5149	*	12	8	11	8	0	13	2	0	2	-1.42139	5.54157	0.0185699	Neg.Binomial.W	0.0239503	0.00168317	0.00025895	-0.00142422	ACBP5	acyl-CoA binding protein 5 [Source:TAIR;Acc:AT5G27630]
AT5G27640	5	9780609	9785288	4680	*	13	8	11	12	1	13	0	1	3	-1.51983	5.15213	0.0232178	Neg.Binomial.W	0.027998	0.00206553	0.0002849	-0.00178063	TIF3B1	Eukaryotic translation initiation factor 3 subunit B [Source:UniProtKB/TrEMBL;Acc:F4K4D5]
AT5G28190	5	10167850	10170696	2847	*	32	16	22	20	3	27	4	5	10	-1.14991	7.45719	0.00631835	Neg.Binomial	0.011161	0.00702494	0.00222456	-0.00480037		unknown protein; Ha. [Source:TAIR;Acc:AT5G28190]
AT5G28740	5	10780503	10783996	3494	*	11	5	12	7	1	10	2	0	0	-1.64866	8.1756	0.00424577	Neg.Binomial.W	0.00852865	0.00219424	0.000190803	-0.00200343		Tetratricopeptide repeat (TPR)-like superfamily protein [Source:UniProtKB/TrEMBL;Acc:Q9LKU3]
AT5G33290	5	12558154	12562020	3867	*	8	20	11	6	0	19	1	4	3	-1.15745	5.08103	0.0241891	Neg.Binomial	0.0286372	0.00275838	0.000689596	-0.00206879	XGD1	Glycosyltransferase (Fragment) [Source:UniProtKB/TrEMBL;Acc:W8PUC9]
AT5G33390	5	12661708	12663496	1789	*	5	29	11	17	9	15	4	0	5	-1.34373	10.6541	0.00109825	Neg.Binomial	0.00303381	0.00801192	0.00167691	-0.00633501		Glycine-rich protein [Source:UniProtKB/TrEMBL;Acc:Q949R3]
AT5G35160	5	13414629	13417445	2817	*	7	11	9	8	3	10	3	2	0	-1.2164	3.92697	0.0475176	Neg.Binomial.W	0.0478864	0.0028399	0.000591646	-0.00224825	TMN11	Transmembrane 9 superfamily member [Source:UniProtKB/TrEMBL;Acc:A0A178UDT0]
AT5G35430	5	13661923	13666070	4148	*	8	5	8	9	3	14	1	2	2	-1.54756	10.3364	0.00130431	Neg.Binomial.W	0.00347965	0.00188846	0.0004018	-0.00148666		AT5g35440/MOK9_2 [Source:UniProtKB/TrEMBL;Acc:Q93ZI7]
AT5G35753	5	13922418	13925454	3037	*	8	6	7	8	5	9	1	0	0	-1.81238	77.2699	4.97123e-05	QuasiPoisson	0.000243559	0.00235978	0.000109757	-0.00225003		Domain of unknown function (DUF3444) [Source:TAIR;Acc:AT5G35753]
AT5G37190	5	14723144	14726818	3675	*	8	9	9	7	5	10	1	0	0	-1.90954	22.5271	2.07204e-06	Neg.Binomial	1.64706e-05	0.00217687	9.07029e-05	-0.00208617	CIP4	COP1-interacting protein 4 [Source:UniProtKB/TrEMBL;Acc:Q9FHU3]
AT5G37560	5	14921986	14923790	1805	*	11	9	9	6	0	11	1	2	0	-1.46634	7.86871	0.00502974	Neg.Binomial.W	0.00954281	0.00424746	0.000554017	-0.00369344		RBR-type E3 ubiquitin transferase [Source:UniProtKB/TrEMBL;Acc:F4K784]
AT5G37830	5	15056188	15060866	4679	*	13	8	9	10	1	17	4	2	1	-1.42139	4.56471	0.0326372	Neg.Binomial.W	0.0354594	0.00206597	0.000498682	-0.00156729	OXP1	5-oxoprolinase [Source:UniProtKB/Swiss-Prot;Acc:Q9FIZ7]
AT5G39350	5	15750875	15752962	2088	*	17	10	14	19	1	19	4	1	2	-1.74297	5.07116	0.0243272	Neg.Binomial.W	0.0287134	0.0063857	0.0011175	-0.0052682	PCMP-E16	Pentatricopeptide repeat-containing protein At5g39350 [Source:UniProtKB/Swiss-Prot;Acc:Q9FLZ9]
AT5G39500	5	15814559	15820151	5593	*	7	5	10	16	0	10	3	0	2	-1.2164	6.1703	0.0129913	Neg.Binomial	0.0184339	0.00143036	0.000297992	-0.00113237	GNL1	ARF guanine-nucleotide exchange factor GNL1 [Source:UniProtKB/Swiss-Prot;Acc:Q9FLY5]
AT5G39980	5	16000712	16003072	2361	*	10	7	12	12	3	14	0	1	0	-2.07944	17.9855	2.22597e-05	Neg.Binomial.W	0.000125655	0.00409431	0.000141183	-0.00395313		Pentatricopeptide repeat-containing protein At5g39980, chloroplastic [Source:UniProtKB/Swiss-Prot;Acc:Q9FLD8]
AT5G40340	5	16130881	16135393	4513	*	8	7	8	9	6	9	1	2	0	-1.48539	28.9353	7.48366e-08	Neg.Binomial.W	7.87807e-07	0.00173573	0.000221582	-0.00151414		Tudor/PWWP/MBT superfamily protein [Source:UniProtKB/TrEMBL;Acc:Q9FNE4]
AT5G40820	5	16342728	16353898	11171	*	11	5	9	7	3	10	3	0	2	-1.15924	35.8141	2.17076e-09	Neg.Binomial.W	3.1906e-08	0.000671381	0.000149196	-0.000522185	ATRAD3	Ataxia telangiectasia-mutated and RAD3-related [Source:TAIR;Acc:AT5G40820]
AT5G41100	5	16447185	16450909	3725	*	14	10	16	12	4	13	1	4	0	-1.5449	3.95792	0.0466514	Neg.Binomial.W	0.0471675	0.00308725	0.000447427	-0.00263982		At5g41100 [Source:UniProtKB/TrEMBL;Acc:A4FVS2]
AT5G41790	5	16725753	16732847	7095	*	15	18	17	17	14	17	3	2	3	-1.81238	21.2847	3.95875e-06	Neg.Binomial.W	2.93702e-05	0.00230209	0.000375852	-0.00192624	CIP1	COP1-interactive protein 1 [Source:UniProtKB/Swiss-Prot;Acc:F4JZY1]
AT5G41940	5	16781858	16785609	3752	*	5	10	7	9	6	12	1	2	1	-1.81238	58.2118	2.35366e-14	Neg.Binomial.W	5.7297e-13	0.00217662	0.000355366	-0.00182125		GTPase activator protein of Rab-like small GTPases-like protein [Source:UniProtKB/TrEMBL;Acc:Q67YN2]
AT5G42140	5	16837332	16842493	5162	*	11	11	14	13	4	11	0	0	0	-2.45674	28.9669	7.36238e-08	Neg.Binomial.W	7.85656e-07	0.00206638	0	-0.00206638		Regulator of chromosome condensation (RCC1) family with FYVE zinc finger domain [Source:TAIR;Acc:AT5G42140]
AT5G42270	5	16902475	16905294	2820	*	11	9	9	11	2	9	1	1	2	-1.85238	49.2584	2.24367e-12	Neg.Binomial.W	4.59952e-11	0.00301418	0.000472813	-0.00254137	FTSH5	VAR1 [Source:UniProtKB/TrEMBL;Acc:A0A178U8J6]
AT5G42905	5	17201414	17202323	910	*	13	19	15	25	8	34	11	1	3	-1.335	9.40473	0.00216426	Neg.Binomial	0.00520359	0.0208791	0.00549451	-0.0153846		Polynucleotidyl transferase, ribonuclease H-like superfamily protein [Source:UniProtKB/TrEMBL;Acc:F4K355]
AT5G42950	5	17224270	17231384	7115	*	12	10	11	14	3	12	6	0	2	-1.12847	9.41288	0.0181173	QuasiPoisson	0.0235223	0.00145233	0.000374795	-0.00107754		GYF domain-containing protein [Source:UniProtKB/TrEMBL;Acc:Q9FMM3]
AT5G43630	5	17526660	17530605	3946	*	10	11	7	6	2	10	1	1	0	-1.64866	19.2281	0.00321494	QuasiPoisson	0.00701524	0.0019429	0.000168947	-0.00177395	TZP	Zinc knuckle (CCHC-type) family protein [Source:UniProtKB/TrEMBL;Acc:Q9FIX7]
AT5G43670	5	17538723	17541990	3268	*	8	13	13	13	0	13	5	0	3	-1.09861	5.89047	0.015223	Neg.Binomial	0.0206598	0.00305998	0.000815993	-0.00224398		At5g43670 [Source:UniProtKB/TrEMBL;Acc:Q84WI4]
AT5G43880	5	17639776	17643982	4207	*	12	12	12	14	4	16	4	1	2	-1.60944	9.1011	0.00255456	Neg.Binomial.W	0.00587021	0.00277316	0.000554631	-0.00221852		Methyl-coenzyme M reductase II subunit gamma, putative (DUF3741) [Source:UniProtKB/TrEMBL;Acc:Q9LKC1]
AT5G43900	5	17656894	17667451	10558	*	13	10	9	9	3	12	0	1	2	-1.64223	8.78708	0.00303372	Neg.Binomial.W	0.00680706	0.000884006	9.47149e-05	-0.000789291	MYA2	Myosin 2 [Source:UniProtKB/TrEMBL;Acc:F4K7C5]
AT5G44180	5	17782428	17790234	7807	*	15	17	22	16	12	22	5	0	1	-1.81011	35.1805	0.000580862	QuasiPoisson	0.00180997	0.00222023	0.00025618	-0.00196405	RLT2	Homeobox-DDT domain protein RLT2 [Source:UniProtKB/Swiss-Prot;Acc:Q9FFH1]
AT5G44530	5	17937622	17941292	3671	*	6	14	12	15	0	13	6	2	1	-1.0116	4.74	0.0294691	Neg.Binomial	0.0330309	0.00272405	0.000817216	-0.00190684		Subtilase family protein [Source:TAIR;Acc:AT5G44530]
AT5G44640	5	18011146	18012882	1737	*	15	5	11	7	2	11	2	3	1	-1.44692	6.5017	0.0107771	Neg.Binomial.W	0.0162073	0.00489349	0.00115141	-0.00374208	BGLU13	Beta-glucosidase 13 [Source:UniProtKB/Swiss-Prot;Acc:Q9LU02]
AT5G44790	5	18075562	18080160	4599	*	11	9	10	11	3	13	5	1	4	-1.04732	10.4247	0.0012434	Neg.Binomial.W	0.00334003	0.00206567	0.000724795	-0.00134087	RAN1	Copper-transporting ATPase RAN1 [Source:UniProtKB/Swiss-Prot;Acc:Q9S7J8]
AT5G45400	5	18398832	18402284	3453	*	7	8	11	7	3	11	1	2	0	-1.48539	22.8945	1.71142e-06	Neg.Binomial	1.37443e-05	0.00226856	0.000289603	-0.00197896	RPA1C	Replication protein A 70 kDa DNA-binding subunit C [Source:UniProtKB/Swiss-Prot;Acc:Q9FHJ6]
AT5G46310	5	18785672	18786956	1285	*	4	8	8	9	2	11	1	3	3	-1.09861	5.10432	0.0238663	Neg.Binomial.W	0.0284715	0.00544747	0.00181582	-0.00363165		WRKY family transcription factor [Source:UniProtKB/TrEMBL;Acc:Q9FL30]
AT5G46340	5	18795737	18800122	4386	*	10	8	9	9	0	10	0	1	1	-1.64866	15.2219	0.00588726	QuasiPoisson	0.0106698	0.00174799	0.000151999	-0.00159599	RWA1	RWA1 [Source:UniProtKB/TrEMBL;Acc:A0A178UNJ7]
AT5G46920	5	19053472	19056073	2602	*	7	7	9	9	4	10	1	1	2	-1.7492	67.2036	2.44862e-16	Neg.Binomial	7.62989e-15	0.00294645	0.000512426	-0.00243403	NMAT2	Nuclear intron maturase 2, mitochondrial [Source:UniProtKB/Swiss-Prot;Acc:Q9FJR9]
AT5G47020	5	19081458	19090104	8647	*	7	14	7	12	1	14	3	1	0	-1.47182	4.53139	0.0332785	Neg.Binomial.W	0.0357572	0.0010601	0.000154196	-0.000905902		unknown protein; FUNCTIONS IN: molecular_function unknown; INVOLVED IN: biological_process unknown; LOCATED IN: endomembrane system; EXPRESSED IN: 23 plant structures; EXPRESSED DURING: 13 growth stages; BEST Arabidopsis thaliana protein match is: u /.../ protein (TAIR:AT5G11700.2); Ha. [Source:TAIR;Acc:AT5G47020]
AT5G47260	5	19189411	19192516	3106	*	68	27	67	47	0	79	21	10	7	-1.27686	128.331	9.50216e-30	Neg.Binomial	1.48044e-27	0.015454	0.00407813	-0.0113758		Probable disease resistance protein At5g47260 [Source:UniProtKB/Swiss-Prot;Acc:Q9LVT3]
AT5G47480	5	19257027	19263425	6399	*	13	7	19	12	3	19	2	3	2	-1.6514	9.49066	0.00206521	Neg.Binomial.W	0.00499627	0.00190134	0.00036464	-0.0015367	MAG5	Protein transport protein SEC16A homolog [Source:UniProtKB/Swiss-Prot;Acc:Q9FGK9]
AT5G47590	5	19297614	19299174	1561	*	58	85	63	113	19	122	18	38	11	-1.23339	9.24258	0.00236451	Neg.Binomial	0.00556482	0.0491138	0.0143071	-0.0348067		Heat shock protein HSP20/alpha crystallin family [Source:UniProtKB/TrEMBL;Acc:Q9FGJ8]
AT5G48800	5	19786465	19789129	2665	*	8	7	7	13	0	13	2	0	2	-1.34993	5.01392	0.0251443	Neg.Binomial.W	0.0293665	0.00300188	0.000500313	-0.00250156		BTB/POZ domain-containing protein At5g48800 [Source:UniProtKB/Swiss-Prot;Acc:Q9FKB6]
AT5G49160	5	19932114	19938470	6357	*	4	9	8	9	5	10	2	2	0	-1.29277	52.5349	4.22677e-13	Neg.Binomial.W	9.40759e-12	0.0011798	0.000209743	-0.000970059	DMT1	DNA (cytosine-5)-methyltransferase 1 [Source:UniProtKB/Swiss-Prot;Acc:P34881]
AT5G49430	5	20036988	20046702	9715	*	6	8	7	12	0	12	0	0	1	-1.85238	99.7999	1.68599e-23	Neg.Binomial.W	1.31338e-21	0.000772002	3.43112e-05	-0.000737691		WD40/YVTN repeat and Bromo-WDR9-I-like domain-containing protein [Source:UniProtKB/TrEMBL;Acc:F4K639]
AT5G49810	5	20239293	20246398	7106	*	10	6	8	12	0	9	1	1	1	-1.44692	13.5487	0.000232449	Neg.Binomial.W	0.000869485	0.00105545	0.000140726	-0.00091472	MMT1	Methionine S-methyltransferase [Source:UniProtKB/Swiss-Prot;Acc:Q9LTB2]
AT5G50380	5	20516055	20518815	2761	*	12	8	10	10	4	12	1	0	0	-2.04769	18.1117	2.08323e-05	Neg.Binomial.W	0.000119326	0.00338042	0.000120729	-0.00325969	ATEXO70F1	Exocyst subunit Exo70 family protein [Source:UniProtKB/TrEMBL;Acc:F4K8Y6]
AT5G50920	5	20715453	20720681	5229	*	10	11	14	12	3	18	2	0	3	-1.53148	4.71206	0.0299518	Neg.Binomial.W	0.0334148	0.0021674	0.000318735	-0.00184866	CLPC1	Chaperone protein ClpC1, chloroplastic [Source:UniProtKB/Swiss-Prot;Acc:Q9FI56]
AT5G51920	5	21097076	21098959	1884	*	13	23	10	22	3	11	7	3	2	-1.22867	7.69906	0.00552495	Neg.Binomial	0.0102475	0.00725407	0.00212314	-0.00513093		Pyridoxal phosphate (PLP)-dependent transferases superfamily protein [Source:UniProtKB/TrEMBL;Acc:Q9FGL6]
AT5G52280	5	21226721	21230378	3658	*	6	9	6	8	4	9	1	2	1	-1.65823	32.6685	0.000723569	QuasiPoisson	0.00217629	0.00191361	0.000364498	-0.00154912		At5g52280 [Source:UniProtKB/TrEMBL;Acc:Q9FHD1]
AT5G52400	5	21272824	21275755	2932	*	22	27	19	24	6	26	7	5	6	-1.23676	7.50621	0.00614867	Neg.Binomial.W	0.0109607	0.00704866	0.00204638	-0.00500227	CYP715A1	Cytochrome P450, family 715, subfamily A, polypeptide 1 [Source:UniProtKB/TrEMBL;Acc:F4KG63]
AT5G53440	5	21683144	21688273	5130	*	8	12	12	10	4	11	0	2	2	-1.50408	27.5422	1.53708e-07	Neg.Binomial.W	1.53511e-06	0.00185185	0.000259909	-0.00159194		LOW protein: zinc finger CCCH domain protein [Source:UniProtKB/TrEMBL;Acc:Q9LV05]
AT5G53460	5	21700187	21710296	10110	*	18	13	19	20	7	17	6	2	2	-1.54756	7.58378	0.00588959	Neg.Binomial.W	0.0106698	0.00154962	0.000329707	-0.00121991	GLT1	Glutamate synthase 1 [NADH], chloroplastic [Source:UniProtKB/Swiss-Prot;Acc:Q9LV03]
AT5G54650	5	22197530	22202127	4598	*	9	7	10	6	4	12	1	1	2	-1.79176	14.6574	0.000128929	Neg.Binomial.W	0.000542896	0.00173989	0.000289981	-0.00144991	FH5	Formin-like protein 5 [Source:UniProtKB/Swiss-Prot;Acc:Q94B77]
AT5G54830	5	22272989	22276346	3358	*	12	4	8	13	1	13	0	0	0	-2.25129	14.9401	0.000110981	Neg.Binomial.W	0.000475024	0.00253127	0	-0.00253127		Cytochrome b561, DM13 and DOMON domain-containing protein At5g54830 [Source:UniProtKB/Swiss-Prot;Acc:Q9FFU6]
AT5G55040	5	22326940	22332078	5139	*	8	6	7	7	0	15	3	1	0	-1.25276	3.87921	0.0488877	Neg.Binomial.W	0.0490135	0.00139456	0.000259454	-0.00113511		DNA-binding bromodomain-containing protein [Source:UniProtKB/TrEMBL;Acc:Q8VY17]
AT5G55500	5	22482125	22484631	2507	*	12	8	6	6	1	9	3	2	1	-1.25276	5.78936	0.0161234	Neg.Binomial.W	0.021544	0.00279218	0.000797766	-0.00199442	XYLT	Glycosyltransferase (Fragment) [Source:UniProtKB/TrEMBL;Acc:W8PUA9]
AT5G55540	5	22496196	22500714	4519	*	13	14	13	15	0	11	6	3	0	-1.09861	5.68295	0.0171305	Neg.Binomial	0.0224658	0.00243417	0.000663864	-0.0017703	TRN1	Protein TORNADO 1 [Source:UniProtKB/Swiss-Prot;Acc:Q9FJ57]
AT5G55820	5	22586287	22594135	7849	*	10	10	5	10	2	12	2	3	1	-1.40691	7.62561	0.00575451	Neg.Binomial.W	0.010551	0.00104047	0.00025481	-0.000785663		Inner centromere protein, ARK-binding region protein [Source:UniProtKB/TrEMBL;Acc:Q9FM57]
AT5G55860	5	22609433	22612486	3054	*	11	9	9	9	7	9	3	0	1	-1.45529	6.94387	0.00841069	Neg.Binomial.W	0.0136498	0.00294695	0.000436586	-0.00251037		WEB family protein At5g55860 [Source:UniProtKB/Swiss-Prot;Acc:Q9LVQ4]
AT5G56730	5	22946906	22952599	5694	*	9	13	9	10	4	12	0	3	0	-1.65823	4.95586	0.0260024	Neg.Binomial.W	0.029876	0.00166842	0.000175623	-0.0014928		Insulinase (Peptidase family M16) protein [Source:TAIR;Acc:AT5G56730]
AT5G57210	5	23180833	23184053	3221	*	14	8	9	7	5	9	2	1	2	-1.64866	23.9563	0.00176412	QuasiPoisson	0.00442156	0.00269068	0.000517438	-0.00217324		AT5g57210/MJB24_2 [Source:UniProtKB/TrEMBL;Acc:Q9LVD7]
AT5G57360	5	23241320	23244590	3271	*	7	6	7	7	4	11	1	1	2	-1.65823	26.0241	0.00139736	QuasiPoisson	0.00366513	0.00214002	0.000407623	-0.0017324	ZTL	Galactose oxidase/kelch repeat superfamily protein [Source:UniProtKB/TrEMBL;Acc:F4KAN2]
AT5G57460	5	23275110	23277488	2379	*	10	8	10	7	6	7	0	2	0	-1.6864	19.8668	8.30307e-06	Neg.Binomial	5.34553e-05	0.00336276	0.00028023	-0.00308253		At5g57460 [Source:UniProtKB/TrEMBL;Acc:Q9FKM4]
AT5G57710	5	23384255	23388465	4211	*	8	4	7	5	7	12	4	0	0	-1.25276	9.69549	0.0169915	QuasiPoisson	0.0223211	0.00170189	0.000316631	-0.00138526	SMAX1	Protein SUPPRESSOR OF MAX2 1 [Source:UniProtKB/Swiss-Prot;Acc:Q9FHH2]
AT5G57940	5	23456565	23460621	4057	*	12	13	10	9	2	11	4	0	4	-1.05209	8.87401	0.0205461	QuasiPoisson	0.0255269	0.00234163	0.0006573	-0.00168433	CNGC5	Probable cyclic nucleotide-gated ion channel 5 [Source:UniProtKB/Swiss-Prot;Acc:Q8RWS9]
AT5G58040	5	23488745	23494259	5515	*	8	8	8	8	5	12	1	2	1	-1.81238	15.0223	0.000106247	Neg.Binomial.W	0.000459363	0.00148081	0.000241765	-0.00123905	FIPS5	FIP1[V]-like protein [Source:UniProtKB/Swiss-Prot;Acc:F4KDH9]
AT5G58410	5	23609376	23617599	8224	*	12	8	12	8	5	10	2	1	0	-1.62597	33.6891	0.000660682	QuasiPoisson	0.00200261	0.00111462	0.000121595	-0.000993029		E3 ubiquitin-protein ligase listerin [Source:UniProtKB/Swiss-Prot;Acc:Q9FGI1]
AT5G58510	5	23648094	23654622	6529	*	8	7	10	10	3	13	3	1	1	-1.62924	20.8522	4.96115e-06	Neg.Binomial.W	3.54563e-05	0.00130188	0.000255271	-0.00104661		Rab3 GTPase-activating protein catalytic protein [Source:UniProtKB/TrEMBL;Acc:Q8RWW8]
AT5G58540	5	23663136	23665317	2182	*	14	12	12	15	0	14	4	2	1	-1.29473	4.83401	0.0279037	Neg.Binomial.W	0.0317136	0.00511763	0.00106936	-0.00404827		Protein kinase superfamily protein [Source:UniProtKB/TrEMBL;Acc:Q9FGG7]
AT5G58620	5	23693259	23696222	2964	*	16	9	9	14	4	15	4	0	4	-1.19942	10.8687	0.0131791	QuasiPoisson	0.0186664	0.00376743	0.000899685	-0.00286775		Zinc finger CCCH domain-containing protein 66 [Source:UniProtKB/Swiss-Prot;Acc:Q9LUZ4]
AT5G58840	5	23759003	23762438	3436	*	11	13	13	14	0	17	2	3	1	-1.41369	6.82652	0.00898141	Neg.Binomial.W	0.0142542	0.00329841	0.000582072	-0.00271634	SBT4.9	Subtilisin-like protease SBT4.9 [Source:UniProtKB/Swiss-Prot;Acc:Q9FIM5]
AT5G58960	5	23805717	23808478	2762	*	16	3	7	7	0	11	1	0	2	-1.42712	5.74354	0.0165494	Neg.Binomial.W	0.0218509	0.00265508	0.000362056	-0.00229302	GIL1	Plant protein of unknown function (DUF641) [Source:TAIR;Acc:AT5G58960]
AT5G59900	5	24123913	24126717	2805	*	8	10	7	11	0	11	2	0	0	-1.66771	8.73077	0.00312885	Neg.Binomial.W	0.00690827	0.00279263	0.000237671	-0.00255496		Putative pentatricopeptide repeat-containing protein At5g59900 [Source:UniProtKB/Swiss-Prot;Acc:Q9FJE6]
AT5G60210	5	24243009	24247888	4880	*	13	10	12	10	3	12	3	0	0	-1.70475	5.08737	0.0241007	Neg.Binomial.W	0.0286372	0.00204918	0.000204918	-0.00184426	RIP5	ROP interactive partner 5 [Source:TAIR;Acc:AT5G60210]
AT5G60570	5	24347783	24350164	2382	*	5	6	7	9	7	8	0	0	1	-1.79176	78.0394	4.81406e-05	QuasiPoisson	0.000241945	0.00293871	0.000139938	-0.00279877		F-box/kelch-repeat protein At5g60570 [Source:UniProtKB/Swiss-Prot;Acc:Q9FKJ0]
AT5G61070	5	24571095	24574387	3293	*	6	8	8	7	8	9	1	0	0	-1.8718	138.932	7.16991e-06	QuasiPoisson	4.77381e-05	0.00232817	0.000101225	-0.00222695	HDA18	Histone deacetylase 18 [Source:UniProtKB/Swiss-Prot;Acc:Q8LRK8]
AT5G61140	5	24589906	24603522	13617	*	7	12	11	9	2	10	2	1	2	-1.62924	12.3345	0.000444655	Neg.Binomial.W	0.00146774	0.00062422	0.000122396	-0.000501824	BRR2C	DExH-box ATP-dependent RNA helicase DExH14 [Source:UniProtKB/Swiss-Prot;Acc:Q9FNQ1]
AT5G61650	5	24778191	24779989	1799	*	15	16	13	12	10	17	1	2	3	-1.93393	63.1977	1.86969e-15	Neg.Binomial.W	4.85497e-14	0.00768946	0.00111173	-0.00657773	CYCU4-3	Cyclin-U4-3 [Source:UniProtKB/Swiss-Prot;Acc:Q9FKF6]
AT5G61660	5	24778653	24779945	1293	*	15	16	13	12	10	17	1	2	3	-1.93393	63.1977	1.86969e-15	Neg.Binomial.W	4.85497e-14	0.0106986	0.00154679	-0.00915184		At5g61660 [Source:UniProtKB/TrEMBL;Acc:Q9FKF5]
AT5G61780	5	24821203	24826969	5767	*	17	6	11	13	0	14	3	1	1	-1.4321	6.01786	0.0141618	Neg.Binomial.W	0.0197299	0.0017629	0.000289001	-0.0014739	TSN2	Ribonuclease TUDOR 2 [Source:UniProtKB/Swiss-Prot;Acc:Q9FLT0]
AT5G61865	5	24847310	24850118	2809	*	12	7	7	6	2	10	2	0	0	-1.60944	14.4676	0.00668312	QuasiPoisson	0.0115436	0.00261066	0.000237332	-0.00237332		At5g61865 [Source:UniProtKB/TrEMBL;Acc:Q501B3]
AT5G61910	5	24855621	24864172	8552	*	14	7	10	9	2	11	3	0	1	-1.43848	5.40741	0.0200514	Neg.Binomial.W	0.0251936	0.0010329	0.000155909	-0.000876988		DCD (Development and Cell Death) domain protein [Source:UniProtKB/TrEMBL;Acc:F4K518]
AT5G64270	5	25706608	25711355	4748	*	15	14	16	13	3	17	2	3	2	-1.71765	13.6134	0.000224574	Neg.Binomial.W	0.000860532	0.00273799	0.000491435	-0.00224656		Nuclear protein-like [Source:UniProtKB/TrEMBL;Acc:Q9FMF9]
AT5G64420	5	25756272	25761516	5245	*	11	9	6	14	3	9	4	1	2	-1.31219	6.09195	0.0135799	Neg.Binomial.W	0.0190609	0.00165237	0.000444868	-0.0012075		DNA polymerase V family [Source:UniProtKB/TrEMBL;Acc:Q9FGF4]
AT5G64740	5	25881033	25886728	5696	*	13	9	18	16	3	17	2	3	5	-1.335	5.82175	0.0158292	Neg.Binomial.W	0.0213708	0.00222378	0.000585206	-0.00163858	CESA6	Cellulose synthase A catalytic subunit 6 [UDP-forming] [Source:UniProtKB/Swiss-Prot;Acc:Q94JQ6]
AT5G65005	5	25967824	25968638	815	*	1	1	1	2	4	6	3	15	5	1.12059	5.50052	0.0190108	Neg.Binomial	0.0241589	0.00306748	0.00940695	0.00633947		Polynucleotidyl transferase, ribonuclease H-like superfamily protein [Source:UniProtKB/TrEMBL;Acc:Q1G367]
AT5G65460	5	26161624	26169191	7568	*	11	9	8	13	1	18	2	1	3	-1.60944	6.69886	0.00964744	Neg.Binomial.W	0.0148819	0.00132135	0.000264271	-0.00105708	KCA2	kinesin like protein for actin based chloroplast movement 2 [Source:TAIR;Acc:AT5G65460]
AT5G65770	5	26311311	26316025	4715	*	11	9	10	10	8	12	0	1	2	-1.70475	8.77231	0.00305837	Neg.Binomial.W	0.00680706	0.00212089	0.000212089	-0.0019088	LINC4	little nuclei4 [Source:TAIR;Acc:AT5G65770]
AT5G65780	5	26311311	26318857	7547	*	11	9	10	10	8	12	0	1	2	-1.70475	8.77231	0.00305837	Neg.Binomial.W	0.00680706	0.00132503	0.000132503	-0.00119253	ATBCAT-5	Branched-chain amino acid aminotransferase 5 / branched-chain amino acid transaminase 5 (BCAT5) [Source:UniProtKB/TrEMBL;Acc:F4JXK3]
AT5G66280	5	26476166	26477754	1589	*	10	7	5	8	4	12	1	0	2	-1.46634	24.0839	9.22265e-07	Neg.Binomial.W	7.80918e-06	0.00482484	0.000629327	-0.00419551	GMD1	GMD1 [Source:UniProtKB/TrEMBL;Acc:A0A178U7H7]
AT5G66380	5	26513262	26515800	2539	*	21	57	17	53	3	38	15	1	5	-1.50408	5.48043	0.0192305	Neg.Binomial	0.0243586	0.0124065	0.00275699	-0.00964947	FOLT1	Folate transporter 1, chloroplastic [Source:UniProtKB/Swiss-Prot;Acc:Q7XA87]
AT5G67300	5	26854022	26856006	1985	*	15	9	13	6	4	16	2	1	3	-1.65823	9.14997	0.00248722	Neg.Binomial.W	0.0057494	0.00528967	0.00100756	-0.00428212	MYB44	MYBR1 [Source:UniProtKB/TrEMBL;Acc:A0A178UQ74]
AT5G67310	5	26855216	26857086	1871	*	143	128	123	100	42	143	20	49	31	-1.2223	18.3328	1.85484e-05	Neg.Binomial	0.00011074	0.0604846	0.0178158	-0.0426688	CYP81G1	At5g67310 [Source:UniProtKB/TrEMBL;Acc:Q8GZ20]
AT5G67570	5	26952341	26955543	3203	*	7	7	8	10	0	12	1	1	0	-1.60944	13.2997	0.000265455	Neg.Binomial.W	0.000951355	0.00228952	0.000208138	-0.00208138	DG1	Pentatricopeptide repeat-containing protein At5g67570, chloroplastic [Source:UniProtKB/Swiss-Prot;Acc:Q9FJW6]

## Sheet: LerxC24 F1 DMG NEAT GO
GO_ID	dmgs_in_go	adj.pval	log2FC	logPv
GO:0040008_regulation_of_growth	10	0.0124198	1.02593	1.90588
GO:0009734_auxin-activated_signaling_pathway	14	1.66996e-11	1.58942	10.7773
GO:0071365_cellular_response_to_auxin_stimulus	14	1.66996e-11	1.57528	10.7773
GO:0009733_response_to_auxin	22	9.3501e-35	1.47387	34.0292
