# Supplementary material for: Methylome decoding of RdDM-mediated reprogramming effects in the Arabidopsis MSH1 system
Source: Genome Biol. 2022 Aug 4;23:167. doi: 10.1186/s13059-022-02731-w (PMC9351182; doi:10.1186/s13059-022-02731-w)
Supplement: Supplementary file 4 — Additional file 4. Arabidopsis msh1 epi-line state 4 DEG and GO enrichment. [file 13059_2022_2731_MOESM4_ESM.xlsx]

## Sheet: epi8 floral DEGs
Gene_ID	logFC	logCPM	PValue	FDR	external_gene_name	description
AT5G17460	-2.75153	3.90957	2.18901e-21	3.01125e-18		Glutamyl-tRNA (Gln) amidotransferase subunit C [Source:UniProtKB/TrEMBL;Acc:Q949X1]
AT5G15970	-2.45781	7.54573	3.30514e-14	2.27563e-11	KIN2	KIN2 [Source:UniProtKB/TrEMBL;Acc:A0A384KRF8]
AT5G52310	-2.04636	8.81924	2.61728e-12	1.20083e-09	RD29A	Low-temperature-induced 78 kDa protein [Source:UniProtKB/Swiss-Prot;Acc:Q06738]
AT5G10140	-8.35703	0.147736	3.29384e-11	1.10275e-08	FLC	At5g10140 [Source:UniProtKB/TrEMBL;Acc:Q5Q9J1]
AT1G74930	3.95943	2.19483	4.01337e-11	1.10275e-08	ERF018	Ethylene-responsive transcription factor ERF018 [Source:UniProtKB/Swiss-Prot;Acc:Q9S7L5]
AT1G28370	3.56076	1.43448	2.82325e-10	5.75536e-08	ERF11	ERF domain protein 11 [Source:TAIR;Acc:AT1G28370]
AT5G52900	-2.25957	2.75467	2.92524e-10	5.75536e-08	MAKR6	Probable membrane-associated kinase regulator 6 [Source:UniProtKB/Swiss-Prot;Acc:Q84JK8]
AT2G19450	-1.73385	3.95241	5.81063e-10	9.98594e-08	DGAT1	Diacylglycerol O-acyltransferase 1 [Source:UniProtKB/Swiss-Prot;Acc:Q9SLD2]
AT5G61270	1.99834	3.8527	8.76246e-10	1.33833e-07	BHLH72	Transcription factor PIF7 [Source:UniProtKB/Swiss-Prot;Acc:Q570R7]
AT2G30230	2.04858	3.26051	3.91865e-09	4.9875e-07		6,7-dimethyl-8-ribityllumazine synthase [Source:UniProtKB/TrEMBL;Acc:O22919]
AT2G28850	-4.29126	0.197421	3.99067e-09	4.9875e-07	CYP710A3	Cytochrome P450 710A3 [Source:UniProtKB/Swiss-Prot;Acc:Q9ZV29]
AT5G54470	2.43221	3.67851	4.64638e-09	5.32813e-07		BBX29 [Source:UniProtKB/TrEMBL;Acc:A0A178UJV0]
AT1G01060	1.44985	4.9781	7.44594e-09	7.87981e-07	LHY	LHY1 [Source:UniProtKB/TrEMBL;Acc:A0A178W761]
AT3G15210	1.83415	5.5408	8.97822e-09	8.81964e-07	ERF4	Ethylene-responsive transcription factor 4 [Source:UniProtKB/Swiss-Prot;Acc:O80340]
AT4G30650	-1.90784	5.72638	1.1313e-08	1.03583e-06		UPF0057 membrane protein At4g30650 [Source:UniProtKB/Swiss-Prot;Acc:Q9M095]
AT5G06530	-1.96324	6.55057	1.86278e-08	1.59844e-06	ABCG22	ABC transporter G family member 22 [Source:UniProtKB/Swiss-Prot;Acc:Q93YS4]
AT2G46790	1.62468	4.75286	2.28646e-08	1.85221e-06	APRR9	Two-component response regulator-like APRR9 [Source:UniProtKB/Swiss-Prot;Acc:Q8L500]
AT3G30720	-2.85003	5.05195	2.81138e-08	2.14653e-06	QQS	Protein QQS [Source:UniProtKB/Swiss-Prot;Acc:Q3E7K4]
AT5G20230	1.51041	3.9877	3.63454e-08	2.62697e-06	BCB	SAG14 [Source:UniProtKB/TrEMBL;Acc:A0A178UM84]
AT4G33980	-2.72989	3.43579	4.79421e-08	3.29312e-06		BEST Arabidopsis thaliana protein match is: cold regulated gene 27 (TAIR:AT5G42900.2); Ha. [Source:TAIR;Acc:AT4G33980]
AT5G61380	-1.77746	5.88883	5.73236e-08	3.75179e-06	APRR1	Two-component response regulator-like APRR1 [Source:UniProtKB/Swiss-Prot;Acc:Q9LKL2]
AT1G04620	-2.3741	3.00142	6.39894e-08	4e-06	HCAR	7-hydroxymethyl chlorophyll a reductase, chloroplastic [Source:UniProtKB/Swiss-Prot;Acc:Q8GS60]
AT5G18540	-1.47936	3.68947	6.96169e-08	4.16087e-06		At5g18540 [Source:UniProtKB/TrEMBL;Acc:Q6GKY0]
AT4G13395	3.25878	2.11339	9.36415e-08	5.3625e-06	DVL10	DVL10 [Source:UniProtKB/TrEMBL;Acc:Q6IM91]
AT5G41740	3.7675	2.26285	1.13724e-07	6.1875e-06		Disease resistance protein (TIR-NBS-LRR class) family [Source:UniProtKB/TrEMBL;Acc:F4JYI4]
AT5G42900	-3.8201	2.09101	1.16764e-07	6.1875e-06	COR27	Cold regulated protein 27 [Source:UniProtKB/TrEMBL;Acc:Q8L8T7]
AT4G02410	2.40017	3.92861	1.33584e-07	6.82407e-06	LECRK43	L-type lectin-domain containing receptor kinase IV.3 [Source:UniProtKB/Swiss-Prot;Acc:O81292]
AT3G50970	-2.23666	6.65621	2.43605e-07	1.16638e-05	XERO2	Dehydrin Xero 2 [Source:UniProtKB/Swiss-Prot;Acc:P42758]
AT1G79440	-1.1467	5.58601	2.45559e-07	1.16638e-05	ALDH5F1	Succinate-semialdehyde dehydrogenase, mitochondrial [Source:UniProtKB/Swiss-Prot;Acc:Q9SAK4]
AT2G21660	-1.75915	10.4573	2.61216e-07	1.19625e-05	RBG7	Glycine-rich RNA-binding protein 7 [Source:UniProtKB/Swiss-Prot;Acc:Q03250]
AT1G23090	-1.43491	4.76887	3.15994e-07	1.40161e-05	SULTR3;3	Probable sulfate transporter 3.3 [Source:UniProtKB/Swiss-Prot;Acc:Q9SXS2]
AT2G02450	-1.43215	4.10265	3.30253e-07	1.41797e-05	NAC035	NAC domain-containing protein 35 [Source:UniProtKB/Swiss-Prot;Acc:Q9ZVP8]
AT1G22690	1.90132	2.45732	3.7256e-07	1.55417e-05	GASA9	Gibberellin-regulated protein 9 [Source:UniProtKB/Swiss-Prot;Acc:Q8GWK5]
AT4G25490	4.78656	1.39465	3.96177e-07	1.60147e-05	DREB1B	DRE/CRT-binding factor 1 [Source:UniProtKB/TrEMBL;Acc:B6DTR3]
AT4G28140	-2.46638	5.83652	4.18712e-07	1.64607e-05	ERF054	Ethylene-responsive transcription factor ERF054 [Source:UniProtKB/Swiss-Prot;Acc:Q9M0J3]
AT3G02380	1.37452	5.54362	4.4673e-07	1.70729e-05	COL2	Zinc finger protein CONSTANS-LIKE 2 [Source:UniProtKB/Swiss-Prot;Acc:Q96502]
AT5G62920	2.55322	3.8842	4.8299e-07	1.79493e-05	ARR6	Response regulator 6 [Source:UniProtKB/TrEMBL;Acc:Q0WSS6]
AT4G38620	1.26845	5.61643	6.49429e-07	2.34836e-05	MYB4	Transcription repressor MYB4 [Source:UniProtKB/Swiss-Prot;Acc:Q9SZP1]
AT3G53800	-1.21889	5.86727	7.57193e-07	2.66891e-05	Fes1B	Fes1B [Source:UniProtKB/TrEMBL;Acc:Q9M346]
AT1G33600	1.59295	4.85678	8.37334e-07	2.85149e-05		Leucine-rich repeat (LRR) family protein [Source:UniProtKB/TrEMBL;Acc:Q9FW48]
AT4G31620	-1.23001	5.09024	8.59745e-07	2.85149e-05		Transcriptional factor B3 family protein [Source:UniProtKB/TrEMBL;Acc:G0XQD3]
AT5G60100	-2.38508	2.84926	8.71059e-07	2.85149e-05	PRR3	Pseudo-response regulator 3 [Source:UniProtKB/TrEMBL;Acc:F4JXG7]
AT5G21960	4.96119	0.422522	1.01217e-06	3.22965e-05	ERF016	Ethylene-responsive transcription factor ERF016 [Source:UniProtKB/Swiss-Prot;Acc:Q9C591]
AT2G30020	1.80083	4.77764	1.09439e-06	3.40625e-05		PP2C-type phosphatase AP2C1 [Source:UniProtKB/TrEMBL;Acc:F6LPR5]
AT2G35930	5.40738	-0.0289649	1.13533e-06	3.48333e-05	PUB23	E3 ubiquitin-protein ligase PUB23 [Source:UniProtKB/Swiss-Prot;Acc:Q84TG3]
AT3G02840	4.34059	-0.160097	1.17773e-06	3.52717e-05		ARM repeat superfamily protein [Source:UniProtKB/TrEMBL;Acc:Q9M8S5]
AT1G80840	3.0759	3.61447	1.55198e-06	4.4401e-05	WRKY40	Probable WRKY transcription factor 40 [Source:UniProtKB/Swiss-Prot;Acc:Q9SAH7]
AT2G38470	2.22871	4.99874	1.55386e-06	4.4401e-05	WRKY33	WRKY33 [Source:UniProtKB/TrEMBL;Acc:A0A384L4W4]
AT2G22450	-1.31549	3.9469	1.89211e-06	5.30357e-05	RIBA2	Monofunctional riboflavin biosynthesis protein RIBA 2, chloroplastic [Source:UniProtKB/Swiss-Prot;Acc:Q6NLQ7]
AT5G46830	2.63012	0.634075	2.3058e-06	6.3525e-05	BHLH28	Transcription factor bHLH28 [Source:UniProtKB/Swiss-Prot;Acc:Q9LUK7]
AT4G24960	-1.68049	7.00039	2.39469e-06	6.44363e-05	HVA22D	HVA22D [Source:UniProtKB/TrEMBL;Acc:A0A384LBZ3]
AT4G23810	1.933	2.77881	2.7386e-06	7.24519e-05	WRKY53	Probable WRKY transcription factor 53 [Source:UniProtKB/Swiss-Prot;Acc:Q9SUP6]
AT3G23170	1.18041	4.78196	2.96072e-06	7.66435e-05		At3g23170 [Source:UniProtKB/TrEMBL;Acc:Q9LTD3]
AT5G50720	-1.27855	4.93831	3.00588e-06	7.66435e-05	HVA22E	HVA22-like protein [Source:UniProtKB/TrEMBL;Acc:Q0IGM2]
AT1G17665	-2.65597	0.599721	3.07885e-06	7.7e-05		unknown protein; FUNCTIONS IN: molecular_function unknown; INVOLVED IN: biological_process unknown; LOCATED IN: endomembrane system; EXPRESSED IN: 15 plant structures; EXPRESSED DURING: 11 growth stages; Ha. [Source:TAIR;Acc:AT1G17665]
AT1G76240	1.48923	4.73165	4.35893e-06	0.000105899		At1g76240 [Source:UniProtKB/TrEMBL;Acc:Q501A3]
AT3G55500	-3.87697	0.499785	4.3922e-06	0.000105899	EXPA16	Expansin-A16 [Source:UniProtKB/Swiss-Prot;Acc:Q9M2S9]
AT3G21150	2.60562	2.11409	4.67346e-06	0.000110711	BBX32	B-box zinc finger protein 32 [Source:UniProtKB/Swiss-Prot;Acc:Q9LJB7]
AT2G20880	-2.4516	4.60753	4.80417e-06	0.000111864	ERF053	Ethylene-responsive transcription factor ERF053 [Source:UniProtKB/Swiss-Prot;Acc:Q9SKT1]
AT2G37870	-2.50469	2.11826	5.08702e-06	0.000114657		Bifunctional inhibitor/lipid-transfer protein/seed storage 2S albumin superfamily protein [Source:UniProtKB/TrEMBL;Acc:Q9SHA0]
AT5G01190	1.65179	5.27133	5.11328e-06	0.000114657	LAC10	Laccase-10 [Source:UniProtKB/Swiss-Prot;Acc:Q6ID18]
AT1G19380	2.28159	3.821	5.17102e-06	0.000114657		At1g19380 [Source:UniProtKB/TrEMBL;Acc:Q9LN60]
AT3G63060	1.72332	2.2059	5.63876e-06	0.000123095	EDL3	EID1-like F-box protein 3 [Source:UniProtKB/Swiss-Prot;Acc:Q93ZT5]
AT4G26670	-1.11867	4.70478	5.93393e-06	0.000125654	TIM22-2	Chloroplastic import inner membrane translocase subunit TIM22-2 [Source:UniProtKB/Swiss-Prot;Acc:Q94EH2]
AT1G20440	-1.20242	9.45092	5.93939e-06	0.000125654	COR47	RD17 [Source:UniProtKB/TrEMBL;Acc:A0A384KK16]
AT1G01470	-1.48734	6.71092	6.76626e-06	0.000141042	LEA14	LSR3 [Source:UniProtKB/TrEMBL;Acc:A0A178W160]
AT4G25620	1.54143	4.82983	7.40021e-06	0.000151048		At4g25620 [Source:UniProtKB/TrEMBL;Acc:Q8GYX5]
AT3G62260	1.42424	3.52137	7.46516e-06	0.000151048		Probable protein phosphatase 2C 49 [Source:UniProtKB/Swiss-Prot;Acc:Q3EAF9]
AT2G39330	1.81113	5.37101	8.09023e-06	0.000161214	JAL23	jacalin-related lectin 23 [Source:TAIR;Acc:AT2G39330]
AT4G25420	-1.48884	3.90671	8.73187e-06	0.000171482	GA20OX1	Gibberellin 20 oxidase 1 [Source:UniProtKB/Swiss-Prot;Acc:Q39110]
AT2G42530	-1.53831	6.36201	1.07373e-05	0.00020625	COR15B	Protein COLD-REGULATED 15B, chloroplastic [Source:UniProtKB/Swiss-Prot;Acc:Q9SIN5]
AT1G49130	-2.10604	3.37825	1.07632e-05	0.00020625		B-box type zinc finger protein with CCT domain-containing protein [Source:UniProtKB/TrEMBL;Acc:F4I1N0]
AT5G52300	-2.73317	0.664942	1.11935e-05	0.000210959	LTI65	Low-temperature-induced 65 kDa protein [Source:UniProtKB/Swiss-Prot;Acc:Q04980]
AT4G05105	-3.77696	0.718343	1.26236e-05	0.000231579	MIR397A	MIR397A; miRNA [Source:TAIR;Acc:AT4G05105]
AT5G59570	-1.17575	4.86026	1.27776e-05	0.000231579	BOA	Transcription factor BOA [Source:UniProtKB/Swiss-Prot;Acc:Q9LTH4]
AT2G15970	-1.26942	8.23206	1.285e-05	0.000231579	COR413PM1	WCOR413-like protein [Source:UniProtKB/TrEMBL;Acc:A0A178VY40]
AT5G39050	-1.4432	3.1424	1.37073e-05	0.000244643	PMAT1	Phenolic glucoside malonyltransferase 1 [Source:UniProtKB/Swiss-Prot;Acc:Q940Z5]
AT5G15960	-2.03807	1.28412	1.41032e-05	0.000248558	KIN1	Stress-induced protein KIN1 [Source:UniProtKB/Swiss-Prot;Acc:P18612]
AT3G56200	1.02317	4.7709	1.52462e-05	0.000264557	AVT6C	Amino acid transporter AVT6C [Source:UniProtKB/Swiss-Prot;Acc:Q9LYM2]
AT4G15248	3.43318	1.32014	1.56451e-05	0.000268125	MIP1A	B-box domain protein 30 [Source:UniProtKB/Swiss-Prot;Acc:Q1G3I2]
AT2G44670	1.6904	6.07266	1.61514e-05	0.000275	FLZ3	FCS-Like Zinc finger 3 [Source:UniProtKB/Swiss-Prot;Acc:O80506]
AT5G18840	2.15228	1.41026	1.69208e-05	0.000283384		Sugar transporter ERD6-like 16 [Source:UniProtKB/Swiss-Prot;Acc:Q8LBI9]
AT3G25717	1.3223	5.56486	1.73802e-05	0.000288253	RTFL16	DVL6 [Source:UniProtKB/TrEMBL;Acc:Q6IM95]
AT5G39080	-1.14547	4.86851	1.89811e-05	0.000311012		Acyltransferase-like protein [Source:UniProtKB/TrEMBL;Acc:Q9FID2]
AT5G50130	-1.46684	3.93974	1.98803e-05	0.000321912		NAD(P)-binding Rossmann-fold superfamily protein [Source:UniProtKB/TrEMBL;Acc:Q8RWK2]
AT5G15950	2.07629	3.22246	2.43544e-05	0.000385632	SAMDC2	S-adenosylmethionine decarboxylase proenzyme 2 [Source:UniProtKB/Swiss-Prot;Acc:Q9S7T9]
AT2G15880	-2.23231	6.09871	2.44077e-05	0.000385632	PEX3	Pollen-specific leucine-rich repeat extensin-like protein 3 [Source:UniProtKB/Swiss-Prot;Acc:Q9XIL9]
AT1G76590	-1.81009	4.7466	2.63281e-05	0.000410938		At1g76590 [Source:UniProtKB/TrEMBL;Acc:Q2HIW3]
AT1G18300	1.67745	3.91766	2.66048e-05	0.000410955	NUDT4	Nudix hydrolase 4 [Source:UniProtKB/Swiss-Prot;Acc:Q9LE73]
AT4G18270	-1.16561	5.86635	2.78859e-05	0.000424588	TRANS11	Phospho-N-acetylmuramoyl-pentapeptide-transferase homolog [Source:UniProtKB/Swiss-Prot;Acc:O49730]
AT4G28150	-1.41053	2.99759	2.80585e-05	0.000424588		Uncharacterized protein At4g28150 [Source:UniProtKB/TrEMBL;Acc:Q8GUN3]
AT1G11362	-3.35772	0.639875	3.15588e-05	0.000472283		Plant invertase/pectin methylesterase inhibitor superfamily protein [Source:UniProtKB/TrEMBL;Acc:Q1G3V3]
AT4G13210	-2.54261	1.09773	3.25449e-05	0.000480511		Putative pectate lyase 14 [Source:UniProtKB/Swiss-Prot;Acc:Q9SVQ6]
AT3G48360	-2.63951	5.17708	3.34419e-05	0.000488411	BT2	BTB/POZ and TAZ domain-containing protein 2 [Source:UniProtKB/Swiss-Prot;Acc:Q94BN0]
AT5G66210	0.915095	5.33949	3.39699e-05	0.000488411	CPK28	Calcium-dependent protein kinase 28 [Source:UniProtKB/Swiss-Prot;Acc:Q9FKW4]
AT5G58700	-1.43086	3.93756	3.41427e-05	0.000488411	PLC4	Phosphoinositide phospholipase C 4 [Source:UniProtKB/Swiss-Prot;Acc:Q944C1]
AT1G71200	-2.9785	-0.0285196	3.66478e-05	0.000518814		basic helix-loop-helix (bHLH) DNA-binding superfamily protein [Source:TAIR;Acc:AT1G71200]
AT2G15890	-2.35099	8.04273	3.90808e-05	0.000548597	MEE14	CCG-binding protein 1 [Source:UniProtKB/Swiss-Prot;Acc:Q9XIM0]
AT1G08830	1.73144	6.83765	4.15058e-05	0.000572	CSD1	Superoxide dismutase [Cu-Zn] 1 [Source:UniProtKB/Swiss-Prot;Acc:P24704]
AT4G29780	2.84331	4.84798	4.15948e-05	0.000572		Nuclease [Source:UniProtKB/TrEMBL;Acc:Q84J48]
AT3G56880	1.64864	5.62643	4.20513e-05	0.000573144		VQ motif-containing protein [Source:UniProtKB/TrEMBL;Acc:Q9LES0]
AT4G24800	-1.3497	7.03425	4.29748e-05	0.000579657		ECIP1 [Source:UniProtKB/TrEMBL;Acc:A0A384KU64]
AT1G44830	2.55092	2.43654	4.48752e-05	0.000599393	ERF014	Ethylene-responsive transcription factor ERF014 [Source:UniProtKB/Swiss-Prot;Acc:Q9LPE8]
AT2G18700	-1.66185	7.37626	4.57095e-05	0.000604207	TPS11	Probable alpha,alpha-trehalose-phosphate synthase [UDP-forming] 11 [Source:UniProtKB/Swiss-Prot;Acc:Q9ZV48]
AT5G55620	3.08127	0.599716	5.121e-05	0.000670476		At5g55620 [Source:UniProtKB/TrEMBL;Acc:Q8LC55]
AT5G66675	1.18975	3.96725	5.18717e-05	0.000673231		UPF0496 protein At5g66675 [Source:UniProtKB/Swiss-Prot;Acc:Q8GW16]
AT1G67820	-1.4607	2.35774	5.48051e-05	0.000704206		PP2C-type phosphatase AP2C4 [Source:UniProtKB/TrEMBL;Acc:F6LPR4]
AT4G34410	3.03838	0.969359	6.07408e-05	0.000772801	ERF109	Ethylene-responsive transcription factor ERF109 [Source:UniProtKB/Swiss-Prot;Acc:Q9SZ06]
AT2G28305	-1.0715	5.38466	6.18558e-05	0.000780849	LOG1	Cytokinin riboside 5'-monophosphate phosphoribohydrolase [Source:UniProtKB/TrEMBL;Acc:A0A178VS96]
AT5G13210	-1.82977	3.36567	6.39828e-05	0.000794032		AT5g13210/T31B5_30 [Source:UniProtKB/TrEMBL;Acc:Q9LYV5]
AT3G04140	2.11554	3.48156	6.41482e-05	0.000794032		Ankyrin repeat family protein [Source:UniProtKB/TrEMBL;Acc:Q9M8X0]
AT4G09020	-0.952202	6.42407	6.65576e-05	0.000817634	ISA3	Isoamylase 3, chloroplastic [Source:UniProtKB/Swiss-Prot;Acc:Q9M0S5]
AT5G01720	1.05866	4.79985	7.08642e-05	0.000862721	FBL3	F-box/LRR-repeat protein 3 [Source:UniProtKB/Swiss-Prot;Acc:Q8RWU5]
AT3G21890	2.19045	2.74024	7.33925e-05	0.00088141	MIP1B	BBX31 [Source:UniProtKB/TrEMBL;Acc:A0A178VEW7]
AT2G34930	2.21581	3.58744	7.39518e-05	0.00088141		Disease resistance family protein / LRR family protein [Source:UniProtKB/TrEMBL;Acc:O64757]
AT5G02020	-2.70099	6.57135	7.46772e-05	0.00088141	SIS	AT5g02020/T7H20_70 [Source:UniProtKB/TrEMBL;Acc:Q9LZM9]
AT2G15960	-1.53702	7.10526	7.49992e-05	0.00088141		Expressed protein [Source:UniProtKB/TrEMBL;Acc:Q9XIM6]
AT1G31540	1.14378	4.3488	7.56714e-05	0.000882097		Disease resistance protein (TIR-NBS-LRR class) family [Source:UniProtKB/TrEMBL;Acc:F4I9F1]
AT3G44260	2.18007	4.5551	7.70275e-05	0.000889706	CAF1-9	Probable CCR4-associated factor 1 homolog 9 [Source:UniProtKB/Swiss-Prot;Acc:Q9LXM2]
AT1G15550	-2.02129	1.95341	7.97746e-05	0.00091291	GA3OX1	Gibberellin 3-beta-dioxygenase 1 [Source:UniProtKB/Swiss-Prot;Acc:Q39103]
AT5G55930	-1.10863	5.18058	8.04668e-05	0.00091291	OPT1	Oligopeptide transporter 1 [Source:UniProtKB/Swiss-Prot;Acc:Q9FG72]
AT1G08890	-2.30271	1.01871	8.09723e-05	0.00091291	SUGTL4	Sugar transporter ERD6-like 1 [Source:UniProtKB/Swiss-Prot;Acc:Q9SCW7]
AT4G01680	1.11125	5.01454	8.23951e-05	0.000921138	MYB55	Myb domain protein 55 [Source:UniProtKB/TrEMBL;Acc:Q9ZSI4]
AT4G30660	-1.31247	3.00501	8.35693e-05	0.0009218		UPF0057 membrane protein At4g30660 [Source:UniProtKB/Swiss-Prot;Acc:Q9SUI0]
AT3G47500	1.14119	6.02377	8.38397e-05	0.0009218	CDF3	Cyclic dof factor 3 [Source:UniProtKB/Swiss-Prot;Acc:Q8LFV3]
AT4G26140	-2.13149	3.65252	8.79732e-05	0.000960317	BGAL12	beta-galactosidase 12 [Source:TAIR;Acc:AT4G26140]
AT1G65390	3.32571	-0.512073	0.000102152	0.00110598	PP2A5	Protein PHLOEM PROTEIN 2-LIKE A5 [Source:UniProtKB/Swiss-Prot;Acc:Q9C5Q9]
AT2G28900	-0.930812	6.38168	0.000103564	0.0011125	OEP161	Outer envelope pore protein 16-1, chloroplastic [Source:UniProtKB/Swiss-Prot;Acc:Q9ZV24]
AT2G36390	-0.985184	6.6552	0.000105548	0.00112503	SBE2.1	SBE2.1 [Source:UniProtKB/TrEMBL;Acc:A0A178VXI8]
AT3G07650	-1.63302	5.07457	0.000107387	0.00113128	COL9	COL9 [Source:UniProtKB/TrEMBL;Acc:A0A384KVH3]
AT2G36630	1.14414	5.77151	0.00010778	0.00113128		Sulfite exporter TauE/SafE family protein 4 [Source:UniProtKB/Swiss-Prot;Acc:Q8S9J0]
AT1G22190	1.36195	6.51643	0.000122242	0.00127335	RAP2-13	Ethylene-responsive transcription factor RAP2-13 [Source:UniProtKB/Swiss-Prot;Acc:Q9LM15]
AT3G18830	0.955377	5.5946	0.000126068	0.00130333	PLT5	PMT5 [Source:UniProtKB/TrEMBL;Acc:A0A178V5Y2]
AT1G19500	-3.2157	-0.694847	0.000129304	0.00132481		Putative uncharacterized protein [Source:UniProtKB/TrEMBL;Acc:Q5Q0G4]
AT3G19030	2.43762	5.32862	0.000130072	0.00132481		AT3g19030/K13E13_15 [Source:UniProtKB/TrEMBL;Acc:Q9LJ63]
AT1G60190	1.16542	4.53437	0.000134134	0.00135613	PUB19	U-box domain-containing protein 19 [Source:UniProtKB/Swiss-Prot;Acc:O80742]
AT2G47060	1.08769	6.5179	0.000147542	0.0014808		Protein kinase superfamily protein [Source:TAIR;Acc:AT2G47060]
AT5G59320	-1.05401	8.8895	0.000160906	0.00160323	LTP3	Non-specific lipid-transfer protein 3 [Source:UniProtKB/Swiss-Prot;Acc:Q9LLR7]
AT3G63160	-1.10339	6.80088	0.000167934	0.00165679		OEP6 [Source:UniProtKB/TrEMBL;Acc:A0A384KZL8]
AT2G28570	-1.12843	4.93066	0.000168691	0.00165679		At2g28570 [Source:UniProtKB/TrEMBL;Acc:Q9SK01]
AT2G40970	-1.36895	2.9148	0.000175542	0.00171185	MYBC1	MYBC1 [Source:UniProtKB/TrEMBL;Acc:A0A178VYV1]
AT1G12710	-1.20652	4.68484	0.000179188	0.0017351	AtPP2-A12	phloem protein 2-A12 [Source:TAIR;Acc:AT1G12710]
AT5G22250	1.94652	1.54477	0.000182241	0.00174474	CAF1-11	Probable CCR4-associated factor 1 homolog 11 [Source:UniProtKB/Swiss-Prot;Acc:Q9FMS6]
AT1G22550	1.98068	1.35702	0.000182722	0.00174474	NPF5.16	Protein NRT1/ PTR FAMILY 5.16 [Source:UniProtKB/Swiss-Prot;Acc:Q9SK96]
AT3G50560	0.94744	5.59476	0.000191883	0.00181958		AT3g50560/T20E23_160 [Source:UniProtKB/TrEMBL;Acc:Q943Z4]
AT5G01215	-1.2209	3.42054	0.000195069	0.00183158		other RNA [Source:TAIR;Acc:AT5G01215]
AT4G25480	2.4205	3.90261	0.000195813	0.00183158	DREB1A	Dehydration-responsive element-binding protein 1A [Source:UniProtKB/Swiss-Prot;Acc:Q9M0L0]
AT1G76650	2.31751	1.94192	0.000197876	0.00183837	CML38	CML38 [Source:UniProtKB/TrEMBL;Acc:A0A178WMC5]
AT2G41010	1.40256	4.57141	0.000201478	0.00184251	CAMBP25	Calmodulin-binding protein 25 [Source:UniProtKB/Swiss-Prot;Acc:O80683]
AT1G66160	2.81745	0.901095	0.000201962	0.00184251	PUB20	U-box domain-containing protein 20 [Source:UniProtKB/Swiss-Prot;Acc:Q9C8D1]
AT4G06536	-2.80576	1.43132	0.000202341	0.00184251		At4g06536 [Source:UniProtKB/TrEMBL;Acc:Q1PEB2]
AT2G23120	-1.10926	7.69298	0.000207806	0.00187982		Expressed protein [Source:UniProtKB/TrEMBL;Acc:Q8S8R1]
AT5G28690	-1.61769	2.01109	0.000217543	0.00195504		At5g28690 [Source:UniProtKB/TrEMBL;Acc:Q6NQD5]
AT5G45820	1.86735	4.02683	0.000220867	0.00197203	CIPK20	CBL-interacting serine/threonine-protein kinase 20 [Source:UniProtKB/Swiss-Prot;Acc:Q9FJ54]
AT1G19180	1.66341	4.61748	0.000224673	0.00199307	TIFY10A	TIFY10A [Source:UniProtKB/TrEMBL;Acc:A0A178W7G1]
AT3G55450	-0.849716	4.90104	0.000226891	0.00199984	PBL1	PBS1-like 1 [Source:UniProtKB/TrEMBL;Acc:F4IWV6]
AT5G54250	0.880397	4.56411	0.000235106	0.00205905	CNGC4	Cyclic nucleotide-gated ion channel 4 [Source:UniProtKB/Swiss-Prot;Acc:Q94AS9]
AT1G67030	0.956096	5.04163	0.000240511	0.00209305	ZFP6	Zinc finger protein 6 [Source:UniProtKB/Swiss-Prot;Acc:Q39265]
AT4G25470	3.91263	1.88148	0.000245013	0.00211882	DREB1C	C-repeat binding factor 2 [Source:UniProtKB/TrEMBL;Acc:B2BIW9]
AT3G18950	1.70395	2.42893	0.000254433	0.00218653		En/Spm-like transposon protein-like [Source:UniProtKB/TrEMBL;Acc:Q9LJ71]
AT4G26270	-1.07256	3.46638	0.000260951	0.00222862	PFK3	ATP-dependent 6-phosphofructokinase 3 [Source:UniProtKB/Swiss-Prot;Acc:Q94AA4]
AT1G49650	-1.05596	3.33284	0.000275853	0.00234134	CXE4	Probable carboxylesterase 4, mitochondrial [Source:UniProtKB/Swiss-Prot;Acc:Q9FX93]
AT2G27220	-2.95277	-0.437382	0.000278637	0.00235047	BLH5	BEL1-like homeodomain 5 [Source:TAIR;Acc:AT2G27220]
AT2G05940	1.55352	4.75333	0.000298904	0.00250605	RIPK	Serine/threonine-protein kinase RIPK [Source:UniProtKB/Swiss-Prot;Acc:Q9ZUF4]
AT1G21790	-0.850384	4.54865	0.000301128	0.0025094		F8K7.23 [Source:UniProtKB/TrEMBL;Acc:Q9XHZ7]
AT5G06690	-1.32796	5.21005	0.000306407	0.00253801	WCRKC1	WCRKC thioredoxin 1 [Source:UniProtKB/TrEMBL;Acc:F4K3Y1]
AT1G32640	1.44422	6.44129	0.000324277	0.00266995	MYC2	ZBF1 [Source:UniProtKB/TrEMBL;Acc:A0A178W7C3]
AT1G51460	-2.96798	0.174054	0.000330388	0.00270407	ABCG13	ABC transporter G family member 13 [Source:UniProtKB/Swiss-Prot;Acc:Q9C8J8]
AT5G66620	1.21874	2.39706	0.000335936	0.00273321	DAR6	Protein DA1-related 6 [Source:UniProtKB/Swiss-Prot;Acc:Q9FJX8]
AT1G78600	1.00141	5.59447	0.000340502	0.00275406	LZF1	Light-regulated zinc finger protein 1 [Source:UniProtKB/TrEMBL;Acc:F4IBS4]
AT2G24600	1.81465	2.83466	0.000347984	0.00279259		Ankyrin repeat family protein [Source:UniProtKB/TrEMBL;Acc:F4IPR3]
AT1G52270	-1.14894	5.34354	0.000351718	0.00279259		Uncharacterized protein F19K6.11 [Source:UniProtKB/TrEMBL;Acc:Q9C819]
AT4G11521	2.08219	0.0333536	0.000352491	0.00279259	CRK34	Putative cysteine-rich receptor-like protein kinase 34 [Source:UniProtKB/Swiss-Prot;Acc:Q8LPI0]
AT3G04210	1.23938	2.26293	0.00035394	0.00279259		At3g04210/T6K12_17 [Source:UniProtKB/TrEMBL;Acc:Q8H1N6]
AT3G10020	-1.9382	8.19216	0.00035542	0.00279259		AT3g10020/T22K18_16 [Source:UniProtKB/TrEMBL;Acc:Q9SR67]
AT4G34150	1.39898	6.85274	0.000362638	0.00282048		AT4g34150/F28A23_90 [Source:UniProtKB/TrEMBL;Acc:Q945K9]
AT4G01080	1.69641	2.15513	0.000363073	0.00282048	TBL26	Mannan O-acetyltransferase 4 [Source:UniProtKB/TrEMBL;Acc:A0A346P851]
AT4G32280	-2.28513	1.26911	0.000407839	0.00313765	IAA29	Auxin-responsive protein [Source:UniProtKB/TrEMBL;Acc:Q2VWA0]
AT5G47450	-3.64183	-0.0313878	0.000408465	0.00313765	TIP2-3	Aquaporin TIP2-3 [Source:UniProtKB/Swiss-Prot;Acc:Q9FGL2]
AT4G25100	-1.41163	9.39134	0.000414844	0.00316895	FSD1	Superoxide dismutase [Fe] 1, chloroplastic [Source:UniProtKB/Swiss-Prot;Acc:P21276]
AT4G23180	1.07997	5.73182	0.000422961	0.0032131	CRK10	Cysteine-rich receptor-like protein kinase 10 [Source:UniProtKB/Swiss-Prot;Acc:Q8GYA4]
AT5G53130	0.766744	5.49229	0.000436864	0.00330048	CNGC1	Cyclic nucleotide-gated ion channel 1 [Source:UniProtKB/Swiss-Prot;Acc:O65717]
AT4G11400	2.56861	-1.06305	0.000441069	0.00331404	ARID2	AT-rich interactive domain-containing protein 2 [Source:UniProtKB/Swiss-Prot;Acc:Q9LDD4]
AT1G20450	-1.00432	8.81827	0.000450573	0.00336705	ERD10	Dehydrin ERD10 [Source:UniProtKB/Swiss-Prot;Acc:P42759]
AT1G14200	-1.37187	2.76724	0.000460284	0.00342103		At1g14200 [Source:UniProtKB/TrEMBL;Acc:Q9XI67]
AT5G63130	2.38188	0.87915	0.000464104	0.00343088		At5g63130 [Source:UniProtKB/TrEMBL;Acc:Q9FML0]
AT4G35560	-0.90279	4.68947	0.000467878	0.00344028		Transducin/WD40 repeat-like superfamily protein [Source:UniProtKB/TrEMBL;Acc:F4JN30]
AT1G07517	2.34471	-0.636655	0.000475504	0.00347217
AT4G27310	1.11848	5.69904	0.000477265	0.00347217		BBX28 [Source:UniProtKB/TrEMBL;Acc:A0A178V4D3]
AT1G60140	-1.5028	6.65456	0.000484383	0.00349884	TPS10	Probable alpha,alpha-trehalose-phosphate synthase [UDP-forming] 10 [Source:UniProtKB/Swiss-Prot;Acc:O80738]
AT1G25400	2.31548	3.36779	0.00048602	0.00349884		At1g25400 [Source:UniProtKB/TrEMBL;Acc:Q9C6L0]
AT1G68190	-0.909409	5.68854	0.000489141	0.00350296		B-box zinc finger family protein [Source:TAIR;Acc:AT1G68190]
AT3G49530	0.986845	5.48833	0.000510617	0.00363336	NAC062	NAC domain-containing protein 62 [Source:UniProtKB/Swiss-Prot;Acc:Q9SCK6]
AT5G01540	1.19966	3.3663	0.000512634	0.00363336	LECRK62	L-type lectin-domain containing receptor kinase VI.2 [Source:UniProtKB/Swiss-Prot;Acc:Q9M021]
AT1G23710	1.77435	3.89041	0.00052947	0.00373344		At1g23710 [Source:UniProtKB/TrEMBL;Acc:Q9ZUC4]
AT3G08790	-2.74173	-0.718255	0.000537556	0.00377112	TOL8	TOM1-like protein 8 [Source:UniProtKB/Swiss-Prot;Acc:Q9C9Y1]
AT1G72910	1.49732	4.00649	0.000541694	0.00378086		Similar to part of disease resistance protein [Source:UniProtKB/TrEMBL;Acc:Q9SSN5]
AT3G54820	-1.18644	4.24488	0.000555461	0.00383009	PIP2-5	Probable aquaporin PIP2-5 [Source:UniProtKB/Swiss-Prot;Acc:Q9SV31]
AT3G46620	1.00406	5.03549	0.000555744	0.00383009	RDUF1	E3 ubiquitin-protein ligase RDUF1 [Source:UniProtKB/Swiss-Prot;Acc:Q9SNB6]
AT1G16850	-1.67299	2.99679	0.000557104	0.00383009		At1g16880 [Source:UniProtKB/TrEMBL;Acc:Q9FE54]
AT3G17609	1.75937	3.5668	0.00056605	0.00383045	HYH	HYH [Source:UniProtKB/TrEMBL;Acc:A0A178VIU6]
AT2G25930	-0.911892	5.25951	0.000568056	0.00383045	ELF3	Protein EARLY FLOWERING 3 [Source:UniProtKB/Swiss-Prot;Acc:O82804]
AT1G56300	-1.11089	5.94961	0.000568104	0.00383045		At1g56300 [Source:UniProtKB/TrEMBL;Acc:Q8L7R1]
AT1G79110	-1.07369	4.54447	0.0005683	0.00383045	BRG2	Probable BOI-related E3 ubiquitin-protein ligase 2 [Source:UniProtKB/Swiss-Prot;Acc:F4IDI6]
AT4G01026	-0.97478	6.1635	0.000573293	0.00384526	PYL7	RCAR2 [Source:UniProtKB/TrEMBL;Acc:A0A178UTD1]
AT1G31320	-0.837151	5.16945	0.000608414	0.00406102	LBD4	LOB domain-containing protein 4 [Source:UniProtKB/Swiss-Prot;Acc:Q9SHE9]
AT4G01985	-2.1904	0.638639	0.000620959	0.00411722		unknown protein; FUNCTIONS IN: molecular_function unknown; INVOLVED IN: biological_process unknown; LOCATED IN: endomembrane system; Ha. [Source:TAIR;Acc:AT4G01985]
AT2G33580	1.63334	3.40606	0.000622823	0.00411722	LYK5	Protein LYK5 [Source:UniProtKB/Swiss-Prot;Acc:O22808]
AT5G63480	-1.0407	3.00619	0.00062834	0.00413382	MED30	Mediator of RNA polymerase II transcription subunit 30 [Source:UniProtKB/Swiss-Prot;Acc:Q9FMV4]
AT3G59820	-0.938743	4.50177	0.000646597	0.00423367		LETM1-like protein [Source:UniProtKB/TrEMBL;Acc:F4J9G6]
AT2G32800	-1.47396	4.50596	0.000654684	0.00426631	LECRKS2	Receptor like protein kinase S.2 [Source:UniProtKB/Swiss-Prot;Acc:O48837]
AT2G31380	1.08146	5.60673	0.00065924	0.00427573	BBX25	B-box zinc finger protein 25 [Source:UniProtKB/Swiss-Prot;Acc:Q9SID1]
AT5G03140	1.08673	4.40719	0.000675679	0.00436178	LECRK82	L-type lectin-domain containing receptor kinase VIII.2 [Source:UniProtKB/Swiss-Prot;Acc:Q9LYX1]
AT1G66690	-2.25063	2.25519	0.000702622	0.00448696		Paraxanthine methyltransferase 2 [Source:UniProtKB/Swiss-Prot;Acc:Q9C9M2]
AT5G59430	-1.10568	6.09334	0.000703065	0.00448696	TRP1	Telomere repeat-binding protein 1 [Source:UniProtKB/Swiss-Prot;Acc:Q8L7L8]
AT1G76690	-2.11709	3.79139	0.00070486	0.00448696	OPR2	OPR2 [Source:UniProtKB/TrEMBL;Acc:A0A178W9S3]
AT1G29200	-1.17198	4.49055	0.000719741	0.00453341	OFUT8	O-fucosyltransferase 8 [Source:UniProtKB/Swiss-Prot;Acc:F4HZX7]
AT3G51950	1.08867	7.35922	0.000720609	0.00453341		Zinc finger CCCH domain-containing protein 46 [Source:UniProtKB/Swiss-Prot;Acc:Q9SV09]
AT1G73540	1.39799	4.32435	0.000722048	0.00453341	NUDT21	Nudix hydrolase 21, chloroplastic [Source:UniProtKB/Swiss-Prot;Acc:Q8VY81]
AT5G17850	-1.12773	4.48044	0.000746053	0.00465477	CCX2	Cation/calcium exchanger 2 [Source:UniProtKB/Swiss-Prot;Acc:Q9FKP2]
AT4G18280	-1.65912	4.71128	0.000750215	0.00465477		Glycine-rich cell wall protein-like protein [Source:UniProtKB/TrEMBL;Acc:F4JQT4]
AT2G18160	1.06962	7.49333	0.000751533	0.00465477	BZIP2	bZIP transcription factor 2 [Source:UniProtKB/Swiss-Prot;Acc:Q9SI15]
AT5G22920	-1.11476	7.92975	0.000761555	0.00467303	RZPF34	E3 ubiquitin-protein ligase RZFP34 [Source:UniProtKB/Swiss-Prot;Acc:Q9FFB6]
AT5G04770	-1.72751	3.55039	0.000763965	0.00467303	CAT6	CAT6 [Source:UniProtKB/TrEMBL;Acc:A0A178UKC8]
AT3G57530	1.26792	6.46395	0.000764677	0.00467303	CPK32	Calcium-dependent protein kinase 32 [Source:UniProtKB/Swiss-Prot;Acc:Q6NLQ6]
AT4G01250	1.93027	1.63123	0.000770872	0.00469004	WRKY22	WRKY transcription factor 22 [Source:UniProtKB/Swiss-Prot;Acc:O04609]
AT5G59820	1.61802	3.54733	0.000780281	0.00472637	ZAT12	Zinc finger protein ZAT12 [Source:UniProtKB/Swiss-Prot;Acc:Q42410]
AT4G24570	2.97723	5.37107	0.000807574	0.00487024	PUMP4	DIC2 [Source:UniProtKB/TrEMBL;Acc:A0A178URN9]
AT2G39110	-1.89511	2.94721	0.000814756	0.00487396		Protein kinase superfamily protein [Source:UniProtKB/TrEMBL;Acc:Q0WSF6]
AT3G50770	2.90909	0.510785	0.000815281	0.00487396	CML41	Probable calcium-binding protein CML41 [Source:UniProtKB/Swiss-Prot;Acc:Q8L3R2]
AT1G20080	-2.30689	0.841112	0.000825455	0.00491342	SYT2	Synaptotagmin-2 [Source:UniProtKB/Swiss-Prot;Acc:B6ETT4]
AT3G48340	-2.74302	0.768544	0.000834351	0.00492215	CEP2	KDEL-tailed cysteine endopeptidase CEP2 [Source:UniProtKB/Swiss-Prot;Acc:Q9STL4]
AT1G10800	-2.12725	-0.253978	0.000835213	0.00492215		F20B24.22 [Source:UniProtKB/TrEMBL;Acc:Q9SGX2]
AT1G13270	-1.02462	3.64428	0.000837661	0.00492215	MAP1B	Methionine aminopeptidase 1B, chloroplastic [Source:UniProtKB/Swiss-Prot;Acc:Q9FV52]
AT1G03090	-1.86373	6.15499	0.000852478	0.00496699	MCCA	Methylcrotonoyl-CoA carboxylase subunit alpha, mitochondrial [Source:UniProtKB/Swiss-Prot;Acc:Q42523]
AT1G04400	-0.838256	6.75684	0.000853106	0.00496699	CRY2	Cryptochrome-2 [Source:UniProtKB/Swiss-Prot;Acc:Q96524]
AT5G67210	-2.03034	7.50323	0.000856128	0.00496699	IRX15-L	IRX15-L [Source:UniProtKB/TrEMBL;Acc:A0A178UEM8]
AT1G79180	-1.78244	4.96889	0.000863403	0.00498815	ATMYB63	myb domain protein 63 [Source:TAIR;Acc:AT1G79180]
AT4G30610	2.29903	2.10478	0.000868636	0.00499738	SCPL24	Serine carboxypeptidase 24 [Source:UniProtKB/Swiss-Prot;Acc:Q9M099]
AT2G23430	1.57228	3.57199	0.00089066	0.00510274	KRP1	Cyclin-dependent kinase inhibitor 1 [Source:UniProtKB/Swiss-Prot;Acc:Q67Y93]
AT3G47800	-1.80166	6.05347	0.000897959	0.00512321		Aldose 1-epimerase [Source:UniProtKB/TrEMBL;Acc:Q9STT3]
AT4G16146	-1.87133	2.64242	0.000905216	0.00514327		cAMP-regulated phosphoprotein 19-related protein [Source:UniProtKB/TrEMBL;Acc:F4JLP3]
AT5G08760	1.454	3.692	0.000911727	0.00515895		unknown protein; FUNCTIONS IN: molecular_function unknown; INVOLVED IN: biological_process unknown; LOCATED IN: endomembrane system; Ha. [Source:TAIR;Acc:AT5G08760]
AT1G29690	1.0488	4.97071	0.000939076	0.00527367	CAD1	MACPF domain-containing protein CAD1 [Source:UniProtKB/Swiss-Prot;Acc:Q9C7N2]
AT5G35735	1.05048	4.08964	0.000939672	0.00527367		Cytochrome b561 and DOMON domain-containing protein At5g35735 [Source:UniProtKB/Swiss-Prot;Acc:Q9FKH6]
AT2G42540	-1.53218	6.80766	0.000956574	0.0053467	COR15A	Protein COLD-REGULATED 15A, chloroplastic [Source:UniProtKB/Swiss-Prot;Acc:Q42512]
AT2G16700	-1.10146	5.59101	0.000985048	0.00548357	ADF5	ATADF5 [Source:UniProtKB/TrEMBL;Acc:A0A178VPY9]
AT5G62720	-0.863639	5.98149	0.000989375	0.00548545		At5g62720 [Source:UniProtKB/TrEMBL;Acc:Q8GZ51]
AT1G35350	1.33128	2.49811	0.000999848	0.00552125	PHO1-H8	Phosphate transporter PHO1 homolog 8 [Source:UniProtKB/Swiss-Prot;Acc:Q6R8G2]
AT3G52600	-2.12922	-0.585542	0.00101834	0.00560089	CWINV2	Beta-fructofuranosidase, insoluble isoenzyme CWINV2 [Source:UniProtKB/Swiss-Prot;Acc:Q1PEF8]
AT5G60020	-2.1952	7.99273	0.00102988	0.00564176	LAC17	Laccase-17 [Source:UniProtKB/Swiss-Prot;Acc:Q9FJD5]
AT1G10550	2.28248	1.98915	0.00106752	0.00580692	XTH33	Probable xyloglucan endotransglucosylase/hydrolase protein 33 [Source:UniProtKB/Swiss-Prot;Acc:Q8LC45]
AT5G63790	1.42217	4.71527	0.00106878	0.00580692	ANAC102	NAC domain containing protein 102 [Source:TAIR;Acc:AT5G63790]
AT5G49480	1.67864	4.52187	0.00108267	0.00580692	ATCP1	Calcium-binding protein CP1 [Source:UniProtKB/Swiss-Prot;Acc:Q9FDX6]
AT4G05330	-0.793503	4.05586	0.00108368	0.00580692	AGD13	AGD13 [Source:UniProtKB/TrEMBL;Acc:A0A178V602]
AT1G17380	1.34702	4.56082	0.00108904	0.00580692	TIFY11A	Protein TIFY 11A [Source:UniProtKB/Swiss-Prot;Acc:Q9LDU5]
AT3G14200	1.38139	4.6032	0.00109036	0.00580692		Chaperone DnaJ-domain superfamily protein [Source:UniProtKB/TrEMBL;Acc:Q9LJG5]
AT2G32280	-1.05896	2.94764	0.00109093	0.00580692		At2g32280 [Source:UniProtKB/TrEMBL;Acc:Q9ZV57]
AT1G17400	2.66615	0.593981	0.00109381	0.00580692		NGR1 [Source:UniProtKB/TrEMBL;Acc:Q58G53]
AT5G61590	-1.87395	4.78005	0.00110689	0.00585377	ERF107	Ethylene-responsive transcription factor ERF107 [Source:UniProtKB/Swiss-Prot;Acc:Q9FKG2]
AT5G59220	-2.7966	1.86571	0.00111429	0.00587028	SAG113	Probable protein phosphatase 2C 78 [Source:UniProtKB/Swiss-Prot;Acc:Q9FIF5]
AT3G09450	3.22985	0.263294	0.00114303	0.00599871		F3L24.34 protein [Source:UniProtKB/TrEMBL;Acc:Q9S710]
AT4G39090	-1.81664	9.8999	0.00115205	0.00600295	RD19A	RD19A [Source:UniProtKB/TrEMBL;Acc:A0A178V006]
AT2G25730	-1.04007	4.79424	0.00115495	0.00600295		unknown protein; Ha. [Source:TAIR;Acc:AT2G25730]
AT1G72330	-0.988786	2.78814	0.00115693	0.00600295	ALAAT2	alanine aminotransferase 2 [Source:TAIR;Acc:AT1G72330]
AT2G15020	2.05183	4.77215	0.00117078	0.00605196		At2g15020 [Source:UniProtKB/TrEMBL;Acc:Q9ZUK9]
AT1G12520	0.905307	6.07597	0.00118456	0.00609587	CCS	Copper chaperone for superoxide dismutase, chloroplastic/cytosolic [Source:UniProtKB/Swiss-Prot;Acc:Q9LD47]
AT5G63770	0.777867	4.73293	0.00119222	0.00609587	DGK2	Diacylglycerol kinase 2 [Source:UniProtKB/Swiss-Prot;Acc:Q9FFN7]
AT5G48390	-1.80531	-0.147746	0.00119257	0.00609587	ZIP4	TPR repeat-containing protein ZIP4 [Source:UniProtKB/Swiss-Prot;Acc:B0M1H3]
AT4G39400	0.84441	6.29374	0.00121318	0.00617821	BRI1	Protein BRASSINOSTEROID INSENSITIVE 1 [Source:UniProtKB/Swiss-Prot;Acc:O22476]
AT4G38420	1.9993	1.11115	0.0012386	0.00628439	sks9	Putative pectinesterase [Source:UniProtKB/TrEMBL;Acc:Q8VYB3]
AT5G66560	-0.674106	5.12078	0.00125966	0.00634978		BTB/POZ domain-containing protein At5g66560 [Source:UniProtKB/Swiss-Prot;Acc:Q94A73]
AT5G04250	-1.25846	2.55025	0.00126072	0.00634978		At5g04250 [Source:UniProtKB/TrEMBL;Acc:Q8LBW2]
AT1G73870	1.13575	5.24129	0.00127278	0.00638713	COL7	Zinc finger protein CONSTANS-LIKE 7 [Source:UniProtKB/Swiss-Prot;Acc:Q9C9A9]
AT1G08570	-0.822967	6.52001	0.00129071	0.00645354	ACHT4	Thioredoxin-like 1-1, chloroplastic [Source:UniProtKB/Swiss-Prot;Acc:O64654]
AT3G48100	1.78612	5.24013	0.00134599	0.00669167	ARR5	Response reactor 2 [Source:UniProtKB/TrEMBL;Acc:Q0WW39]
AT1G02610	-2.88607	3.49112	0.00134807	0.00669167		RING/FYVE/PHD zinc finger superfamily protein [Source:UniProtKB/TrEMBL;Acc:F4HXK4]
AT5G57110	-0.914785	5.51388	0.00137237	0.00678332	ACA8	Calcium-transporting ATPase [Source:UniProtKB/TrEMBL;Acc:Q0WV19]
AT4G34550	2.88238	2.55732	0.00137952	0.00678332		At4g34550 [Source:UniProtKB/TrEMBL;Acc:O65680]
AT3G59710	1.98045	1.61435	0.00138133	0.00678332		NAD(P)-binding Rossmann-fold superfamily protein [Source:UniProtKB/TrEMBL;Acc:A0A1I9LQ55]
AT3G14440	1.3959	2.79167	0.00139335	0.00681802	NCED3	9-cis-epoxycarotenoid dioxygenase NCED3, chloroplastic [Source:UniProtKB/Swiss-Prot;Acc:Q9LRR7]
AT2G46400	1.91806	2.72497	0.00140572	0.00685413	WRKY46	Probable WRKY transcription factor 46 [Source:UniProtKB/Swiss-Prot;Acc:Q9SKD9]
AT4G27440	-1.27523	9.11653	0.00145462	0.00706748	PORB	Protochlorophyllide reductase B, chloroplastic [Source:UniProtKB/Swiss-Prot;Acc:P21218]
AT1G61800	1.63801	2.50503	0.00147436	0.00713818	GPT2	glucose-6-phosphate/phosphate translocator 2 [Source:TAIR;Acc:AT1G61800]
AT2G01170	-0.754185	5.54935	0.0015155	0.00731161	BAT1	Amino-acid permease BAT1 [Source:UniProtKB/Swiss-Prot;Acc:Q9ZU50]
AT2G36220	1.15123	4.12784	0.00153018	0.00735664		At2g36220/F2H17.17 [Source:UniProtKB/TrEMBL;Acc:Q9SJN3]
AT5G28080	-1.94852	2.30758	0.00153668	0.00736215	WNK9	Probable serine/threonine-protein kinase WNK9 [Source:UniProtKB/Swiss-Prot;Acc:Q2V338]
AT1G26208	1.21774	3.87843	0.00154422	0.00737255		other RNA [Source:TAIR;Acc:AT1G26208]
AT5G53020	0.749613	5.06257	0.00155312	0.00738942		Ribonuclease P protein subunit P38-related [Source:TAIR;Acc:AT5G53020]
AT5G20250	-2.21363	8.12138	0.00159554	0.00756507	DIN10	Raffinose synthase family protein [Source:UniProtKB/TrEMBL;Acc:F4K470]
AT5G02480	0.783194	6.64119	0.00161282	0.00760252		AT5g02480/T22P11_70 [Source:UniProtKB/TrEMBL;Acc:Q9C5N0]
AT2G33060	-1.57448	3.64652	0.0016145	0.00760252	AtRLP27	Receptor like protein 27 [Source:UniProtKB/Swiss-Prot;Acc:F4IUU1]
AT3G29670	-1.3412	3.84287	0.00162122	0.00760813	PMAT2	Phenolic glucoside malonyltransferase 2 [Source:UniProtKB/Swiss-Prot;Acc:Q9LRQ8]
AT5G51570	-1.1501	4.04692	0.00164003	0.00766274	HIR4	Hypersensitive-induced response protein 4 [Source:UniProtKB/Swiss-Prot;Acc:Q9FHM7]
AT3G05880	-0.955075	8.58898	0.00164401	0.00766274	RCI2A	RCI2A [Source:UniProtKB/TrEMBL;Acc:A0A178V7D5]
AT1G33790	2.50036	-0.513362	0.00165303	0.00767878	JAL4	Jacalin-related lectin 4 [Source:UniProtKB/Swiss-Prot;Acc:Q9LQ31]
AT4G04415	1.74375	1.07266	0.00167223	0.00774178
AT4G39770	1.30675	3.73249	0.00170482	0.00786158	TPPH	Probable trehalose-phosphate phosphatase H [Source:UniProtKB/Swiss-Prot;Acc:Q8GWG2]
AT5G62360	-1.3041	4.42158	0.00171088	0.00786158		Plant invertase/pectin methylesterase inhibitor superfamily protein [Source:UniProtKB/TrEMBL;Acc:Q9LVA3]
AT1G64380	-1.46603	2.67929	0.00171525	0.00786158	ERF061	Ethylene-responsive transcription factor ERF061 [Source:UniProtKB/Swiss-Prot;Acc:Q9C7W2]
AT5G24060	-0.763253	4.66599	0.00172099	0.00786168		Pentatricopeptide repeat (PPR) superfamily protein [Source:UniProtKB/TrEMBL;Acc:F4KFP8]
AT4G35350	-1.40051	6.21273	0.00178048	0.00810649	XCP1	Cysteine protease XCP1 [Source:UniProtKB/Swiss-Prot;Acc:O65493]
AT3G10410	-0.999274	6.62508	0.00178914	0.00811902	SCPL49	Carboxypeptidase [Source:UniProtKB/TrEMBL;Acc:A0A178VKH6]
AT3G55980	1.89273	6.11161	0.00180067	0.00814447	SZF1	Salt-inducible zinc finger 1 [Source:UniProtKB/TrEMBL;Acc:A0A1I9LNJ4]
AT3G46640	-0.95686	4.25761	0.00180902	0.00814869	PCL1	Homeodomain-like superfamily protein [Source:UniProtKB/TrEMBL;Acc:F4J959]
AT2G19650	2.41137	1.61949	0.00181345	0.00814869		Cysteine/Histidine-rich C1 domain family protein [Source:UniProtKB/TrEMBL;Acc:Q9ZUM8]
AT5G51190	0.896203	3.69066	0.0018212	0.00815684	ERF105	Ethylene-responsive transcription factor ERF105 [Source:UniProtKB/Swiss-Prot;Acc:Q8VY90]
AT5G35732	1.4055	2.11489	0.00182742	0.00815812		unknown protein; BEST Arabidopsis thaliana protein match is: unknown protein (TAIR:AT2G04795.1); Ha. [Source:TAIR;Acc:AT5G35732]
AT5G06980	0.79462	5.71879	0.00184009	0.00817449		unknown protein; BEST Arabidopsis thaliana protein match is: unknown protein (TAIR:AT3G12320.1); Ha. [Source:TAIR;Acc:AT5G06980]
AT5G48250	-0.928393	3.78854	0.00184298	0.00817449	COL10	Zinc finger protein CONSTANS-LIKE 10 [Source:UniProtKB/Swiss-Prot;Acc:Q9LUA9]
AT1G04990	-0.711836	5.66043	0.00186383	0.008228		Zinc finger CCCH domain-containing protein 3 [Source:UniProtKB/Swiss-Prot;Acc:Q94AD9]
AT4G02200	1.09569	4.86313	0.00186701	0.008228		Drought-responsive family protein [Source:UniProtKB/TrEMBL;Acc:F4JH94]
AT1G72930	1.00057	5.98283	0.00187634	0.00824271	TIR	Toll/interleukin-1 receptor-like protein [Source:UniProtKB/Swiss-Prot;Acc:Q9SSN3]
AT3G21220	0.988795	4.05226	0.00189293	0.00825966	MKK5	MKK5 [Source:UniProtKB/TrEMBL;Acc:A0A178VIK5]
AT3G09440	0.984217	5.79786	0.00189613	0.00825966	HSP70-3	Heat shock protein 70 (Hsp 70) family protein [Source:UniProtKB/TrEMBL;Acc:A0A178VI76]
AT1G72940	1.2769	3.62892	0.00189822	0.00825966		At1g72940/F3N23_14 [Source:UniProtKB/TrEMBL;Acc:Q9SSN2]
AT2G01180	0.924392	3.50873	0.00192013	0.00832865	ATPAP1	phosphatidic acid phosphatase 1 [Source:TAIR;Acc:AT2G01180]
AT1G51140	-0.838551	4.58804	0.00194914	0.00842787	BHLH122	Transcription factor bHLH122 [Source:UniProtKB/Swiss-Prot;Acc:Q9C690]
AT5G67390	1.11182	3.73491	0.00198719	0.00856546		At5g67390 [Source:UniProtKB/TrEMBL;Acc:Q9FN13]
AT5G04330	1.04825	4.00253	0.0020507	0.00873144	CYP84A4	Cytochrome P450 84A4 [Source:UniProtKB/Swiss-Prot;Acc:F4JW83]
AT2G17840	-0.83837	5.98549	0.00205081	0.00873144	ERD7	Protein EARLY-RESPONSIVE TO DEHYDRATION 7, chloroplastic [Source:UniProtKB/Swiss-Prot;Acc:O48832]
AT3G46550	0.859914	5.1211	0.00205556	0.00873144	FLA4	Fasciclin-like arabinogalactan protein 4 [Source:UniProtKB/Swiss-Prot;Acc:Q9SNC3]
AT5G65730	0.738886	5.82814	0.00206628	0.00873144	XTH6	Xyloglucan endotransglucosylase/hydrolase [Source:UniProtKB/TrEMBL;Acc:Q0WUU2]
AT3G30460	1.748	2.19973	0.00206744	0.00873144		RING/U-box superfamily protein [Source:UniProtKB/TrEMBL;Acc:A0A1I9LPW5]
AT5G65530	-0.944725	5.07079	0.00206815	0.00873144		Protein kinase superfamily protein [Source:UniProtKB/TrEMBL;Acc:F4KI00]
AT3G53460	-0.868911	8.20374	0.00207014	0.00873144	CP29	Chloroplast RNA-binding protein 29 [Source:UniProtKB/TrEMBL;Acc:F4JAF3]
AT5G23240	-1.55969	4.55773	0.00209978	0.00882937	DJC76	Chaperone protein dnaJ C76, chloroplastic [Source:UniProtKB/Swiss-Prot;Acc:Q9FMX6]
AT3G01205	2.44643	-0.814336	0.00213696	0.00894421
AT1G17940	-0.948286	5.3815	0.00214849	0.00894421		At1g17940 [Source:UniProtKB/TrEMBL;Acc:Q9LMT6]
AT1G54410	-0.982358	9.63709	0.00215471	0.00894421	HIRD11	HIRD11 [Source:UniProtKB/TrEMBL;Acc:A0A178WR56]
AT4G17490	0.908763	3.76112	0.00215724	0.00894421	ERF6	Ethylene-responsive transcription factor 6 [Source:UniProtKB/Swiss-Prot;Acc:Q8VZ91]
AT2G26820	-1.71242	0.188043	0.00215962	0.00894421	ATPP2-A3	phloem protein 2-A3 [Source:TAIR;Acc:AT2G26820]
AT3G03773	-1.27383	5.35482	0.00219399	0.00905927		HSP20-like chaperones superfamily protein [Source:UniProtKB/TrEMBL;Acc:F4J2B8]
AT5G40020	-1.96491	6.19872	0.00220746	0.00908758		At5g40020 [Source:UniProtKB/TrEMBL;Acc:Q9FLD4]
AT1G78090	1.29829	3.54711	0.0022203	0.00910631	TPPB	Trehalose-phosphate phosphatase B [Source:UniProtKB/Swiss-Prot;Acc:Q9C9S4]
AT4G20050	-1.21972	3.89923	0.00222525	0.00910631	QRT3	Pectin lyase-like superfamily protein [Source:TAIR;Acc:AT4G20050]
AT1G03870	1.82396	6.54989	0.00230013	0.0093848	FLA9	At1g03870 [Source:UniProtKB/TrEMBL;Acc:B3LF88]
AT2G46450	1.08771	5.02394	0.00230808	0.00938939	CNGC12	Probable cyclic nucleotide-gated ion channel 12 [Source:UniProtKB/Swiss-Prot;Acc:Q8GWD2]
AT5G24510	-1.18261	2.98428	0.00235	0.00951464		60S acidic ribosomal protein family [Source:UniProtKB/TrEMBL;Acc:Q9FLV1]
AT3G14360	-1.11837	2.62957	0.00235271	0.00951464		Alpha/beta-Hydrolases superfamily protein [Source:UniProtKB/TrEMBL;Acc:F4JFU8]
AT3G12320	1.1887	6.50687	0.00237233	0.00956583	LNK3	LNK3 [Source:UniProtKB/TrEMBL;Acc:A0A178VJK8]
AT5G59720	-3.66385	7.18378	0.002383	0.00958075	HSP18.1	18.1 kDa class I heat shock protein [Source:UniProtKB/Swiss-Prot;Acc:P19037]
AT3G06355	-1.26696	3.02948	0.00244268	0.00976053
AT2G37180	-1.08417	6.88106	0.00244769	0.00976053	PIP2-3	Aquaporin PIP2-3 [Source:UniProtKB/Swiss-Prot;Acc:P30302]
AT2G46340	0.862871	6.32043	0.00244901	0.00976053	SPA1	SPA1 [Source:UniProtKB/TrEMBL;Acc:A0A178VSM9]
AT1G25390	0.776294	3.98797	0.00245772	0.00976696	LRK10L-1.1	LEAF RUST 10 DISEASE-RESISTANCE LOCUS RECEPTOR-LIKE PROTEIN KINASE-like 1.1 [Source:UniProtKB/Swiss-Prot;Acc:Q9C6K9]
AT4G33050	1.10677	3.18665	0.00248906	0.00986299	EDA39	calmodulin-binding family protein [Source:TAIR;Acc:AT4G33050]
AT2G26290	-1.8489	-0.188999	0.00250665	0.00988044	PBL12	Probable serine/threonine-protein kinase PBL12 [Source:UniProtKB/Swiss-Prot;Acc:O64842]
AT4G22758	-1.32964	2.53536	0.00250784	0.00988044		Uncharacterized protein At4g22758 [Source:UniProtKB/Swiss-Prot;Acc:Q56XJ7]
AT5G60022	-1.75112	3.02901	0.00258832	0.0101684		other RNA [Source:TAIR;Acc:AT5G60022]
AT1G74430	1.13458	2.31247	0.00261786	0.0102332	MYB95	At1g74430 [Source:UniProtKB/TrEMBL;Acc:Q9SG63]
AT4G12310	-1.88328	2.38875	0.00261969	0.0102332	CYP706A5	CYP706A5 [Source:UniProtKB/TrEMBL;Acc:A0A178UVW4]
AT1G73140	-1.42007	4.08583	0.00264513	0.0103033	TBL31	TBL31 [Source:UniProtKB/TrEMBL;Acc:A0A178WIY7]
AT4G08160	-1.40538	4.27069	0.00270895	0.0105221	XYN3	Endo-1,4-beta-xylanase 3 [Source:UniProtKB/Swiss-Prot;Acc:F4JG10]
AT5G14470	-2.79645	2.96691	0.00272092	0.0105361	GLCAK2	Probable glucuronokinase 2 [Source:UniProtKB/Swiss-Prot;Acc:Q9LY82]
AT1G70290	-1.59904	7.01462	0.0027279	0.0105361	TPS8	Probable alpha,alpha-trehalose-phosphate synthase [UDP-forming] 8 [Source:UniProtKB/Swiss-Prot;Acc:Q0WUI9]
AT2G17820	0.725739	5.20171	0.00275483	0.0106104	AHK1	Histidine kinase 1 [Source:UniProtKB/Swiss-Prot;Acc:Q9SXL4]
AT5G58550	1.64187	2.59901	0.00281415	0.0108085	EOL2	ETO1-like 2 [Source:TAIR;Acc:AT5G58550]
AT1G53090	0.855567	4.5882	0.00285674	0.0109416	SPA4	SPA4 [Source:UniProtKB/TrEMBL;Acc:A0A178WBA0]
AT2G29420	-1.01621	2.28341	0.00287143	0.0109673	GSTU7	Glutathione S-transferase U7 [Source:UniProtKB/Swiss-Prot;Acc:Q9ZW24]
AT5G13100	0.85401	5.69972	0.00289827	0.0110391		AT5g13100/T19L5_60 [Source:UniProtKB/TrEMBL;Acc:Q9FYA0]
AT5G46600	-0.673718	4.48541	0.00292857	0.0111197	ALMT13	Aluminum-activated malate transporter 13 [Source:UniProtKB/Swiss-Prot;Acc:Q9LS23]
AT3G46230	-4.55282	2.28852	0.0029356	0.0111197	HSP17.4A	17.4 kDa class I heat shock protein [Source:UniProtKB/Swiss-Prot;Acc:P19036]
AT5G08520	-0.684076	5.45868	0.00295231	0.0111523	SRM1	Transcription factor SRM1 [Source:UniProtKB/Swiss-Prot;Acc:Q9FNN6]
AT1G77120	-1.35788	2.90774	0.0029632	0.0111586	ADH1	Alcohol dehydrogenase class-P [Source:UniProtKB/Swiss-Prot;Acc:P06525]
AT1G27620	1.24831	1.33168	0.00298523	0.0111586		At1g27620 [Source:UniProtKB/TrEMBL;Acc:Q9S808]
AT2G02410	-0.74402	4.7667	0.00298938	0.0111586		unknown protein; CONTAINS InterPro DOMAIN/s: Protein of unknown function DUF901 (InterPro:IPR010298); Ha. [Source:TAIR;Acc:AT2G02410]
AT2G28250	-0.912582	5.66732	0.00299161	0.0111586	NCRK	NCRK [Source:UniProtKB/TrEMBL;Acc:A0A178VW29]
AT3G48720	-0.897999	4.61264	0.00299457	0.0111586		HXXXD-type acyl-transferase family protein [Source:UniProtKB/TrEMBL;Acc:Q9SMM7]
AT1G29450	-1.29176	3.15232	0.00301231	0.0111944	SAUR64	Auxin-responsive protein SAUR64 [Source:UniProtKB/Swiss-Prot;Acc:Q0V7Z5]
AT3G06370	-1.07182	5.27221	0.0030341	0.011245	NHX4	NHX4 [Source:UniProtKB/TrEMBL;Acc:A0A384KPV5]
AT3G01220	1.42677	1.43999	0.00309669	0.0114461	ATHB-20	Homeobox-leucine zipper protein ATHB-20 [Source:UniProtKB/Swiss-Prot;Acc:Q8LAT0]
AT1G73500	1.20025	3.82482	0.00310662	0.011449	MKK9	Mitogen-activated protein kinase kinase 9 [Source:UniProtKB/Swiss-Prot;Acc:Q9FX43]
AT4G15450	-0.892679	6.08036	0.00311414	0.011449		At4g15450 [Source:UniProtKB/TrEMBL;Acc:Q8GY71]
AT1G69530	0.992568	7.25767	0.00313215	0.0114846	ATEXPA1	Expansin [Source:UniProtKB/TrEMBL;Acc:C0Z241]
AT3G11680	1.99425	2.34393	0.00320726	0.0117017		Aluminum activated malate transporter family protein [Source:UniProtKB/TrEMBL;Acc:A0A1I9LRV2]
AT3G27960	-1.28583	6.30231	0.00320839	0.0117017	KLCR2	Protein KINESIN LIGHT CHAIN-RELATED 2 [Source:UniProtKB/Swiss-Prot;Acc:Q9LII8]
AT1G62540	-0.722392	4.8497	0.00323551	0.0117694	FMO GS-OX2	flavin-monooxygenase glucosinolate S-oxygenase 2 [Source:TAIR;Acc:AT1G62540]
AT1G52030	1.87982	4.85984	0.00325674	0.0117929	F-ATMBP	Myrosinase-binding protein 2 [Source:UniProtKB/Swiss-Prot;Acc:Q9SAV1]
AT1G24520	-1.24839	2.98337	0.00325914	0.0117929	BCP1	BCP1 [Source:UniProtKB/TrEMBL;Acc:A0A178W8R9]
AT4G25640	0.91937	5.98177	0.00327816	0.0118125	ATDTX35	Protein DETOXIFICATION [Source:UniProtKB/TrEMBL;Acc:F4JTB2]
AT5G51720	0.743501	6.36434	0.00328172	0.0118125	NEET	NEET [Source:UniProtKB/TrEMBL;Acc:A0A178UGQ5]
AT4G14940	0.913832	3.86874	0.00330061	0.0118352	AO1	Primary amine oxidase 1 [Source:UniProtKB/Swiss-Prot;Acc:O23349]
AT1G18740	1.11576	4.84163	0.00330525	0.0118352		At1g18740/F6A14_15 [Source:UniProtKB/TrEMBL;Acc:Q9M9U5]
AT1G23870	-0.988064	5.53531	0.00333323	0.0119044	TPS9	Probable alpha,alpha-trehalose-phosphate synthase [UDP-forming] 9 [Source:UniProtKB/Swiss-Prot;Acc:Q9LRA7]
AT4G33666	-0.898061	5.47589	0.00345989	0.0123247		Uncharacterized protein At4g33666 [Source:UniProtKB/TrEMBL;Acc:Q94AJ7]
AT1G29440	-1.54069	3.62112	0.00347626	0.012351	SAUR63	Auxin-responsive protein SAUR63 [Source:UniProtKB/Swiss-Prot;Acc:F4I1H5]
AT4G28640	-0.994414	3.66594	0.00354069	0.0125475	IAA11	Auxin-responsive protein [Source:UniProtKB/TrEMBL;Acc:A8MR39]
AT1G26665	-0.745729	4.31446	0.00355404	0.0125559		Mediator complex, subunit Med10 [Source:TAIR;Acc:AT1G26665]
AT1G07020	-0.785481	3.93843	0.00356744	0.0125559		Uncharacterized protein At1g07020 [Source:UniProtKB/TrEMBL;Acc:Q8LCS6]
AT3G20680	-0.865977	4.38417	0.00357043	0.0125559		AT3g20680/F3H11_7 [Source:UniProtKB/TrEMBL;Acc:Q9LHQ4]
AT3G55515	2.22477	-0.9916	0.00360537	0.0126464	DVL8	DVL8 [Source:UniProtKB/TrEMBL;Acc:Q6IM93]
AT5G24600	1.97329	-0.892629	0.00361795	0.0126582		At5g24600 [Source:UniProtKB/TrEMBL;Acc:Q9FLU4]
AT5G54490	1.00995	2.16279	0.00363668	0.0126915	PBP1	PBP1 [Source:UniProtKB/TrEMBL;Acc:A0A178URF6]
AT1G03220	-1.25792	5.12725	0.0036484	0.0127001		Eukaryotic aspartyl protease family protein [Source:UniProtKB/TrEMBL;Acc:Q9ZVS4]
AT1G22460	-2.69614	0.0229189	0.00367055	0.012745	OFUT7	O-fucosyltransferase 7 [Source:UniProtKB/Swiss-Prot;Acc:B7ZWR7]
AT3G14170	-1.38987	4.31613	0.00369136	0.0127849		Plant protein of unknown function (DUF936) [Source:TAIR;Acc:AT3G14170]
AT1G48360	-0.741323	4.18529	0.00372084	0.0128461	FAN1	Fanconi-associated nuclease 1 homolog [Source:UniProtKB/Swiss-Prot;Acc:Q5XVJ4]
AT1G66180	0.761958	4.9437	0.0037277	0.0128461		Eukaryotic aspartyl protease family protein [Source:UniProtKB/TrEMBL;Acc:Q9C8C9]
AT4G37030	-1.65384	0.13632	0.00375223	0.012894		Membrane protein [Source:UniProtKB/TrEMBL;Acc:Q58FU6]
AT1G75300	1.64835	0.525008	0.00377117	0.012894		At1g75300 [Source:UniProtKB/TrEMBL;Acc:Q9FRM1]
AT1G10090	-0.662569	5.43029	0.00377423	0.012894		Hyperosmolality-gated Ca2+ permeable channel 2.2 [Source:UniProtKB/TrEMBL;Acc:A0A097NUS5]
AT1G80120	-1.11001	5.48913	0.00377912	0.012894		Protein LURP-one-related 5 [Source:UniProtKB/Swiss-Prot;Acc:Q9SSC7]
AT4G28350	2.39728	1.12952	0.00380061	0.0129111	LECRK72	Probable L-type lectin-domain containing receptor kinase VII.2 [Source:UniProtKB/Swiss-Prot;Acc:O49445]
AT5G51380	-1.66914	1.23709	0.00381656	0.0129111		F-box protein At5g51380 [Source:UniProtKB/Swiss-Prot;Acc:Q9FGN3]
AT3G18660	-2.03225	7.77729	0.00382142	0.0129111	GUX1	UDP-glucuronate:xylan alpha-glucuronosyltransferase 1 [Source:UniProtKB/Swiss-Prot;Acc:Q9LSB1]
AT5G39190	-2.62047	2.838	0.00382169	0.0129111	GLP5A	Germin-like protein subfamily 1 member 20 [Source:UniProtKB/Swiss-Prot;Acc:P92996]
AT5G64870	1.88268	0.564546	0.00386468	0.0130133	FLOT3	Flotillin-like protein 3 [Source:UniProtKB/Swiss-Prot;Acc:Q9LV90]
AT2G32240	-0.797018	6.91973	0.00388054	0.0130133		FUNCTIONS IN: molecular_function unknown; INVOLVED IN: response to cadmium ion; LOCATED IN: plasma membrane; EXPRESSED IN: 25 plant structures; EXPRESSED DURING: 13 growth stages; CONTAINS InterPro DOMAIN/s: Prefoldin (InterPro:IPR009053); BEST Arab /.../s thaliana protein match is: unknown protein (TAIR:AT1G05320.3); Ha. [Source:TAIR;Acc:AT2G32240]
AT5G14895	-1.59656	0.37793	0.00389072	0.0130133		NHL domain protein [Source:UniProtKB/TrEMBL;Acc:A0A1P8BDM5]
AT1G32928	1.17622	2.61866	0.00389593	0.0130133		Avr9/Cf-9 rapidly elicited protein [Source:UniProtKB/TrEMBL;Acc:Q56XA0]
AT2G38870	-1.02017	5.26712	0.00389925	0.0130133		Putative protease inhibitor [Source:UniProtKB/TrEMBL;Acc:Q9ZV18]
AT5G09910	-2.33295	-0.863992	0.00391492	0.0130316	LIP2	Small GTPase-like protein LIP2 [Source:UniProtKB/Swiss-Prot;Acc:F4KFD8]
AT2G47490	0.914163	5.06602	0.00392369	0.0130316	NDT1	Nicotinamide adenine dinucleotide transporter 1, chloroplastic [Source:UniProtKB/Swiss-Prot;Acc:O22261]
AT4G37390	-2.09343	-0.522522	0.00396954	0.0131521	YDK1	Auxin-responsive GH3 family protein [Source:TAIR;Acc:AT4G37390]
AT1G72920	0.931921	3.27601	0.00399637	0.0132092		Similar to part of disease resistance protein [Source:UniProtKB/TrEMBL;Acc:Q9SSN4]
AT2G46330	0.928359	6.10058	0.00402879	0.0132844	AGP16	ATAGP16 [Source:UniProtKB/TrEMBL;Acc:A0A178VYP5]
AT1G29500	-1.0107	4.29654	0.00410942	0.0135141	SAUR66	Auxin-responsive protein SAUR66 [Source:UniProtKB/Swiss-Prot;Acc:Q9C7Q1]
AT1G12780	-1.35205	8.88863	0.00411812	0.0135141	UGE1	Bifunctional UDP-glucose 4-epimerase and UDP-xylose 4-epimerase 1 [Source:UniProtKB/Swiss-Prot;Acc:Q42605]
AT2G16710	-0.833842	4.7398	0.00417571	0.0136705		Iron-sulfur cluster biosynthesis family protein [Source:UniProtKB/TrEMBL;Acc:F4ILA9]
AT5G25210	-1.07763	3.34466	0.00419926	0.0137149		unknown protein; BEST Arabidopsis thaliana protein match is: unknown protein (TAIR:AT4G32030.1); Ha. [Source:TAIR;Acc:AT5G25210]
AT5G54960	-1.0346	4.86714	0.00430707	0.014032	PDC2	Pyruvate decarboxylase 2 [Source:UniProtKB/Swiss-Prot;Acc:Q9FFT4]
AT4G31800	-0.973324	5.57808	0.00432673	0.014032	WRKY18	WRKY like transcription factor [Source:UniProtKB/TrEMBL;Acc:Q0WTZ3]
AT4G14270	-1.04469	6.92178	0.00432696	0.014032	CID2	Polyadenylate-binding protein-interacting protein 2 [Source:UniProtKB/Swiss-Prot;Acc:Q94AR4]
AT2G21320	1.06257	3.7087	0.00436176	0.0140462	BBX18	B-box zinc finger protein 18 [Source:UniProtKB/Swiss-Prot;Acc:Q9SJU5]
AT3G18930	-0.990298	3.02393	0.0043778	0.0140462	ATL65	RING/U-box superfamily protein [Source:UniProtKB/TrEMBL;Acc:A0A178VLB0]
AT4G01410	1.08434	3.38858	0.00437861	0.0140462		At4g01410 [Source:UniProtKB/TrEMBL;Acc:Q9M132]
AT2G30500	1.11532	3.60174	0.00438472	0.0140462	NET4B	Protein NETWORKED 4B [Source:UniProtKB/Swiss-Prot;Acc:Q84VY2]
AT1G20850	-1.53218	8.30132	0.00439145	0.0140462	XCP2	Cysteine protease XCP2 [Source:UniProtKB/Swiss-Prot;Acc:Q9LM66]
AT2G33830	-2.1144	8.00453	0.00439262	0.0140462	DRMH1	DRM2 [Source:UniProtKB/TrEMBL;Acc:A0A178VR62]
AT1G80650	-0.663439	4.14519	0.0044116	0.0140741	RTL1	Ribonuclease 3-like protein 1 [Source:UniProtKB/Swiss-Prot;Acc:Q9M8N2]
AT3G56240	-1.44657	8.62874	0.00446802	0.0142131	CCH	Copper transport protein CCH [Source:UniProtKB/Swiss-Prot;Acc:O82089]
AT1G43790	-1.93258	4.28545	0.00447584	0.0142131	TED6	At1g43790 [Source:UniProtKB/TrEMBL;Acc:Q8LBX7]
AT1G27630	-0.669372	5.25671	0.00450589	0.0142756	CYCT1-3	Cyclin-T1-3 [Source:UniProtKB/Swiss-Prot;Acc:Q8LBC0]
AT1G32240	1.43165	2.49997	0.00459943	0.0145384	KAN2	Probable transcription factor KAN2 [Source:UniProtKB/Swiss-Prot;Acc:Q9C616]
AT5G37478	-1.47052	7.58432	0.00462069	0.0145721		TPX2 (Targeting protein for Xklp2) protein family [Source:UniProtKB/TrEMBL;Acc:F4K773]
AT1G30135	1.43673	0.398026	0.00467692	0.0147157	TIFY5A	Protein TIFY 5A [Source:UniProtKB/Swiss-Prot;Acc:Q8LBM2]
AT5G58160	-0.801629	3.8095	0.00470884	0.0147607	FH13	Formin-like protein 13 [Source:UniProtKB/Swiss-Prot;Acc:Q9LVN1]
AT3G26125	-2.29894	1.29681	0.00471539	0.0147607	CYP86C2	Cytochrome P-450-like protein [Source:UniProtKB/TrEMBL;Acc:Q9LTN1]
AT3G23290	0.674439	5.26981	0.00472344	0.0147607	LSH4	LSH4 [Source:UniProtKB/TrEMBL;Acc:A0A178VHD2]
AT2G43050	-0.781284	6.13675	0.00473464	0.0147622	PME16	Probable pectinesterase/pectinesterase inhibitor 16 [Source:UniProtKB/Swiss-Prot;Acc:Q9SKX2]
AT1G52910	-0.880374	3.90175	0.00476848	0.0148341		At1g52910 [Source:UniProtKB/TrEMBL;Acc:Q9C930]
AT3G02550	-1.26638	4.19627	0.00482114	0.0149628	LBD41	LOB domain-containing protein 41 [Source:UniProtKB/Swiss-Prot;Acc:Q9M886]
AT2G28760	-0.976115	7.38115	0.00483161	0.0149628	UXS6	UDP-XYL synthase 6 [Source:TAIR;Acc:AT2G28760]
AT5G37500	-0.896998	6.60896	0.00484348	0.0149658	GORK	gated outwardly-rectifying K+ channel [Source:TAIR;Acc:AT5G37500]
AT1G78460	-1.06104	4.36898	0.00490526	0.0151227		AT1G78460 protein [Source:UniProtKB/TrEMBL;Acc:Q9SYN5]
AT4G04330	-1.17042	5.25037	0.00494782	0.0152198	RBCX1	Chaperonin-like RBCX protein 1, chloroplastic [Source:UniProtKB/Swiss-Prot;Acc:Q94AU9]
AT5G42650	0.615232	5.1518	0.00498293	0.0152936	CYP74A	Allene oxide synthase, chloroplastic [Source:UniProtKB/Swiss-Prot;Acc:Q96242]
AT1G58070	-1.59659	3.15612	0.00503864	0.0154064		At1g58070 [Source:UniProtKB/TrEMBL;Acc:Q9C6F8]
AT4G20070	0.823716	4.0483	0.00504211	0.0154064	AAH	Allantoate deiminase [Source:UniProtKB/Swiss-Prot;Acc:O49434]
AT4G35550	-0.746186	4.66282	0.00505464	0.0154105	WOX13	WOX13 [Source:UniProtKB/TrEMBL;Acc:A0A178UZQ1]
AT4G12410	1.76981	1.64761	0.00506713	0.0154108		SAUR-like auxin-responsive protein family [Source:UniProtKB/TrEMBL;Acc:Q9STH0]
AT4G01700	-1.61735	2.25114	0.00507715	0.0154108		At4g01700 [Source:UniProtKB/TrEMBL;Acc:Q9ZSI6]
AT1G13260	1.02858	5.60581	0.00513903	0.0155642	RAV1	AP2/ERF and B3 domain-containing transcription factor RAV1 [Source:UniProtKB/Swiss-Prot;Acc:Q9ZWM9]
AT5G57740	0.640634	4.28611	0.00519305	0.015662	XBAT32	XBAT32 [Source:UniProtKB/TrEMBL;Acc:A0A178UH83]
AT1G08650	1.05321	5.25008	0.00519409	0.015662	PPCK1	Phosphoenolpyruvate carboxylase kinase 1 [Source:UniProtKB/Swiss-Prot;Acc:Q9SPK4]
AT5G23350	1.60603	3.41921	0.00521892	0.0156778		GEM-like protein 6 [Source:UniProtKB/Swiss-Prot;Acc:Q9FMW6]
AT4G38215	1.41754	1.01761	0.00522215	0.0156778		other RNA [Source:TAIR;Acc:AT4G38215]
AT5G67480	-0.877282	6.56059	0.00524282	0.0157	BT4	BTB and TAZ domain protein 4 [Source:TAIR;Acc:AT5G67480]
AT1G04000	0.615498	4.73468	0.00525235	0.0157		F21M11.6 protein [Source:UniProtKB/TrEMBL;Acc:Q9ZWC0]
AT4G04260	1.98557	-1.01042	0.00531472	0.0157921		Bromo-adjacent homology (BAH) domain-containing protein [Source:TAIR;Acc:AT4G04260]
AT1G15580	-1.47988	3.68123	0.00531574	0.0157921	IAA5	Auxin-responsive protein IAA5 [Source:UniProtKB/Swiss-Prot;Acc:P33078]
AT3G62550	-2.18298	6.39245	0.00532698	0.0157921		Adenine nucleotide alpha hydrolases-like superfamily protein [Source:UniProtKB/TrEMBL;Acc:Q93W91]
AT3G57480	-0.960946	3.49309	0.00532913	0.0157921	SAP13	Zinc finger AN1 and C2H2 domain-containing stress-associated protein 13 [Source:UniProtKB/Swiss-Prot;Acc:Q9SCM4]
AT3G53350	-0.817072	5.00715	0.00535242	0.0158271	RIP4	ROP interactive partner 4 [Source:UniProtKB/TrEMBL;Acc:A0A1I9LNX3]
AT1G48120	1.13075	2.61075	0.00541442	0.015976	MAIL3	Serine/threonine-protein phosphatase 7 long form homolog [Source:UniProtKB/Swiss-Prot;Acc:Q9LNG5]
AT4G01360	3.38476	-0.136566	0.00544134	0.0160211		BPS1-like protein [Source:UniProtKB/TrEMBL;Acc:F4JI15]
AT5G51910	-1.12423	1.48059	0.00545771	0.0160349	TCP19	Transcription factor TCP19 [Source:UniProtKB/Swiss-Prot;Acc:Q9LT89]
AT3G48520	2.78984	0.497381	0.00549856	0.016119	CYP94B3	CYP94B3 [Source:UniProtKB/TrEMBL;Acc:A0A178V8H3]
AT1G77740	-0.628232	6.28989	0.00550976	0.016119	PIP5K2	Phosphatidylinositol 4-phosphate 5-kinase [Source:UniProtKB/TrEMBL;Acc:A0A178W978]
AT1G07200	-0.697478	5.20331	0.00554174	0.0161781	SMXL6	Protein SMAX1-LIKE 6 [Source:UniProtKB/Swiss-Prot;Acc:Q9LML2]
AT2G18500	1.69889	-0.371206	0.0055613	0.0162008	OFP7	Transcription repressor OFP7 [Source:UniProtKB/Swiss-Prot;Acc:Q9ZU65]
AT4G38410	-2.52611	2.1569	0.0055943	0.0162625		At4g38410 [Source:UniProtKB/TrEMBL;Acc:Q8GY17]
AT1G29170	0.674492	4.58694	0.00562403	0.0163144	SCAR3	Protein SCAR3 [Source:UniProtKB/Swiss-Prot;Acc:Q9LP46]
AT1G78820	0.850335	3.53201	0.0056522	0.0163616		EP1-like glycoprotein 1 [Source:UniProtKB/Swiss-Prot;Acc:Q9ZVA1]
AT2G45420	-2.10856	-0.270495	0.00567204	0.0163846	LBD18	LBD18 [Source:UniProtKB/TrEMBL;Acc:A0A178VVX7]
AT4G36950	-1.6451	2.45811	0.00572721	0.0165093	MAPKKK21	Mitogen-activated protein kinase kinase kinase 21 [Source:UniProtKB/TrEMBL;Acc:Q6K1M3]
AT2G23340	-0.73575	6.18235	0.00577126	0.0165677	ERF008	Ethylene-responsive transcription factor ERF008 [Source:UniProtKB/Swiss-Prot;Acc:O22174]
AT2G30520	0.996377	7.95378	0.00577227	0.0165677	RPT2	Root phototropism protein 2 [Source:UniProtKB/Swiss-Prot;Acc:Q682S0]
AT5G19240	1.5638	4.57227	0.00578364	0.0165677		Uncharacterized GPI-anchored protein At5g19240 [Source:UniProtKB/Swiss-Prot;Acc:Q84VZ5]
AT3G26320	1.21991	1.57226	0.00579803	0.0165744	CYP71B36	Cytochrome P450 71B36 [Source:UniProtKB/Swiss-Prot;Acc:Q9LIP4]
AT3G15354	0.761903	5.07705	0.00588071	0.0167759	SPA3	Protein SPA1-RELATED 3 [Source:UniProtKB/Swiss-Prot;Acc:Q9LJR3]
AT1G14687	-1.12983	1.48429	0.00592675	0.0168529	ZHD14	ZHD14 [Source:UniProtKB/TrEMBL;Acc:A0A178W745]
AT3G25770	2.54266	0.399059	0.00593223	0.0168529	AOC2	AOC2 [Source:UniProtKB/TrEMBL;Acc:A0A178VKE4]
AT3G26740	-0.990686	7.89619	0.0059543	0.0168729	CCL	Light-regulated protein 1, chloroplastic [Source:UniProtKB/Swiss-Prot;Acc:Q96500]
AT1G26210	2.59365	0.343987	0.00596381	0.0168729	ATSOFL1	At1g26210 [Source:UniProtKB/TrEMBL;Acc:Q67YG7]
AT3G47420	1.63741	2.31435	0.00599776	0.0169341	ATPS3	Putative glycerol-3-phosphate transporter 1 [Source:UniProtKB/Swiss-Prot;Acc:Q9C5L3]
AT2G47015	-1.49074	1.70885	0.00601056	0.0169355	MIR408	MIR408; miRNA [Source:TAIR;Acc:AT2G47015]
AT5G53830	1.36278	3.17136	0.00604753	0.0170048	VQ33	VQ motif-containing protein 33 [Source:UniProtKB/Swiss-Prot;Acc:Q9FHZ3]
AT4G23880	1.055	3.23339	0.0061328	0.0172094		At4g23880 [Source:UniProtKB/TrEMBL;Acc:Q9T0A3]
AT1G71180	-0.703302	3.66192	0.00616425	0.0172624		Probable 3-hydroxyisobutyrate dehydrogenase-like 3, mitochondrial [Source:UniProtKB/Swiss-Prot;Acc:Q949M8]
AT4G03380	-1.43044	1.04378	0.00619227	0.0173056		Uncharacterized protein AT4g03380 [Source:UniProtKB/TrEMBL;Acc:Q9ZQZ3]
AT4G36450	-1.96173	0.128615	0.00624304	0.017387	MPK14	Mitogen-activated protein kinase 14 [Source:UniProtKB/Swiss-Prot;Acc:O23236]
AT5G45920	-1.12048	2.76156	0.00624667	0.017387		GDSL esterase/lipase At5g45920 [Source:UniProtKB/Swiss-Prot;Acc:Q6NMR9]
AT1G08080	-1.25325	2.27694	0.00625936	0.0173871	ACA7	Alpha carbonic anhydrase 7 [Source:UniProtKB/Swiss-Prot;Acc:Q8L817]
AT5G16650	-0.729348	5.37411	0.00627619	0.0173987		Chaperone DnaJ-domain superfamily protein [Source:TAIR;Acc:AT5G16650]
AT1G76560	-1.4695	4.8479	0.00629604	0.0174186	CP12-3	CP12-3 [Source:UniProtKB/TrEMBL;Acc:A0A178WDK7]
AT5G42620	0.759686	6.3055	0.00635006	0.0175174		Metalloendopeptidase / zinc ion binding protein [Source:UniProtKB/TrEMBL;Acc:F4K306]
AT2G28190	1.58113	7.25319	0.006374	0.0175174	CSD2	Superoxide dismutase [Cu-Zn] 2, chloroplastic [Source:UniProtKB/Swiss-Prot;Acc:O78310]
AT3G27250	-1.62684	1.34225	0.00637444	0.0175174		At3g27250 [Source:UniProtKB/TrEMBL;Acc:Q9LK28]
AT2G38600	-2.06172	1.93137	0.0063827	0.0175174		HAD superfamily, subfamily IIIB acid phosphatase [Source:UniProtKB/TrEMBL;Acc:Q9ZVI2]
AT1G11400	-0.719969	4.07297	0.00640847	0.0175531	PYM	PYM [Source:UniProtKB/TrEMBL;Acc:A0A178W3L1]
AT5G14270	-0.594611	5.55355	0.0064488	0.0176284	BET9	Bromodomain and extraterminal domain protein 9 [Source:UniProtKB/TrEMBL;Acc:F4K6Q7]
AT4G22490	2.15269	1.59954	0.00649964	0.0177322		Bifunctional inhibitor/lipid-transfer protein/seed storage 2S albumin superfamily protein [Source:UniProtKB/TrEMBL;Acc:Q9SUX0]
AT3G15620	-1.31673	3.12971	0.00654438	0.017817	UVR3	(6-4)DNA photolyase [Source:UniProtKB/Swiss-Prot;Acc:O48652]
AT1G73760	-0.744644	5.87622	0.00655666	0.017817		Putative RING zinc finger protein; 69105-67310 [Source:UniProtKB/TrEMBL;Acc:Q9C9T6]
AT3G11410	0.973141	7.36096	0.00661031	0.0179274	PP2CA	Protein phosphatase 2C 37 [Source:UniProtKB/Swiss-Prot;Acc:P49598]
AT3G11820	0.624488	5.42585	0.00662745	0.0179385	SYP121	SYR1 [Source:UniProtKB/TrEMBL;Acc:A0A178VIM4]
AT3G49540	-1.18887	3.54863	0.00665505	0.0179778		At3g49540 [Source:UniProtKB/TrEMBL;Acc:Q9SCK5]
AT4G18380	-0.804079	5.13211	0.00670682	0.0180821		F-box protein At4g18380 [Source:UniProtKB/Swiss-Prot;Acc:O49508]
AT1G74450	1.29348	4.1208	0.00673113	0.0181121		At1g74450/F1M20_13 [Source:UniProtKB/TrEMBL;Acc:Q9CA69]
AT5G63160	0.800859	6.97029	0.00676188	0.0181593	BT1	BTB/POZ and TAZ domain-containing protein 1 [Source:UniProtKB/Swiss-Prot;Acc:Q9FMK7]
AT5G17780	1.21377	1.28911	0.00682385	0.01829		alpha/beta-Hydrolases superfamily protein [Source:TAIR;Acc:AT5G17780]
AT5G11650	1.26763	5.78208	0.00686732	0.0183145		Alpha/beta-Hydrolases superfamily protein [Source:UniProtKB/TrEMBL;Acc:Q9LYG5]
AT2G41100	0.938649	6.25872	0.00687463	0.0183145	CML12	Calmodulin-like protein 12 [Source:UniProtKB/Swiss-Prot;Acc:P25071]
AT1G04040	1.50709	5.12266	0.00687884	0.0183145		At1g04040/F21M11_2 [Source:UniProtKB/TrEMBL;Acc:Q9ZWC4]
AT4G02370	-0.679356	4.9329	0.00688624	0.0183145		AT4g02370 protein [Source:UniProtKB/TrEMBL;Acc:O81296]
AT1G53290	-0.829153	6.40625	0.0069065	0.0183329	B3GALT14	Hexosyltransferase (Fragment) [Source:UniProtKB/TrEMBL;Acc:W8Q798]
AT1G30320	-0.85716	4.57298	0.00693702	0.0183631		Remorin family protein [Source:UniProtKB/TrEMBL;Acc:Q9C8G3]
AT2G28690	1.06651	3.08027	0.00694996	0.0183631		TOX high mobility group box protein, putative (DUF1635) [Source:UniProtKB/TrEMBL;Acc:Q8L8B6]
AT3G56230	-1.42405	3.417	0.00695795	0.0183631		BTB/POZ domain-containing protein At3g56230 [Source:UniProtKB/Swiss-Prot;Acc:Q9LYL9]
AT5G06860	-1.34727	3.46906	0.00698282	0.0183778	PGIP1	PGIP1 [Source:UniProtKB/TrEMBL;Acc:A0A178UBN4]
AT2G08660	-1.32734	1.1778	0.00699026	0.0183778
AT2G35600	-0.932143	2.90503	0.00700369	0.018378	BRXL1	BRXL1 [Source:UniProtKB/TrEMBL;Acc:A0A178VQ67]
AT5G58690	-1.24309	3.5104	0.00706576	0.0184098	PLC5	Phosphoinositide phospholipase C 5 [Source:UniProtKB/Swiss-Prot;Acc:Q944C2]
AT2G47890	-0.934952	5.20088	0.00707575	0.0184098	COL13	Zinc finger protein CONSTANS-LIKE 13 [Source:UniProtKB/Swiss-Prot;Acc:O82256]
AT1G01570	-2.11843	0.289084	0.00707759	0.0184098		F22L4.11 protein [Source:UniProtKB/TrEMBL;Acc:Q9LMM4]
AT4G23000	-0.789539	3.22382	0.00708237	0.0184098		Calcineurin-like metallo-phosphoesterase superfamily protein [Source:TAIR;Acc:AT4G23000]
AT5G64170	0.72465	5.82427	0.00708854	0.0184098	LNK1	Protein LNK1 [Source:UniProtKB/Swiss-Prot;Acc:A8MQN2]
AT5G53420	0.924127	4.38284	0.00710449	0.0184098		CCT motif family protein [Source:UniProtKB/TrEMBL;Acc:Q8L602]
AT5G66490	-1.33803	4.06132	0.00713165	0.0184098		Uncharacterized protein At5g66490/K1F13_15 [Source:UniProtKB/TrEMBL;Acc:Q9FJZ0]
AT3G54040	-1.93783	6.65197	0.00713266	0.0184098		PAR1 protein [Source:UniProtKB/TrEMBL;Acc:A0A1I9LQ94]
AT4G32070	0.683888	4.77842	0.00714179	0.0184098	Phox4	Protein PHOX4 [Source:UniProtKB/Swiss-Prot;Acc:F4JTI1]
AT5G24610	-0.65366	4.70235	0.00714969	0.0184098		At5g24610 [Source:UniProtKB/TrEMBL;Acc:Q9FLU3]
AT5G17830	1.88073	-0.261611	0.00717252	0.0184341		Gb [Source:UniProtKB/TrEMBL;Acc:Q9FN70]
AT1G68520	-0.881954	7.30029	0.0071883	0.0184401	COL6	Zinc finger protein CONSTANS-LIKE 6 [Source:UniProtKB/Swiss-Prot;Acc:Q8LG76]
AT3G44860	2.81116	0.659434	0.00722598	0.0185023	FAMT	Farnesoic acid carboxyl-O-methyltransferase [Source:UniProtKB/Swiss-Prot;Acc:Q9FYC4]
AT3G45640	0.579247	5.64078	0.00726959	0.0185794	MPK3	MPK3 [Source:UniProtKB/TrEMBL;Acc:A0A384L050]
AT3G50930	0.914203	4.9624	0.00732683	0.0186909	HSR4	Protein HYPER-SENSITIVITY-RELATED 4 [Source:UniProtKB/Swiss-Prot;Acc:Q8VZG2]
AT5G50450	-1.26547	5.37643	0.00737334	0.0187281		F-box protein At5g50450 [Source:UniProtKB/Swiss-Prot;Acc:Q9FK27]
AT2G01200	-2.35824	0.0935716	0.00737855	0.0187281	IAA32	Auxin-responsive protein IAA32 [Source:UniProtKB/Swiss-Prot;Acc:Q8RYC6]
AT3G44450	1.50114	3.53938	0.0073886	0.0187281	BIC2	Protein BIC2 [Source:UniProtKB/Swiss-Prot;Acc:Q9M280]
AT3G01570	-1.40531	-0.023319	0.00739588	0.0187281		Oleosin 5 [Source:UniProtKB/Swiss-Prot;Acc:Q9SS98]
AT5G20830	-0.974065	5.24337	0.00743428	0.0187907	SUS1	Sucrose synthase 1 [Source:UniProtKB/Swiss-Prot;Acc:P49040]
AT3G58570	-0.655787	4.62851	0.00745884	0.0188182	RH52	DEAD-box ATP-dependent RNA helicase 52 [Source:UniProtKB/Swiss-Prot;Acc:Q9M2F9]
AT5G49980	-0.855745	7.47387	0.00753188	0.0189113	AFB5	AFB5 [Source:UniProtKB/TrEMBL;Acc:A0A178UB83]
AT5G43310	0.61531	5.10251	0.00753605	0.0189113		COP1-interacting protein-like protein [Source:UniProtKB/TrEMBL;Acc:F4K5Y5]
AT3G01230	-1.41543	1.40422	0.00754508	0.0189113		Splicing regulatory glutamine/lysine-rich-like protein [Source:UniProtKB/TrEMBL;Acc:Q9MAD2]
AT5G65870	0.935204	4.05255	0.00755216	0.0189113	PSK5	Phytosulfokines 5 [Source:UniProtKB/Swiss-Prot;Acc:Q9FEB4]
AT1G64940	-1.20958	0.8495	0.00756452	0.0189113	CYP89A6	Cytochrome P450, family 87, subfamily A, polypeptide 6 [Source:UniProtKB/TrEMBL;Acc:Q9XIQ2]
AT3G49790	-1.67281	4.5563	0.00759062	0.0189421		At3g49790 [Source:UniProtKB/TrEMBL;Acc:Q9M2X9]
AT1G72520	1.39029	3.23206	0.00761375	0.0189654	LOX4	Lipoxygenase 4, chloroplastic [Source:UniProtKB/Swiss-Prot;Acc:Q9FNX8]
AT1G68110	-0.952829	3.00675	0.00762976	0.0189709		Putative clathrin assembly protein At1g68110 [Source:UniProtKB/Swiss-Prot;Acc:Q9C9X5]
AT5G01810	0.806228	5.98723	0.00767075	0.0190384	CIPK15	CBL-interacting serine/threonine-protein kinase 15 [Source:UniProtKB/Swiss-Prot;Acc:P92937]
AT4G32320	-0.732189	4.9355	0.00772711	0.0191437	APX6	Putative L-ascorbate peroxidase 6 [Source:UniProtKB/Swiss-Prot;Acc:Q8GY91]
AT1G34760	1.86229	-0.477744	0.00784032	0.0193866	GRF11	general regulatory factor 11 [Source:TAIR;Acc:AT1G34760]
AT4G14746	-0.882727	3.52885	0.00785332	0.0193866		CONTAINS InterPro DOMAIN/s: EGF-like (InterPro:IPR006210); Ha. [Source:TAIR;Acc:AT4G14746]
AT4G04445	-1.76978	-0.179409	0.00787463	0.0194043
AT3G54510	1.47717	0.312289	0.00791278	0.0194294		Hyperosmolality-gated Ca2+ permeable channel 2.5 [Source:UniProtKB/TrEMBL;Acc:A0A097NUQ7]
AT5G01930	-1.25504	3.97405	0.00791305	0.0194294	MAN6	Mannan endo-1,4-beta-mannosidase 6 [Source:UniProtKB/Swiss-Prot;Acc:Q9LZV3]
AT2G09665	-1.93546	-0.318232	0.0079273	0.0194297
AT3G09600	1.19663	4.52175	0.00795239	0.0194565	RVE8	Protein REVEILLE 8 [Source:UniProtKB/Swiss-Prot;Acc:Q8RWU3]
AT3G18070	0.848142	3.38731	0.0080254	0.0195855	BGLU43	Beta-glucosidase 43 [Source:UniProtKB/Swiss-Prot;Acc:Q9LV34]
AT2G41440	-0.689239	4.25501	0.00803363	0.0195855		unknown protein; BEST Arabidopsis thaliana protein match is: unknown protein (TAIR:AT2G41470.1); Ha. [Source:TAIR;Acc:AT2G41440]
AT5G59310	-0.989733	10.5894	0.00806825	0.0196351	LTP4	Non-specific lipid-transfer protein 4 [Source:UniProtKB/Swiss-Prot;Acc:Q9LLR6]
AT3G45730	-1.24321	4.87417	0.00809144	0.0196568		Uncharacterized protein At3g45730 [Source:UniProtKB/TrEMBL;Acc:Q9M170]
AT3G53620	-1.03507	7.19228	0.00812153	0.0196951	PPA4	PPa4 [Source:UniProtKB/TrEMBL;Acc:A0A178VKC0]
AT1G02335	-1.37388	5.28494	0.00814355	0.0197137	GL22	Germin-like protein subfamily 2 member 2 [Source:UniProtKB/Swiss-Prot;Acc:Q9FZ27]
AT1G58170	1.19042	2.43109	0.00816611	0.0197336	DIR19	Dirigent protein 19 [Source:UniProtKB/Swiss-Prot;Acc:Q9C523]
AT3G47110	1.35278	0.604278	0.00818841	0.0197527		Putative receptor-like protein kinase At3g47110 [Source:UniProtKB/Swiss-Prot;Acc:Q9SD62]
AT3G50630	0.580643	5.87859	0.00820727	0.0197636	KRP2	Cyclin-dependent kinase inhibitor 2 [Source:UniProtKB/Swiss-Prot;Acc:Q9SCR2]
AT5G05270	-0.660523	4.17547	0.00837249	0.0201262	CHI3	Probable chalcone--flavonone isomerase 3 [Source:UniProtKB/Swiss-Prot;Acc:Q8VZW3]
AT5G22020	-0.663091	5.60896	0.00840526	0.0201697		At5g22020 [Source:UniProtKB/TrEMBL;Acc:Q9C586]
AT5G25280	-1.33731	7.29816	0.00843406	0.0201883		AT5g25280/F18G18_20 [Source:UniProtKB/TrEMBL;Acc:Q93WB2]
AT4G01130	-0.873554	2.92623	0.00844237	0.0201883		GDSL esterase/lipase At4g01130 [Source:UniProtKB/Swiss-Prot;Acc:Q9M153]
AT5G61660	-1.01389	4.85326	0.00846916	0.0201998		At5g61660 [Source:UniProtKB/TrEMBL;Acc:Q9FKF5]
AT2G28630	-1.03085	3.36084	0.00847658	0.0201998	KCS12	3-ketoacyl-CoA synthase 12 [Source:UniProtKB/Swiss-Prot;Acc:Q9SIB2]
AT1G28270	-1.77992	1.31545	0.00854494	0.0203275	RALFL4	Protein RALF-like 4 [Source:UniProtKB/Swiss-Prot;Acc:Q9FZA0]
AT1G25550	0.936574	5.67726	0.0086006	0.0204246	HHO3	Transcription factor HHO3 [Source:UniProtKB/Swiss-Prot;Acc:Q9FPE8]
AT3G47600	-1.50192	1.56933	0.00863808	0.0204778	MYB94	Transcription factor MYB94 [Source:UniProtKB/Swiss-Prot;Acc:Q9SN78]
AT1G08040	-0.694772	6.23799	0.00865279	0.0204778		Putative storage protein [Source:UniProtKB/TrEMBL;Acc:Q93ZR2]
AT5G52120	1.36267	2.03677	0.00870217	0.0205363	PP2A14	F-box protein PP2-A14 [Source:UniProtKB/Swiss-Prot;Acc:Q9FJ80]
AT3G56590	0.654692	5.61795	0.00870738	0.0205363		Hydroxyproline-rich glycoprotein family protein [Source:UniProtKB/TrEMBL;Acc:B3H693]
AT1G31420	0.706123	7.29547	0.00875949	0.0206066	FEI1	Leucine-rich repeat protein kinase family protein [Source:UniProtKB/TrEMBL;Acc:F4I9D5]
AT5G54240	-1.30741	4.49571	0.00878154	0.0206066		Membrane lipoprotein lipid attachment site-like protein, putative (DUF1223) [Source:UniProtKB/TrEMBL;Acc:Q9FL72]
AT2G36792	1.67492	0.292497	0.00879541	0.0206066		other RNA [Source:TAIR;Acc:AT2G36792]
AT1G68725	-1.4592	7.25684	0.00879716	0.0206066	AGP19	Lysine-rich arabinogalactan protein 19 [Source:UniProtKB/Swiss-Prot;Acc:Q9S740]
AT2G28120	-1.15635	4.13411	0.00884905	0.0206872		At2g28120/F24D13.9 [Source:UniProtKB/TrEMBL;Acc:Q9ZUV4]
AT1G61340	-1.16363	5.17866	0.00886164	0.0206872		F-box protein At1g61340 [Source:UniProtKB/Swiss-Prot;Acc:Q8GX77]
AT1G59910	0.683112	4.60885	0.00887904	0.0206927	FH7	Formin-like protein 7 [Source:UniProtKB/Swiss-Prot;Acc:Q9XIE0]
AT1G27730	1.6714	3.71069	0.00890364	0.0207149	ZAT10	Zinc finger protein ZAT10 [Source:UniProtKB/Swiss-Prot;Acc:Q96289]
AT2G39180	1.66677	1.66854	0.00894505	0.0207761	CCR2	Serine/threonine-protein kinase-like protein CCR2 [Source:UniProtKB/Swiss-Prot;Acc:O80963]
AT1G48370	-0.729705	3.27223	0.00896605	0.0207897	YSL8	Probable metal-nicotianamine transporter YSL8 [Source:UniProtKB/Swiss-Prot;Acc:Q6R3K4]
AT2G37090	-1.27022	7.22985	0.00899081	0.0208121	IRX9	Glycosyltransferases (Fragment) [Source:UniProtKB/TrEMBL;Acc:W8QNT8]
AT2G24240	-1.42857	3.85657	0.00901949	0.0208434		BTB/POZ domain-containing protein At2g24240 [Source:UniProtKB/Swiss-Prot;Acc:Q9ZUH1]
AT5G67385	0.733762	7.02638	0.00924412	0.0212849	SR1IP1	BTB/POZ domain-containing protein SR1IP1 [Source:UniProtKB/Swiss-Prot;Acc:Q66GP0]
AT1G26810	-1.10526	5.89641	0.00924993	0.0212849	GALT1	GALT1 [Source:UniProtKB/TrEMBL;Acc:A0A178WHF1]
AT3G13310	0.791593	5.29997	0.00925701	0.0212849		At3g13310 [Source:UniProtKB/TrEMBL;Acc:Q9LTT7]
AT5G14550	-0.614962	5.94759	0.00928447	0.0213124		At5g14550 [Source:UniProtKB/TrEMBL;Acc:B6IDH4]
AT5G41610	-1.0734	1.41824	0.00931143	0.0213387	CHX18	Cation/H(+) antiporter 18 [Source:UniProtKB/Swiss-Prot;Acc:Q9FFR9]
AT5G13740	-0.696123	6.26856	0.00933846	0.0213534	ZIF1	Protein ZINC INDUCED FACILITATOR 1 [Source:UniProtKB/Swiss-Prot;Acc:Q8RWN2]
AT2G40990	-1.59332	-0.684148	0.00935394	0.0213534	PAT02	S-acyltransferase [Source:UniProtKB/TrEMBL;Acc:A0A178VV26]
AT1G24600	-1.43603	3.6958	0.00936446	0.0213534		At1g24600 [Source:UniProtKB/TrEMBL;Acc:Q9FYK4]
AT1G09610	-1.47185	6.53109	0.00939221	0.0213813	GXM1	GXM3 [Source:UniProtKB/TrEMBL;Acc:A0A178W7U8]
AT1G13130	-2.09299	-1.16763	0.00950849	0.0216102		At1g13130 [Source:UniProtKB/TrEMBL;Acc:Q66GP7]
AT5G49640	-1.73825	-0.685573	0.00957413	0.0216977		At5g49640 [Source:UniProtKB/TrEMBL;Acc:Q9LT52]
AT1G30640	-0.831653	4.26885	0.00957854	0.0216977		Non-specific serine/threonine protein kinase [Source:UniProtKB/TrEMBL;Acc:F4I6E4]
AT1G79920	0.664873	5.81676	0.00960208	0.02171		Heat shock protein 70 (Hsp 70) family protein [Source:TAIR;Acc:AT1G79920]
AT1G32900	0.944892	5.71878	0.00962066	0.02171	GBSS1	Granule-bound starch synthase 1, chloroplastic/amyloplastic [Source:UniProtKB/Swiss-Prot;Acc:Q9MAQ0]
AT2G29720	-0.941396	3.13272	0.00963137	0.02171	CTF2B	FAD/NAD(P)-binding oxidoreductase family protein [Source:UniProtKB/TrEMBL;Acc:O82384]
AT1G51700	0.953891	4.42843	0.00971784	0.0218655	DOF1.7	Dof zinc finger protein DOF1.7 [Source:UniProtKB/Swiss-Prot;Acc:O82155]
AT5G42690	0.565225	4.75548	0.00973737	0.0218655		Expressed protein [Source:UniProtKB/TrEMBL;Acc:Q45GG2]
AT5G38290	-0.683536	4.9968	0.00974889	0.0218655		Peptidyl-tRNA hydrolase family protein [Source:UniProtKB/TrEMBL;Acc:A8MQQ3]
AT1G23460	-0.95215	5.37574	0.00976393	0.0218655		Pectin lyase-like superfamily protein [Source:UniProtKB/TrEMBL;Acc:F4I672]
AT3G10930	1.43534	1.5042	0.00982684	0.0219706		Uncharacterized protein At3g10930 [Source:UniProtKB/TrEMBL;Acc:Q84TK4]
AT5G49900	-0.731541	5.39613	0.00992282	0.0221287		Non-lysosomal glucosylceramidase [Source:UniProtKB/TrEMBL;Acc:Q8GUI9]
AT4G21920	-1.93409	-0.181984	0.00993111	0.0221287		Uncharacterized protein AT4g21920 [Source:UniProtKB/TrEMBL;Acc:O49715]
AT1G54830	-0.624016	4.94202	0.00995035	0.0221287	NFYC3	Nuclear transcription factor Y subunit C-3 [Source:UniProtKB/Swiss-Prot;Acc:Q9ZVL3]
AT4G00230	-0.947186	4.89403	0.00996194	0.0221287	SBT4.14	Subtilisin-like protease SBT4.14 [Source:UniProtKB/Swiss-Prot;Acc:Q9LLL8]
AT4G12910	-0.929323	4.11101	0.0100176	0.0222164	SCPL20	Serine carboxypeptidase-like 20 [Source:UniProtKB/Swiss-Prot;Acc:Q8L7B2]
AT2G30460	0.646814	4.47396	0.0100938	0.0223495	UXT2	UDP-xylose transporter 2 [Source:UniProtKB/Swiss-Prot;Acc:Q8GUJ1]
AT2G46490	-0.609563	6.36013	0.0101396	0.0223755		Uncharacterized protein At2g46490 [Source:UniProtKB/TrEMBL;Acc:Q9ZPZ0]
AT4G11890	-2.11921	-0.404454	0.0101486	0.0223755		Protein kinase superfamily protein [Source:UniProtKB/TrEMBL;Acc:F4JPT7]
AT5G54690	-1.69748	7.39476	0.0101544	0.0223755	GAUT12	Probable galacturonosyltransferase 12 [Source:UniProtKB/Swiss-Prot;Acc:Q9FH36]
AT3G20580	-1.25453	1.43706	0.0102158	0.0224613	COBL10	COBRA-like protein 10 [Source:UniProtKB/Swiss-Prot;Acc:Q9LJU0]
AT2G43340	0.817129	4.17212	0.0102524	0.0224613		At2g43340 [Source:UniProtKB/TrEMBL;Acc:Q94JW9]
AT2G45080	1.43283	3.65009	0.0102563	0.0224613	CYCU2-1	Cyclin [Source:UniProtKB/TrEMBL;Acc:A0A178VTM7]
AT1G10470	0.874021	6.73072	0.0102587	0.0224613	ARR4	Two-component response regulator ARR4 [Source:UniProtKB/Swiss-Prot;Acc:O82798]
AT4G34970	-0.986116	5.49764	0.0102965	0.0224901	ADF9	Actin-depolymerizing factor 9 [Source:UniProtKB/Swiss-Prot;Acc:O49606]
AT5G14760	0.952515	2.92682	0.0103225	0.0224901	AO	L-aspartate oxidase, chloroplastic [Source:UniProtKB/Swiss-Prot;Acc:Q94AY1]
AT3G16850	0.848112	7.08112	0.0103362	0.0224901		Pectin lyase-like superfamily protein [Source:UniProtKB/TrEMBL;Acc:Q94C86]
AT1G32920	0.711175	5.21435	0.0103373	0.0224901		At1g32920/F9L11_25 [Source:UniProtKB/TrEMBL;Acc:Q93WI1]
AT3G09580	-0.635045	3.89748	0.0103671	0.0224982		FAD/NAD(P)-binding oxidoreductase family protein [Source:UniProtKB/TrEMBL;Acc:Q9SF45]
AT4G33467	-1.36649	3.07947	0.010382	0.0224982		Putative uncharacterized protein [Source:UniProtKB/TrEMBL;Acc:Q570U1]
AT1G70530	-0.924207	5.44084	0.0103901	0.0224982	CRK3	Cysteine-rich receptor-like protein kinase 3 [Source:UniProtKB/Swiss-Prot;Acc:Q9CAL2]
AT2G26410	-1.14274	1.23479	0.0104152	0.0225171	Iqd4	IQ-domain 4 [Source:UniProtKB/TrEMBL;Acc:F4IUJ7]
AT1G66725	1.54503	2.79842	0.0104779	0.0225598	MIR163	MIR163; miRNA [Source:TAIR;Acc:AT1G66725]
AT3G52900	-0.652852	5.41604	0.0104828	0.0225598		RAB6-interacting golgin (DUF662) [Source:UniProtKB/TrEMBL;Acc:Q9LFA1]
AT1G55560	-1.03388	3.06029	0.0104842	0.0225598	sks14	Sks14 [Source:UniProtKB/TrEMBL;Acc:A0A178WAD5]
AT4G25225	-0.847681	2.71147	0.0105462	0.0226579		unknown protein; LOCATED IN: endomembrane system; BEST Arabidopsis thaliana protein match is: unknown protein (TAIR:AT2G35736.2); Ha. [Source:TAIR;Acc:AT4G25225]
AT4G33070	-1.81913	1.11366	0.010669	0.022886	PDC1	Pyruvate decarboxylase 1 [Source:UniProtKB/Swiss-Prot;Acc:O82647]
AT3G18200	1.82276	2.57732	0.0107804	0.023086		WAT1-related protein At3g18200 [Source:UniProtKB/Swiss-Prot;Acc:Q9LV20]
AT3G05640	-1.02352	7.29872	0.0107958	0.023086		Probable protein phosphatase 2C 34 [Source:UniProtKB/Swiss-Prot;Acc:Q9M9W9]
AT5G14960	-1.12474	1.67472	0.0108139	0.0230887	E2FD	E2F transcription factor-like E2FD [Source:UniProtKB/Swiss-Prot;Acc:Q9LFQ9]
AT4G24910	-1.14684	2.36915	0.0108446	0.0231183		Glucuronoxylan 4-O-methyltransferase-like protein (DUF579) [Source:UniProtKB/TrEMBL;Acc:Q9SW35]
AT4G06534	-1.57469	0.390549	0.0108665	0.0231291		unknown protein; FUNCTIONS IN: molecular_function unknown; INVOLVED IN: biological_process unknown; LOCATED IN: endomembrane system; Ha. [Source:TAIR;Acc:AT4G06534]
AT5G11590	1.29923	1.04461	0.010958	0.0232765	DREB3	Dehydration-responsive element-binding protein 3 [Source:UniProtKB/Swiss-Prot;Acc:Q9LYD3]
AT5G39410	-0.685034	5.87839	0.0109696	0.0232765		Probable mitochondrial saccharopine dehydrogenase-like oxidoreductase At5g39410 [Source:UniProtKB/Swiss-Prot;Acc:Q8LGI2]
AT1G72130	1.00843	3.44948	0.0110066	0.0233192	NPF5.11	Protein NRT1/ PTR FAMILY 5.11 [Source:UniProtKB/Swiss-Prot;Acc:Q8RX67]
AT5G65450	0.800008	2.90845	0.0110257	0.0233203	UBP17	ubiquitin-specific protease 17 [Source:TAIR;Acc:AT5G65450]
AT1G16840	-0.629016	5.68681	0.0110583	0.0233203		At1g16840/F17F16.27 [Source:UniProtKB/TrEMBL;Acc:Q8W589]
AT2G41105	1.37645	0.777702	0.0110683	0.0233203
AT3G01450	0.719142	3.25188	0.011075	0.0233203		ARM repeat superfamily protein [Source:UniProtKB/TrEMBL;Acc:Q9SGH3]
AT1G30360	-0.718752	8.53664	0.0111534	0.0234495	ERD4	Hyperosmolality-gated Ca2+ permeable channel 3.1 [Source:UniProtKB/TrEMBL;Acc:A0A097NUQ9]
AT1G02860	-1.06435	5.55726	0.0112001	0.0234769	BAH1	E3 ubiquitin-protein ligase BAH1 [Source:UniProtKB/Swiss-Prot;Acc:Q9SRX9]
AT3G44510	1.65141	0.761324	0.0112006	0.0234769		Alpha/beta-Hydrolases superfamily protein [Source:UniProtKB/TrEMBL;Acc:F4J341]
AT1G14685	-0.661958	6.26349	0.0112578	0.0235609	BPC2	BPC2 [Source:UniProtKB/TrEMBL;Acc:A0A178W364]
AT5G40780	-1.35221	2.18295	0.0113374	0.0236914	LHT1	Lysine histidine transporter 1 [Source:UniProtKB/Swiss-Prot;Acc:Q9FKS8]
AT5G15240	1.14679	1.91099	0.011375	0.0236996	AVT1J	Amino acid transporter AVT1J [Source:UniProtKB/Swiss-Prot;Acc:Q9LXF8]
AT4G16857	-0.555627	5.14243	0.0113758	0.0236996		Disease resistance protein (TIR-NBS-LRR class) family protein [Source:UniProtKB/TrEMBL;Acc:A0A1P8B877]
AT1G12110	1.08484	1.39823	0.0114597	0.0238382	NPF6.3	NRT1.1 [Source:UniProtKB/TrEMBL;Acc:A0A178W8F7]
AT1G47410	-0.851333	4.64535	0.0116029	0.0240852		At1g47410 [Source:UniProtKB/TrEMBL;Acc:Q9SX76]
AT1G08273	1.40444	0.378467	0.0116134	0.0240852
AT5G39710	1.11379	2.53587	0.0117691	0.0243489	EMB2745	Pentatricopeptide repeat-containing protein At5g39710 [Source:UniProtKB/Swiss-Prot;Acc:Q9FIX3]
AT5G64660	0.896555	3.27265	0.0117835	0.0243489	PUB27	U-box domain-containing protein 27 [Source:UniProtKB/Swiss-Prot;Acc:Q9FLF4]
AT5G60890	1.56176	2.30424	0.0117974	0.0243489	MYB34	Transcription factor MYB34 [Source:UniProtKB/Swiss-Prot;Acc:O64399]
AT2G21620	-0.652628	7.10497	0.0118242	0.0243489	RD2	Adenine nucleotide alpha hydrolases-like superfamily protein [Source:UniProtKB/TrEMBL;Acc:Q94II5]
AT5G23950	-2.16456	-0.67091	0.0118291	0.0243489		Calcium-dependent lipid-binding (CaLB domain) family protein [Source:UniProtKB/TrEMBL;Acc:Q9FF85]
AT4G37540	2.85351	3.07004	0.0118506	0.0243566	LBD39	LOB domain-containing protein 39 [Source:UniProtKB/Swiss-Prot;Acc:Q9SZE8]
AT3G04630	-0.616801	5.4793	0.0119136	0.0244497	WDL1	WVD2-like 1 [Source:TAIR;Acc:AT3G04630]
AT2G42610	0.776506	3.86009	0.0119916	0.0244966	LSH10	LSH10 [Source:UniProtKB/TrEMBL;Acc:A0A178VLX9]
AT4G27657	2.43689	1.27231	0.011994	0.0244966		At4g27657 [Source:UniProtKB/TrEMBL;Acc:Q8LF18]
AT5G09430	-1.49568	0.559252	0.012006	0.0244966		Alpha/beta-Hydrolases superfamily protein [Source:UniProtKB/TrEMBL;Acc:Q4PSG2]
AT3G59350	-0.705776	5.66727	0.0120078	0.0244966		Protein kinase superfamily protein [Source:UniProtKB/TrEMBL;Acc:A0A1I9LM53]
AT1G33055	-3.32498	2.01837	0.0121943	0.0248034		Uncharacterized protein unannotated coding sequence from BAC F9L11 [Source:UniProtKB/TrEMBL;Acc:Q94K21]
AT2G37560	1.50876	1.08216	0.0122023	0.0248034	ORC2	Origin of replication complex subunit 2 [Source:UniProtKB/Swiss-Prot;Acc:Q38899]
AT5G26570	-0.605608	5.96258	0.0122123	0.0248034	GWD3	Phosphoglucan, water dikinase, chloroplastic [Source:UniProtKB/Swiss-Prot;Acc:Q6ZY51]
AT3G18690	1.21181	2.13918	0.0123286	0.0249924	MKS1	Protein MKS1 [Source:UniProtKB/Swiss-Prot;Acc:Q8LGD5]
AT2G02710	-1.45556	6.93475	0.0123417	0.0249924	TLP1	Protein TWIN LOV 1 [Source:UniProtKB/Swiss-Prot;Acc:O64511]
AT4G31750	-0.674582	5.7236	0.0124089	0.0250915	WIN2	WIN2 [Source:UniProtKB/TrEMBL;Acc:A0A178UT68]
AT1G72220	-0.971547	5.51334	0.0124855	0.0251891	ATL54	RING-H2 finger protein ATL54 [Source:UniProtKB/Swiss-Prot;Acc:Q8LFY8]
AT1G76930	2.17438	0.0817724	0.0124938	0.0251891	ATEXT4	extensin 4 [Source:TAIR;Acc:AT1G76930]
AT1G29395	-0.877942	5.86335	0.0125496	0.0252645	COR413IM1	Cold-regulated 413 inner membrane protein 1, chloroplastic [Source:UniProtKB/Swiss-Prot;Acc:Q94AL8]
AT2G34070	0.663988	5.74033	0.0126232	0.0253755	TBL37	Protein trichome birefringence-like 37 [Source:UniProtKB/Swiss-Prot;Acc:O22960]
AT5G66900	0.640818	4.2659	0.0126966	0.0254859		Disease resistance protein (CC-NBS-LRR class) family [Source:TAIR;Acc:AT5G66900]
AT2G17040	1.7029	2.33854	0.0127992	0.0256303	anac036	NAC domain containing protein 36 [Source:UniProtKB/TrEMBL;Acc:F4IME8]
AT2G27505	1.48596	0.0491288	0.0128058	0.0256303		FBD-like domain family protein [Source:UniProtKB/TrEMBL;Acc:F4IGN8]
AT3G17940	-0.895771	6.60056	0.0128527	0.0256691		Aldose 1-epimerase [Source:UniProtKB/TrEMBL;Acc:Q9LVH6]
AT1G11050	0.764222	4.62386	0.0128724	0.0256691		Probable receptor-like protein kinase At1g11050 [Source:UniProtKB/Swiss-Prot;Acc:O04086]
AT2G18170	-0.632169	4.88462	0.0128839	0.0256691	MPK7	Mitogen-activated protein kinase 7 [Source:UniProtKB/Swiss-Prot;Acc:Q39027]
AT1G29060	-0.811622	4.34155	0.0129168	0.0256691		Bet1-like protein At1g29060 [Source:UniProtKB/Swiss-Prot;Acc:Q8L9S0]
AT4G25860	-0.778603	3.71615	0.0129236	0.0256691	ORP4A	Oxysterol-binding protein-related protein 4A [Source:UniProtKB/Swiss-Prot;Acc:Q9SVZ9]
AT5G43740	0.731448	4.12145	0.0129372	0.0256691		Probable disease resistance protein At5g43740 [Source:UniProtKB/Swiss-Prot;Acc:Q9FG90]
AT3G52840	-1.11383	7.30966	0.013035	0.0258212	BGAL2	Beta-galactosidase [Source:UniProtKB/TrEMBL;Acc:A0A1I9LM56]
AT4G14650	1.56657	4.43011	0.013054	0.0258212		At4g14650 [Source:UniProtKB/TrEMBL;Acc:Q6NKT4]
AT2G46830	0.950629	6.45962	0.0130702	0.0258212	CCA1	Protein CCA1 [Source:UniProtKB/Swiss-Prot;Acc:P92973]
AT1G65890	1.17871	1.22706	0.0131072	0.0258248	AAE12	Probable acyl-activating enzyme 12, peroxisomal [Source:UniProtKB/Swiss-Prot;Acc:Q9SS00]
AT2G37750	-1.87627	4.36549	0.0131096	0.0258248		Expressed protein [Source:UniProtKB/TrEMBL;Acc:O80943]
AT1G05010	-1.0194	3.65574	0.0131498	0.0258569	ACO4	1-aminocyclopropane-1-carboxylate oxidase 4 [Source:UniProtKB/Swiss-Prot;Acc:Q06588]
AT5G66055	-0.550359	5.46738	0.0131635	0.0258569	AKRP	AT5G66055 protein [Source:UniProtKB/TrEMBL;Acc:B9DF91]
AT1G70520	-1.23269	4.17932	0.0132051	0.0259015	CRK2	Cysteine-rich receptor-like protein kinase 2 [Source:UniProtKB/Swiss-Prot;Acc:Q9CAL3]
AT3G54220	0.600533	4.01192	0.013246	0.0259073	SCR	Protein SCARECROW [Source:UniProtKB/Swiss-Prot;Acc:Q9M384]
AT3G04640	1.3645	3.94096	0.0132513	0.0259073		At3g04640 [Source:UniProtKB/TrEMBL;Acc:Q9SR10]
AT2G43500	0.817781	3.73531	0.0132645	0.0259073		Plant regulator RWP-RK family protein [Source:TAIR;Acc:AT2G43500]
AT4G38960	1.17133	3.97602	0.0132929	0.0259259		B-box type zinc finger family protein [Source:UniProtKB/TrEMBL;Acc:F4JUJ1]
AT2G16660	-1.53548	6.22351	0.013414	0.0260738		At2g16660/T24I21.7 [Source:UniProtKB/TrEMBL;Acc:Q9SLF1]
AT3G03830	-1.32298	2.12299	0.0134197	0.0260738	SAUR28	Auxin-responsive protein SAUR28 [Source:UniProtKB/Swiss-Prot;Acc:Q9SRW0]
AT4G27360	2.0994	-0.0990812	0.0134256	0.0260738		Dynein light chain [Source:UniProtKB/TrEMBL;Acc:Q8VZW5]
AT5G11950	-0.940527	6.09785	0.0135148	0.0262099	LOG8	Cytokinin riboside 5'-monophosphate phosphoribohydrolase [Source:UniProtKB/TrEMBL;Acc:A0A178UJ28]
AT2G20650	-0.842031	5.33077	0.013559	0.0262458	FLY2	FLY2 [Source:UniProtKB/TrEMBL;Acc:A0A178W2C9]
AT2G38170	1.02796	7.87437	0.0135761	0.0262458	CAX1	Vacuolar cation/proton exchanger [Source:UniProtKB/TrEMBL;Acc:B9DFT4]
AT3G26240	-0.632467	3.70204	0.0135905	0.0262458		Cysteine/Histidine-rich C1 domain family protein [Source:UniProtKB/TrEMBL;Acc:Q9LTL7]
AT1G72490	1.60106	-0.0931292	0.0136114	0.0262492		unknown protein; BEST Arabidopsis thaliana protein match is: unknown protein (TAIR:AT1G17400.1); Ha. [Source:TAIR;Acc:AT1G72490]
AT2G40530	-0.630429	4.07617	0.0136907	0.0263319	CEP15	Precursor of CEP15 [Source:UniProtKB/Swiss-Prot;Acc:O22882]
AT5G02430	0.788215	2.9482	0.0137064	0.0263319		Transducin/WD40 repeat-like superfamily protein [Source:UniProtKB/TrEMBL;Acc:Q9LZ59]
AT5G52940	-1.76545	-0.91586	0.0137118	0.0263319		Putative uncharacterized protein [Source:UniProtKB/TrEMBL;Acc:Q9FLW7]
AT4G35270	0.977501	3.10159	0.0138036	0.0264565	NLP2	Protein NLP2 [Source:UniProtKB/Swiss-Prot;Acc:Q7X9B9]
AT1G52890	1.35609	3.83112	0.0138296	0.0264565	NAC019	NAC domain-containing protein 19 [Source:UniProtKB/Swiss-Prot;Acc:Q9C932]
AT5G16350	0.635603	3.89111	0.0138472	0.0264565		Emb [Source:UniProtKB/TrEMBL;Acc:Q9FFE8]
AT3G09350	0.773647	2.90385	0.0138536	0.0264565	Fes1A	Fes1A [Source:UniProtKB/TrEMBL;Acc:Q84J81]
AT3G13450	-1.06288	5.42879	0.0138964	0.0264869	DIN4	2-oxoisovalerate dehydrogenase subunit beta 2, mitochondrial [Source:UniProtKB/Swiss-Prot;Acc:Q9LDY2]
AT5G62150	-1.72676	3.20916	0.0139164	0.0264869		At5g62150 [Source:UniProtKB/TrEMBL;Acc:Q9FIS3]
AT3G22850	-0.569357	4.38119	0.0139273	0.0264869		Aluminum induced protein with YGL and LRDR motifs [Source:UniProtKB/TrEMBL;Acc:Q9LIL3]
AT4G27900	0.857742	3.04029	0.0139624	0.026517		CCT motif family protein [Source:UniProtKB/TrEMBL;Acc:Q9SUE8]
AT5G65830	0.948113	1.7668	0.0139929	0.0265382	ATRLP57	Receptor-like protein 57 [Source:UniProtKB/Swiss-Prot;Acc:Q9FH86]
AT5G53110	-1.27163	0.872228	0.0141358	0.0267491		RING/U-box superfamily protein [Source:UniProtKB/TrEMBL;Acc:F4KJ04]
AT1G20030	-1.67773	4.29799	0.014143	0.0267491		Pathogenesis-related thaumatin superfamily protein [Source:UniProtKB/TrEMBL;Acc:Q9LNT0]
AT5G24490	-1.05198	7.75483	0.0141804	0.026775		30S ribosomal protein [Source:UniProtKB/TrEMBL;Acc:Q94K97]
AT3G05650	-1.06672	5.78852	0.014198	0.026775	AtRLP32	Receptor-like protein 32 [Source:UniProtKB/Swiss-Prot;Acc:Q9M9X0]
AT1G14240	-2.69601	-0.201473	0.0142151	0.026775	APY3	Probable apyrase 3 [Source:UniProtKB/Swiss-Prot;Acc:Q9XI62]
AT5G43630	1.14528	5.15536	0.0142414	0.026775	TZP	Zinc knuckle (CCHC-type) family protein [Source:UniProtKB/TrEMBL;Acc:Q9FIX7]
AT1G77765	-0.973458	1.47508	0.014254	0.026775		unknown protein; Ha. [Source:TAIR;Acc:AT1G77765]
AT5G13320	0.845516	4.16604	0.0142832	0.0267931	PBS3	Auxin-responsive GH3 family protein [Source:TAIR;Acc:AT5G13320]
AT2G31940	-1.65877	2.93005	0.01433	0.0268443		Oxidoreductase/transition metal ion-binding protein [Source:UniProtKB/TrEMBL;Acc:Q9SKA6]
AT1G21600	-0.555352	5.92081	0.0143636	0.0268707	PTAC6	AT1G21600 protein [Source:UniProtKB/TrEMBL;Acc:Q9XI19]
AT5G01980	-0.701589	4.86952	0.0144048	0.026887		At5g01980 [Source:UniProtKB/TrEMBL;Acc:Q9LZN3]
AT3G55990	-1.29065	7.93246	0.0144115	0.026887	ESK1	Protein ESKIMO 1 [Source:UniProtKB/Swiss-Prot;Acc:Q9LY46]
AT3G18535	-0.809766	5.44524	0.0145487	0.0271062		Tubulin-tyrosine ligase [Source:UniProtKB/TrEMBL;Acc:F4J8S5]
AT1G01980	-1.03156	2.55435	0.0145831	0.0271336	SEC1A	Berberine bridge enzyme-like 1 [Source:UniProtKB/Swiss-Prot;Acc:Q9LPC3]
AT3G26510	-0.914367	5.04443	0.0146695	0.0272526		Octicosapeptide/Phox/Bem1p family protein [Source:UniProtKB/TrEMBL;Acc:Q27GK5]
AT2G13820	0.816952	5.73629	0.0146867	0.0272526		Bifunctional inhibitor/lipid-transfer protein/seed storage 2S albumin superfamily protein [Source:TAIR;Acc:AT2G13820]
AT1G49720	-0.636404	5.47843	0.0147447	0.0273227	ABF1	Abscisic acid responsive element-binding factor 1 [Source:UniProtKB/TrEMBL;Acc:F4I3C9]
AT1G75190	-0.759413	3.71126	0.0147642	0.0273227		AT1G75190 protein [Source:UniProtKB/TrEMBL;Acc:Q9FRL0]
AT2G40100	-1.00099	7.1052	0.0148296	0.0273926	LHCB4.3	Chlorophyll a-b binding protein, chloroplastic [Source:UniProtKB/TrEMBL;Acc:A0A178VTY4]
AT1G22885	-0.668642	4.21927	0.0148418	0.0273926		unknown protein; FUNCTIONS IN: molecular_function unknown; INVOLVED IN: biological_process unknown; LOCATED IN: endomembrane system; EXPRESSED IN: 22 plant structures; EXPRESSED DURING: 13 growth stages; Ha. [Source:TAIR;Acc:AT1G22885]
AT3G13600	1.10175	1.93254	0.0149167	0.0274939	IQM2	Calmodulin-binding family protein [Source:UniProtKB/TrEMBL;Acc:A0A178VF87]
AT2G21130	-1.38121	1.76134	0.0149644	0.0275449	CYP19-2	Peptidyl-prolyl cis-trans isomerase CYP19-2 [Source:UniProtKB/Swiss-Prot;Acc:Q9SKQ0]
AT1G62380	1.36017	9.5478	0.015006	0.0275845	ACO2	1-aminocyclopropane-1-carboxylate oxidase 2 [Source:UniProtKB/Swiss-Prot;Acc:Q41931]
AT2G45900	-0.86002	4.87587	0.015056	0.0276396		TRM13 [Source:UniProtKB/TrEMBL;Acc:A0A384LCE0]
AT3G48010	-0.949818	2.62864	0.0150809	0.0276483	CNGC16	Probable cyclic nucleotide-gated ion channel 16 [Source:UniProtKB/Swiss-Prot;Acc:Q9SU64]
AT1G06340	1.43561	0.00682389	0.0152625	0.027944		At1g06340 [Source:UniProtKB/TrEMBL;Acc:Q9LMI5]
AT5G57410	-0.522048	5.02881	0.0152964	0.0279688		Afadin/alpha-actinin-binding protein [Source:UniProtKB/TrEMBL;Acc:F4KAN9]
AT5G63625	-1.33939	0.608217	0.0153294	0.027992
AT5G57520	-1.66069	3.79941	0.0153594	0.0280094	ZFP2	Zinc finger protein 2 [Source:UniProtKB/Swiss-Prot;Acc:Q39261]
AT5G12960	-1.1023	2.46017	0.0153879	0.0280243		Proline-tRNA ligase (DUF1680) [Source:UniProtKB/TrEMBL;Acc:Q84W43]
AT5G03470	-0.689277	4.29118	0.0154122	0.0280315	B'ALPHA	Serine/threonine protein phosphatase 2A regulatory subunit [Source:UniProtKB/TrEMBL;Acc:A0A178UNX1]
AT1G24440	-0.959576	5.06874	0.015453	0.0280684		F21J9.10 [Source:UniProtKB/TrEMBL;Acc:Q9FYL9]
AT3G19720	-0.616668	7.18965	0.0154759	0.028073	ARC5	Dynamin-like protein ARC5 [Source:UniProtKB/Swiss-Prot;Acc:Q84N64]
AT1G80440	-1.91926	6.0764	0.0155259	0.0281266		F-box/kelch-repeat protein At1g80440 [Source:UniProtKB/Swiss-Prot;Acc:Q9M8L2]
AT1G68390	1.60083	-0.752401	0.0156192	0.0281939		Core-2/I-branching beta-1,6-N-acetylglucosaminyltransferase family protein [Source:UniProtKB/TrEMBL;Acc:Q9M9C4]
AT1G77860	1.66386	-0.539153	0.0156352	0.0281939	KOM	Rhomboid-like protein [Source:UniProtKB/TrEMBL;Acc:A0A178W8L8]
AT3G55720	2.15711	1.31793	0.0156392	0.0281939		Replication factor C subunit, putative (DUF620) [Source:UniProtKB/TrEMBL;Acc:Q9M050]
AT1G55200	1.26842	3.68096	0.015645	0.0281939		Kinase with adenine nucleotide alpha hydrolases-like domain-containing protein [Source:UniProtKB/TrEMBL;Acc:Q9C890]
AT1G63910	-1.10611	6.81302	0.0157521	0.0283212	AtMYB103	MYB transcription factor [Source:UniProtKB/TrEMBL;Acc:Q9SRB0]
AT4G14103	-1.16079	1.50271	0.015769	0.0283212		F-box/RNI-like superfamily protein [Source:UniProtKB/TrEMBL;Acc:F4JUK8]
AT1G70920	-1.36862	0.924108	0.0157785	0.0283212	ATHB-X	Homeobox-leucine zipper protein ATHB-X [Source:UniProtKB/Swiss-Prot;Acc:Q8GXM7]
AT5G55530	-0.608885	5.62912	0.0158042	0.0283212		At5g55530 [Source:UniProtKB/TrEMBL;Acc:Q5HZ03]
AT3G03170	-1.50403	0.405602	0.0158187	0.0283212		At3g03170 [Source:UniProtKB/TrEMBL;Acc:Q29PZ2]
AT3G49820	-1.47164	0.0594575	0.0159456	0.0285114		Uncharacterized protein T16K5.170 [Source:UniProtKB/TrEMBL;Acc:Q9M2X6]
AT4G34370	-0.59166	4.48442	0.0160289	0.028623	ARI1	Probable E3 ubiquitin-protein ligase ARI1 [Source:UniProtKB/Swiss-Prot;Acc:Q949V6]
AT1G62440	1.6035	2.39592	0.0161685	0.028827	LRX2	Leucine-rich repeat extensin-like protein 2 [Source:UniProtKB/Swiss-Prot;Acc:O48809]
AT4G16500	-0.681867	5.92541	0.0161918	0.028827	CYS4	Cysteine proteinase inhibitor 4 [Source:UniProtKB/Swiss-Prot;Acc:Q84WT8]
AT2G16720	0.662325	4.79308	0.0162082	0.028827	MYB7	Transcription factor MYB7 [Source:UniProtKB/Swiss-Prot;Acc:Q42379]
AT1G63480	-0.689874	3.8873	0.016227	0.028827	AHL12	AT-hook motif nuclear-localized protein 12 [Source:UniProtKB/Swiss-Prot;Acc:Q8LPN5]
AT5G43300	-1.31812	0.384712	0.016357	0.0289921	GDPD3	Glycerophosphodiester phosphodiesterase GDPD3 [Source:UniProtKB/Swiss-Prot;Acc:Q680A6]
AT3G20810	-1.23081	1.25	0.0163621	0.0289921	JMJ30	Lysine-specific demethylase JMJ30 [Source:UniProtKB/Swiss-Prot;Acc:Q8RWR1]
AT1G64890	-0.751017	3.46365	0.0163985	0.0289961		Probable folate-biopterin transporter 7 [Source:UniProtKB/Swiss-Prot;Acc:Q9XIQ7]
AT5G49525	-1.75634	1.15131	0.0164067	0.0289961		At5g49525 [Source:UniProtKB/TrEMBL;Acc:Q8L7F0]
AT1G63295	-1.43762	2.28921	0.0164336	0.0289961		Remorin family protein [Source:TAIR;Acc:AT1G63295]
AT3G16520	-0.636567	6.71372	0.0164487	0.0289961	UGT88A1	UDP-glycosyltransferase 88A1 [Source:UniProtKB/Swiss-Prot;Acc:Q9LK73]
AT5G41880	0.866734	2.94418	0.0165422	0.0291002	POLA3	DNA primase [Source:UniProtKB/TrEMBL;Acc:F4JZZ1]
AT5G50890	1.13692	2.59743	0.0165501	0.0291002		Alpha/beta-Hydrolases superfamily protein [Source:UniProtKB/TrEMBL;Acc:Q9FI59]
AT1G70990	-1.64245	-0.269287	0.0166093	0.029167		At1g70990 [Source:UniProtKB/TrEMBL;Acc:A0JQ68]
AT4G30140	-1.24146	0.0358732	0.0166668	0.0291885	CDEF1	CDEF1 [Source:UniProtKB/TrEMBL;Acc:A0A178V2L8]
AT3G45080	-1.31332	2.04378	0.0166742	0.0291885	SOT6	Cytosolic sulfotransferase 6 [Source:UniProtKB/Swiss-Prot;Acc:Q9M1V1]
AT2G40130	-0.726294	5.14052	0.0166852	0.0291885	SMXL8	Protein SMAX1-LIKE 8 [Source:UniProtKB/Swiss-Prot;Acc:F4IGZ2]
AT1G69870	-0.840955	5.26166	0.0167139	0.0292016	NPF2.13	Protein NRT1/ PTR FAMILY 2.13 [Source:UniProtKB/Swiss-Prot;Acc:Q8RX77]
AT1G60810	-1.22354	7.12581	0.0167548	0.0292095	ACLA-2	ATP-citrate synthase alpha chain protein 2 [Source:UniProtKB/Swiss-Prot;Acc:O22718]
AT5G01840	1.93148	0.657751	0.0167776	0.0292095	OFP1	Transcription repressor OFP1 [Source:UniProtKB/Swiss-Prot;Acc:Q9LZW2]
AT2G34470	-0.541299	6.07691	0.0167937	0.0292095	UREG	Urease accessory protein G [Source:UniProtKB/TrEMBL;Acc:F4IHW4]
AT1G75170	-0.628014	5.53683	0.0168217	0.0292095		Sec14p-like phosphatidylinositol transfer family protein [Source:UniProtKB/TrEMBL;Acc:Q9FRK8]
AT1G55920	1.06023	4.74889	0.0168247	0.0292095	SAT1	Serine acetyltransferase 1, chloroplastic [Source:UniProtKB/Swiss-Prot;Acc:Q42588]
AT1G75760	0.581752	4.12018	0.0168742	0.0292586		At1g75760 [Source:UniProtKB/TrEMBL;Acc:Q84TL5]
AT1G04363	1.24819	0.0992299	0.0169329	0.0293234
AT5G46340	-0.912228	7.99422	0.0169618	0.0293364	RWA1	RWA1 [Source:UniProtKB/TrEMBL;Acc:A0A178UNJ7]
AT2G45180	1.5693	6.54282	0.0170723	0.0294904		At2g45180/T14P1.1 [Source:UniProtKB/TrEMBL;Acc:Q42044]
AT2G40080	-1.78958	0.156973	0.0171655	0.0296009	ELF4	Protein EARLY FLOWERING 4 [Source:UniProtKB/Swiss-Prot;Acc:O04211]
AT3G10520	1.52779	2.39794	0.0171793	0.0296009	AHB2	Non-symbiotic hemoglobin 2 [Source:UniProtKB/Swiss-Prot;Acc:O24521]
AT1G64625	-0.763474	3.87273	0.0172816	0.0297398	BHLH157	Transcription factor bHLH157 [Source:UniProtKB/Swiss-Prot;Acc:Q7XJU0]
AT3G50220	-1.79925	7.5361	0.0173645	0.0298294	IRX15	Protein IRREGULAR XYLEM 15 [Source:UniProtKB/Swiss-Prot;Acc:Q9SNE5]
AT3G15720	0.955578	2.96653	0.0174045	0.0298294		Probable polygalacturonase At3g15720 [Source:UniProtKB/Swiss-Prot;Acc:Q9LW07]
AT2G47750	0.640952	4.16265	0.0174175	0.0298294	GH3.9	Putative indole-3-acetic acid-amido synthetase GH3.9 [Source:UniProtKB/Swiss-Prot;Acc:O82243]
AT5G64860	-0.601228	5.41285	0.0174204	0.0298294	DPE1	4-alpha-glucanotransferase DPE1, chloroplastic/amyloplastic [Source:UniProtKB/Swiss-Prot;Acc:Q9LV91]
AT1G69730	0.979577	3.09461	0.0174543	0.0298503	WAKL9	Wall-associated receptor kinase-like 9 [Source:UniProtKB/Swiss-Prot;Acc:Q9C9L5]
AT5G42050	0.851192	6.79652	0.0176477	0.0301435		DCD (Development and Cell Death) domain protein [Source:UniProtKB/TrEMBL;Acc:Q8RXN8]
AT3G45710	-1.7739	1.02215	0.017727	0.0302415	NPF2.5	Protein NRT1/ PTR FAMILY 2.5 [Source:UniProtKB/Swiss-Prot;Acc:Q9M172]
AT3G11860	-1.83258	-0.988284	0.0177687	0.0302751		F26K24.15 protein [Source:UniProtKB/TrEMBL;Acc:Q9SF13]
AT1G28100	-0.734935	6.25593	0.0178074	0.0303035		unknown protein; Ha. [Source:TAIR;Acc:AT1G28100]
AT3G46170	-2.11642	0.425911	0.0178447	0.0303293		Dehydrogenase-like protein [Source:UniProtKB/TrEMBL;Acc:Q9LX78]
AT1G74580	0.896094	1.62645	0.0179017	0.0303887		Putative pentatricopeptide repeat-containing protein At1g74580 [Source:UniProtKB/Swiss-Prot;Acc:Q9CA58]
AT5G11070	-0.740494	7.01166	0.0181744	0.0308136		Uncharacterized protein At5g11070 [Source:UniProtKB/TrEMBL;Acc:Q9FY58]
AT3G54260	-0.574222	7.06111	0.0182184	0.0308501	TBL36	Protein trichome birefringence-like 36 [Source:UniProtKB/Swiss-Prot;Acc:Q940H3]
AT5G15910	0.516783	4.82977	0.0183498	0.0310343		NAD(P)-binding Rossmann-fold superfamily protein [Source:UniProtKB/TrEMBL;Acc:Q949S7]
AT5G67620	-0.806596	4.56569	0.0184231	0.0310877		At5g67620 [Source:UniProtKB/TrEMBL;Acc:Q9FJW1]
AT1G69310	1.07981	2.29841	0.0184266	0.0310877	WRKY57	At1g69310 [Source:UniProtKB/TrEMBL;Acc:Q147N6]
AT4G23730	-0.830134	5.90355	0.018466	0.0310931		Galactose mutarotase-like superfamily protein [Source:TAIR;Acc:AT4G23730]
AT2G33170	0.639001	5.03449	0.0184749	0.0310931		Probable leucine-rich repeat receptor-like protein kinase At2g33170 [Source:UniProtKB/Swiss-Prot;Acc:O49318]
AT4G21445	-0.783244	3.91762	0.0185289	0.0311458		At4g21445 [Source:UniProtKB/TrEMBL;Acc:Q8W1B3]
AT4G13790	-1.39671	0.838545	0.0185673	0.0311592		At4g13790 [Source:UniProtKB/TrEMBL;Acc:Q9SVN4]
AT5G03180	-1.17536	4.96929	0.0185822	0.0311592		RING/U-box superfamily protein [Source:UniProtKB/TrEMBL;Acc:F4KF77]
AT1G03080	-0.665493	6.9853	0.0186529	0.0312396	NET1D	Protein NETWORKED 1D [Source:UniProtKB/Swiss-Prot;Acc:F4HZB5]
AT2G46600	0.63576	6.15815	0.0187084	0.0312945	KIC	Calcium-binding protein KIC [Source:UniProtKB/Swiss-Prot;Acc:Q9ZPX9]
AT4G14430	-0.688684	5.56354	0.0187522	0.0313297	ECI2	PEC12 [Source:UniProtKB/TrEMBL;Acc:A0A178UV55]
AT4G39110	-1.0261	2.31844	0.0188779	0.0315013		Probable receptor-like protein kinase At4g39110 [Source:UniProtKB/Swiss-Prot;Acc:Q9T020]
AT5G44480	-1.89271	1.46902	0.0189627	0.0315948	DUR	Putative UDP-arabinose 4-epimerase 4 [Source:UniProtKB/Swiss-Prot;Acc:Q9FI17]
AT2G41180	-1.10787	1.10923	0.0189799	0.0315948	SIB2	Sigma factor binding protein 2, chloroplastic [Source:UniProtKB/Swiss-Prot;Acc:O80669]
AT1G62700	-1.04695	1.54775	0.0191725	0.031877	NAC026	NAC domain-containing protein 26 [Source:UniProtKB/Swiss-Prot;Acc:F4HYV5]
AT1G15670	-0.926529	3.45331	0.0192005	0.031885		F-box/kelch-repeat protein At1g15670 [Source:UniProtKB/Swiss-Prot;Acc:Q9LMR5]
AT1G69572	-1.22135	1.22367	0.0192516	0.0319312		other RNA [Source:TAIR;Acc:AT1G69572]
AT4G15730	1.11232	1.57421	0.0193517	0.0320585		At4g15730 [Source:UniProtKB/TrEMBL;Acc:Q8GY51]
AT1G68610	-1.49818	-0.311122	0.0193874	0.0320791	PCR11	Protein PLANT CADMIUM RESISTANCE 11 [Source:UniProtKB/Swiss-Prot;Acc:Q9SX24]
AT3G22100	-1.31437	0.484562	0.019475	0.0321602	BHLH117	Transcription factor bHLH117 [Source:UniProtKB/Swiss-Prot;Acc:Q9LRJ4]
AT5G12140	-0.627493	6.98686	0.0194832	0.0321602	CYS1	Cysteine proteinase inhibitor [Source:UniProtKB/TrEMBL;Acc:A0A178UCE6]
AT2G18790	0.54271	5.52219	0.0196223	0.0323509	PHYB	Phytochrome [Source:UniProtKB/TrEMBL;Acc:A0A178W0V4]
AT3G11700	0.804738	6.96147	0.0196927	0.0324281	FLA18	FLA18 [Source:UniProtKB/TrEMBL;Acc:A0A178VEM3]
AT5G11250	0.611535	3.54388	0.0198596	0.0326638		Disease resistance protein (TIR-NBS-LRR class) [Source:UniProtKB/TrEMBL;Acc:Q9LFN1]
AT5G56160	-0.715744	3.19333	0.0199297	0.03274	SFH14	Phosphatidylinositol/phosphatidylcholine transfer protein SFH14 [Source:UniProtKB/Swiss-Prot;Acc:F4K6D3]
AT5G42830	-1.46672	2.44639	0.0200785	0.0329243		HXXXD-type acyl-transferase family protein [Source:UniProtKB/TrEMBL;Acc:Q9FMN6]
AT5G07430	-1.05973	3.39525	0.0200898	0.0329243	PME50	Probable pectinesterase 50 [Source:UniProtKB/Swiss-Prot;Acc:Q9LY17]
AT5G57900	-0.801653	5.2446	0.0201746	0.0330104	SKIP1	F-box protein SKIP1 [Source:UniProtKB/Swiss-Prot;Acc:Q9FDX1]
AT2G28200	-1.2719	4.41307	0.0202061	0.0330104	ZAT5	Zinc finger protein ZAT5 [Source:UniProtKB/Swiss-Prot;Acc:Q681X4]
AT4G03955	-1.47227	0.571583	0.0202143	0.0330104
AT5G03260	-1.07974	4.41039	0.0203126	0.0331315	LAC11	Laccase-11 [Source:UniProtKB/Swiss-Prot;Acc:Q8VZA1]
AT1G56650	1.71286	-0.248019	0.0204474	0.03329	MYB75	Transcription factor MYB75 [Source:UniProtKB/Swiss-Prot;Acc:Q9FE25]
AT3G46600	0.658449	5.66194	0.0204582	0.03329	SCL30	Scarecrow-like protein 30 [Source:UniProtKB/Swiss-Prot;Acc:Q9SNB8]
AT2G17290	0.720361	3.70261	0.0205928	0.0334529	CPK6	Calcium-dependent protein kinase 6 [Source:UniProtKB/Swiss-Prot;Acc:Q38872]
AT1G12320	-0.5634	5.88681	0.0206114	0.0334529		Ankyrin repeat/KH domain protein (DUF1442) [Source:UniProtKB/TrEMBL;Acc:Q9LNB3]
AT1G65510	-1.49086	1.61248	0.0206313	0.0334529		unknown protein; FUNCTIONS IN: molecular_function unknown; INVOLVED IN: N-terminal protein myristoylation; LOCATED IN: endomembrane system; EXPRESSED IN: 9 plant structures; EXPRESSED DURING: LP.06 six leaves visible, LP.04 four leaves visible, 4 an /.../, petal differentiation and expansion stage, LP.08 eight leaves visible; BEST Arabidopsis thaliana protein match is: unknown protein (TAIR:AT1G6…
AT4G00975	-1.36414	-0.335105	0.0206655	0.0334688		other RNA [Source:TAIR;Acc:AT4G00975]
AT3G15630	-1.12229	6.33802	0.0207624	0.0335862		AT3g15630/MSJ11_3 [Source:UniProtKB/TrEMBL;Acc:Q9LW16]
AT2G25000	1.20218	2.65714	0.0208062	0.0336175	WRKY60	Probable WRKY transcription factor 60 [Source:UniProtKB/Swiss-Prot;Acc:Q9SK33]
AT3G18530	-1.20805	3.27682	0.0208794	0.0336962		ARM repeat superfamily protein [Source:UniProtKB/TrEMBL;Acc:F4J8S4]
AT1G11175	-0.911375	4.75996	0.0209908	0.0337683		other RNA [Source:TAIR;Acc:AT1G11175]
AT1G75260	-1.32583	0.149365	0.0209989	0.0337683		Oxidoreductases, acting on NADH or NADPH [Source:UniProtKB/TrEMBL;Acc:Q0WVV5]
AT3G24515	-0.742211	3.18941	0.0210105	0.0337683	UBC37	Ubiquitin-conjugating enzyme 37 [Source:UniProtKB/TrEMBL;Acc:A0A1I9LLL0]
AT1G08857	0.931071	1.98479	0.0210223	0.0337683
AT4G34000	-0.749701	6.12357	0.0211237	0.0338916	ABF3	ABSCISIC ACID-INSENSITIVE 5-like protein 6 [Source:UniProtKB/Swiss-Prot;Acc:Q9M7Q3]
AT2G32487	1.3976	3.29818	0.021223	0.0340069		unknown protein; FUNCTIONS IN: molecular_function unknown; INVOLVED IN: biological_process unknown; LOCATED IN: endomembrane system; Ha. [Source:TAIR;Acc:AT2G32487]
AT2G47040	-0.905865	4.76046	0.021245	0.0340069	PME5	Pectinesterase 5 [Source:UniProtKB/Swiss-Prot;Acc:Q5MFV8]
AT2G29730	-0.521233	5.48258	0.0213113	0.0340732	UGT71D1	Glycosyltransferase (Fragment) [Source:UniProtKB/TrEMBL;Acc:W8PVN2]
AT3G01240	-0.928292	3.49387	0.0215021	0.0342925		Splicing regulatory glutamine/lysine-rich-like protein [Source:UniProtKB/TrEMBL;Acc:Q9MAD3]
AT2G33385	-1.15161	5.88459	0.0215044	0.0342925	ARPC2B	Actin-related protein 2/3 complex subunit 2B [Source:UniProtKB/Swiss-Prot;Acc:F4IVU1]
AT5G67550	-1.11633	1.07203	0.0215275	0.0342925		Transmembrane protein [Source:UniProtKB/TrEMBL;Acc:Q1PDF2]
AT1G67850	-0.764743	2.80891	0.0215484	0.0342925		AT1G67850 protein [Source:UniProtKB/TrEMBL;Acc:Q94F37]
AT2G42247	0.623707	3.86937	0.0215731	0.0342925		other RNA [Source:TAIR;Acc:AT2G42247]
AT3G04460	-0.591989	3.94187	0.0216182	0.0343245	PEX12	Peroxin-12 [Source:UniProtKB/TrEMBL;Acc:A0A1I9LLU9]
AT1G11190	-1.69318	0.620952	0.0217504	0.0344367	ENDO1	ENDO1 [Source:UniProtKB/TrEMBL;Acc:A0A178WKD4]
AT2G41560	-0.559436	5.41519	0.0217633	0.0344367	ACA4	Calcium-transporting ATPase 4, plasma membrane-type [Source:UniProtKB/Swiss-Prot;Acc:O22218]
AT1G63120	-1.38578	6.4028	0.021764	0.0344367	RBL2	RHOMBOID-like protein 2 [Source:UniProtKB/Swiss-Prot;Acc:Q9CAN1]
AT2G28110	-1.20736	6.49551	0.021897	0.0346074	IRX7	Glycosyltransferase (Fragment) [Source:UniProtKB/TrEMBL;Acc:W8Q712]
AT3G10120	2.04563	0.246457	0.021945	0.0346374		At3g10120 [Source:UniProtKB/TrEMBL;Acc:Q8GY70]
AT1G60740	-1.2151	1.93808	0.0219664	0.0346374	PRXIID	At1g60740 [Source:UniProtKB/TrEMBL;Acc:B4G289]
AT1G33110	0.799764	5.35032	0.0220078	0.0346629	DTX21	Protein DETOXIFICATION [Source:UniProtKB/TrEMBL;Acc:A0A178WPH4]
AT1G53035	-0.823263	3.27854	0.0220541	0.034696		unknown protein; FUNCTIONS IN: molecular_function unknown; INVOLVED IN: biological_process unknown; LOCATED IN: endomembrane system; EXPRESSED IN: 23 plant structures; EXPRESSED DURING: 13 growth stages; BEST Arabidopsis thaliana protein match is: u /.../ protein (TAIR:AT3G15358.1); Ha. [Source:TAIR;Acc:AT1G53035]
AT1G27770	0.681614	5.8183	0.0221913	0.0348502	ACA1	Calcium-transporting ATPase [Source:UniProtKB/TrEMBL;Acc:A0A178WD16]
AT1G26800	-1.19378	5.06545	0.0222318	0.0348502	MPSR1	E3 ubiquitin-protein ligase MPSR1 [Source:UniProtKB/Swiss-Prot;Acc:Q9LQX2]
AT1G75580	1.20395	0.925615	0.0222358	0.0348502		At1g75580 [Source:UniProtKB/TrEMBL;Acc:Q9LR00]
AT2G18670	-1.00417	1.70024	0.0222535	0.0348502	ATL56	RING-H2 finger protein ATL56 [Source:UniProtKB/Swiss-Prot;Acc:Q9ZV51]
AT3G48320	1.04713	3.228	0.0223177	0.0349054	CYP71A21	Cytochrome P450 71A21 [Source:UniProtKB/Swiss-Prot;Acc:Q9STL2]
AT2G17265	-0.578689	4.99662	0.0223395	0.0349054	HSK	Homoserine kinase [Source:UniProtKB/Swiss-Prot;Acc:Q8L7R2]
AT4G30690	-0.655884	6.56041	0.0224204	0.0349921	IF3-4	Translation initiation factor IF3-4, chloroplastic [Source:UniProtKB/Swiss-Prot;Acc:Q94B52]
AT3G18090	0.744546	3.69113	0.0224462	0.0349926	NRPD2B	nuclear RNA polymerase D2B [Source:TAIR;Acc:AT3G18090]
AT3G09920	-0.662902	6.43074	0.0224914	0.0350234	PIP5K9	Phosphatidylinositol 4-phosphate 5-kinase 9 [Source:UniProtKB/Swiss-Prot;Acc:Q8L850]
AT5G50260	-1.46725	1.16501	0.0225443	0.0350631	CEP1	KDEL-tailed cysteine endopeptidase CEP1 [Source:UniProtKB/Swiss-Prot;Acc:Q9FGR9]
AT3G16510	1.00701	2.92099	0.0225679	0.0350631		At3g16510 [Source:UniProtKB/TrEMBL;Acc:Q9LK74]
AT1G55850	-0.686134	5.22362	0.0226128	0.035076	CSLE1	Cellulose synthase-like protein E1 [Source:UniProtKB/Swiss-Prot;Acc:Q8VZK9]
AT1G78580	0.645346	5.40247	0.0226272	0.035076	TPS1	TPS1 [Source:UniProtKB/TrEMBL;Acc:A0A384L3B9]
AT1G68723	-1.40822	4.45688	0.0227848	0.0351639
AT5G37020	0.655395	6.08117	0.0227988	0.0351639	ARF8	Auxin response factor [Source:UniProtKB/TrEMBL;Acc:A0A178UFA9]
AT1G23205	1.09002	2.18932	0.022865	0.0351639		At1g23205 [Source:UniProtKB/TrEMBL;Acc:O49297]
AT5G53200	0.841366	4.10175	0.0228673	0.0351639	TRY	TRY [Source:UniProtKB/TrEMBL;Acc:A0A178UFU9]
AT1G64530	0.579248	4.22046	0.022895	0.0351639	NLP6	Protein NLP6 [Source:UniProtKB/Swiss-Prot;Acc:Q8RWY4]
AT1G32630	0.766774	3.02169	0.0229291	0.0351639		At1g32630 [Source:UniProtKB/TrEMBL;Acc:Q9LPJ9]
AT2G27200	-0.829804	3.00093	0.0229323	0.0351639	LSG1-1	GTPase LSG1-1 [Source:UniProtKB/Swiss-Prot;Acc:Q9SHS8]
AT2G46990	-1.48093	0.268563	0.0229406	0.0351639	IAA20	Auxin-responsive protein [Source:UniProtKB/TrEMBL;Acc:A0A178W181]
AT3G26934	-1.16263	0.541919	0.0229804	0.0351639		unknown protein; FUNCTIONS IN: molecular_function unknown; INVOLVED IN: biological_process unknown; LOCATED IN: cellular_component unknown; Ha. [Source:TAIR;Acc:AT3G26934]
AT3G46940	1.10468	2.94338	0.0229953	0.0351639	DUT1	dUTP-PYROPHOSPHATASE-LIKE 1 [Source:UniProtKB/TrEMBL;Acc:A0A1I9LM85]
AT5G16340	0.76538	3.63365	0.0230102	0.0351639	AAE6	Probable acyl-activating enzyme 6 [Source:UniProtKB/Swiss-Prot;Acc:Q9FFE9]
AT1G16130	1.26285	1.58872	0.0230173	0.0351639	WAKL2	Wall-associated receptor kinase-like 2 [Source:UniProtKB/Swiss-Prot;Acc:Q7X8C5]
AT3G14370	1.54457	2.53964	0.0230634	0.0351639	WAG2	WAG2 [Source:UniProtKB/TrEMBL;Acc:A0A178VAK4]
AT4G04750	1.32795	2.51966	0.0230654	0.0351639		Major facilitator superfamily protein [Source:TAIR;Acc:AT4G04750]
AT1G33590	0.567565	5.61743	0.0230675	0.0351639		Leucine-rich repeat (LRR) family protein [Source:TAIR;Acc:AT1G33590]
AT5G13930	-1.04173	5.78092	0.0231032	0.0351718	CHS	Chalcone synthase family protein [Source:UniProtKB/TrEMBL;Acc:Q460R0]
AT5G17420	-1.51463	9.10915	0.0231239	0.0351718	CESA7	MUR10 [Source:UniProtKB/TrEMBL;Acc:A0A384LP57]
AT2G17150	0.569569	3.96869	0.0231616	0.0351903	NLP1	Protein NLP1 [Source:UniProtKB/Swiss-Prot;Acc:Q8H111]
AT1G10560	1.14999	2.03856	0.0232242	0.0352312	PUB18	U-box domain-containing protein 18 [Source:UniProtKB/Swiss-Prot;Acc:Q9XIJ5]
AT3G01270	-0.926257	4.07212	0.0232398	0.0352312		Pectate lyase [Source:UniProtKB/TrEMBL;Acc:Q08A70]
AT5G49450	-1.4364	5.14228	0.0232981	0.0352481	BZIP1	Basic leucine zipper 1 [Source:UniProtKB/Swiss-Prot;Acc:Q9FGX2]
AT1G30570	0.681465	4.55883	0.0233061	0.0352481	HERK2	Probable receptor-like protein kinase At1g30570 [Source:UniProtKB/Swiss-Prot;Acc:Q9SA72]
AT3G57400	0.694996	4.96707	0.0233279	0.0352481		Transmembrane protein [Source:UniProtKB/TrEMBL;Acc:Q9M2K7]
AT3G53830	0.899398	4.054	0.0233588	0.0352507		Regulator of chromosome condensation (RCC1) family protein [Source:UniProtKB/TrEMBL;Acc:A0A1I9LSN7]
AT1G10070	-1.38035	6.56475	0.0234049	0.0352507	BCAT2	Branched-chain-amino-acid aminotransferase 2, chloroplastic [Source:UniProtKB/Swiss-Prot;Acc:Q9M439]
AT3G46820	0.504255	4.40442	0.0234065	0.0352507	TOPP5	Serine/threonine-protein phosphatase [Source:UniProtKB/TrEMBL;Acc:A0A178VFV2]
AT5G02240	-0.517167	5.7759	0.0235207	0.0353839		Uncharacterized protein At5g02240 [Source:UniProtKB/Swiss-Prot;Acc:Q94EG6]
AT3G15530	0.582435	6.07256	0.0235586	0.0354023		Expressed protein [Source:UniProtKB/TrEMBL;Acc:Q9LDW4]
AT1G61563	-1.1561	2.92848	0.0236142	0.0354444	RALFL8	Protein RALF-like 8 [Source:UniProtKB/Swiss-Prot;Acc:Q1ECR9]
AT1G15085	-2.66183	-0.541275	0.0237427	0.0354444
AT1G20520	2.70626	0.406348	0.0237509	0.0354444		DUF241 domain protein, putative (DUF241) [Source:UniProtKB/TrEMBL;Acc:Q9LMV9]
AT5G40730	-0.559224	4.61431	0.0237652	0.0354444	AGP24	Arabinogalactan peptide 24 [Source:UniProtKB/Swiss-Prot;Acc:Q5PP12]
AT3G08170	1.37337	-0.0333389	0.0237723	0.0354444
AT4G38810	-0.873377	6.50702	0.0237796	0.0354444		Calcium-binding EF-hand family protein [Source:UniProtKB/TrEMBL;Acc:Q9T0I9]
AT2G39510	1.29622	1.89319	0.0237796	0.0354444		WAT1-related protein At2g39510 [Source:UniProtKB/Swiss-Prot;Acc:O80638]
AT4G24640	-1.35216	1.2563	0.0237929	0.0354444	APPB1	Bnm1 like protein [Source:UniProtKB/TrEMBL;Acc:Q9SB59]
AT1G52540	0.710665	3.26351	0.0238398	0.0354759		Protein kinase superfamily protein [Source:UniProtKB/TrEMBL;Acc:Q8LDB7]
AT5G45110	0.568777	5.34508	0.024059	0.0356936	NPR3	NPR3 [Source:UniProtKB/TrEMBL;Acc:A0A178UGU4]
AT4G33860	-1.47367	-0.172888	0.0240623	0.0356936		Glycosyl hydrolase family 10 protein [Source:UniProtKB/TrEMBL;Acc:F4JJU9]
AT1G79720	1.25077	2.92548	0.024064	0.0356936		At1g79720/F19K16_30 [Source:UniProtKB/TrEMBL;Acc:Q8RX60]
AT2G45850	-0.630258	5.43638	0.0241397	0.0357369	AHL9	AT-hook motif nuclear-localized protein 9 [Source:UniProtKB/Swiss-Prot;Acc:O80834]
AT4G32020	0.758567	8.84754	0.0241483	0.0357369		AT4g32020/F10N7_170 [Source:UniProtKB/TrEMBL;Acc:O49389]
AT1G11740	-1.16071	3.00158	0.0241711	0.0357369		Ankyrin repeat family protein [Source:UniProtKB/TrEMBL;Acc:F4IAG4]
AT5G67180	1.06873	2.98928	0.0242422	0.0358034	TOE3	AP2-like ethylene-responsive transcription factor TOE3 [Source:UniProtKB/Swiss-Prot;Acc:Q9FH95]
AT5G06570	-2.01107	2.21942	0.0243371	0.035905		alpha/beta-Hydrolases superfamily protein [Source:TAIR;Acc:AT5G06570]
AT4G22580	0.596504	4.31787	0.0244252	0.0359366	GT19	Probable xyloglucan galactosyltransferase GT19 [Source:UniProtKB/Swiss-Prot;Acc:Q9SUW1]
AT1G08340	-1.75308	7.47145	0.0244286	0.0359366	ROPGAP5	Rho GTPase-activating protein 5 [Source:UniProtKB/Swiss-Prot;Acc:Q6NKT5]
AT3G09430	-1.40988	-0.361592	0.0244811	0.0359366		Peptide transporter family protein [Source:UniProtKB/TrEMBL;Acc:Q58FW4]
AT5G10370	0.796901	3.3496	0.0244965	0.0359366		ATP-dependent RNA helicase DEAH12, chloroplastic [Source:UniProtKB/Swiss-Prot;Acc:F4KGU4]
AT2G23420	0.554256	5.18997	0.0245146	0.0359366	NAPRT2	Nicotinate phosphoribosyltransferase 2 [Source:UniProtKB/Swiss-Prot;Acc:Q84WV8]
AT4G22770	-1.10113	1.27901	0.0245153	0.0359366	AHL2	AT-hook motif nuclear-localized protein 2 [Source:UniProtKB/Swiss-Prot;Acc:O49658]
AT2G44940	0.968535	4.64542	0.0245902	0.036008	ERF034	Ethylene-responsive transcription factor ERF034 [Source:UniProtKB/Swiss-Prot;Acc:Q8LBQ7]
AT5G16230	1.24659	1.35205	0.0247308	0.0361754	S-ACP-DES3	Stearoyl-[acyl-carrier-protein] 9-desaturase 3, chloroplastic [Source:UniProtKB/Swiss-Prot;Acc:Q9LF05]
AT4G16730	2.10973	0.926843	0.0247747	0.036201	TPS02	terpene synthase 02 [Source:TAIR;Acc:AT4G16730]
AT1G23390	-1.39807	7.42892	0.0249217	0.0363773		F-box/Kelch repeat-containing F-box family protein [Source:UniProtKB/TrEMBL;Acc:C4PVQ8]
AT1G30820	-0.997862	7.09296	0.024994	0.0364441		CTP synthase [Source:UniProtKB/TrEMBL;Acc:F4I6G9]
AT4G33740	0.610039	5.17562	0.0250257	0.0364516		Myb-like protein X [Source:UniProtKB/TrEMBL;Acc:Q67YL8]
AT4G27652	1.27099	2.52791	0.0250726	0.0364813		At4g27652 [Source:UniProtKB/TrEMBL;Acc:Q8L9W9]
AT4G12440	-1.51149	0.0991654	0.0251713	0.0365862	APT4	APT4 [Source:UniProtKB/TrEMBL;Acc:A0A178URQ7]
AT3G27630	-0.968192	3.13765	0.0252548	0.0366688	SMR7	Cyclin-dependent protein kinase inhibitor SMR7 [Source:UniProtKB/Swiss-Prot;Acc:Q9LVX6]
AT4G13350	0.546519	5.65781	0.0252879	0.0366782	NIG	NIG [Source:UniProtKB/TrEMBL;Acc:A0A178V2M7]
AT2G32140	1.16808	2.14209	0.0253252	0.0366935		Transmembrane receptor [Source:UniProtKB/TrEMBL;Acc:F4ISS7]
AT5G60760	-1.67217	0.451727	0.0254358	0.0367967		P-loop NTPase domain-containing protein LPA1 homolog 1 [Source:UniProtKB/Swiss-Prot;Acc:Q9FJH9]
AT5G03555	0.679503	4.46833	0.0254499	0.0367967	NCS1	Purine-uracil permease NCS1 [Source:UniProtKB/Swiss-Prot;Acc:Q9LZD0]
AT1G70690	-0.927648	6.07498	0.025713	0.037138	CRRSP2	PDLP5 [Source:UniProtKB/TrEMBL;Acc:A0A178WPB2]
AT5G61090	1.20917	0.586555	0.0258895	0.0372576		Gb [Source:UniProtKB/TrEMBL;Acc:Q9FNQ6]
AT1G70830	2.00492	7.1097	0.0258918	0.0372576	MLP28	MLP-like protein 28 [Source:UniProtKB/Swiss-Prot;Acc:Q9SSK9]
AT1G27440	-1.29539	7.18218	0.0258967	0.0372576	IRX10	Probable beta-1,4-xylosyltransferase IRX10 [Source:UniProtKB/Swiss-Prot;Acc:Q9FZJ1]
AT5G50030	-1.18906	2.71905	0.0259042	0.0372576		At5g50030 [Source:UniProtKB/TrEMBL;Acc:Q9FGA8]
AT3G62020	-1.26725	7.61781	0.0259718	0.0373158	GLP10	At3g62020 [Source:UniProtKB/TrEMBL;Acc:A0JQ09]
AT4G02420	1.11131	2.20238	0.0261012	0.0373431	LECRK44	L-type lectin-domain containing receptor kinase IV.4 [Source:UniProtKB/Swiss-Prot;Acc:O81291]
AT1G67230	0.524293	5.66621	0.0261405	0.0373431	CRWN1	Protein CROWDED NUCLEI 1 [Source:UniProtKB/Swiss-Prot;Acc:F4HRT5]
AT4G34540	0.731362	4.16946	0.0261433	0.0373431	PLR3	Probable pinoresinol-lariciresinol reductase 3 [Source:UniProtKB/Swiss-Prot;Acc:O65679]
AT5G04340	1.8921	1.27902	0.0261507	0.0373431	ZAT6	Zinc finger protein ZAT6 [Source:UniProtKB/Swiss-Prot;Acc:O22533]
AT4G24230	-1.0548	5.83326	0.0261724	0.0373431	ACBP3	Acyl-CoA-binding domain 3 [Source:UniProtKB/TrEMBL;Acc:B3H4G6]
AT2G37940	0.567579	4.96726	0.0261926	0.0373431	IPCS2	ERH1 [Source:UniProtKB/TrEMBL;Acc:A0A178VV03]
AT1G51360	-0.70606	3.95396	0.0261951	0.0373431	DABB1	Stress-response A/B barrel domain-containing protein DABB1 [Source:UniProtKB/Swiss-Prot;Acc:Q9SYD8]
AT3G45870	-1.31876	4.80765	0.0262081	0.0373431		WAT1-related protein At3g45870 [Source:UniProtKB/Swiss-Prot;Acc:Q5PP32]
AT5G58620	-0.693548	4.00429	0.0262585	0.0373762		Zinc finger CCCH domain-containing protein 66 [Source:UniProtKB/Swiss-Prot;Acc:Q9LUZ4]
AT2G26710	-1.58053	2.99872	0.0263751	0.0375034	CYP734A1	CYP734A1 [Source:UniProtKB/TrEMBL;Acc:A0A178VRF1]
AT2G18180	-0.969094	1.41215	0.0264431	0.0375612	SFH10	Phosphatidylinositol/phosphatidylcholine transfer protein SFH10 [Source:UniProtKB/Swiss-Prot;Acc:Q9SI13]
AT4G23670	-0.896348	7.56275	0.0264955	0.0375968		AT4G23670 protein [Source:UniProtKB/TrEMBL;Acc:Q9SUR0]
AT2G46430	-1.39736	0.709445	0.0266007	0.0377072	CNGC3	Probable cyclic nucleotide-gated ion channel 3 [Source:UniProtKB/Swiss-Prot;Acc:Q9SKD7]
AT5G62580	-0.745635	6.37136	0.0267282	0.0378489	TOR1L3	TORTIFOLIA1-like protein 3 [Source:UniProtKB/Swiss-Prot;Acc:Q6NPR6]
AT5G23270	-1.29033	1.5509	0.026802	0.0379144	STP11	Sugar transport protein 11 [Source:UniProtKB/Swiss-Prot;Acc:Q9FMX3]
AT2G14170	-0.71705	6.00587	0.0268378	0.0379259	ALDH6B2	Methylmalonate-semialdehyde dehydrogenase [acylating], mitochondrial [Source:UniProtKB/Swiss-Prot;Acc:Q0WM29]
AT1G50110	1.20522	2.77988	0.0269049	0.0379806	BCAT6	Branched-chain-amino-acid aminotransferase 6 [Source:UniProtKB/Swiss-Prot;Acc:Q9LPM9]
AT1G62310	-0.624909	4.25141	0.0269317	0.0379806		Transcription factor jumonji (JmjC) domain-containing protein (Fragment) [Source:UniProtKB/TrEMBL;Acc:C0SV12]
AT5G65140	0.697128	2.77546	0.0269862	0.0380184	TPPJ	Probable trehalose-phosphate phosphatase J [Source:UniProtKB/Swiss-Prot;Acc:Q5HZ05]
AT1G48210	-0.839305	3.56126	0.0273098	0.038435		Protein kinase superfamily protein [Source:UniProtKB/TrEMBL;Acc:F4HWU0]
AT2G14160	-1.59758	0.178379	0.0274368	0.0385742		RNA recognition motif-containing protein [Source:UniProtKB/TrEMBL;Acc:Q1PF73]
AT4G16360	0.503968	5.38478	0.0275163	0.0386466		5'-AMP-activated protein kinase beta-2 subunit protein [Source:TAIR;Acc:AT4G16360]
AT1G03620	-0.857138	3.96581	0.0275666	0.0386776		ELMO/CED-12 family protein [Source:TAIR;Acc:AT1G03620]
AT2G02400	-0.664283	3.97834	0.0276084	0.0386968		NAD(P)-binding Rossmann-fold superfamily protein [Source:UniProtKB/TrEMBL;Acc:Q9ZVQ2]
AT1G59940	2.3225	3.87716	0.0276811	0.0387355	ARR3	response regulator 3 [Source:TAIR;Acc:AT1G59940]
AT3G14870	-1.02688	5.21257	0.0276924	0.0387355		AT3G14870 protein [Source:UniProtKB/TrEMBL;Acc:Q9LKB7]
AT5G45430	0.623602	7.98777	0.0277341	0.0387545		Protein kinase superfamily protein [Source:UniProtKB/TrEMBL;Acc:Q8H0X4]
AT1G72645	-0.533529	4.57236	0.0278616	0.0388558		At1g72645 [Source:UniProtKB/TrEMBL;Acc:Q8RXY2]
AT3G62070	-0.864958	3.24192	0.0278669	0.0388558		At3g62070 [Source:UniProtKB/TrEMBL;Acc:Q9M1R7]
AT3G22840	-2.41052	4.59899	0.0278914	0.0388558	ELIP1	ELIP1 [Source:UniProtKB/TrEMBL;Acc:A0A178VCA8]
AT2G28930	-0.568716	3.69268	0.027927	0.038866	APK1B	At2g28930 [Source:UniProtKB/TrEMBL;Acc:A1L4W8]
AT3G21550	-1.26695	4.02915	0.0280585	0.038971	DMP2	DMP2 [Source:UniProtKB/TrEMBL;Acc:A0A178VDX9]
AT2G25625	-0.94549	3.35434	0.0280591	0.038971		Expressed protein [Source:UniProtKB/TrEMBL;Acc:Q8S8K8]
AT1G21680	-0.86007	6.52671	0.0280913	0.0389763		DPP6 N-terminal domain-like protein [Source:UniProtKB/TrEMBL;Acc:Q9XI10]
AT3G21180	-0.90598	1.18244	0.0281356	0.0389984	ACA9	Calcium-transporting ATPase [Source:UniProtKB/TrEMBL;Acc:A0A178VER8]
AT2G25130	-1.90211	-0.0657176	0.0282188	0.0390743		ARM repeat superfamily protein [Source:UniProtKB/TrEMBL;Acc:Q8H1N2]
AT2G47360	-0.971383	4.65879	0.0283012	0.039149		Transmembrane protein [Source:UniProtKB/TrEMBL;Acc:O22910]
AT3G52400	1.72664	3.45098	0.0283529	0.0391811	SYP122	Syntaxin-122 [Source:UniProtKB/Swiss-Prot;Acc:Q9SVC2]
AT3G29000	1.07155	1.70546	0.0284412	0.039255	CML45	Probable calcium-binding protein CML45 [Source:UniProtKB/Swiss-Prot;Acc:Q9MBG5]
AT3G04030	-1.25351	0.297702	0.0284635	0.039255	MYR2	Myb-related protein 2 [Source:UniProtKB/Swiss-Prot;Acc:Q9SQQ9]
AT2G18730	0.617374	4.87309	0.0285637	0.039314	DGK3	Diacylglycerol kinase 3 [Source:UniProtKB/Swiss-Prot;Acc:Q8VZG1]
AT2G24450	-1.04425	2.99739	0.0286198	0.039314	FLA3	FLA3 [Source:UniProtKB/TrEMBL;Acc:A0A178W0S4]
AT5G24320	-0.708122	4.81328	0.028626	0.039314		Transducin/WD40 repeat-like superfamily protein [Source:UniProtKB/TrEMBL;Acc:F4KH31]
AT2G43240	-0.633035	5.30878	0.0286405	0.039314		CMP-sialic acid transporter 2 [Source:UniProtKB/Swiss-Prot;Acc:Q8GY97]
AT2G24762	-0.676502	6.67876	0.0286492	0.039314	GDU4	Protein GLUTAMINE DUMPER 4 [Source:UniProtKB/Swiss-Prot;Acc:Q8S8A0]
AT4G24380	1.07284	5.35211	0.0288226	0.0395126		INVOLVED IN: 10-formyltetrahydrofolate biosynthetic process, folic acid and derivative biosynthetic process; EXPRESSED IN: 24 plant structures; EXPRESSED DURING: 15 growth stages; CONTAINS InterPro DOMAIN/s: Serine hydrolase (InterPro:IPR005645); BE /.../bidopsis thaliana protein match is: alpha/beta-Hydrolases superfamily protein (TAIR:AT5G65400.1); Ha. [Source:TAIR;Acc:AT4G24380]
AT1G66230	-1.49407	4.169	0.0288734	0.0395428	MYB20	Transcription factor MYB20 [Source:UniProtKB/Swiss-Prot;Acc:Q9C7U7]
AT5G26700	-1.02692	3.06977	0.0290451	0.0397055		Probable germin-like protein subfamily 2 member 5 [Source:UniProtKB/Swiss-Prot;Acc:O65252]
AT5G10100	2.01031	0.130042	0.02905	0.0397055	TPPI	Trehalose 6-phosphate phosphatase [Source:UniProtKB/TrEMBL;Acc:A0A178UDH6]
AT2G21070	-0.734472	2.47424	0.0291152	0.0397144	FIO1	U6 small nuclear RNA (adenine-(43)-N(6))-methyltransferase [Source:UniProtKB/TrEMBL;Acc:F4IGH3]
AT1G03850	-2.52504	-0.241718	0.0291157	0.0397144		Glutaredoxin family protein [Source:TAIR;Acc:AT1G03850]
AT3G23440	1.09535	0.633439	0.0291431	0.0397144	EDA6	Embryo sac development arrest 6 [Source:UniProtKB/TrEMBL;Acc:Q9LW53]
AT3G13790	-1.67156	-0.0103469	0.0293927	0.0400024	CWINV1	Beta-fructofuranosidase, insoluble isoenzyme CWINV1 [Source:UniProtKB/Swiss-Prot;Acc:Q43866]
AT2G30100	0.608362	4.29534	0.0294127	0.0400024		Pentatricopeptide repeat-containing protein At2g30100, chloroplastic [Source:UniProtKB/Swiss-Prot;Acc:Q0WNN7]
AT3G27540	0.81179	2.73481	0.0294543	0.0400127		Beta-1,4-N-acetylglucosaminyltransferase family protein [Source:UniProtKB/TrEMBL;Acc:Q9LT58]
AT1G23052	-1.22861	4.75502	0.0294785	0.0400127
AT1G80290	0.591057	3.47842	0.0295658	0.0400916		Nucleotide-diphospho-sugar transferases superfamily protein [Source:TAIR;Acc:AT1G80290]
AT5G55970	-1.25897	6.10239	0.0297063	0.040234		RING/U-box superfamily protein [Source:UniProtKB/TrEMBL;Acc:Q8LES9]
AT2G27420	1.9568	2.29592	0.0297293	0.040234		Cysteine proteinases superfamily protein [Source:UniProtKB/TrEMBL;Acc:Q9ZQH7]
AT5G46880	1.35073	-0.200491	0.0298342	0.0403363	HDG5	Homeobox-leucine zipper protein HDG5 [Source:UniProtKB/Swiss-Prot;Acc:Q9FJS2]
AT5G25240	-1.21219	3.32275	0.0300055	0.0405281		Stress induced protein [Source:UniProtKB/TrEMBL;Acc:Q8GYN8]
AT3G06345	-1.34788	2.66862	0.0300674	0.0405523
AT5G43270	0.797406	5.82099	0.0301115	0.0405523	SPL2	Squamosa promoter-binding-like protein 2 [Source:UniProtKB/Swiss-Prot;Acc:Q9S840]
AT2G47030	-1.03275	4.01642	0.0301119	0.0405523	PME4	Pectinesterase 4 [Source:UniProtKB/Swiss-Prot;Acc:O80722]
AT2G24370	-1.58078	-0.211934	0.0302554	0.0407056		Kinase with adenine nucleotide alpha hydrolases-like domain-containing protein [Source:UniProtKB/TrEMBL;Acc:Q1PF03]
AT3G27360	-1.07082	2.15131	0.0304818	0.0408884	HTR2	Histone H3 [Source:UniProtKB/TrEMBL;Acc:Q0WRA9]
AT5G14120	-0.925249	6.88727	0.030494	0.0408884		Major facilitator superfamily protein [Source:UniProtKB/TrEMBL;Acc:Q9FMT8]
AT5G58800	-0.592816	5.54605	0.0305036	0.0408884		Probable NAD(P)H dehydrogenase (quinone) FQR1-like 3 [Source:UniProtKB/Swiss-Prot;Acc:Q9LUX9]
AT2G45650	-0.71146	3.30657	0.0305102	0.0408884	AGL6	AGAMOUS-like protein 6 [Source:UniProtKB/TrEMBL;Acc:Q1PEU3]
AT3G55760	-0.711359	4.94944	0.0306211	0.0409971		At3g55760 [Source:UniProtKB/TrEMBL;Acc:Q5EAH9]
AT1G65490	0.954775	4.70366	0.0307543	0.0410591		unknown protein; FUNCTIONS IN: molecular_function unknown; INVOLVED IN: biological_process unknown; LOCATED IN: endomembrane system; EXPRESSED IN: 22 plant structures; EXPRESSED DURING: 13 growth stages; BEST Arabidopsis thaliana protein match is: u /.../ protein (TAIR:AT1G65486.1); Ha. [Source:TAIR;Acc:AT1G65490]
AT1G22770	-0.504895	5.79359	0.0307623	0.0410591	GI	Protein GIGANTEA [Source:UniProtKB/Swiss-Prot;Acc:Q9SQI2]
AT1G14600	0.869125	2.5554	0.0307863	0.0410591		Putative Myb family transcription factor At1g14600 [Source:UniProtKB/Swiss-Prot;Acc:Q700D9]
AT1G65970	-0.798357	2.91912	0.0307869	0.0410591	PRXIIC	TPX2 [Source:UniProtKB/TrEMBL;Acc:A0A178WKG0]
AT3G10740	-1.50746	8.18229	0.0308874	0.0410832	ASD1	Alpha-L-arabinofuranosidase 1 [Source:UniProtKB/TrEMBL;Acc:A0A1I9LPN8]
AT2G27820	-0.595748	4.37729	0.0308943	0.0410832	ADT3	Arogenate dehydratase 3, chloroplastic [Source:UniProtKB/Swiss-Prot;Acc:Q9ZUY3]
AT5G44030	-1.52172	9.64811	0.0308946	0.0410832	CESA4	cellulose synthase A4 [Source:TAIR;Acc:AT5G44030]
AT1G16740	0.611021	4.03316	0.0309811	0.0411584		50S ribosomal protein L20 [Source:UniProtKB/TrEMBL;Acc:A0A178WF80]
AT5G15870	-0.674043	3.60223	0.0310604	0.0411958		Glycosyl hydrolase family 81 protein [Source:UniProtKB/TrEMBL;Acc:Q9LFT3]
AT3G06380	-0.542395	5.95777	0.0310901	0.0411958	TULP9	Tubby-like F-box protein 9 [Source:UniProtKB/Swiss-Prot;Acc:Q9SQU1]
AT2G44490	0.560897	5.43094	0.0310991	0.0411958	BGLU26	Beta-glucosidase 26, peroxisomal [Source:UniProtKB/Swiss-Prot;Acc:O64883]
AT5G18080	-0.880407	3.65125	0.031174	0.0412166	SAUR24	Auxin-responsive protein SAUR24 [Source:UniProtKB/Swiss-Prot;Acc:Q9FK62]
AT4G12720	0.514159	5.86422	0.0311747	0.0412166	AtNUDT7	MutT/nudix family protein [Source:UniProtKB/TrEMBL;Acc:F4JRE7]
AT5G58600	-0.789088	3.09355	0.0312929	0.0412965	PMR5	Protein PMR5 [Source:UniProtKB/Swiss-Prot;Acc:Q9LUZ6]
AT5G56100	-0.907903	3.22496	0.0312986	0.0412965		Glycine-rich protein / oleosin [Source:UniProtKB/TrEMBL;Acc:Q9FKT7]
AT5G60710	-0.573063	5.40942	0.0313253	0.0412965		Retroelement pol polyprotein-like [Source:UniProtKB/TrEMBL;Acc:Q9FF49]
AT3G12700	-1.01386	0.732626	0.0313988	0.0413431	NANA	Aspartic proteinase NANA, chloroplast [Source:UniProtKB/Swiss-Prot;Acc:Q9LTW4]
AT5G20860	-2.40804	-0.225505	0.0314402	0.0413431		Plant invertase/pectin methylesterase inhibitor superfamily [Source:TAIR;Acc:AT5G20860]
AT4G37800	1.25201	4.19682	0.0314512	0.0413431	XTH7	Probable xyloglucan endotransglucosylase/hydrolase protein 7 [Source:UniProtKB/Swiss-Prot;Acc:Q8LER3]
AT1G08507	-0.973844	1.44157	0.0314809	0.0413431
AT4G29210	-0.511198	5.96957	0.0315514	0.041379	GGT3	Glutathione hydrolase 3 [Source:UniProtKB/Swiss-Prot;Acc:Q9M0G0]
AT4G38950	-0.517549	4.8041	0.0315684	0.041379	KIN7F	Kinesin-like protein KIN-7F [Source:UniProtKB/Swiss-Prot;Acc:F4JUI9]
AT3G15450	-1.30467	9.02304	0.0316437	0.0414111		AT3g15450/MJK13_11 [Source:UniProtKB/TrEMBL;Acc:Q9LE80]
AT5G61420	1.26517	6.33972	0.0316532	0.0414111	MYB28	PMG1 [Source:UniProtKB/TrEMBL;Acc:A0A178UN88]
AT1G12730	-0.735683	4.15302	0.0317235	0.0414638		GPI transamidase subunit PIG-U [Source:UniProtKB/TrEMBL;Acc:Q94K70]
AT5G14380	-0.978921	3.33001	0.0318061	0.0414984	AGP6	Classical arabinogalactan protein 6 [Source:UniProtKB/Swiss-Prot;Acc:Q9LY91]
AT3G52070	-0.933055	4.11514	0.0318104	0.0414984		At3g52070 [Source:UniProtKB/TrEMBL;Acc:Q9SUZ7]
AT4G09760	-1.02419	7.51399	0.0319119	0.0415913		Probable choline kinase 3 [Source:UniProtKB/Swiss-Prot;Acc:Q9SZ92]
AT2G27930	-1.09188	1.45022	0.0319628	0.0416182		PLATZ transcription factor family protein [Source:TAIR;Acc:AT2G27930]
AT1G02790	-0.828702	4.01778	0.0320125	0.0416435	PGA3	Exopolygalacturonase clone GBGE184 [Source:UniProtKB/Swiss-Prot;Acc:P49062]
AT1G18610	0.727377	3.88841	0.0320891	0.0417034		F25I16.5 protein [Source:UniProtKB/TrEMBL;Acc:Q9FZ82]
AT2G17450	-0.659551	4.44209	0.0321192	0.0417034	ATL44	Probable E3 ubiquitin-protein ligase ATL44 [Source:UniProtKB/Swiss-Prot;Acc:O22755]
AT5G41080	0.993574	2.59645	0.0322036	0.0417736	GDPD2	Glycerophosphodiester phosphodiesterase GDPD2 [Source:UniProtKB/Swiss-Prot;Acc:Q9FLM1]
AT3G14130	-0.600494	4.26412	0.0322654	0.0418143	GLO4	Peroxisomal (S)-2-hydroxy-acid oxidase GLO4 [Source:UniProtKB/Swiss-Prot;Acc:Q9LJH5]
AT4G12400	-1.01917	3.80711	0.0323231	0.0418404	HOP3	Hsp70-Hsp90 organizing protein 3 [Source:UniProtKB/Swiss-Prot;Acc:Q9STH1]
AT2G38210	1.73527	2.04141	0.0323464	0.0418404	PDX1L4	Pyridoxal 5'-phosphate synthase PDX1-like 4 [Source:UniProtKB/Swiss-Prot;Acc:O80446]
AT5G23730	0.697758	3.59	0.0323993	0.0418411	RUP2	WD repeat-containing protein RUP2 [Source:UniProtKB/Swiss-Prot;Acc:Q9FFA7]
AT4G31610	-1.23226	-0.182878	0.0324447	0.0418411	REM1	Transcriptional factor B3 family protein [Source:TAIR;Acc:AT4G31610]
AT2G44980	0.716127	2.32217	0.0324563	0.0418411	CHR10	Probable helicase CHR10 [Source:UniProtKB/Swiss-Prot;Acc:F4IV45]
AT5G03680	0.854518	2.3149	0.0325209	0.0418411	PTL	Trihelix transcription factor PTL [Source:UniProtKB/Swiss-Prot;Acc:Q9LZS0]
AT5G45310	-0.796407	1.95568	0.0325297	0.0418411		AT5g45310/K9E15_9 [Source:UniProtKB/TrEMBL;Acc:Q94JR2]
AT4G03180	-0.88656	5.26051	0.0325597	0.0418411		At4g03180 [Source:UniProtKB/TrEMBL;Acc:Q9ZR13]
AT5G01640	-0.855495	2.35389	0.03256	0.0418411	PRA1B5	PRA1 family protein [Source:UniProtKB/TrEMBL;Acc:A0A178UH31]
AT5G54630	-0.771032	2.87119	0.0326754	0.0419502		AT5g54630/MRB17_13 [Source:UniProtKB/TrEMBL;Acc:Q9FIU1]
AT1G07150	1.001	1.07454	0.0327981	0.042056	MAPKKK13	F10K1.14 protein [Source:UniProtKB/TrEMBL;Acc:Q9LMK8]
AT5G26030	0.611199	5.05747	0.0328638	0.042056	FC1	Ferrochelatase-1, chloroplastic/mitochondrial [Source:UniProtKB/Swiss-Prot;Acc:P42043]
AT2G24540	0.644883	5.06205	0.0328664	0.042056	AFR	F-box protein AFR [Source:UniProtKB/Swiss-Prot;Acc:Q8LAW2]
AT5G18525	-0.557233	5.08304	0.0328989	0.042056	GFS12	Protein GFS12 [Source:UniProtKB/Swiss-Prot;Acc:F4JY12]
AT2G29130	-0.947254	7.87765	0.0329108	0.042056	LAC2	Laccase-2 [Source:UniProtKB/Swiss-Prot;Acc:O81081]
AT1G01720	0.578791	5.51486	0.0330051	0.0420974	NAC002	NAC domain-containing protein 2 [Source:UniProtKB/Swiss-Prot;Acc:Q39013]
AT5G20870	-0.95335	1.53244	0.0330288	0.0420974		O-Glycosyl hydrolases family 17 protein [Source:UniProtKB/TrEMBL;Acc:F4K6W1]
AT3G08490	0.75586	3.89179	0.0330492	0.0420974		Delta-latroinsectotoxin-Lt1a protein [Source:UniProtKB/TrEMBL;Acc:Q9C6U2]
AT3G08600	0.736811	3.53277	0.033101	0.0420974		AT3g08600/F17O14_7 [Source:UniProtKB/TrEMBL;Acc:Q9C9Z6]
AT1G33480	-0.657261	4.36322	0.0331134	0.0420974	ATL58	RING-H2 finger protein ATL58 [Source:UniProtKB/Swiss-Prot;Acc:Q570X5]
AT4G23840	0.526099	4.12424	0.0331268	0.0420974		Leucine-rich repeat (LRR) family protein [Source:UniProtKB/TrEMBL;Acc:Q8L4C7]
AT4G29190	-1.10744	5.08987	0.033176	0.042121		Zinc finger CCCH domain-containing protein 49 [Source:UniProtKB/Swiss-Prot;Acc:Q9M0G2]
AT1G19170	-0.90174	6.30732	0.0332935	0.0421951		Pectin lyase-like superfamily protein [Source:UniProtKB/TrEMBL;Acc:F4IE17]
AT4G19390	-0.877957	2.72078	0.0333144	0.0421951		AT4g19390/T5K18_170 [Source:UniProtKB/TrEMBL;Acc:Q94JM4]
AT3G19010	0.689939	5.23927	0.0333424	0.0421951		2-oxoglutarate (2OG) and Fe(II)-dependent oxygenase superfamily protein [Source:UniProtKB/TrEMBL;Acc:Q9LJ65]
AT5G36960	-2.06085	0.182318	0.0333571	0.0421951		Putative uncharacterized protein [Source:UniProtKB/TrEMBL;Acc:Q9FIV5]
AT3G01635	1.44739	-0.617696	0.0334722	0.0421983
AT4G35110	-0.730645	5.50708	0.0335092	0.0421983		Phospholipase-like protein (PEARLI 4) family protein [Source:UniProtKB/TrEMBL;Acc:A8MQE1]
AT3G01310	-0.586265	6.70802	0.0335184	0.0421983		Phosphoglycerate mutase-like family protein [Source:UniProtKB/TrEMBL;Acc:F4J8C7]
AT1G67370	-1.3063	0.499958	0.0335325	0.0421983	ASY1	Meiosis-specific protein ASY1 [Source:UniProtKB/Swiss-Prot;Acc:F4HRV8]
AT1G03440	0.736301	3.23698	0.0335538	0.0421983		Leucine-rich repeat (LRR) family protein [Source:UniProtKB/TrEMBL;Acc:F4I0W7]
AT5G19030	-0.625509	3.12182	0.0335649	0.0421983		RNA-binding (RRM/RBD/RNP motifs) family protein [Source:UniProtKB/TrEMBL;Acc:F4JZK9]
AT5G64770	-0.838601	5.54185	0.0335745	0.0421983	RGF9	RGF9 [Source:UniProtKB/TrEMBL;Acc:A0A178UIJ2]
AT5G64750	-1.01384	1.13028	0.033666	0.0422747	ABR1	Ethylene-responsive transcription factor ABR1 [Source:UniProtKB/Swiss-Prot;Acc:Q9FGF8]
AT3G11900	0.584931	4.53083	0.033877	0.042441	ANT1	Amino acid transporter ANT1 [Source:UniProtKB/Swiss-Prot;Acc:Q9SF09]
AT4G16140	1.23015	2.85842	0.0338805	0.042441		proline-rich family protein [Source:TAIR;Acc:AT4G16140]
AT3G60320	0.593369	6.09856	0.0338911	0.042441	NRG2	Nitrate regulatory gene2 protein [Source:UniProtKB/Swiss-Prot;Acc:Q93YU8]
AT5G48460	0.779366	5.72967	0.033924	0.0424436	FIM2	Fimbrin-2 [Source:UniProtKB/Swiss-Prot;Acc:O50064]
AT1G17750	0.742882	3.10729	0.0340119	0.04246	PEPR2	Leucine-rich repeat receptor-like protein kinase PEPR2 [Source:UniProtKB/Swiss-Prot;Acc:Q9FZ59]
AT1G27290	-0.728315	6.0392	0.0340214	0.04246		Transmembrane protein [Source:UniProtKB/TrEMBL;Acc:Q94F23]
AT1G71850	1.12502	1.847	0.0340298	0.04246		F14O23.23 protein [Source:UniProtKB/TrEMBL;Acc:Q9M9G1]
AT5G40210	-1.23677	1.5611	0.0341299	0.0425463		WAT1-related protein At5g40210 [Source:UniProtKB/Swiss-Prot;Acc:Q945L4]
AT2G36380	-0.813245	3.73682	0.0342069	0.0426038	ABCG34	ABC transporter G family member 34 [Source:UniProtKB/Swiss-Prot;Acc:Q7PC87]
AT2G34790	-1.44514	3.26532	0.0342477	0.0426159	MEE23	Berberine bridge enzyme-like 15 [Source:UniProtKB/Swiss-Prot;Acc:O64743]
AT4G17070	0.537853	4.4613	0.0342904	0.0426305		AT4g17070/dl4565c [Source:UniProtKB/TrEMBL;Acc:Q93ZN3]
AT2G35880	0.975985	5.94236	0.0343666	0.0426866	WDL4	Protein WVD2-like 4 [Source:UniProtKB/Swiss-Prot;Acc:Q9SJ62]
AT3G47160	-0.930149	6.20806	0.0344459	0.0427259		RING/U-box superfamily protein [Source:UniProtKB/TrEMBL;Acc:F4JAD0]
AT2G38310	0.863954	4.51126	0.0344604	0.0427259	PYL4	Abscisic acid receptor PYL4 [Source:UniProtKB/Swiss-Prot;Acc:O80920]
AT3G12150	-0.559664	4.57472	0.0345123	0.0427517		Alpha/beta hydrolase family protein [Source:UniProtKB/TrEMBL;Acc:Q8RWA3]
AT5G55040	0.516237	4.87924	0.0345643	0.0427587		DNA-binding bromodomain-containing protein [Source:UniProtKB/TrEMBL;Acc:Q8VY17]
AT3G25170	-1.08784	1.36661	0.0345801	0.0427587	RALFL26	Protein RALF-like 26 [Source:UniProtKB/Swiss-Prot;Acc:Q0V822]
AT2G39250	1.9284	1.07463	0.0347114	0.0428536	SNZ	AP2-like ethylene-responsive transcription factor SNZ [Source:UniProtKB/Swiss-Prot;Acc:Q6PV67]
AT3G02810	-0.937636	1.15629	0.0347192	0.0428536	LIP2	Receptor-like kinase LIP2 [Source:UniProtKB/Swiss-Prot;Acc:Q9M8S2]
AT1G15410	0.511545	5.13868	0.034972	0.0430677		Aspartate-glutamate racemase family [Source:UniProtKB/TrEMBL;Acc:Q9XI28]
AT5G03050	-0.649461	3.15596	0.034985	0.0430677		At5g03050 [Source:UniProtKB/TrEMBL;Acc:Q8GY72]
AT4G14716	-0.586333	6.11201	0.0349876	0.0430677	ARD2	1,2-dihydroxy-3-keto-5-methylthiopentene dioxygenase [Source:UniProtKB/TrEMBL;Acc:Q0WSS4]
AT3G55840	-1.11211	2.73736	0.0350179	0.0430677	HSPRO1	Nematode resistance protein-like HSPRO1 [Source:UniProtKB/Swiss-Prot;Acc:Q9LY61]
AT2G40850	-1.23771	1.61254	0.0351065	0.0430922	PI4KG1	Phosphatidylinositol 4-kinase gamma 1 [Source:UniProtKB/Swiss-Prot;Acc:O22199]
AT3G24520	0.874681	3.28382	0.035129	0.0430922	HSFC1	Heat stress transcription factor C-1 [Source:UniProtKB/Swiss-Prot;Acc:Q9LV52]
AT2G40320	-0.816193	7.8338	0.0351447	0.0430922	TBL33	TBL33 [Source:UniProtKB/TrEMBL;Acc:A0A178VXJ7]
AT5G60720	-1.20192	4.81964	0.0351633	0.0430922		Protein of unknown function, DUF547 [Source:TAIR;Acc:AT5G60720]
AT3G49055	1.35202	-0.986563	0.0351961	0.043094		Uncharacterized protein At3g49055 [Source:UniProtKB/Swiss-Prot;Acc:Q5XVA8]
AT3G58750	-0.831315	5.53098	0.0353328	0.0430976	CSY2	Citrate synthase 2, peroxisomal [Source:UniProtKB/Swiss-Prot;Acc:Q9LXS6]
AT1G17540	-1.23457	0.813964	0.0353364	0.0430976		Kinase with adenine nucleotide alpha hydrolases-like domain-containing protein [Source:UniProtKB/TrEMBL;Acc:Q681A5]
AT3G26512	-1.23639	-0.17019	0.0353485	0.0430976
AT3G18915	-1.19821	0.0862116	0.0354152	0.0430976		Transmembrane protein [Source:UniProtKB/TrEMBL;Acc:A0A1I9LRC5]
AT1G65295	0.76917	4.04704	0.0354678	0.0430976		Ubiquitin carboxyl-terminal hydrolase [Source:UniProtKB/TrEMBL;Acc:Q8H130]
AT5G19025	-0.649581	2.76867	0.0354783	0.0430976		Ribosomal protein L34e superfamily protein [Source:TAIR;Acc:AT5G19025]
AT5G24380	-1.02477	5.01133	0.0354822	0.0430976	YSL2	Metal-nicotianamine transporter YSL2 [Source:UniProtKB/Swiss-Prot;Acc:Q6R3K9]
AT3G59480	-1.51015	3.68688	0.0354824	0.0430976		Probable fructokinase-4 [Source:UniProtKB/Swiss-Prot;Acc:Q9M1B9]
AT3G06420	-0.916629	4.23501	0.0354933	0.0430976	ATG8H	Autophagy-related protein 8h [Source:UniProtKB/Swiss-Prot;Acc:Q8S925]
AT5G37290	0.652537	3.43028	0.0355125	0.0430976		ARM repeat superfamily protein [Source:UniProtKB/TrEMBL;Acc:Q9FHT6]
AT1G68050	-1.42764	3.12531	0.0356279	0.0431996	ADO3	FKF1 [Source:UniProtKB/TrEMBL;Acc:A0A178W8F6]
AT4G33330	-0.989961	5.80333	0.0357263	0.0432612	PGSIP3	plant glycogenin-like starch initiation protein 3 [Source:TAIR;Acc:AT4G33330]
AT3G55120	-0.874809	2.401	0.0357416	0.0432612	CHI1	Chalcone--flavonone isomerase 1 [Source:UniProtKB/Swiss-Prot;Acc:P41088]
AT2G22500	0.730801	5.41136	0.0358856	0.0433973	PUMP5	Mitochondrial uncoupling protein 5 [Source:UniProtKB/Swiss-Prot;Acc:Q9SJY5]
AT5G16570	-0.988287	6.10695	0.0360017	0.0434565	GLN1-4	Glutamine synthetase [Source:UniProtKB/TrEMBL;Acc:A0A178UB24]
AT2G44880	-1.59458	-0.547324	0.0360519	0.0434565		Pentatricopeptide repeat (PPR-like) superfamily protein [Source:TAIR;Acc:AT2G44880]
AT3G03270	-0.521959	5.39534	0.0361039	0.0434565		AT3G03270 protein [Source:UniProtKB/TrEMBL;Acc:Q8LFK2]
AT5G20790	1.64548	-0.423899	0.0361328	0.0434565		unknown protein; FUNCTIONS IN: molecular_function unknown; INVOLVED IN: biological_process unknown; LOCATED IN: endomembrane system; EXPRESSED IN: 11 plant structures; EXPRESSED DURING: LP.04 four leaves visible, 4 anthesis, petal differentiation an /.../nsion stage; BEST Arabidopsis thaliana protein match is: unknown protein (TAIR:AT3G43110.1); Ha. [Source:TAIR;Acc:AT5G20790]
AT1G12910	-0.549787	4.92388	0.0361367	0.0434565	LWD1	WD repeat-containing protein LWD1 [Source:UniProtKB/Swiss-Prot;Acc:Q9LPV9]
AT4G12080	-1.08242	2.68546	0.036137	0.0434565	AHL1	ATAHL1 [Source:UniProtKB/TrEMBL;Acc:A0A178V7H8]
AT4G17340	-1.02504	7.9095	0.0361975	0.0434565	TIP2-2	TIP2 [Source:UniProtKB/TrEMBL;Acc:A0A178UVY8]
AT5G63420	-0.742203	3.66052	0.0362189	0.0434565	emb2746	Ribonuclease J [Source:UniProtKB/Swiss-Prot;Acc:Q84W56]
AT1G04570	1.13622	3.22004	0.036219	0.0434565		Probable folate-biopterin transporter 8, chloroplastic [Source:UniProtKB/Swiss-Prot;Acc:F4I5Q2]
AT2G21187	-1.25008	4.8148	0.0363654	0.0435006		other RNA [Source:TAIR;Acc:AT2G21187]
AT3G19130	0.555608	5.08313	0.0363728	0.0435006	RBP47B	Polyadenylate-binding protein RBP47B [Source:UniProtKB/Swiss-Prot;Acc:Q0WW84]
AT5G61240	0.681857	6.13652	0.0363793	0.0435006		Leucine-rich repeat (LRR) family protein [Source:UniProtKB/TrEMBL;Acc:F4K217]
AT4G24390	-0.691592	4.41236	0.0363823	0.0435006	FBX14	F-box protein FBX14 [Source:UniProtKB/Swiss-Prot;Acc:Q8RWQ8]
AT5G59540	1.31403	1.96081	0.036478	0.0435771		1-aminocyclopropane-1-carboxylate oxidase homolog 12 [Source:UniProtKB/Swiss-Prot;Acc:Q9LTH7]
AT1G62180	0.770572	6.34575	0.0365756	0.0436427	2021-04-02	5'-adenylylsulfate reductase 2, chloroplastic [Source:UniProtKB/Swiss-Prot;Acc:P92981]
AT1G53590	-0.540918	6.2727	0.0365964	0.0436427	NTMC2T6.1	C2 domain-containing protein At1g53590 [Source:UniProtKB/Swiss-Prot;Acc:Q93XX4]
AT1G29520	-0.568563	4.49286	0.0367363	0.0437621		AWPM-19-like family protein [Source:UniProtKB/TrEMBL;Acc:Q9C7P9]
AT1G07040	-1.16872	5.82348	0.0368051	0.0437621		At1g07040 [Source:UniProtKB/TrEMBL;Acc:Q9LMJ7]
AT1G19270	-0.50368	4.32751	0.0368173	0.0437621	DA1	DA1 [Source:UniProtKB/TrEMBL;Acc:A0A178WC71]
AT2G46940	1.57503	0.473895	0.0368521	0.0437621		unknown protein; BEST Arabidopsis thaliana protein match is: unknown protein (TAIR:AT3G62070.1); Ha. [Source:TAIR;Acc:AT2G46940]
AT1G53580	-1.01461	6.72705	0.0368844	0.0437621	GLY3	Persulfide dioxygenase ETHE1 homolog, mitochondrial [Source:UniProtKB/Swiss-Prot;Acc:Q9C8L4]
AT1G62710	-0.587351	4.13786	0.0368875	0.0437621	bVPE	Vacuolar-processing enzyme beta-isozyme [Source:UniProtKB/Swiss-Prot;Acc:Q39044]
AT5G07920	-0.504275	5.78449	0.0369245	0.0437683	DGK1	Diacylglycerol kinase 1 [Source:UniProtKB/Swiss-Prot;Acc:Q39017]
AT1G69260	-1.14147	3.21101	0.0372231	0.0440373	AFP1	Ninja-family protein AFP1 [Source:UniProtKB/Swiss-Prot;Acc:Q9LQ98]
AT5G21105	0.654707	7.00319	0.0372356	0.0440373		Plant L-ascorbate oxidase [Source:UniProtKB/TrEMBL;Acc:F4K6Z5]
AT5G14930	0.679332	2.78809	0.0372475	0.0440373	SAG101	Senescence-associated carboxylesterase 101 [Source:UniProtKB/Swiss-Prot;Acc:Q4F883]
AT3G54810	-0.692435	6.08827	0.0373991	0.0441785	GATA8	GATA transcription factor [Source:UniProtKB/TrEMBL;Acc:B9DHF1]
AT1G25240	-1.32204	0.439067	0.0375208	0.0442842		ENTH/VHS/GAT family protein [Source:TAIR;Acc:AT1G25240]
AT1G62520	-0.931496	1.22635	0.0376539	0.0443957		Sulfated surface-like glycoprotein [Source:UniProtKB/TrEMBL;Acc:Q9SXE5]
AT1G11260	-1.29221	8.14043	0.0377081	0.0443957	STP1	STP1 [Source:UniProtKB/TrEMBL;Acc:A0A178WJ63]
AT4G00580	-1.44722	0.382097	0.0377798	0.0443957		COP1-interacting protein-like protein [Source:UniProtKB/TrEMBL;Acc:O65267]
AT1G51500	-0.562706	6.04681	0.0377801	0.0443957	ABCG12	WBC12 [Source:UniProtKB/TrEMBL;Acc:A0A178W3S0]
AT5G62680	0.500904	5.83533	0.0377856	0.0443957	NPF2.11	GTR2 [Source:UniProtKB/TrEMBL;Acc:A0A178UEQ7]
AT3G13750	-0.955808	9.75356	0.0378469	0.0443957	BGAL1	Beta-galactosidase 1 [Source:UniProtKB/Swiss-Prot;Acc:Q9SCW1]
AT5G17290	-0.571642	5.16319	0.0378623	0.0443957	ATG5	Autophagy protein 5 [Source:UniProtKB/Swiss-Prot;Acc:Q9FFI2]
AT3G24460	1.78318	4.94815	0.0378903	0.0443957		AT3g24470/MXP5_4 [Source:UniProtKB/TrEMBL;Acc:Q8VZI4]
AT3G19490	-0.517494	5.08789	0.0379059	0.0443957	NHD1	Sodium/proton antiporter 1 [Source:UniProtKB/Swiss-Prot;Acc:Q9LT68]
AT1G10700	-0.528957	3.99609	0.037946	0.0444049	PRS3	Ribose-phosphate pyrophosphokinase 3, chloroplastic [Source:UniProtKB/Swiss-Prot;Acc:Q93Z66]
AT3G12040	-0.966396	1.17808	0.0381001	0.0445474	MAG	DNA-3-methyladenine glycosylase [Source:UniProtKB/Swiss-Prot;Acc:Q39147]
AT4G28500	-1.73839	6.02522	0.0382258	0.0446277	NAC073	NAC domain-containing protein 73 [Source:UniProtKB/Swiss-Prot;Acc:O49459]
AT5G57655	-1.28573	8.43869	0.0382338	0.0446277	XYLA	Xylose isomerase [Source:UniProtKB/TrEMBL;Acc:A0A178UDJ9]
AT3G05610	-1.10141	3.05611	0.0383115	0.0446481	PME21	Probable pectinesterase/pectinesterase inhibitor 21 [Source:UniProtKB/Swiss-Prot;Acc:Q8GX86]
AT1G51580	0.638525	4.60523	0.0383162	0.0446481		At1g51580 [Source:UniProtKB/TrEMBL;Acc:Q9C553]
AT1G57990	1.0541	1.61845	0.0385467	0.0448786	PUP18	PUP18 [Source:UniProtKB/TrEMBL;Acc:A0A178WC51]
AT5G60900	0.964433	1.57544	0.0386829	0.0449648	RLK1	receptor-like protein kinase 1 [Source:TAIR;Acc:AT5G60900]
AT5G58500	1.11518	2.04275	0.0386861	0.0449648	LSH5	LSH5 [Source:UniProtKB/TrEMBL;Acc:A0A178U8N9]
AT5G52990	-0.637725	2.93099	0.0388918	0.0451047	PHYL2.2	Phytolongin Phyl2.2 [Source:UniProtKB/Swiss-Prot;Acc:Q9LVV3]
AT3G23605	-0.761548	3.62229	0.0389021	0.0451047	PUX12	Plant UBX domain-containing protein 12 [Source:UniProtKB/Swiss-Prot;Acc:Q9LUG7]
AT1G64690	0.907764	3.21382	0.0389049	0.0451047	BLT	branchless trichome [Source:TAIR;Acc:AT1G64690]
AT1G05580	-1.03829	2.28829	0.0391867	0.0453931	CHX23	Cation/H(+) antiporter 23, chloroplastic [Source:UniProtKB/Swiss-Prot;Acc:Q8VYD4]
AT3G12710	0.905355	5.64063	0.0392461	0.0454107		DNA glycosylase superfamily protein [Source:UniProtKB/TrEMBL;Acc:Q9LTW3]
AT4G30240	-0.583493	5.40916	0.0392678	0.0454107		AT4g30240/F9N11_90 [Source:UniProtKB/TrEMBL;Acc:Q944G8]
AT5G50830	-0.905959	2.1004	0.0393359	0.0454135		unknown protein; FUNCTIONS IN: molecular_function unknown; INVOLVED IN: N-terminal protein myristoylation; LOCATED IN: cellular_component unknown; EXPRESSED IN: 11 plant structures; EXPRESSED DURING: L mature pollen stage, M germinated pollen stage, /.../hesis, C globular stage, petal differentiation and expansion stage; Ha. [Source:TAIR;Acc:AT5G50830]
AT4G28100	0.569241	5.06779	0.0393364	0.0454135		Uncharacterized GPI-anchored protein At4g28100 [Source:UniProtKB/Swiss-Prot;Acc:Q9SUC9]
AT1G51940	-0.528604	4.51112	0.039499	0.0455331	LYK3	LysM domain receptor-like kinase 3 [Source:UniProtKB/Swiss-Prot;Acc:F4IB81]
AT1G08980	-0.5456	5.68601	0.0395062	0.0455331	AMI1	Amidase 1 [Source:UniProtKB/Swiss-Prot;Acc:Q9FR37]
AT1G07135	0.958383	4.91732	0.0396194	0.0456114		At1g07135 [Source:UniProtKB/TrEMBL;Acc:Q9LMK6]
AT3G14060	-1.76606	0.721452	0.0396704	0.0456114		At3g14060 [Source:UniProtKB/TrEMBL;Acc:Q9LVJ2]
AT3G52680	0.695816	2.48359	0.0397129	0.0456114		F-box/FBD/LRR-repeat protein At3g52680 [Source:UniProtKB/Swiss-Prot;Acc:Q9LXJ6]
AT4G36890	-0.820409	7.37622	0.0397657	0.0456114	IRX14	Probable beta-1,4-xylosyltransferase IRX14 [Source:UniProtKB/Swiss-Prot;Acc:Q8L707]
AT1G05590	0.532493	4.69084	0.0397717	0.0456114	HEXO2	Beta-hexosaminidase 2 [Source:UniProtKB/Swiss-Prot;Acc:Q9SYK0]
AT5G60220	1.2949	-0.636645	0.0397731	0.0456114	TET4	Tetraspanin-4 [Source:UniProtKB/Swiss-Prot;Acc:Q9LSS4]
AT1G18460	0.501959	5.77841	0.039813	0.045619		Alpha/beta-Hydrolases superfamily protein [Source:UniProtKB/TrEMBL;Acc:Q8LPF5]
AT1G27100	0.545101	5.8254	0.0398641	0.0456396		Actin cross-linking protein [Source:UniProtKB/TrEMBL;Acc:Q0WQH3]
AT3G02530	0.535413	5.45979	0.0401758	0.0458128	CCT6A	T-complex protein 1 subunit zeta 1 [Source:UniProtKB/Swiss-Prot;Acc:Q9M888]
AT1G32100	-1.43495	6.27779	0.0401818	0.0458128	PRR1	Pinoresinol reductase 1 [Source:UniProtKB/Swiss-Prot;Acc:Q9FVQ6]
AT5G03240	-0.959401	9.35246	0.0401953	0.0458128	UBQ3	Ubiquitin 4 [Source:UniProtKB/TrEMBL;Acc:A0A1P8BGQ7]
AT3G30530	0.962236	1.89518	0.0402337	0.0458128	ATBZIP42	Basic leucine-zipper 42 [Source:UniProtKB/TrEMBL;Acc:Q9LW45]
AT1G70230	0.537839	4.33372	0.0402635	0.0458128	AXY4	TBL27 [Source:UniProtKB/TrEMBL;Acc:A0A178WG99]
AT1G21670	-0.885715	3.94568	0.0403009	0.0458128		DPP6 amino-terminal domain protein [Source:UniProtKB/TrEMBL;Acc:Q9XI11]
AT5G13880	-1.02944	1.13602	0.0403057	0.0458128		Cotton fiber protein [Source:UniProtKB/TrEMBL;Acc:Q9FFY5]
AT2G25200	-1.08575	2.13174	0.0403186	0.0458128		At2g25200 [Source:UniProtKB/TrEMBL;Acc:Q9SIS2]
AT5G04190	1.75351	3.35967	0.0403367	0.0458128	PKS4	Protein PHYTOCHROME KINASE SUBSTRATE 4 [Source:UniProtKB/Swiss-Prot;Acc:Q9FYE2]
AT1G75100	0.514505	5.88066	0.0403584	0.0458128	JAC1	JAC1 [Source:UniProtKB/TrEMBL;Acc:A0A178WHU1]
AT2G22080	-0.61897	6.61208	0.0403819	0.0458128		At2g22080 [Source:UniProtKB/TrEMBL;Acc:Q7XA71]
AT1G09027	-0.558415	4.7258	0.0405673	0.0459055
AT4G15200	-1.44036	2.2861	0.040585	0.0459055	AFH3	formin 3 [Source:TAIR;Acc:AT4G15200]
AT2G25735	3.0609	0.115224	0.0406185	0.0459055		Expressed protein [Source:UniProtKB/TrEMBL;Acc:Q8RUI1]
AT5G26060	-1.66282	-0.438395	0.0406239	0.0459055	SPH12	S-protein homolog 12 [Source:UniProtKB/Swiss-Prot;Acc:Q680N1]
AT4G04040	0.530273	5.62993	0.0406305	0.0459055	PFP-BETA2	Pyrophosphate--fructose 6-phosphate 1-phosphotransferase subunit beta 2 [Source:UniProtKB/Swiss-Prot;Acc:F4JGR5]
AT5G01570	-1.25086	0.348939	0.0407009	0.0459391		unknown protein; BEST Arabidopsis thaliana protein match is: unknown protein (TAIR:AT3G08880.1); Ha. [Source:TAIR;Acc:AT5G01570]
AT5G54570	-1.25955	3.22368	0.0407427	0.0459391	BGLU41	Putative beta-glucosidase 41 [Source:UniProtKB/Swiss-Prot;Acc:Q9FIU7]
AT1G12450	-0.586454	3.68785	0.0407605	0.0459391		At1g12450 [Source:UniProtKB/TrEMBL;Acc:Q6NQK3]
AT5G12330	1.24726	0.253369	0.0408218	0.0459408	LRP1	Lateral root primordium (LRP) protein-related [Source:TAIR;Acc:AT5G12330]
AT4G26555	-0.511156	6.16307	0.0408288	0.0459408	FKBP16-1	Peptidyl-prolyl cis-trans isomerase FKBP16-1, chloroplastic [Source:UniProtKB/Swiss-Prot;Acc:Q944B0]
AT3G49110	1.55923	0.214151	0.0409352	0.0459972	PER33	Peroxidase 33 [Source:UniProtKB/Swiss-Prot;Acc:P24101]
AT2G22055	-1.32504	0.887026	0.0409459	0.0459972	RALFL15	Protein RALF-like 15 [Source:UniProtKB/Swiss-Prot;Acc:A8MQM7]
AT4G36490	-1.19098	1.38894	0.0410577	0.0460852	SFH12	Phosphatidylinositol/phosphatidylcholine transfer protein SFH12 [Source:UniProtKB/Swiss-Prot;Acc:Q94A34]
AT5G19290	-0.500839	5.96102	0.0412471	0.04626		Alpha/beta-Hydrolases superfamily protein [Source:UniProtKB/TrEMBL;Acc:Q8VZV6]
AT1G23150	-0.959627	1.70818	0.0413223	0.0463058		Uncharacterized protein At1g23150 [Source:UniProtKB/TrEMBL;Acc:Q84JS3]
AT4G36220	1.28504	5.6839	0.0413553	0.0463058	CYP84A1	Cytochrome P450 84A1 [Source:UniProtKB/Swiss-Prot;Acc:Q42600]
AT1G10760	-0.740372	7.42246	0.0414533	0.0463777	GWD1	Alpha-glucan water dikinase 1, chloroplastic [Source:UniProtKB/Swiss-Prot;Acc:Q9SAC6]
AT3G27060	0.659527	4.91894	0.0416369	0.0465453	TSO2	TSO2 [Source:UniProtKB/TrEMBL;Acc:A0A178VJE9]
AT4G27590	1.65848	0.621617	0.041685	0.0465612		Heavy metal transport/detoxification superfamily protein [Source:UniProtKB/TrEMBL;Acc:F4JJN9]
AT4G25390	1.00097	2.81062	0.0417747	0.0465741		Receptor-like serine/threonine-protein kinase At4g25390 [Source:UniProtKB/Swiss-Prot;Acc:Q9STJ8]
AT5G51780	0.714587	3.67174	0.0417903	0.0465741		basic helix-loop-helix (bHLH) DNA-binding superfamily protein [Source:TAIR;Acc:AT5G51780]
AT5G13860	-0.665887	2.92895	0.0418132	0.0465741	ELCL	Protein ELC-like [Source:UniProtKB/Swiss-Prot;Acc:Q9FFY6]
AT4G33920	0.753723	5.65545	0.041832	0.0465741		Probable protein phosphatase 2C 63 [Source:UniProtKB/Swiss-Prot;Acc:O81760]
AT5G21140	0.868329	1.28669	0.041866	0.0465742	emb1379	At5g21140 [Source:UniProtKB/TrEMBL;Acc:Q84VP9]
AT5G44580	0.801695	3.47564	0.0420618	0.0466598		AT5g44580/K15C23_2 [Source:UniProtKB/TrEMBL;Acc:Q9LU08]
AT4G28490	-0.691415	3.82757	0.0420671	0.0466598	RLK5	Receptor-like protein kinase 5 [Source:UniProtKB/Swiss-Prot;Acc:P47735]
AT2G38080	-1.12921	9.6084	0.0421175	0.0466598	IRX12	Laccase-4 [Source:UniProtKB/Swiss-Prot;Acc:O80434]
AT3G11660	-0.822721	7.06006	0.042126	0.0466598	NHL1	NDR1/HIN1-like protein 1 [Source:UniProtKB/Swiss-Prot;Acc:Q9SRN0]
AT1G80180	-0.94736	6.92017	0.0421961	0.0466598		MAPK kinase substrate protein At1g80180 [Source:UniProtKB/Swiss-Prot;Acc:Q9SSC1]
AT4G03290	-1.05447	2.46968	0.0422036	0.0466598	CML6	Calmodulin-like protein 6 [Source:UniProtKB/Swiss-Prot;Acc:Q9ZR02]
AT4G26130	-0.831309	6.69637	0.0422083	0.0466598		AT4g26130/F20B18_240 [Source:UniProtKB/TrEMBL;Acc:Q9SZI4]
AT1G33700	-0.726489	6.13544	0.0422144	0.0466598		Non-lysosomal glucosylceramidase [Source:UniProtKB/TrEMBL;Acc:F4HR96]
AT1G04343	1.19934	-0.0559828	0.0422513	0.0466631
AT1G71380	-0.757286	3.02391	0.0423113	0.0466919	CEL3	Endoglucanase [Source:UniProtKB/TrEMBL;Acc:Q0V7W1]
AT3G44670	0.54252	5.82069	0.0423778	0.0467277		Disease resistance protein (TIR-NBS-LRR class) family [Source:UniProtKB/TrEMBL;Acc:F4J361]
AT5G65110	-0.618898	5.54589	0.042435	0.0467315	ACX2	Acyl-coenzyme A oxidase [Source:UniProtKB/TrEMBL;Acc:A0A178UA38]
AT1G04420	-0.50421	6.62226	0.0424492	0.0467315		NAD(P)-linked oxidoreductase superfamily protein [Source:UniProtKB/TrEMBL;Acc:Q8VZ23]
AT2G33420	-1.00667	1.17474	0.0425385	0.0467923		Uncharacterized protein At2g33420 [Source:UniProtKB/TrEMBL;Acc:O22792]
AT1G08630	-1.47693	3.26552	0.0426355	0.0468615	THA1	Probable low-specificity L-threonine aldolase 1 [Source:UniProtKB/Swiss-Prot;Acc:Q8RXU4]
AT4G33510	-0.585014	6.41639	0.0427439	0.0468799	DHS2	Phospho-2-dehydro-3-deoxyheptonate aldolase [Source:UniProtKB/TrEMBL;Acc:A0A178US70]
AT3G17120	0.787062	4.81884	0.0427837	0.0468799		AT3g17120/K14A17_24 [Source:UniProtKB/TrEMBL;Acc:Q9LSN5]
AT2G20470	-1.15109	1.0519	0.0428232	0.0468799		Non-specific serine/threonine protein kinase [Source:UniProtKB/TrEMBL;Acc:Q1PF34]
AT2G27740	-0.608997	3.86206	0.0428357	0.0468799		At2g27740 [Source:UniProtKB/TrEMBL;Acc:Q9ZUX5]
AT5G63470	-0.611443	5.24929	0.042888	0.0468799	NFYC4	NF-YC4 [Source:UniProtKB/TrEMBL;Acc:A0A384KX14]
AT4G21320	-0.745598	2.66029	0.0428905	0.0468799	HSA32	HSA32 [Source:UniProtKB/TrEMBL;Acc:A0A178UV51]
AT2G34410	-0.847836	6.82537	0.0429318	0.0468799	RWA3	Protein REDUCED WALL ACETYLATION 3 [Source:UniProtKB/Swiss-Prot;Acc:Q66GQ5]
AT5G16100	-1.64083	-0.607458	0.0429566	0.0468799		unknown protein; Ha. [Source:TAIR;Acc:AT5G16100]
AT3G25780	0.892597	2.95441	0.0429959	0.0468799	AOC3	Allene oxide cyclase 3, chloroplastic [Source:UniProtKB/Swiss-Prot;Acc:Q9LS01]
AT1G19050	0.749279	5.66182	0.0429981	0.0468799	ARR7	At1g19050 [Source:UniProtKB/TrEMBL;Acc:Q2HIJ6]
AT1G70500	-1.33966	2.39593	0.0430322	0.0468799		Pectin lyase-like superfamily protein [Source:UniProtKB/TrEMBL;Acc:Q9CAL5]
AT1G20515	0.907302	0.652751	0.0430614	0.0468799		other RNA [Source:TAIR;Acc:AT1G20515]
AT2G47400	-0.553771	9.32063	0.0431059	0.0468848	CP12-1	Calvin cycle protein CP12-1, chloroplastic [Source:UniProtKB/Swiss-Prot;Acc:O22914]
AT4G11670	-0.553932	3.76105	0.043134	0.0468848		Protein of unknown function (DUF810) [Source:TAIR;Acc:AT4G11670]
AT1G12370	0.605981	3.23692	0.0431842	0.0469023	PHR1	Deoxyribodipyrimidine photo-lyase [Source:UniProtKB/Swiss-Prot;Acc:Q9SB00]
AT5G03840	1.1213	2.92674	0.0432824	0.0469719	TFL1	Protein TERMINAL FLOWER 1 [Source:UniProtKB/Swiss-Prot;Acc:P93003]
AT5G38212	0.590011	3.04926	0.0433585	0.0470161		Potential natural antisense gene, locus overlaps with AT5G38210 [Source:TAIR;Acc:AT5G38212]
AT3G04960	-0.823814	2.39132	0.0434132	0.0470161		Trichohyalin, putative (DUF3444) [Source:UniProtKB/TrEMBL;Acc:F4J631]
AT5G19580	-0.77117	3.90867	0.0434323	0.0470161		Glyoxal oxidase-related protein [Source:UniProtKB/TrEMBL;Acc:F4K172]
AT2G24550	-0.980941	8.00147	0.04346	0.0470161		At2g24550/F25P17.15 [Source:UniProtKB/TrEMBL;Acc:Q945P6]
AT3G05480	1.03032	0.888228	0.0435855	0.0471148	ATRAD9	Cell cycle checkpoint control protein family [Source:UniProtKB/TrEMBL;Acc:F4J7B7]
AT3G57670	0.782057	1.70914	0.0437122	0.0472132	WIP2	WIP2 [Source:UniProtKB/TrEMBL;Acc:A0A178VLW5]
AT5G12870	-0.949332	5.09716	0.0437571	0.0472132	MYB46	Transcription factor MYB46 [Source:UniProtKB/Swiss-Prot;Acc:Q9LXV2]
AT1G05200	0.581475	4.90904	0.0438014	0.0472132	GLR3.4	Glutamate receptor [Source:UniProtKB/TrEMBL;Acc:Q53YX3]
AT1G63230	0.774523	2.20647	0.0438139	0.0472132		At1g63230 [Source:UniProtKB/TrEMBL;Acc:Q0IGJ6]
AT5G13820	-0.77503	4.3165	0.0439411	0.047247	TRP4	Telomere repeat-binding protein 4 [Source:UniProtKB/Swiss-Prot;Acc:Q9FFY9]
AT5G22460	0.995892	6.46793	0.0439455	0.047247		Alpha/beta-Hydrolases superfamily protein [Source:UniProtKB/TrEMBL;Acc:Q9FMQ5]
AT3G23630	1.94581	0.132048	0.0439483	0.047247	IPT7	Adenylate isopentenyltransferase 7, mitochondrial [Source:UniProtKB/Swiss-Prot;Acc:Q94ID1]
AT2G46360	-1.62933	-0.410778	0.0440406	0.0472824		At2g46360/F11C10.5 [Source:UniProtKB/TrEMBL;Acc:Q9SKE3]
AT4G33540	-0.531989	3.72488	0.0441032	0.0472824		Metallo-beta-lactamase family protein [Source:UniProtKB/TrEMBL;Acc:Q8RWE1]
AT5G25610	-0.512955	9.16104	0.0441167	0.0472824	RD22	BURP domain protein RD22 [Source:UniProtKB/Swiss-Prot;Acc:Q08298]
AT1G69600	-2.19371	0.588009	0.0441203	0.0472824	ZHD11	Zinc-finger homeodomain protein 11 [Source:UniProtKB/Swiss-Prot;Acc:Q9SEZ1]
AT5G42760	1.32869	2.49375	0.0441599	0.0472824		Leucine carboxyl methyltransferase [Source:UniProtKB/TrEMBL;Acc:F4K328]
AT3G49800	-0.541524	5.42173	0.0442654	0.0472824		AT3g49800/T16K5_150 [Source:UniProtKB/TrEMBL;Acc:Q9M2X8]
AT2G47860	-0.726649	4.57536	0.0443037	0.0472824		Phototropic-responsive NPH3 family protein [Source:UniProtKB/TrEMBL;Acc:F4IM54]
AT4G18780	-1.2149	9.06001	0.0443048	0.0472824	CESA8	Cellulose synthase (Fragment) [Source:UniProtKB/TrEMBL;Acc:A0A068FHR7]
AT3G19380	0.560671	4.05826	0.0443063	0.0472824	PUB25	U-box domain-containing protein 25 [Source:UniProtKB/Swiss-Prot;Acc:Q9LT79]
AT5G34850	-0.686487	8.33031	0.0443251	0.0472824	PAP26	Purple acid phosphatase [Source:UniProtKB/TrEMBL;Acc:A0A178UD94]
AT4G01335	1.68546	0.0268103	0.0443968	0.0472907		FUNCTIONS IN: molecular_function unknown; INVOLVED IN: biological_process unknown; LOCATED IN: endomembrane system; BEST Arabidopsis thaliana protein match is: CHP-rich zinc finger protein-related (TAIR:AT4G01340.1); Ha. [Source:TAIR;Acc:AT4G01335]
AT3G59270	1.40574	-0.379945	0.0444017	0.0472907		FBD-like domain family protein [Source:UniProtKB/TrEMBL;Acc:Q9LX44]
AT5G56050	-1.17088	1.31661	0.0444852	0.047343		Late embryogenesis abundant (LEA) hydroxyproline-rich glycoprotein family protein [Source:UniProtKB/TrEMBL;Acc:Q9FKU2]
AT3G41761	-1.31852	-0.471618	0.04453	0.047354		other RNA [Source:TAIR;Acc:AT3G41761]
AT1G08283	-0.540678	5.61439	0.0446547	0.04745
AT4G23170	0.994343	1.63981	0.044792	0.0475368	CRK9	Putative cysteine-rich receptor-like protein kinase 9 [Source:UniProtKB/Swiss-Prot;Acc:O65469]
AT3G61220	0.718524	5.10181	0.0448056	0.0475368		NAD(P)-binding Rossmann-fold superfamily protein [Source:UniProtKB/TrEMBL;Acc:A0A1I9LNT2]
AT5G12000	-1.03688	1.57564	0.0449296	0.0476316		Kinase with adenine nucleotide alpha hydrolases-like domain-containing protein [Source:UniProtKB/TrEMBL;Acc:Q0WVJ0]
AT3G19450	-0.869057	5.89706	0.0451678	0.0478283	CAD4	Cinnamyl alcohol dehydrogenase 4 [Source:UniProtKB/Swiss-Prot;Acc:P48523]
AT1G71110	0.811603	3.09532	0.0451847	0.0478283		unknown protein; FUNCTIONS IN: molecular_function unknown; INVOLVED IN: biological_process unknown; LOCATED IN: endomembrane system; BEST Arabidopsis thaliana protein match is: unknown protein (TAIR:AT2G12400.1); Ha. [Source:TAIR;Acc:AT1G71110]
AT5G15630	-1.01377	8.48388	0.045303	0.0478502	COBL4	COBRA-like protein 4 [Source:UniProtKB/Swiss-Prot;Acc:Q9LFW3]
AT4G02715	0.602783	6.57815	0.0453476	0.0478502		At4g02715 [Source:UniProtKB/TrEMBL;Acc:Q8L757]
AT5G16120	-0.705388	5.89774	0.0453696	0.0478502		alpha/beta-Hydrolases superfamily protein [Source:TAIR;Acc:AT5G16120]
AT1G27300	-0.712885	4.36399	0.0454	0.0478502		F17L21.9 [Source:UniProtKB/TrEMBL;Acc:Q9FZK5]
AT4G21323	0.909051	1.50769	0.0454357	0.0478502		Subtilase family protein [Source:TAIR;Acc:AT4G21323]
AT1G66840	0.805279	3.25997	0.0454383	0.0478502	PMI2	WEB2 [Source:UniProtKB/TrEMBL;Acc:A0A178WIG7]
AT1G11080	-1.25671	6.49214	0.0454508	0.0478502	scpl31	Carboxypeptidase [Source:UniProtKB/TrEMBL;Acc:F4I7C9]
AT5G15470	0.537631	6.35115	0.0454975	0.0478502	GAUT14	GAUT14 [Source:UniProtKB/TrEMBL;Acc:A0A384LD84]
AT5G39160	-2.90429	0.81392	0.0455186	0.0478502	GLP2A	Germin-like protein subfamily 1 member 18 [Source:UniProtKB/Swiss-Prot;Acc:P92999]
AT5G25840	-1.23923	2.51961	0.0456416	0.0479029		DUF1677 family protein (DUF1677) [Source:UniProtKB/TrEMBL;Acc:Q8GW85]
AT2G33280	1.34654	2.09855	0.0457187	0.0479029		Probable folate-biopterin transporter 9, chloroplastic [Source:UniProtKB/Swiss-Prot;Acc:O22780]
AT4G36900	-0.587541	4.75537	0.0457355	0.0479029	RAP2-10	Ethylene-responsive transcription factor RAP2-10 [Source:UniProtKB/Swiss-Prot;Acc:Q9SW63]
AT1G63300	-0.89469	5.40864	0.0457817	0.0479029		Myosin heavy chain-related protein [Source:UniProtKB/TrEMBL;Acc:Q9C8T4]
AT4G32340	-1.09117	5.70639	0.0457862	0.0479029		Tetratricopeptide repeat (TPR)-like superfamily protein [Source:UniProtKB/TrEMBL;Acc:O49358]
AT4G26850	0.757269	8.48753	0.0458372	0.0479029	VTC2	GDP-L-galactose phosphorylase 1 [Source:UniProtKB/Swiss-Prot;Acc:Q8RWE8]
AT3G23080	-0.630156	7.32024	0.0458382	0.0479029		Membrane related protein-like [Source:UniProtKB/TrEMBL;Acc:Q9LS84]
AT4G38470	-1.05617	7.24559	0.0458712	0.0479029	STY46	Serine/threonine-protein kinase STY46 [Source:UniProtKB/Swiss-Prot;Acc:F4JTP5]
AT3G11580	0.875649	1.27573	0.0459116	0.0479029		AP2/B3-like transcriptional factor family protein [Source:UniProtKB/TrEMBL;Acc:A0A1I9LT60]
AT1G04580	-1.33608	0.988626	0.0459171	0.0479029	AAO4	Benzaldehyde dehydrogenase (NAD(+)) [Source:UniProtKB/Swiss-Prot;Acc:Q7G191]
AT3G16980	-1.12283	0.287744	0.0461074	0.0480485	NRPB9A	DNA-directed RNA polymerases II, IV and V subunit 9A [Source:UniProtKB/Swiss-Prot;Acc:Q6NLH0]
AT5G54095	-0.845654	3.11557	0.0461266	0.0480485		At5g54095 [Source:UniProtKB/TrEMBL;Acc:Q681J0]
AT5G59400	0.534696	4.46346	0.0464493	0.0483481		FUNCTIONS IN: molecular_function unknown; INVOLVED IN: biological_process unknown; LOCATED IN: chloroplast; EXPRESSED IN: 23 plant structures; EXPRESSED DURING: 13 growth stages; BEST Arabidopsis thaliana protein match is: PGR5-like B (TAIR:AT4G1196 /.../Ha. [Source:TAIR;Acc:AT5G59400]
AT1G17455	-0.592952	3.36823	0.0466308	0.0484893	EFL4	ELF4-L4 [Source:UniProtKB/TrEMBL;Acc:A0A178WKX5]
AT5G56870	-1.73416	7.9956	0.0466555	0.0484893	BGAL4	Beta-galactosidase 4 [Source:UniProtKB/Swiss-Prot;Acc:Q9SCV8]
AT5G65207	-1.24066	5.23128	0.0467677	0.0485692		Uncharacterized protein At5g65207 [Source:UniProtKB/TrEMBL;Acc:Q8RXW8]
AT3G09940	1.33907	1.57959	0.0468395	0.0486071	MDAR3	Monodehydroascorbate reductase 3 [Source:UniProtKB/Swiss-Prot;Acc:Q9SR59]
AT2G39920	-0.966426	2.53583	0.0469289	0.0486292		Uncharacterized protein At2g39920 [Source:UniProtKB/Swiss-Prot;Acc:O04195]
AT2G41050	1.05075	4.03261	0.0470325	0.0486292		PQ-loop repeat family protein / transmembrane family protein [Source:UniProtKB/TrEMBL;Acc:Q8RXY4]
AT1G13930	-0.635508	8.893	0.0470591	0.0486292		At1g13930/F16A14.27 [Source:UniProtKB/TrEMBL;Acc:Q9XI93]
AT5G41920	-0.508088	3.75824	0.047065	0.0486292	SCL23	Scarecrow-like protein 23 [Source:UniProtKB/Swiss-Prot;Acc:Q9FHZ1]
AT3G12920	0.613003	4.14785	0.0471058	0.0486292	BRG3	Probable BOI-related E3 ubiquitin-protein ligase 3 [Source:UniProtKB/Swiss-Prot;Acc:Q9LDD1]
AT1G31173	0.788391	1.85204	0.0471241	0.0486292	MIR167D	MIR167D; miRNA [Source:TAIR;Acc:AT1G31173]
AT1G15800	-0.847051	2.96945	0.047125	0.0486292		At1g15800 [Source:UniProtKB/TrEMBL;Acc:Q6NL17]
AT5G37440	-1.18062	0.691993	0.0471438	0.0486292		At5g37440 [Source:UniProtKB/TrEMBL;Acc:Q9FG44]
AT3G16920	-1.60151	10.0123	0.0472257	0.0486603	CTL2	Chitinase-like protein [Source:UniProtKB/TrEMBL;Acc:A0A1I9LSA0]
AT5G48290	-0.945173	1.02945	0.0472757	0.0486603		Heavy metal transport/detoxification superfamily protein [Source:TAIR;Acc:AT5G48290]
AT1G31485	1.1067	1.25016	0.0472801	0.0486603		other RNA [Source:TAIR;Acc:AT1G31485]
AT5G28680	-1.19618	1.30296	0.047568	0.0489199	ANX2	Receptor-like protein kinase ANXUR2 [Source:UniProtKB/Swiss-Prot;Acc:Q3E8W4]
AT5G11720	-0.533889	6.51822	0.0476193	0.048924		AT5g11720/T22P22_110 [Source:UniProtKB/TrEMBL;Acc:Q9LYF8]
AT1G79700	-0.62012	4.80447	0.0476493	0.048924		Integrase-type DNA-binding superfamily protein [Source:UniProtKB/TrEMBL;Acc:A8MQS2]
AT3G21390	0.500871	4.47239	0.0476787	0.048924		Mitochondrial substrate carrier family protein [Source:UniProtKB/TrEMBL;Acc:A0A1I9LRT1]
AT4G27940	0.709587	2.68904	0.0477793	0.0489907	MTM1	Mitochondrial carrier protein MTM1 [Source:UniProtKB/Swiss-Prot;Acc:Q944H5]
AT3G09530	-1.30422	1.07985	0.0478192	0.0489951	ATEXO70H3	Exocyst subunit Exo70 family protein [Source:UniProtKB/TrEMBL;Acc:Q9SF50]
AT1G69360	-0.7022	5.07992	0.0478663	0.0490068		Plant protein of unknown function (DUF863) [Source:TAIR;Acc:AT1G69360]
AT4G23496	-0.501533	6.04919	0.0479487	0.0490262	SP1L5	Protein SPIRAL1-like 5 [Source:UniProtKB/Swiss-Prot;Acc:Q8LGD1]
AT2G36590	-1.60918	2.18585	0.0479566	0.0490262	PROT3	Proline transporter 3 [Source:UniProtKB/Swiss-Prot;Acc:Q9SJP9]
AT4G00220	-1.68308	1.30183	0.0479953	0.0490294	LBD30	LOB domain-containing protein 30 [Source:UniProtKB/Swiss-Prot;Acc:O81323]
AT1G29730	0.888177	1.33875	0.0483369	0.0493172		Leucine-rich repeat transmembrane protein kinase [Source:TAIR;Acc:AT1G29730]
AT5G44670	0.577864	4.75849	0.0483497	0.0493172	GALS2	Galactan beta-1,4-galactosyltransferase GALS2 [Source:UniProtKB/Swiss-Prot;Acc:Q9LTZ9]
AT5G37680	0.545911	3.64742	0.0484126	0.0493172	ARL8C	ADP-ribosylation factor-like protein 8c [Source:UniProtKB/Swiss-Prot;Acc:Q8W4C8]
AT3G28750	-0.720803	4.63641	0.0484452	0.0493172		Uncharacterized protein At3g28750/T19N8_4 [Source:UniProtKB/TrEMBL;Acc:Q9LHA0]
AT2G45880	0.513258	3.68839	0.0484564	0.0493172	BAM7	Beta-amylase 7 [Source:UniProtKB/Swiss-Prot;Acc:O80831]
AT2G34650	0.828563	3.26203	0.0486126	0.0494249	PID	PID [Source:UniProtKB/TrEMBL;Acc:A0A178VTE5]
AT1G28380	0.758041	4.87132	0.0487187	0.0494249	NSL1	NSL1 [Source:UniProtKB/TrEMBL;Acc:A0A178WFB2]
AT1G78080	0.558524	8.10652	0.0487259	0.0494249	RAP2-4	Ethylene-responsive transcription factor RAP2-4 [Source:UniProtKB/Swiss-Prot;Acc:Q8H1E4]
AT4G09890	0.545913	6.00143	0.0488156	0.0494249		At4g09890 [Source:UniProtKB/TrEMBL;Acc:Q9T0E8]
AT1G65920	1.13111	4.22774	0.0488449	0.0494249		F12P19.9 protein [Source:UniProtKB/TrEMBL;Acc:Q9SRZ7]
AT1G28330	-1.11031	6.22346	0.048864	0.0494249	DRM1	Dormancy-associated protein 1 [Source:UniProtKB/Swiss-Prot;Acc:B9DGG8]
AT3G09190	0.822495	1.79511	0.0488756	0.0494249		Concanavalin A-like lectin family protein [Source:UniProtKB/TrEMBL;Acc:F4IZV1]
AT1G16370	2.10827	1.46677	0.0488838	0.0494249	2021-10-06	Organic cation/carnitine transporter 6 [Source:UniProtKB/Swiss-Prot;Acc:Q9SA36]
AT3G54120	0.587457	4.22068	0.0488858	0.0494249	RTNLB12	Reticulon-like protein B12 [Source:UniProtKB/Swiss-Prot;Acc:Q9M392]
AT3G48240	1.14237	1.2201	0.0489984	0.0495025		At3g48240 [Source:UniProtKB/TrEMBL;Acc:Q9STK4]
AT1G04647	-1.08239	1.04242	0.0490545	0.0495228
AT5G57210	0.554261	3.61053	0.0491481	0.0495637		AT5g57210/MJB24_2 [Source:UniProtKB/TrEMBL;Acc:Q9LVD7]
AT2G05630	-0.82465	3.43242	0.0491745	0.0495637	ATG8D	Autophagy-related protein [Source:UniProtKB/TrEMBL;Acc:F4IHC1]
AT3G47340	-1.87795	1.65219	0.0492503	0.0495637	ASN1	DIN6 [Source:UniProtKB/TrEMBL;Acc:A0A178VBT4]
AT1G03400	-0.651972	3.35101	0.0492883	0.0495637		2-oxoglutarate (2OG) and Fe(II)-dependent oxygenase superfamily protein [Source:TAIR;Acc:AT1G03400]
AT5G23380	-0.524896	4.20115	0.0493002	0.0495637		Gb [Source:UniProtKB/TrEMBL;Acc:Q9FGE1]
AT1G04760	-0.616976	3.43333	0.0493114	0.0495637	VAMP726	Putative vesicle-associated membrane protein 726 [Source:UniProtKB/Swiss-Prot;Acc:Q9MAS5]
AT5G16200	0.867742	2.70538	0.0494896	0.0496706		50S ribosomal protein-like protein [Source:UniProtKB/TrEMBL;Acc:Q9LF08]
AT3G56400	1.3352	3.7737	0.04949	0.0496706	WRKY70	Probable WRKY transcription factor 70 [Source:UniProtKB/Swiss-Prot;Acc:Q9LY00]
AT2G40610	1.05921	5.25447	0.0495392	0.0496838	EXPA8	Expansin-A8 [Source:UniProtKB/Swiss-Prot;Acc:O22874]
AT1G31990	-1.51181	0.307195	0.0497927	0.0499016		Transmembrane protein [Source:UniProtKB/TrEMBL;Acc:Q56Y48]
AT1G29460	-0.953957	3.51855	0.049874	0.0499466		SAUR-like auxin-responsive protein family [Source:TAIR;Acc:AT1G29460]
AT2G41905	-0.874214	3.11745	0.04995	0.049971		At2g41905 [Source:UniProtKB/TrEMBL;Acc:Q3EBI2]
AT5G28646	-0.632498	3.0688	0.049971	0.049971	WVD2	Protein WAVE-DAMPENED 2 [Source:UniProtKB/Swiss-Prot;Acc:Q84ZT9]

## Sheet: epi8 floral DEG DAVID GO
GO id	Term	Count	PValue	FDR	Fold.Enrichment	Genes
GO:0007623	circadian rhythm	30	1.35e-14	1.15e-12	5.74432	AT4G25100, AT1G10470, AT5G52310, AT3G21890, AT1G59940, AT1G68050, AT3G19720, AT2G46830, AT1G22770, AT2G18170, AT5G60100, AT3G46640, AT2G25930, AT2G21070, AT3G48100, AT2G46790, AT3G54810, AT3G48360, AT1G04400, AT3G07650, AT2G17840, AT5G61380, AT4G38960, AT3G20810, AT2G21660, AT4G15248, AT1G01060, AT3G12320, AT2G42540, AT5G59570
GO:0009414	response to water deprivation	51	4.42e-14	1.88e-12	3.39512	AT1G12110, AT3G05640, AT1G78080, AT2G38470, AT4G11890, AT5G59320, AT3G46620, AT5G65730, AT1G69600, AT3G50970, AT1G20450, AT1G04400, AT4G38410, AT5G50720, AT3G55990, AT5G52300, AT2G35930, AT2G17840, AT1G27730, AT2G21660, AT3G14440, AT2G41010, AT2G42540, AT3G11410, AT4G02200, AT3G09940, AT4G39090, AT5G52310, AT5G61590, AT5G15970, AT4G25480, AT5G06530, AT4G18780, AT1G77120, AT5G59220, AT3G63060, AT2…
GO:0010200	response to chitin	32	2.71e-12	7.07e-11	4.46876	AT4G31800, AT3G21150, AT3G55980, AT1G32640, AT5G64660, AT2G38470, AT4G01250, AT2G17040, AT3G46600, AT1G19050, AT3G46620, AT5G03680, AT5G59820, AT4G34410, AT1G80840, AT3G56400, AT4G17490, AT2G35930, AT3G49530, AT4G28140, AT3G19380, AT1G64380, AT1G51700, AT1G66160, AT4G33050, AT5G51190, AT1G27730, AT3G15210, AT2G46400, AT3G45640, AT5G04340, AT4G23810
GO:0009834	plant-type secondary cell wall biogenesis	19	3.32e-12	7.07e-11	8.02029	AT5G44030, AT2G34410, AT5G46340, AT3G50220, AT5G17420, AT5G15630, AT5G67210, AT2G38080, AT2G37090, AT4G36890, AT5G12870, AT1G27440, AT4G14940, AT3G18660, AT1G43790, AT2G40320, AT4G18780, AT2G28110, AT4G33330
GO:0009409	response to cold	49	9.14e-12	1.55e-10	3.04378	AT3G05880, AT1G78080, AT3G25770, AT2G38470, AT1G55920, AT2G18790, AT4G11890, AT5G54470, AT2G28900, AT2G42530, AT3G50970, AT1G20450, AT3G48360, AT5G50720, AT3G55990, AT5G20250, AT5G52300, AT2G17840, AT4G25470, AT1G27730, AT2G21660, AT3G45640, AT2G42540, AT3G11410, AT5G42900, AT3G53460, AT5G52310, AT5G63770, AT5G15970, AT4G03290, AT4G25480, AT3G22840, AT2G46830, AT1G22770, AT4G34150, AT5G59820, AT2…
GO:0009611	response to wounding	38	2.97e-11	4.21e-10	3.54666	AT1G78080, AT5G52310, AT5G42650, AT1G61340, AT1G32640, AT5G63770, AT1G73500, AT1G74930, AT1G32920, AT2G38870, AT1G76930, AT1G01470, AT1G76650, AT2G28900, AT3G48520, AT5G59820, AT3G44260, AT1G76690, AT1G80840, AT3G48360, AT5G20230, AT1G72920, AT1G17750, AT1G30135, AT5G67480, AT2G30020, AT5G13930, AT1G27730, AT1G19180, AT3G45640, AT1G17380, AT1G72520, AT3G13790, AT5G12140, AT1G52030, AT2G32800, AT1…
GO:0006355	regulation of transcription, DNA-templated	178	8.78e-10	1.07e-08	1.56019	AT1G78080, AT1G32240, AT1G15580, AT3G21890, AT3G24520, AT5G63470, AT1G74430, AT2G18790, AT4G29190, AT5G54470, AT2G39250, AT1G71200, AT5G03680, AT5G54630, AT3G06380, AT2G43500, AT4G34410, AT1G80840, AT3G56400, AT1G79180, AT5G43630, AT3G54220, AT4G28140, AT5G49450, AT3G18090, AT1G51700, AT4G01680, AT1G70920, AT1G25550, AT3G47500, AT1G17380, AT1G51140, AT4G11400, AT4G23810, AT1G73870, AT5G11590, AT1…
GO:0009737	response to abscisic acid	52	5.38e-09	5.71e-08	2.4513	AT3G09600, AT3G05880, AT1G29395, AT1G32640, AT4G11890, AT5G59320, AT1G76930, AT3G46620, AT2G42530, AT3G50970, AT1G20450, AT5G01540, AT3G48360, AT4G38410, AT5G50720, AT3G57530, AT5G52300, AT2G17840, AT5G64750, AT3G22850, AT1G51940, AT1G51500, AT1G27730, AT3G15210, AT2G17290, AT5G02240, AT2G42540, AT3G11410, AT5G25610, AT1G61340, AT5G52310, AT2G15970, AT5G15970, AT2G23430, AT2G46830, AT2G25930, AT5…
GO:0009651	response to salt stress	59	8.81e-09	8.32e-08	2.2641	AT3G09600, AT1G78080, AT2G16720, AT1G56650, AT3G19490, AT1G73500, AT1G28380, AT2G38470, AT4G11890, AT2G41560, AT3G48360, AT3G57530, AT3G55990, AT5G52300, AT2G17840, AT5G49450, AT1G62380, AT3G56240, AT1G13930, AT1G51500, AT1G27730, AT2G21660, AT2G38170, AT1G51460, AT2G41010, AT1G03220, AT2G42540, AT1G08830, AT3G09940, AT5G25610, AT4G39090, AT5G46830, AT1G61340, AT5G52310, AT1G16850, AT2G20880, AT2…
GO:0009631	cold acclimation	16	4.22e-08	3.59e-07	5.82692	AT3G53460, AT1G29395, AT2G15970, AT4G25490, AT5G15960, AT4G25480, AT4G25470, AT1G10760, AT2G38170, AT5G59820, AT1G20440, AT3G50970, AT2G42530, AT1G20450, AT2G42540, AT4G38410
GO:0045492	xylan biosynthetic process	12	6.07e-08	4.69e-07	8.2548	AT5G54690, AT4G36890, AT1G73140, AT2G34410, AT5G46340, AT3G50220, AT3G55990, AT3G18660, AT1G09610, AT4G24910, AT5G67210, AT4G33330
GO:0009753	response to jasmonic acid	28	6.64e-08	4.7e-07	3.33367	AT4G26850, AT3G09600, AT3G09940, AT1G56650, AT5G42650, AT1G61340, AT1G32640, AT1G74430, AT1G76930, AT2G46830, AT2G28900, AT4G14940, AT3G48360, AT3G56400, AT1G79180, AT1G17750, AT5G67480, AT5G13930, AT5G37500, AT1G19180, AT5G59430, AT3G47600, AT1G17380, AT5G60890, AT1G51360, AT1G01060, AT5G61420, AT4G38620
GO:0080167	response to karrikin	25	7.4e-08	4.84e-07	3.6276	AT2G34650, AT1G33590, AT3G55720, AT3G55120, AT3G09440, AT3G17609, AT5G62680, AT3G22840, AT2G16660, AT1G22770, AT3G61220, AT1G61800, AT4G33980, AT5G40780, AT5G20250, AT2G40080, AT5G05270, AT3G47600, AT3G44450, AT3G19450, AT5G06980, AT2G27820, AT3G13790, AT4G35110, AT5G42900
GO:0006351	transcription, DNA-templated	154	1.04e-07	6.33e-07	1.51659	AT1G78080, AT1G32240, AT1G15580, AT1G32640, AT3G24520, AT5G63470, AT2G18790, AT2G39250, AT5G03680, AT2G43500, AT4G34410, AT1G80840, AT3G56400, AT3G54220, AT4G28140, AT5G49450, AT3G18090, AT1G51700, AT1G70920, AT2G45650, AT1G27730, AT3G16980, AT1G25550, AT3G47500, AT1G17380, AT4G11400, AT4G23810, AT5G10140, AT5G11590, AT1G01720, AT4G38620, AT1G64530, AT3G21150, AT3G17609, AT1G13260, AT4G04260, AT5…
GO:0006970	response to osmotic stress	23	5.19e-07	2.94e-06	3.50152	AT1G78080, AT4G39090, AT2G17820, AT5G52310, AT1G61340, AT5G49450, AT1G69310, AT5G15970, AT5G64750, AT5G15960, AT1G22190, AT2G38470, AT2G21660, AT3G45640, AT3G14440, AT2G37180, AT4G18780, AT1G20440, AT1G77120, AT2G41560, AT2G42540, AT5G20830, AT3G63060
GO:0009873	ethylene-activated signaling pathway	28	1.15e-06	6.1e-06	2.90532	AT5G44030, AT1G78080, AT1G13260, AT5G61590, AT1G73500, AT1G74930, AT5G58550, AT1G79700, AT2G20880, AT2G39250, AT4G18780, AT4G34410, AT5G21960, AT4G17490, AT5G67180, AT4G36900, AT4G28140, AT1G64380, AT5G64750, AT1G28370, AT1G22190, AT5G51190, AT5G59430, AT3G15210, AT5G11590, AT2G44940, AT1G44830, AT2G23340
GO:0010017	red or far-red light signaling pathway	10	3.4e-06	1.7e-05	7.42932	AT1G10470, AT2G40080, AT1G78080, AT3G21150, AT5G15960, AT2G46790, AT2G24540, AT5G04190, AT2G46340, AT2G42540
GO:0009733	response to auxin	36	6.66e-06	3.14e-05	2.30565	AT3G09600, AT2G34650, AT3G55120, AT1G56650, AT1G15580, AT1G29450, AT5G14960, AT3G01220, AT1G29500, AT2G46830, AT2G01200, AT5G12330, AT5G13320, AT5G57740, AT1G29440, AT2G25930, AT1G75580, AT3G48360, AT2G46990, AT4G13790, AT5G54490, AT1G29460, AT3G03830, AT5G67480, AT5G63160, AT4G28640, AT5G13930, AT4G32280, AT5G59430, AT3G47600, AT4G12410, AT4G37390, AT1G01060, AT5G37020, AT5G18080, AT2G47750
GO:0070413	trehalose metabolism in response to stress	9	7.39e-06	3.31e-05	7.95998	AT1G78090, AT1G60140, AT5G10100, AT1G23870, AT2G18700, AT4G39770, AT5G65140, AT1G70290, AT1G78580
GO:0009751	response to salicylic acid	24	9.24e-06	3.93e-05	2.87586	AT3G56400, AT1G79180, AT4G31800, AT3G09600, AT4G23170, AT2G16720, AT1G61340, AT5G67480, AT5G63160, AT1G74430, AT1G76930, AT5G59430, AT3G47600, AT2G46830, AT5G12870, AT1G01060, AT5G61420, AT4G23810, AT1G80840, AT3G48360, AT2G25000, AT4G38620, AT2G29420, AT1G02860
GO:0010417	glucuronoxylan biosynthetic process	7	1.67e-05	6.74e-05	10.8344	AT2G37090, AT5G54690, AT4G36890, AT1G27440, AT3G18660, AT4G33330, AT2G28110
GO:0009738	abscisic acid-activated signaling pathway	27	1.77e-05	6.85e-05	2.57169	AT1G32640, AT5G63470, AT2G38310, AT1G69260, AT3G46620, AT3G06380, AT5G01540, AT3G48360, AT3G63060, AT5G52900, AT5G01810, AT3G57530, AT5G52300, AT2G17820, AT4G01026, AT5G64750, AT5G66210, AT1G51940, AT2G30020, AT1G54830, AT3G45640, AT1G49720, AT2G17290, AT3G46550, AT1G08650, AT3G11410, AT4G34000
GO:0042752	regulation of circadian rhythm	9	2.31e-05	8.55e-05	6.96498	AT1G10470, AT3G09600, AT3G20810, AT1G22770, AT5G60100, AT1G01060, AT5G10140, AT1G59940, AT1G04400
GO:0005992	trehalose biosynthetic process	9	3.24e-05	0.000114803	6.68639	AT1G78090, AT1G60140, AT5G10100, AT1G23870, AT2G18700, AT4G39770, AT5G65140, AT1G70290, AT1G78580
GO:0010224	response to UV-B	13	8.29e-05	0.000281817	3.95824	AT5G23730, AT3G55120, AT5G17780, AT3G17609, AT3G21890, AT4G39400, AT5G13930, AT4G36220, AT3G45640, AT5G59820, AT5G03240, AT2G01180, AT4G38620
GO:0042742	defense response to bacterium	30	0.000452353	0.00146928	2.01884	AT4G02420, AT4G31800, AT4G26850, AT5G44030, AT4G39090, AT4G23180, AT2G38470, AT4G24230, AT1G70690, AT2G44490, AT5G13320, AT4G12720, AT3G14130, AT2G05940, AT3G44260, AT4G18780, AT1G80840, AT5G01540, AT2G41560, AT1G02860, AT3G56400, AT3G49110, AT5G22250, AT1G17750, AT4G23670, AT1G19180, AT3G44670, AT4G31750, AT2G25000, AT1G08830
GO:0006952	defense response	57	0.000466713	0.00146928	1.60893	AT2G37940, AT5G43740, AT4G01410, AT1G80120, AT5G42650, AT1G72930, AT1G70830, AT2G33060, AT4G01250, AT4G16500, AT4G11890, AT5G66900, AT5G13320, AT3G61220, AT1G05010, AT5G07920, AT2G46450, AT1G20850, AT3G05650, AT3G49110, AT2G35930, AT1G31540, AT1G70520, AT2G18730, AT3G18690, AT1G62380, AT1G72940, AT1G30135, AT1G51940, AT2G32140, AT5G14930, AT5G58600, AT1G17380, AT3G44670, AT1G52030, AT1G58170, AT3…
GO:0031347	regulation of defense response	12	0.000637991	0.00188744	3.42892	AT4G31800, AT2G18790, AT3G56400, AT5G51910, AT1G19180, AT3G27960, AT1G17380, AT4G23810, AT1G80840, AT1G30135, AT3G12920, AT2G25000
GO:0009269	response to desiccation	7	0.000643949	0.00188744	6.1911	AT5G25610, AT4G39090, AT1G01470, AT2G21620, AT5G52310, AT2G37180, AT1G32640
GO:0000160	phosphorelay signal transduction system	10	0.00143545	0.0040671	3.64182	AT1G10470, AT2G02710, AT5G62920, AT1G19050, AT5G60100, AT2G17820, AT3G48100, AT1G59940, AT2G46790, AT5G61380
GO:0009585	red, far-red light phototransduction	11	0.001626	0.00439478	3.29526	AT2G18790, AT2G40080, AT3G15354, AT1G22770, AT2G25930, AT3G17609, AT2G24540, AT5G04190, AT2G46340, AT5G61270, AT1G53090
GO:0009744	response to sucrose	10	0.00165451	0.00439478	3.57179	AT2G47400, AT3G13450, AT2G28900, AT1G28330, AT1G61800, AT4G16360, AT3G47340, AT1G77120, AT5G03840, AT5G20830
GO:0009863	salicylic acid mediated signaling pathway	7	0.00216987	0.00558906	5.0005	AT5G44030, AT5G13320, AT4G18780, AT3G52400, AT1G44830, AT3G11820, AT3G50930
GO:0019430	removal of superoxide radicals	5	0.00290816	0.00706267	7.73887	AT4G25100, AT1G56650, AT2G28190, AT1G08830, AT1G12520
GO:0009415	response to water	5	0.00290816	0.00706267	7.73887	AT1G54410, AT1G20440, AT3G50970, AT1G20450, AT4G38410
GO:0045893	positive regulation of transcription, DNA-templated	23	0.0032547	0.00768471	1.9686	AT4G28500, AT1G79180, AT3G55990, AT1G32640, AT5G49450, AT5G61590, AT4G25490, AT1G73500, AT2G45420, AT2G46830, AT5G12870, AT5G60890, AT1G49720, AT1G73870, AT4G23810, AT5G11590, AT1G21600, AT1G69600, AT3G54810, AT1G44830, AT5G20830, AT4G34000, AT1G63910
GO:0010114	response to red light	10	0.00359265	0.00825339	3.20229	AT4G32280, AT1G10470, AT2G40080, AT1G15550, AT2G40100, AT3G48100, AT1G69530, AT1G59940, AT2G46340, AT4G13790
GO:2000280	regulation of root development	5	0.00402333	0.00899954	7.14357	AT5G26700, AT3G62020, AT1G02335, AT5G04340, AT5G52310
GO:0009620	response to fungus	11	0.00500389	0.0106362	2.83759	AT5G58600, AT1G51360, AT3G25780, AT5G42650, AT3G06380, AT1G05010, AT1G73500, AT2G17265, AT2G46450, AT3G11820, AT2G30020
GO:0010029	regulation of seed germination	8	0.00500529	0.0106362	3.71466	AT2G18790, AT2G19450, AT1G10560, AT1G54830, AT1G20450, AT5G63470, AT1G60190, AT3G63060
GO:0070417	cellular response to cold	7	0.00551877	0.0114414	4.19397	AT2G47400, AT5G20230, AT3G49530, AT5G12140, AT1G29395, AT1G76560, AT1G05200
GO:0009867	jasmonic acid mediated signaling pathway	9	0.00623446	0.0126174	3.21461	AT2G18790, AT1G19180, AT5G44030, AT4G14940, AT1G56650, AT1G32640, AT4G18780, AT3G52400, AT3G11820
GO:0009749	response to glucose	7	0.00648931	0.0128277	4.06291	AT2G19450, AT2G28900, AT1G28330, AT1G61800, AT5G64750, AT3G47340, AT5G20830
GO:0010337	regulation of salicylic acid metabolic process	4	0.00708476	0.0136865	9.28665	AT1G29690, AT1G28380, AT2G41010, AT1G02860
GO:0010193	response to ozone	7	0.00757796	0.0143139	3.93979	AT4G25100, AT1G72520, AT4G12720, AT4G23810, AT1G70520, AT1G08830, AT3G02840
GO:0042542	response to hydrogen peroxide	9	0.00784553	0.0144972	3.09555	AT1G22770, AT2G18170, AT4G12400, AT5G59720, AT4G23810, AT1G77120, AT3G48360, AT5G67480, AT5G63160
GO:2000652	regulation of secondary cell wall biogenesis	5	0.00900285	0.0162818	5.80415	AT4G28500, AT1G79180, AT5G12870, AT1G66230, AT1G63910
GO:0010119	regulation of stomatal movement	8	0.00966017	0.0171065	3.30192	AT4G33050, AT2G21660, AT2G17290, AT1G51140, AT2G25930, AT1G69530, AT3G11820, AT3G11410
GO:0010150	leaf senescence	12	0.0103114	0.017556	2.4226	AT5G51720, AT5G52300, AT5G52310, AT4G23810, AT1G70530, AT1G11190, AT2G42530, AT1G73500, AT4G01250, AT5G59220, AT2G42540, AT5G17290
GO:0009809	lignin biosynthetic process	10	0.010327	0.017556	2.73137	AT2G38080, AT4G36220, AT2G29130, AT5G01190, AT2G02400, AT5G03260, AT5G04330, AT3G19450, AT5G60020, AT3G16920
GO:0071555	cell wall organization	28	0.0112538	0.0179471	1.65622	AT5G44670, AT4G20050, AT5G44030, AT5G15470, AT1G23460, AT1G19170, AT4G36890, AT2G37090, AT5G54690, AT1G71380, AT3G16850, AT1G27440, AT5G65730, AT4G18780, AT4G37800, AT3G15720, AT1G12780, AT5G17780, AT5G17420, AT1G62440, AT2G15880, AT1G70500, AT1G55850, AT3G18660, AT1G02790, AT1G62700, AT2G28110, AT4G33330
GO:0006950	response to stress	10	0.0113261	0.0179471	2.69178	AT5G50720, AT3G62550, AT3G03270, AT5G12000, AT2G21620, AT2G24370, AT1G17540, AT1G20440, AT3G50970, AT1G20450
GO:0034605	cellular response to heat	6	0.0114017	0.0179471	4.28614	AT2G47400, AT5G12140, AT3G19130, AT2G38470, AT1G76560, AT3G22840
GO:0009646	response to absence of light	6	0.0114017	0.0179471	4.28614	AT5G20230, AT3G13450, AT2G41100, AT3G47340, AT1G04400, AT4G24230
GO:0005975	carbohydrate metabolic process	33	0.0118413	0.0183002	1.57159	AT3G09920, AT5G11720, AT1G23460, AT1G19170, AT4G09020, AT5G56870, AT5G54570, AT3G16850, AT2G44490, AT4G16360, AT4G33860, AT3G15720, AT5G20870, AT5G14470, AT1G13130, AT5G20250, AT1G05590, AT5G26570, AT4G23730, AT1G70500, AT4G26140, AT3G18070, AT2G19450, AT4G08160, AT5G57655, AT3G13790, AT3G52600, AT3G13750, AT4G01700, AT3G52840, AT1G02790, AT3G12700, AT3G16920
GO:0046274	lignin catabolic process	5	0.0138967	0.0210933	5.15925	AT2G38080, AT2G29130, AT5G01190, AT5G03260, AT5G60020
GO:0052386	cell wall thickening	3	0.0161252	0.0240464	13.93	AT5G44030, AT5G17420, AT4G18780
GO:0009626	plant-type hypersensitive response	10	0.0174364	0.0255534	2.5099	AT5G54250, AT3G45640, AT5G13320, AT4G12720, AT3G21220, AT1G29690, AT1G28380, AT2G01180, AT3G50930, AT1G02860
GO:0042391	regulation of membrane potential	6	0.0180294	0.0259745	3.84275	AT5G54250, AT5G37500, AT5G53130, AT3G48010, AT2G46450, AT2G46430
GO:0010100	negative regulation of photomorphogenesis	4	0.0184949	0.0262011	6.75392	AT2G21320, AT4G38960, AT2G46340, AT2G31380
GO:0070588	calcium ion transmembrane transport	5	0.0202082	0.028159	4.64332	AT5G57110, AT3G21180, AT1G27770, AT2G38170, AT2G41560
GO:0009617	response to bacterium	12	0.0211299	0.0288861	2.18509	AT3G45640, AT2G44490, AT1G72520, AT2G26820, AT1G61340, AT5G61420, AT5G49450, AT2G32800, AT2G17265, AT2G46450, AT3G50930, AT4G24230
GO:0048573	photoperiodism, flowering	7	0.0214097	0.0288861	3.17105	AT2G40080, AT3G09600, AT1G51140, AT2G25930, AT1G12910, AT2G21070, AT3G09190
GO:0046620	regulation of organ growth	4	0.0236905	0.0312886	6.1911	AT1G29500, AT1G29440, AT1G29450, AT1G29460
GO:0046688	response to copper ion	5	0.0239266	0.0312886	4.42221	AT4G25100, AT2G47015, AT4G05105, AT2G28190, AT1G08830
GO:0009416	response to light stimulus	18	0.0252478	0.0325161	1.77829	AT1G78080, AT3G49110, AT3G02380, AT2G28190, AT5G67385, AT5G66560, AT5G61270, AT1G66180, AT2G47400, AT2G26710, AT5G59820, AT1G08650, AT1G79440, AT1G76560, AT1G05200, AT2G42540, AT1G04400, AT2G47860
GO:0010623	programmed cell death involved in cell development	3	0.0259224	0.0328866	11.144	AT4G35350, AT5G50260, AT1G20850
GO:0006857	oligopeptide transport	9	0.0267887	0.0334859	2.49492	AT1G72130, AT3G45710, AT1G12110, AT1G22550, AT1G69870, AT5G55930, AT5G62680, AT5G24380, AT1G48370
GO:0009734	auxin-activated signaling pathway	18	0.0276108	0.0340133	1.75958	AT1G12110, AT2G34650, AT1G15580, AT1G29450, AT1G29460, AT4G24390, AT5G49980, AT4G28640, AT4G32280, AT3G14370, AT1G29500, AT2G01200, AT5G12330, AT1G29440, AT5G37020, AT5G18080, AT3G48360, AT2G46990
GO:0007165	signal transduction	35	0.0292213	0.0354254	1.44459	AT1G33590, AT3G04210, AT2G34930, AT5G24320, AT1G72930, AT2G33060, AT1G72910, AT4G36450, AT2G02710, AT2G18170, AT5G65830, AT2G24600, AT5G41740, AT5G45820, AT5G02430, AT2G01180, AT5G58690, AT5G01810, AT3G05650, AT1G08340, AT1G31540, AT2G30520, AT1G72920, AT5G61240, AT1G72940, AT1G65390, AT2G32140, AT1G33600, AT3G45640, AT5G03470, AT5G06860, AT5G58700, AT5G11250, AT3G44670, AT1G03440
GO:0007155	cell adhesion	4	0.0295907	0.0354254	5.71486	AT3G11700, AT5G42620, AT3G46550, AT1G52030
GO:0042538	hyperosmotic salinity response	8	0.0324157	0.0382686	2.60678	AT3G05880, AT5G50720, AT4G24960, AT3G14440, AT5G46830, AT5G52310, AT5G59820, AT5G49480
GO:0005982	starch metabolic process	4	0.0361894	0.0398557	5.30666	AT2G36390, AT3G55760, AT3G18660, AT5G26570
GO:0055062	phosphate ion homeostasis	4	0.0361894	0.0398557	5.30666	AT5G34850, AT5G04340, AT2G38170, AT3G47420
GO:1990937	xylan acetylation	3	0.0375113	0.0398557	9.28665	AT2G34410, AT5G46340, AT2G40320
GO:0080037	negative regulation of cytokinin-activated signaling pathway	3	0.0375113	0.0398557	9.28665	AT1G15670, AT1G80440, AT3G03773
GO:0071483	cellular response to blue light	3	0.0375113	0.0398557	9.28665	AT2G21320, AT1G75100, AT3G22840
GO:0010031	circumnutation	3	0.0375113	0.0398557	9.28665	AT2G25930, AT3G04630, AT5G61380
GO:1902347	response to strigolactone	3	0.0375113	0.0398557	9.28665	AT1G07200, AT1G04400, AT2G40130
GO:0010148	transpiration	3	0.0375113	0.0398557	9.28665	AT2G18790, AT5G06530, AT3G11820
GO:0009739	response to gibberellin	11	0.0401404	0.0421226	2.0637	AT1G22690, AT3G09600, AT4G25420, AT5G59430, AT2G46830, AT1G15550, AT1G01060, AT5G61420, AT2G45900, AT1G69530, AT5G67480
GO:0030162	regulation of proteolysis	6	0.0421242	0.0432307	3.09555	AT5G45110, AT1G15670, AT1G80440, AT3G56230, AT3G48360, AT5G67480
GO:0009695	jasmonic acid biosynthetic process	5	0.0427221	0.0432307	3.71466	AT3G25770, AT1G72520, AT3G25780, AT5G42650, AT1G76690
GO:0048511	rhythmic process	5	0.0427221	0.0432307	3.71466	AT5G64170, AT2G40080, AT5G60100, AT1G12910, AT1G17455
GO:0009909	regulation of flower development	9	0.0447757	0.0447757	2.25891	AT2G40080, AT3G02380, AT4G15248, AT3G21150, AT5G03680, AT2G25930, AT3G21890, AT1G04400, AT5G59570

## Sheet: epi24 floral DEGs
Gene_ID	logFC	logCPM	PValue	FDR	external_gene_name	description
AT3G30720	-3.24432	4.93603	1.15476e-45	1.18795e-42	QQS	Protein QQS [Source:UniProtKB/Swiss-Prot;Acc:Q3E7K4]
AT5G01190	2.31239	5.72464	3.38489e-11	1.74577e-08	LAC10	Laccase-10 [Source:UniProtKB/Swiss-Prot;Acc:Q6ID18]
AT1G60190	1.23455	4.50899	1.14639e-07	3.95983e-05	PUB19	U-box domain-containing protein 19 [Source:UniProtKB/Swiss-Prot;Acc:O80742]
AT5G48540	2.08855	2.42961	7.46433e-07	0.000192655	CRRSP55	Cysteine-rich repeat secretory protein 55 [Source:UniProtKB/Swiss-Prot;Acc:Q9LV60]
AT3G22060	1.6662	3.66815	1.69996e-06	0.000294405	CRRSP38	Cysteine-rich repeat secretory protein 38 [Source:UniProtKB/Swiss-Prot;Acc:Q9LRJ9]
AT1G19960	3.84738	0.929967	1.71345e-06	0.000294405		Putative uncharacterized protein At1g19960 [Source:UniProtKB/TrEMBL;Acc:Q9LNS5]
AT3G14440	2.47807	3.56667	9.89868e-06	0.00146096	NCED3	9-cis-epoxycarotenoid dioxygenase NCED3, chloroplastic [Source:UniProtKB/Swiss-Prot;Acc:Q9LRR7]
AT3G50770	4.15272	1.53792	1.76328e-05	0.00219226	CML41	Probable calcium-binding protein CML41 [Source:UniProtKB/Swiss-Prot;Acc:Q8L3R2]
AT5G54610	2.32417	1.09099	1.91284e-05	0.00219226	BAD1	Ankyrin repeat-containing protein BDA1 [Source:UniProtKB/Swiss-Prot;Acc:Q8GYH5]
AT4G23180	1.31208	5.82058	2.26102e-05	0.00233458	CRK10	Cysteine-rich receptor-like protein kinase 10 [Source:UniProtKB/Swiss-Prot;Acc:Q8GYA4]
AT4G23170	1.60599	1.99126	3.85684e-05	0.00301784	CRK9	Putative cysteine-rich receptor-like protein kinase 9 [Source:UniProtKB/Swiss-Prot;Acc:O65469]
AT4G27410	2.28815	4.71208	3.99665e-05	0.00301784	RD26	NAC (No Apical Meristem) domain transcriptional regulator superfamily protein [Source:UniProtKB/TrEMBL;Acc:F4JIU9]
AT4G21930	1.53457	3.32968	4.02734e-05	0.00301784		Uncharacterized protein At4g21930 [Source:UniProtKB/TrEMBL;Acc:Q8L864]
AT4G10390	1.01716	4.31127	4.08594e-05	0.00301784		Probable receptor-like protein kinase At4g10390 [Source:UniProtKB/Swiss-Prot;Acc:Q9SV83]
AT3G26910	0.871204	4.57864	5.19684e-05	0.00356081		Hydroxyproline-rich glycoprotein family protein [Source:UniProtKB/TrEMBL;Acc:Q9LW19]
AT1G20823	1.15106	4.49283	5.83518e-05	0.00356081	ATL80	RING-H2 finger protein ATL80 [Source:UniProtKB/Swiss-Prot;Acc:Q9LM69]
AT1G59870	1.4036	6.37484	5.86237e-05	0.00356081	ABCG36	ABC transporter G family member 36 [Source:UniProtKB/Swiss-Prot;Acc:Q9XIE2]
AT1G31580	1.24207	6.31893	7.394e-05	0.00414233	ECS1	Protein ECS1 [Source:UniProtKB/Swiss-Prot;Acc:Q39066]
AT4G21300	-2.14648	0.164713	7.80173e-05	0.00414233	PCMP-E36	Pentatricopeptide repeat-containing protein At4g21300 [Source:UniProtKB/Swiss-Prot;Acc:Q9STE1]
AT4G16730	2.8378	1.42817	8.02184e-05	0.00414233	TPS02	terpene synthase 02 [Source:TAIR;Acc:AT4G16730]
AT3G15210	1.22989	5.0238	0.000101331	0.00498452	ERF4	Ethylene-responsive transcription factor 4 [Source:UniProtKB/Swiss-Prot;Acc:O80340]
AT3G48500	-1.23662	4.42103	0.00011758	0.00552092	PDE312	Nucleic acid-binding, OB-fold-like protein [Source:TAIR;Acc:AT3G48500]
AT5G03350	2.18874	2.16678	0.000132439	0.00594824	LLP	Lectin-like protein [Source:UniProtKB/Swiss-Prot;Acc:Q9LZF5]
AT2G25510	1.53277	5.76399	0.000148738	0.00640193		Expressed protein [Source:UniProtKB/TrEMBL;Acc:Q8S8H2]
AT4G29310	-1.01489	5.03576	0.000169395	0.00692057		DUF1005 family protein (DUF1005) [Source:UniProtKB/TrEMBL;Acc:Q9M0F0]
AT5G10140	-3.68528	0.173803	0.0001761	0.00692057	FLC	At5g10140 [Source:UniProtKB/TrEMBL;Acc:Q5Q9J1]
AT4G23610	1.46398	2.46219	0.000186859	0.00692057		AT4g23610/F9D16_80 [Source:UniProtKB/TrEMBL;Acc:Q9SUR5]
AT3G50760	1.06186	3.20831	0.000188139	0.00692057	GATL2	Probable galacturonosyltransferase-like 2 [Source:UniProtKB/Swiss-Prot;Acc:Q9S7G2]
AT1G67290	-3.04484	-1.31129	0.000194285	0.00692057	GLOX1	Aldehyde oxidase GLOX1 [Source:UniProtKB/Swiss-Prot;Acc:Q9FYG4]
AT1G73805	1.65672	3.26087	0.000204448	0.00699514	SARD1	Protein SAR DEFICIENT 1 [Source:UniProtKB/Swiss-Prot;Acc:Q9C9T2]
AT2G41090	1.54131	4.52712	0.000209922	0.00699514	CML10	Calmodulin-like protein 10 [Source:UniProtKB/Swiss-Prot;Acc:P30187]
AT3G22370	0.922577	4.30357	0.000234744	0.00755214	AOX1A	Ubiquinol oxidase 1a, mitochondrial [Source:UniProtKB/Swiss-Prot;Acc:Q39219]
AT4G38550	1.29171	6.28905	0.000252611	0.00755214		Arabidopsis phospholipase-like protein (PEARLI 4) family [Source:TAIR;Acc:AT4G38550]
AT1G74930	2.19611	0.613193	0.000253478	0.00755214	ERF018	Ethylene-responsive transcription factor ERF018 [Source:UniProtKB/Swiss-Prot;Acc:Q9S7L5]
AT3G01570	-1.95575	-0.212842	0.000255881	0.00755214		Oleosin 5 [Source:UniProtKB/Swiss-Prot;Acc:Q9SS98]
AT2G42380	-2.17146	2.88594	0.000273572	0.00785	BZIP34	Basic leucine zipper 34 [Source:UniProtKB/Swiss-Prot;Acc:F4IN23]
AT5G59730	0.789823	5.74604	0.000285435	0.00785382	ATEXO70H7	Exocyst subunit Exo70 family protein [Source:UniProtKB/TrEMBL;Acc:Q9FN91]
AT5G66960	-1.70087	0.673669	0.000288911	0.00785382		Prolyl oligopeptidase family protein [Source:UniProtKB/TrEMBL;Acc:Q9FGD4]
AT2G44490	0.701238	5.44356	0.000297357	0.00787615	BGLU26	Beta-glucosidase 26, peroxisomal [Source:UniProtKB/Swiss-Prot;Acc:O64883]
AT1G28370	2.51267	0.475563	0.000337634	0.00860197	ERF11	ERF domain protein 11 [Source:TAIR;Acc:AT1G28370]
AT5G60900	1.57183	1.92349	0.000341414	0.00860197	RLK1	receptor-like protein kinase 1 [Source:TAIR;Acc:AT5G60900]
AT3G48520	2.11148	-0.0927666	0.000354255	0.00871299	CYP94B3	CYP94B3 [Source:UniProtKB/TrEMBL;Acc:A0A178V8H3]
AT1G02570	2.4056	0.205643	0.000381281	0.00915961		Transmembrane protein [Source:UniProtKB/TrEMBL;Acc:Q1PFZ3]
AT3G19010	0.967888	5.34296	0.00040978	0.00962052		2-oxoglutarate (2OG) and Fe(II)-dependent oxygenase superfamily protein [Source:UniProtKB/TrEMBL;Acc:Q9LJ65]
AT2G21660	-0.870395	10.6413	0.000452098	0.0102705	RBG7	Glycine-rich RNA-binding protein 7 [Source:UniProtKB/Swiss-Prot;Acc:Q03250]
AT4G34760	-1.17036	4.36516	0.000465359	0.0102705	SAUR50	Auxin-responsive protein SAUR50 [Source:UniProtKB/Swiss-Prot;Acc:O65695]
AT5G16230	1.79283	1.67252	0.000474132	0.0102705	S-ACP-DES3	Stearoyl-[acyl-carrier-protein] 9-desaturase 3, chloroplastic [Source:UniProtKB/Swiss-Prot;Acc:Q9LF05]
AT1G35710	2.66053	3.76485	0.000477237	0.0102705		Probable leucine-rich repeat receptor-like protein kinase At1g35710 [Source:UniProtKB/Swiss-Prot;Acc:Q9LP24]
AT2G17290	1.2113	3.95193	0.000511631	0.010786	CPK6	Calcium-dependent protein kinase 6 [Source:UniProtKB/Swiss-Prot;Acc:Q38872]
AT1G66880	1.85985	3.73638	0.0005274	0.0108292		Protein kinase superfamily protein [Source:TAIR;Acc:AT1G66880]
AT4G21390	1.93405	2.6066	0.000541331	0.0108292	B120	B120 [Source:UniProtKB/TrEMBL;Acc:A0A178USE7]
AT4G36450	-2.55867	-0.0425266	0.000555191	0.0108292	MPK14	Mitogen-activated protein kinase 14 [Source:UniProtKB/Swiss-Prot;Acc:O23236]
AT3G04210	1.94406	2.71093	0.000555613	0.0108292		At3g04210/T6K12_17 [Source:UniProtKB/TrEMBL;Acc:Q8H1N6]
AT5G61270	1.24903	3.21796	0.000570467	0.0109128	BHLH72	Transcription factor PIF7 [Source:UniProtKB/Swiss-Prot;Acc:Q570R7]
AT3G16810	-1.68689	2.60377	0.000584486	0.010953	APUM24	Pumilio homolog 24 [Source:UniProtKB/Swiss-Prot;Acc:Q9LRZ3]
AT5G03210	2.36845	2.31015	0.000593772	0.010953		Arabidopsis thaliana genomic DNA, chromosome 5, P1 clone:MOK16 [Source:UniProtKB/TrEMBL;Acc:Q9FYM8]
AT4G33050	1.98273	3.75996	0.000633616	0.0114829	EDA39	calmodulin-binding family protein [Source:TAIR;Acc:AT4G33050]
AT1G19180	1.77652	4.62917	0.00067041	0.0119402	TIFY10A	TIFY10A [Source:UniProtKB/TrEMBL;Acc:A0A178W7G1]
AT3G16530	2.47216	2.52244	0.000686838	0.0120255		Lectin-like protein At3g16530 [Source:UniProtKB/Swiss-Prot;Acc:Q9LK72]
AT3G07060	-1.1492	2.8216	0.000740488	0.0124666	emb1974	NHL domain-containing protein [Source:UniProtKB/TrEMBL;Acc:F4JD91]
AT5G37570	-1.96649	0.181367	0.000749953	0.0124666	PCMP-E37	Putative pentatricopeptide repeat-containing protein At5g37570 [Source:UniProtKB/Swiss-Prot;Acc:Q9FHR3]
AT5G63130	1.8249	0.378966	0.00075134	0.0124666		At5g63130 [Source:UniProtKB/TrEMBL;Acc:Q9FML0]
AT1G31540	1.03414	4.20189	0.000772239	0.0124666		Disease resistance protein (TIR-NBS-LRR class) family [Source:UniProtKB/TrEMBL;Acc:F4I9F1]
AT3G19680	-3.2627	4.21342	0.000785181	0.0124666		Uncharacterized protein At3g19680 [Source:UniProtKB/TrEMBL;Acc:Q9LJM6]
AT1G20691	-1.73731	0.60473	0.000785587	0.0124666		Potential natural antisense gene, locus overlaps with AT1G20690 [Source:TAIR;Acc:AT1G20691]
AT3G57330	1.14494	3.91905	0.000819883	0.0124666	ACA11	Putative calcium-transporting ATPase 11, plasma membrane-type [Source:UniProtKB/Swiss-Prot;Acc:Q9M2L4]
AT5G37540	1.01599	6.89021	0.000824047	0.0124666		AT5g37540/mpa22_p_70 [Source:UniProtKB/TrEMBL;Acc:Q9FGI3]
AT1G78070	0.74195	7.3279	0.000835409	0.0124666		At1g78070/F28K19_28 [Source:UniProtKB/TrEMBL;Acc:Q94JT6]
AT1G64600	-1.83451	2.32426	0.000842516	0.0124666		At1g64600 [Source:UniProtKB/TrEMBL;Acc:Q8GW63]
AT1G74290	3.16181	-0.712524	0.000844786	0.0124666		Alpha/beta-Hydrolases superfamily protein [Source:UniProtKB/TrEMBL;Acc:Q9C914]
AT2G16720	1.11501	5.01169	0.000874377	0.0127216	MYB7	Transcription factor MYB7 [Source:UniProtKB/Swiss-Prot;Acc:Q42379]
AT3G10530	-1.53587	2.19524	0.000910102	0.0129576		F18K10.11 protein [Source:UniProtKB/TrEMBL;Acc:Q9LPP3]
AT1G19380	1.86864	3.41947	0.000916322	0.0129576		At1g19380 [Source:UniProtKB/TrEMBL;Acc:Q9LN60]
AT1G51310	-0.856509	3.70586	0.000933953	0.0129576		tRNA (5-methylaminomethyl-2-thiouridylate)-methyltransferase [Source:UniProtKB/TrEMBL;Acc:F4I824]
AT1G65790	1.5956	2.83406	0.000942829	0.0129576	SD17	Receptor-like serine/threonine-protein kinase SD1-7 [Source:UniProtKB/Swiss-Prot;Acc:Q39086]
AT2G25690	0.947715	3.56224	0.000953321	0.0129576	FLZ11	FCS-Like Zinc finger 11 [Source:UniProtKB/Swiss-Prot;Acc:Q9SL94]
AT1G15100	0.679684	4.58748	0.000990646	0.0131304	RHA2A	E3 ubiquitin-protein ligase RHA2A [Source:UniProtKB/Swiss-Prot;Acc:Q9ZT50]
AT5G44580	1.53277	3.9048	0.000997229	0.0131304		AT5g44580/K15C23_2 [Source:UniProtKB/TrEMBL;Acc:Q9LU08]
AT3G44860	2.15146	0.0595472	0.00101243	0.0131304	FAMT	Farnesoic acid carboxyl-O-methyltransferase [Source:UniProtKB/Swiss-Prot;Acc:Q9FYC4]
AT5G19190	-1.76424	5.28605	0.00101687	0.0131304		Uncharacterized protein At5g19190/T24G5_90 [Source:UniProtKB/TrEMBL;Acc:Q8GYS0]
AT4G15248	2.27671	0.281839	0.00105488	0.0132934	MIP1A	B-box domain protein 30 [Source:UniProtKB/Swiss-Prot;Acc:Q1G3I2]
AT1G01720	0.86366	5.61684	0.00106416	0.0132934	NAC002	NAC domain-containing protein 2 [Source:UniProtKB/Swiss-Prot;Acc:Q39013]
AT4G14365	2.07589	3.32096	0.00107031	0.0132934	XBAT34	Putative E3 ubiquitin-protein ligase XBAT34 [Source:UniProtKB/Swiss-Prot;Acc:Q9FPH0]
AT4G13540	-1.77577	2.67796	0.00108642	0.0132934		Golgin family A protein [Source:UniProtKB/TrEMBL;Acc:Q9T0H4]
AT4G08850	1.24795	4.84899	0.00109384	0.0132934	MIK2	MDIS1-interacting receptor like kinase 2 [Source:UniProtKB/Swiss-Prot;Acc:Q8VZG8]
AT5G45280	0.729281	4.83267	0.00112058	0.0133802	PAE11	Pectin acetylesterase 11 [Source:UniProtKB/Swiss-Prot;Acc:Q9FH82]
AT1G54310	-0.916262	3.78047	0.00113684	0.0133802		S-adenosyl-L-methionine-dependent methyltransferases superfamily protein [Source:UniProtKB/TrEMBL;Acc:F4HVA0]
AT3G53460	-0.844254	8.14158	0.00113984	0.0133802	CP29	Chloroplast RNA-binding protein 29 [Source:UniProtKB/TrEMBL;Acc:F4JAF3]
AT1G21310	4.04529	1.37655	0.00117782	0.0135942	EXT3	Extensin-3 [Source:UniProtKB/Swiss-Prot;Acc:Q9FS16]
AT1G27050	-1.1724	2.56564	0.00118652	0.0135942	ATHB54	Uncharacterized protein At1g27050 [Source:UniProtKB/Swiss-Prot;Acc:P0CJ66]
AT4G33467	1.12066	4.18975	0.00120392	0.0135942		Putative uncharacterized protein [Source:UniProtKB/TrEMBL;Acc:Q570U1]
AT1G53170	1.00686	5.08047	0.00121071	0.0135942	ERF8	Ethylene-responsive transcription factor 8 [Source:UniProtKB/Swiss-Prot;Acc:Q9MAI5]
AT3G61890	1.96336	5.847	0.00123928	0.0137653	ATHB-12	HB-12 [Source:UniProtKB/TrEMBL;Acc:A0A178VND2]
AT3G22231	2.52791	1.70095	0.00126644	0.0139174	PCC1	Cysteine-rich and transmembrane domain-containing protein PCC1 [Source:UniProtKB/Swiss-Prot;Acc:Q94C26]
AT5G08610	-1.74657	3.93569	0.00129294	0.014059	RH26	PDE340 [Source:UniProtKB/TrEMBL;Acc:A0A178UFQ6]
AT3G21890	1.57588	2.19494	0.00130926	0.0140882	MIP1B	BBX31 [Source:UniProtKB/TrEMBL;Acc:A0A178VEW7]
AT5G38710	1.00225	3.08376	0.00137204	0.0146115	POX2	Proline dehydrogenase 2, mitochondrial [Source:UniProtKB/Swiss-Prot;Acc:Q6NKX1]
AT3G62260	0.913586	3.09752	0.00139107	0.014663		Probable protein phosphatase 2C 49 [Source:UniProtKB/Swiss-Prot;Acc:Q3EAF9]
AT3G49120	0.934075	7.18908	0.00141764	0.0147921	PER34	Peroxidase 34 [Source:UniProtKB/Swiss-Prot;Acc:Q9SMU8]
AT4G36500	0.899892	4.21211	0.00147328	0.0150313		Uncharacterized protein At4g36500 [Source:UniProtKB/TrEMBL;Acc:O23231]
AT1G51820	1.56367	3.58625	0.00147821	0.0150313		Probable LRR receptor-like serine/threonine-protein kinase At1g51820 [Source:UniProtKB/Swiss-Prot;Acc:C0LGG3]
AT4G21926	1.7557	0.764561	0.00149176	0.0150313		unknown protein; FUNCTIONS IN: molecular_function unknown; INVOLVED IN: biological_process unknown; LOCATED IN: cellular_component unknown; Ha. [Source:TAIR;Acc:AT4G21926]
AT5G61660	-1.28182	4.70145	0.00154041	0.0150313		At5g61660 [Source:UniProtKB/TrEMBL;Acc:Q9FKF5]
AT2G34930	1.54834	2.9978	0.00154628	0.0150313		Disease resistance family protein / LRR family protein [Source:UniProtKB/TrEMBL;Acc:O64757]
AT4G31210	-1.40017	3.45765	0.0015486	0.0150313		DNA topoisomerase, type IA, core [Source:UniProtKB/TrEMBL;Acc:F4JRX3]
AT2G42170	-1.72162	2.45836	0.00155569	0.0150313		Actin family protein [Source:UniProtKB/TrEMBL;Acc:Q8GWA5]
AT1G73390	1.07655	7.41617	0.00155697	0.0150313		At1g73390 [Source:UniProtKB/TrEMBL;Acc:Q9FX34]
AT1G52580	-2.16007	-0.913042	0.00158569	0.0151525	RBL5	RHOMBOID-like protein 5 [Source:UniProtKB/Swiss-Prot;Acc:Q9SSR0]
AT3G56410	1.10214	2.88759	0.00159886	0.0151525		Uncharacterized protein T5P19_60 [Source:UniProtKB/TrEMBL;Acc:Q9LXZ9]
AT1G51805	0.932853	5.14948	0.00162278	0.0152394		Leucine-rich repeat protein kinase family protein [Source:UniProtKB/TrEMBL;Acc:F4IB63]
AT3G11410	1.30383	7.51438	0.00164698	0.0152699	PP2CA	Protein phosphatase 2C 37 [Source:UniProtKB/Swiss-Prot;Acc:P49598]
AT4G11780	-1.9632	-0.136486	0.00165559	0.0152699		GAR2-like protein [Source:UniProtKB/TrEMBL;Acc:Q9T0E5]
AT1G32640	1.1941	6.18441	0.00173086	0.0158228	MYC2	ZBF1 [Source:UniProtKB/TrEMBL;Acc:A0A178W7C3]
AT3G17170	-1.40671	4.41342	0.00177843	0.0158897	RFC3	AT3g17170/K14A17_29 [Source:UniProtKB/TrEMBL;Acc:Q948R9]
AT1G53430	0.730995	4.44306	0.00178454	0.0158897		Probable LRR receptor-like serine/threonine-protein kinase At1g53430 [Source:UniProtKB/Swiss-Prot;Acc:C0LGG8]
AT1G24090	-2.01233	0.17016	0.00179224	0.0158897		RNase H domain-containing protein [Source:UniProtKB/TrEMBL;Acc:F4I7R5]
AT3G32980	1.71434	2.59525	0.00179971	0.0158897	PER32	Peroxidase 32 [Source:UniProtKB/Swiss-Prot;Acc:Q9LHB9]
AT4G28840	1.0801	2.4697	0.00186797	0.0163526	SPEAR3	Protein SPEAR3 [Source:UniProtKB/Swiss-Prot;Acc:Q6IDB0]
AT1G44890	-1.36455	1.02165	0.00189129	0.0164177		At1g44890 [Source:UniProtKB/TrEMBL;Acc:Q6ICW9]
AT2G01730	-1.70249	0.129246	0.00195914	0.0164263	CPSF73-II	Cleavage and polyadenylation specificity factor subunit 3-II [Source:UniProtKB/Swiss-Prot;Acc:Q8GUU3]
AT1G51940	-0.780764	4.34218	0.00196625	0.0164263	LYK3	LysM domain receptor-like kinase 3 [Source:UniProtKB/Swiss-Prot;Acc:F4IB81]
AT4G28490	0.82421	4.52342	0.00197993	0.0164263	RLK5	Receptor-like protein kinase 5 [Source:UniProtKB/Swiss-Prot;Acc:P47735]
AT1G52030	1.79499	4.71411	0.00198237	0.0164263	F-ATMBP	Myrosinase-binding protein 2 [Source:UniProtKB/Swiss-Prot;Acc:Q9SAV1]
AT2G17230	-1.01535	5.03661	0.00198559	0.0164263	EXL5	Protein EXORDIUM-like 5 [Source:UniProtKB/Swiss-Prot;Acc:Q9SII5]
AT1G65890	1.35381	1.27152	0.00199652	0.0164263	AAE12	Probable acyl-activating enzyme 12, peroxisomal [Source:UniProtKB/Swiss-Prot;Acc:Q9SS00]
AT4G29700	1.39149	2.71254	0.00200359	0.0164263		Alkaline-phosphatase-like family protein [Source:UniProtKB/TrEMBL;Acc:Q9SU81]
AT1G48500	1.57669	0.459454	0.00205523	0.016717	TIFY6A	Protein TIFY 6A [Source:UniProtKB/Swiss-Prot;Acc:Q58G47]
AT5G66675	1.00646	3.7683	0.00208012	0.0167486		UPF0496 protein At5g66675 [Source:UniProtKB/Swiss-Prot;Acc:Q8GW16]
AT2G22430	0.873409	7.3694	0.00209155	0.0167486	ATHB-6	Homeobox-leucine zipper protein ATHB-6 [Source:UniProtKB/Swiss-Prot;Acc:P46668]
AT1G21250	1.60665	3.40637	0.00213737	0.016938	WAK1	Wall-associated receptor kinase 1 [Source:UniProtKB/Swiss-Prot;Acc:Q39191]
AT4G28240	0.859819	5.03315	0.00215295	0.016938		AT4g28240/F26K10_120 [Source:UniProtKB/TrEMBL;Acc:Q94A22]
AT1G02930	3.72945	3.45186	0.00216439	0.016938	GSTF6	Glutathione S-transferase F6 [Source:UniProtKB/Swiss-Prot;Acc:P42760]
AT5G15581	-2.00507	-0.708186	0.00219185	0.0170239		Putative uncharacterized protein T20K14_200 [Source:UniProtKB/TrEMBL;Acc:Q9LF23]
AT3G21300	-1.8796	2.07422	0.00228046	0.0172965		RNA methyltransferase family protein [Source:UniProtKB/TrEMBL;Acc:Q9LU28]
AT3G25770	2.13025	-0.00362851	0.00229633	0.0172965	AOC2	AOC2 [Source:UniProtKB/TrEMBL;Acc:A0A178VKE4]
AT1G71960	0.72572	4.10019	0.00231308	0.0172965	ABCG25	ABC transporter G family member 25 [Source:UniProtKB/Swiss-Prot;Acc:Q84TH5]
AT1G29140	-2.39412	-0.885269	0.00231478	0.0172965		F28N24.16 protein [Source:UniProtKB/TrEMBL;Acc:Q9LP44]
AT1G14280	-0.74072	4.03434	0.00232499	0.0172965	PKS2	Protein PHYTOCHROME KINASE SUBSTRATE 2 [Source:UniProtKB/Swiss-Prot;Acc:Q9M9T4]
AT1G07430	1.92596	5.18402	0.00232741	0.0172965	AIP1	Protein phosphatase 2C 3 [Source:UniProtKB/Swiss-Prot;Acc:Q9LNW3]
AT2G15042	1.21487	2.22688	0.00239471	0.0176459		Leucine-rich repeat (LRR) family protein [Source:TAIR;Acc:AT2G15042]
AT1G16130	1.86412	1.95665	0.00240858	0.0176459	WAKL2	Wall-associated receptor kinase-like 2 [Source:UniProtKB/Swiss-Prot;Acc:Q7X8C5]
AT2G36220	1.01595	3.96072	0.00242658	0.0176525		At2g36220/F2H17.17 [Source:UniProtKB/TrEMBL;Acc:Q9SJN3]
AT2G46600	0.831471	6.20841	0.00247629	0.0178882	KIC	Calcium-binding protein KIC [Source:UniProtKB/Swiss-Prot;Acc:Q9ZPX9]
AT4G10620	-1.40457	2.02131	0.00252703	0.0181069		F3H7.11 protein [Source:UniProtKB/TrEMBL;Acc:Q9ZSB8]
AT4G04415	1.78386	1.03073	0.00254163	0.0181069
AT5G48090	-2.13233	-0.135477	0.00261767	0.0185209	ELP1	EDM2-like protein1 [Source:UniProtKB/TrEMBL;Acc:F4K064]
AT1G73080	0.769108	5.11012	0.00264986	0.0186211	PEPR1	Leucine-rich repeat receptor-like protein kinase PEPR1 [Source:UniProtKB/Swiss-Prot;Acc:Q9SSL9]
AT2G01610	-1.54835	5.87276	0.00278269	0.0190669		At2g01610 [Source:UniProtKB/TrEMBL;Acc:Q9ZNU5]
AT3G59820	-0.757894	4.49511	0.00279809	0.0190669		LETM1-like protein [Source:UniProtKB/TrEMBL;Acc:F4J9G6]
AT2G43620	2.88937	1.41862	0.00280035	0.0190669		Endochitinase At2g43620 [Source:UniProtKB/Swiss-Prot;Acc:O22841]
AT4G26670	-0.675163	4.7859	0.00282343	0.0190669	TIM22-2	Chloroplastic import inner membrane translocase subunit TIM22-2 [Source:UniProtKB/Swiss-Prot;Acc:Q94EH2]
AT5G51660	-0.808108	4.20617	0.00283859	0.0190669	CPSF160	Cleavage and polyadenylation specificity factor subunit 1 [Source:UniProtKB/Swiss-Prot;Acc:Q9FGR0]
AT2G26840	-1.23452	2.00065	0.00284754	0.0190669		unknown protein; FUNCTIONS IN: molecular_function unknown; INVOLVED IN: biological_process unknown; LOCATED IN: chloroplast; BEST Arabidopsis thaliana protein match is: unknown protein (TAIR:AT3G43910.1); Ha. [Source:TAIR;Acc:AT2G26840]
AT3G07850	-1.9936	0.567089	0.00284795	0.0190669		Exopolygalacturonase clone GBGA483 [Source:UniProtKB/Swiss-Prot;Acc:P49063]
AT2G46270	1.58246	3.66085	0.00286947	0.0190669	GBF3	G-box-binding factor 3 [Source:UniProtKB/Swiss-Prot;Acc:P42776]
AT1G01880	-1.31297	1.04306	0.00288806	0.0190669	GEN1	Flap endonuclease GEN-like 1 [Source:UniProtKB/Swiss-Prot;Acc:Q9LPD2]
AT3G58120	-2.55912	3.23551	0.00289787	0.0190669	BZIP61	BZIP61 [Source:UniProtKB/TrEMBL;Acc:A0A178VLL5]
AT5G19240	1.39429	4.37671	0.00292091	0.0190969		Uncharacterized GPI-anchored protein At5g19240 [Source:UniProtKB/Swiss-Prot;Acc:Q84VZ5]
AT2G47990	-1.41764	2.30383	0.00299932	0.0194861	SWA1	Protein SLOW WALKER 1 [Source:UniProtKB/Swiss-Prot;Acc:O82266]
AT4G38540	2.35052	1.53553	0.00306087	0.0197617	MO2	Monooxygenase 2 [Source:UniProtKB/Swiss-Prot;Acc:O81816]
AT3G18530	-1.42116	3.14916	0.00311217	0.0198808		ARM repeat superfamily protein [Source:UniProtKB/TrEMBL;Acc:F4J8S4]
AT1G75440	0.89652	4.66114	0.00311781	0.0198808	UBC16	Probable ubiquitin-conjugating enzyme E2 16 [Source:UniProtKB/Swiss-Prot;Acc:Q9FWT2]
AT5G12110	-1.38849	4.30892	0.0032456	0.0204429		At5g12110 [Source:UniProtKB/TrEMBL;Acc:Q29PY2]
AT1G80820	1.4997	1.82407	0.00325548	0.0204429	CCR2	Cinnamoyl-CoA reductase 2 [Source:UniProtKB/Swiss-Prot;Acc:Q9SAH9]
AT1G52855	0.808563	3.93904	0.00326532	0.0204429		At1g52855 [Source:UniProtKB/TrEMBL;Acc:Q8LC41]
AT1G73870	0.610607	4.82885	0.00329179	0.0204844	COL7	Zinc finger protein CONSTANS-LIKE 7 [Source:UniProtKB/Swiss-Prot;Acc:Q9C9A9]
AT4G28450	-1.14499	3.29196	0.00344389	0.0213026		AT4g28450/F20O9_130 [Source:UniProtKB/TrEMBL;Acc:Q93VK1]
AT1G27620	1.16795	1.20645	0.00346526	0.0213072		At1g27620 [Source:UniProtKB/TrEMBL;Acc:Q9S808]
AT5G35735	0.985397	3.97277	0.00350265	0.0213567		Cytochrome b561 and DOMON domain-containing protein At5g35735 [Source:UniProtKB/Swiss-Prot;Acc:Q9FKH6]
AT4G16630	-1.04372	4.15988	0.00351466	0.0213567	RH28	DEAD-box ATP-dependent RNA helicase 28 [Source:UniProtKB/Swiss-Prot;Acc:Q9ZRZ8]
AT1G49050	0.739133	4.61172	0.00353627	0.0213624	APCB1	Aspartyl protease APCB1 [Source:UniProtKB/Swiss-Prot;Acc:Q9M9A8]
AT3G18200	1.81244	2.49971	0.00360373	0.0216433		WAT1-related protein At3g18200 [Source:UniProtKB/Swiss-Prot;Acc:Q9LV20]
AT1G11330	1.07524	4.25017	0.00362693	0.0216568		G-type lectin S-receptor-like serine/threonine-protein kinase At1g11330 [Source:UniProtKB/Swiss-Prot;Acc:Q9SXB8]
AT2G27690	0.890478	4.51109	0.0037109	0.0219026	CYP94C1	Cytochrome P450 94C1 [Source:UniProtKB/Swiss-Prot;Acc:Q9ZUX1]
AT2G32180	-1.34668	3.14183	0.00372469	0.0219026	PTAC18	Plastid transcriptionally active 18 [Source:UniProtKB/TrEMBL;Acc:Q9SKY2]
AT1G09900	-1.10623	2.51734	0.00373172	0.0219026		Pentatricopeptide repeat-containing protein At1g09900 [Source:UniProtKB/Swiss-Prot;Acc:Q3EDF8]
AT3G05130	-1.03203	2.09905	0.00380635	0.0222144		Paramyosin-like protein [Source:UniProtKB/TrEMBL;Acc:Q9MAA6]
AT5G10380	1.00193	5.29166	0.00391571	0.0226117	ATL55	E3 ubiquitin-protein ligase RING1 [Source:UniProtKB/Swiss-Prot;Acc:Q9LX93]
AT4G01450	0.759548	3.64404	0.00395605	0.0226117		WAT1-related protein At4g01450 [Source:UniProtKB/Swiss-Prot;Acc:Q9M129]
AT1G72970	-2.48719	2.2565	0.00395756	0.0226117	HTH	HTH [Source:UniProtKB/TrEMBL;Acc:A0A178WG21]
AT5G59720	-3.50268	7.12989	0.00397557	0.0226117	HSP18.1	18.1 kDa class I heat shock protein [Source:UniProtKB/Swiss-Prot;Acc:P19037]
AT1G56600	1.70255	5.02955	0.00399304	0.0226117	GOLS2	Galactinol synthase 2 [Source:UniProtKB/Swiss-Prot;Acc:Q9FXB2]
AT2G46440	1.73329	0.471046	0.00400641	0.0226117	CNGC11	Cyclic nucleotide-gated ion channel 11 [Source:UniProtKB/Swiss-Prot;Acc:Q9SKD6]
AT1G09740	1.66045	-0.168761	0.00402764	0.0226117		Adenine nucleotide alpha hydrolases-like superfamily protein [Source:UniProtKB/TrEMBL;Acc:Q84TF6]
AT4G21880	-1.34788	2.14694	0.00408895	0.0227768		Pentatricopeptide repeat-containing protein At4g21880, mitochondrial [Source:UniProtKB/Swiss-Prot;Acc:O49711]
AT5G23360	-1.15313	1.92845	0.00410114	0.0227768		GEM-like protein 7 [Source:UniProtKB/Swiss-Prot;Acc:Q9FMW5]
AT4G33465	2.15433	-0.634688	0.00418375	0.0228309	SCRL22	SCR-like 22 [Source:TAIR;Acc:AT4G33465]
AT1G10020	-1.05326	3.70649	0.00419547	0.0228309		At1g10020 [Source:UniProtKB/TrEMBL;Acc:O80593]
AT2G24120	-1.11703	4.18727	0.00420201	0.0228309	RPOT3	DNA-directed RNA polymerase 3, chloroplastic [Source:UniProtKB/Swiss-Prot;Acc:O24600]
AT3G03630	-1.09202	3.10589	0.00420364	0.0228309	CS26	Probable S-sulfocysteine synthase, chloroplastic [Source:UniProtKB/Swiss-Prot;Acc:O22682]
AT5G15950	1.15512	2.46336	0.00422139	0.0228309	SAMDC2	S-adenosylmethionine decarboxylase proenzyme 2 [Source:UniProtKB/Swiss-Prot;Acc:Q9S7T9]
AT4G13395	1.55609	0.669878	0.00427144	0.0229812	DVL10	DVL10 [Source:UniProtKB/TrEMBL;Acc:Q6IM91]
AT5G46590	1.48252	1.13829	0.00436021	0.0232318	anac096	NAC domain-containing protein 96 [Source:UniProtKB/Swiss-Prot;Acc:Q9LS24]
AT4G02410	1.15635	2.90534	0.00438787	0.0232318	LECRK43	L-type lectin-domain containing receptor kinase IV.3 [Source:UniProtKB/Swiss-Prot;Acc:O81292]
AT2G25000	1.61455	2.87814	0.00438803	0.0232318	WRKY60	Probable WRKY transcription factor 60 [Source:UniProtKB/Swiss-Prot;Acc:Q9SK33]
AT1G14870	2.02575	2.51484	0.00440899	0.0232318	PCR2	PCR2 [Source:UniProtKB/TrEMBL;Acc:A0A178WDU8]
AT5G48250	-0.780267	3.77028	0.00443045	0.0232318	COL10	Zinc finger protein CONSTANS-LIKE 10 [Source:UniProtKB/Swiss-Prot;Acc:Q9LUA9]
AT1G54575	1.23743	2.35785	0.00447458	0.023314		unknown protein; Ha. [Source:TAIR;Acc:AT1G54575]
AT5G10760	1.77818	2.79764	0.00450055	0.023314	AED1	Aspartyl protease AED1 [Source:UniProtKB/Swiss-Prot;Acc:Q9LEW3]
AT3G63060	1.89159	2.26179	0.00451413	0.023314	EDL3	EID1-like F-box protein 3 [Source:UniProtKB/Swiss-Prot;Acc:Q93ZT5]
AT2G39560	-1.48883	0.471872	0.00456246	0.023314		At2g39560/F12L6.22 [Source:UniProtKB/TrEMBL;Acc:O80643]
AT5G52900	-0.926395	3.01406	0.00458214	0.023314	MAKR6	Probable membrane-associated kinase regulator 6 [Source:UniProtKB/Swiss-Prot;Acc:Q84JK8]
AT1G52890	2.62544	4.75672	0.00467677	0.023314	NAC019	NAC domain-containing protein 19 [Source:UniProtKB/Swiss-Prot;Acc:Q9C932]
AT1G05100	1.619	1.13804	0.00468584	0.023314	MAPKKK18	Mitogen-activated protein kinase kinase kinase 18 [Source:UniProtKB/Swiss-Prot;Acc:Q9ZVP5]
AT1G53345	-1.4887	0.458452	0.00468996	0.023314		unknown protein; INVOLVED IN: biological_process unknown; LOCATED IN: endomembrane system; EXPRESSED IN: 8 plant structures; EXPRESSED DURING: 4 anthesis, F mature embryo stage, petal differentiation and expansion stage, E expanded cotyledon stage, /.../teral stage; BEST Arabidopsis thaliana protein match is: unknown protein (TAIR:AT5G09580.1); Ha. [Source:TAIR;Acc:AT1G53345]
AT1G48360	-0.709543	4.12597	0.0046929	0.023314	FAN1	Fanconi-associated nuclease 1 homolog [Source:UniProtKB/Swiss-Prot;Acc:Q5XVJ4]
AT1G33600	0.744365	4.20054	0.00470421	0.023314		Leucine-rich repeat (LRR) family protein [Source:UniProtKB/TrEMBL;Acc:Q9FW48]
AT5G04130	-0.770615	3.64327	0.00471162	0.023314	GYRBM	DNA gyrase subunit B, mitochondrial [Source:UniProtKB/Swiss-Prot;Acc:Q94BZ7]
AT5G39840	-1.16996	1.68434	0.00471696	0.023314		DExH-box ATP-dependent RNA helicase DExH18, mitochondrial [Source:UniProtKB/Swiss-Prot;Acc:F4KFV7]
AT5G09840	-2.39285	0.576911	0.00481344	0.0236448		Emb [Source:UniProtKB/TrEMBL;Acc:Q9FIC2]
AT5G04340	1.6531	1.02033	0.00484454	0.0236448	ZAT6	Zinc finger protein ZAT6 [Source:UniProtKB/Swiss-Prot;Acc:O22533]
AT1G06710	-1.08208	1.96002	0.00485257	0.0236448		Tetratricopeptide repeat (TPR)-like superfamily protein [Source:TAIR;Acc:AT1G06710]
AT3G51890	0.982149	2.81324	0.00497731	0.0237763		Clathrin light chain 3 [Source:UniProtKB/Swiss-Prot;Acc:F4J5M9]
AT4G38890	-0.729365	3.98271	0.00497761	0.0237763		tRNA-dihydrouridine(47) synthase [NAD(P)(+)]-like [Source:UniProtKB/Swiss-Prot;Acc:Q9T0J6]
AT5G11650	0.679543	5.32167	0.00497891	0.0237763		Alpha/beta-Hydrolases superfamily protein [Source:UniProtKB/TrEMBL;Acc:Q9LYG5]
AT5G08760	1.39741	3.58228	0.00499493	0.0237763		unknown protein; FUNCTIONS IN: molecular_function unknown; INVOLVED IN: biological_process unknown; LOCATED IN: endomembrane system; Ha. [Source:TAIR;Acc:AT5G08760]
AT4G05010	0.670743	3.73001	0.00501284	0.0237763		F-box protein At4g05010 [Source:UniProtKB/Swiss-Prot;Acc:Q9S9T6]
AT5G24770	1.80144	9.31576	0.00501764	0.0237763	VSP2	Vegetative storage protein 2 [Source:UniProtKB/Swiss-Prot;Acc:O82122]
AT2G47780	1.7673	3.90669	0.00509469	0.0239653		REF/SRPP-like protein At2g47780 [Source:UniProtKB/Swiss-Prot;Acc:O82246]
AT1G04620	-0.899282	3.29042	0.00512848	0.0239653	HCAR	7-hydroxymethyl chlorophyll a reductase, chloroplastic [Source:UniProtKB/Swiss-Prot;Acc:Q8GS60]
AT4G01360	3.2219	-0.326811	0.00515146	0.0239653		BPS1-like protein [Source:UniProtKB/TrEMBL;Acc:F4JI15]
AT5G06760	2.16944	1.31138	0.00516899	0.0239653	LEA46	LEA4-5 [Source:UniProtKB/TrEMBL;Acc:A0A178UIZ0]
AT4G25630	-1.68846	3.24137	0.00517354	0.0239653	MED36A	Mediator of RNA polymerase II transcription subunit 36a [Source:UniProtKB/Swiss-Prot;Acc:Q94AH9]
AT1G66920	1.78651	1.36965	0.00521125	0.0240001	LRK10L-2.4	LEAF RUST 10 DISEASE-RESISTANCE LOCUS RECEPTOR-LIKE PROTEIN KINASE-like 2.4 [Source:UniProtKB/Swiss-Prot;Acc:F4HQ22]
AT2G01200	-2.22105	0.0514687	0.00522752	0.0240001	IAA32	Auxin-responsive protein IAA32 [Source:UniProtKB/Swiss-Prot;Acc:Q8RYC6]
AT3G57540	1.05928	3.08374	0.00532814	0.0242676	REM4.1	Remorin 4.1 [Source:UniProtKB/Swiss-Prot;Acc:Q93YN8]
AT1G56510	0.753516	4.58457	0.00536338	0.0242676	ADR2	Disease resistance protein ADR2 [Source:UniProtKB/Swiss-Prot;Acc:Q9C7X0]
AT1G16110	1.44411	2.37566	0.00536468	0.0242676	WAKL6	Wall-associated receptor kinase-like 6 [Source:UniProtKB/Swiss-Prot;Acc:Q8GXQ3]
AT1G03360	-1.41665	1.77833	0.00541455	0.0242676	RRP4	RRP4 [Source:UniProtKB/TrEMBL;Acc:A0A178W3N1]
AT4G32200	-1.12126	2.02828	0.00544683	0.0242676	ASY2	Meiosis-specific protein ASY2 [Source:UniProtKB/Swiss-Prot;Acc:F4JTJ9]
AT1G13210	0.922415	5.05885	0.00546634	0.0242676	ALA11	Probable phospholipid-transporting ATPase 11 [Source:UniProtKB/Swiss-Prot;Acc:Q9SAF5]
AT5G50740	-2.57431	1.5767	0.00547424	0.0242676		Heavy metal transport/detoxification superfamily protein [Source:UniProtKB/TrEMBL;Acc:B3H4U8]
AT5G59220	3.22286	4.93732	0.00549449	0.0242676	SAG113	Probable protein phosphatase 2C 78 [Source:UniProtKB/Swiss-Prot;Acc:Q9FIF5]
AT1G18460	0.609937	5.7703	0.00551262	0.0242676		Alpha/beta-Hydrolases superfamily protein [Source:UniProtKB/TrEMBL;Acc:Q8LPF5]
AT3G51450	0.862291	3.69071	0.00555798	0.0242676	SSL7	Protein STRICTOSIDINE SYNTHASE-LIKE 7 [Source:UniProtKB/Swiss-Prot;Acc:Q9SD04]
AT4G11330	0.868463	2.76885	0.00556607	0.0242676	MPK5	Mitogen-activated protein kinase 5 [Source:UniProtKB/Swiss-Prot;Acc:Q39025]
AT5G49780	-1.87329	0.182602	0.00556769	0.0242676		Leucine-rich repeat protein kinase family protein [Source:TAIR;Acc:AT5G49780]
AT5G23310	-1.40432	3.91381	0.00560891	0.0242892	FSD3	Superoxide dismutase [Fe] 3, chloroplastic [Source:UniProtKB/Swiss-Prot;Acc:Q9FMX0]
AT5G23400	-0.988822	3.63159	0.00561966	0.0242892		Disease resistance protein-like [Source:UniProtKB/TrEMBL;Acc:Q9FHL8]
AT1G30240	-1.07572	1.73749	0.00575146	0.0247553		Proline-, glutamic acid/leucine-rich protein [Source:UniProtKB/TrEMBL;Acc:Q0WV78]
AT4G37970	0.851752	2.76832	0.00583027	0.0249132	CAD6	Probable cinnamyl alcohol dehydrogenase 6 [Source:UniProtKB/Swiss-Prot;Acc:O65621]
AT1G08610	-1.69799	1.65677	0.00583638	0.0249132		Pentatricopeptide repeat-containing protein At1g08610 [Source:UniProtKB/Swiss-Prot;Acc:Q9FRS4]
AT5G65140	1.02158	2.91005	0.00595516	0.0251943	TPPJ	Probable trehalose-phosphate phosphatase J [Source:UniProtKB/Swiss-Prot;Acc:Q5HZ05]
AT2G25260	1.29789	0.239953	0.0059821	0.0251943	HPAT2	Hydroxyproline O-arabinosyltransferase 2 [Source:UniProtKB/Swiss-Prot;Acc:Q494Q2]
AT1G04840	-1.36483	0.242578	0.00598894	0.0251943	PCMP-H64	Pentatricopeptide repeat-containing protein At1g04840 [Source:UniProtKB/Swiss-Prot;Acc:Q9MAT2]
AT4G08300	1.37818	0.772311	0.0059998	0.0251943		WAT1-related protein At4g08300 [Source:UniProtKB/Swiss-Prot;Acc:Q501F8]
AT2G24600	1.9994	2.91028	0.00610459	0.0254992		Ankyrin repeat family protein [Source:UniProtKB/TrEMBL;Acc:F4IPR3]
AT4G00955	1.26787	0.848175	0.00614409	0.0254992		FUNCTIONS IN: molecular_function unknown; INVOLVED IN: biological_process unknown; LOCATED IN: endomembrane system; EXPRESSED IN: 14 plant structures; EXPRESSED DURING: 9 growth stages; CONTAINS InterPro DOMAIN/s: EGF-like (InterPro:IPR006210); BEST /.../dopsis thaliana protein match is: Protein kinase superfamily protein (TAIR:AT2G23450.1); Ha. [Source:TAIR;Acc:AT4G00955]
AT5G44070	1.18295	5.33892	0.00620642	0.0254992	PCS1	PCS1 [Source:UniProtKB/TrEMBL;Acc:A0A178UMN4]
AT3G09830	1.03454	3.21881	0.00622183	0.0254992	PCRK1	Serine/threonine-protein kinase PCRK1 [Source:UniProtKB/Swiss-Prot;Acc:Q9SF86]
AT1G24020	-2.90652	2.61798	0.00623656	0.0254992	MLP423	MLP-like protein 423 [Source:UniProtKB/Swiss-Prot;Acc:Q93VR4]
AT3G10570	-1.26436	2.11386	0.00623967	0.0254992	CYP77A6	CYP77A6 [Source:UniProtKB/TrEMBL;Acc:A0A384LHU4]
AT5G46830	1.60105	-0.20564	0.00626095	0.0254992	BHLH28	Transcription factor bHLH28 [Source:UniProtKB/Swiss-Prot;Acc:Q9LUK7]
AT5G45480	1.67515	1.25463	0.00628406	0.0254992		Transmembrane protein, putative (DUF594) [Source:UniProtKB/TrEMBL;Acc:Q9FHI8]
AT4G22010	-1.71475	4.80393	0.00631826	0.0254992	sks4	At4g22010 [Source:UniProtKB/TrEMBL;Acc:O65449]
AT5G09385	1.33346	0.227607	0.00631926	0.0254992
AT1G65800	0.889455	4.75734	0.00641351	0.025686	SD16	Receptor-like serine/threonine-protein kinase SD1-6 [Source:UniProtKB/Swiss-Prot;Acc:Q9S972]
AT1G06475	-2.18943	0.760137	0.00641529	0.025686		Transmembrane protein [Source:UniProtKB/TrEMBL;Acc:Q6DSU2]
AT3G24520	1.17634	3.41572	0.00660787	0.0262221	HSFC1	Heat stress transcription factor C-1 [Source:UniProtKB/Swiss-Prot;Acc:Q9LV52]
AT3G48720	-0.755792	4.59241	0.00664116	0.0262221		HXXXD-type acyl-transferase family protein [Source:UniProtKB/TrEMBL;Acc:Q9SMM7]
AT1G15440	-1.04381	2.75806	0.00664932	0.0262221	PWP2	Periodic tryptophan protein 2 [Source:UniProtKB/Swiss-Prot;Acc:Q8VYZ5]
AT3G57660	-1.00961	3.20166	0.00665072	0.0262221	NRPA1	DNA-directed RNA polymerase I subunit 1 [Source:UniProtKB/Swiss-Prot;Acc:Q9SVY0]
AT2G34655	-0.809362	3.16817	0.00677485	0.0263073		At2g34655 [Source:UniProtKB/TrEMBL;Acc:Q94BZ4]
AT1G22550	1.43618	0.889404	0.00678333	0.0263073	NPF5.16	Protein NRT1/ PTR FAMILY 5.16 [Source:UniProtKB/Swiss-Prot;Acc:Q9SK96]
AT5G03795	1.31859	1.03725	0.00678647	0.0263073		Probable glycosyltransferase At5g03795 [Source:UniProtKB/Swiss-Prot;Acc:Q9FFN2]
AT5G20230	1.30557	3.7688	0.00686089	0.0263073	BCB	SAG14 [Source:UniProtKB/TrEMBL;Acc:A0A178UM84]
AT2G01180	0.927945	3.43873	0.0068675	0.0263073	ATPAP1	phosphatidic acid phosphatase 1 [Source:TAIR;Acc:AT2G01180]
AT2G31890	-0.811746	3.74422	0.00689203	0.0263073	RAP	RAP domain-containing protein, chloroplastic [Source:UniProtKB/Swiss-Prot;Acc:Q8VZE7]
AT2G03380	-1.71955	-0.195722	0.0069094	0.0263073	PCMP-E47	Pentatricopeptide repeat-containing protein At2g03380, mitochondrial [Source:UniProtKB/Swiss-Prot;Acc:Q9ZQ74]
AT3G57630	0.771607	3.83431	0.00693882	0.0263073		At3g57630 [Source:UniProtKB/TrEMBL;Acc:Q6NKR6]
AT3G53840	-1.84857	-0.633469	0.00695751	0.0263073	WAKL15	Wall-associated receptor kinase-like 15 [Source:UniProtKB/Swiss-Prot;Acc:Q9M342]
AT5G53130	0.577902	5.30365	0.00697734	0.0263073	CNGC1	Cyclic nucleotide-gated ion channel 1 [Source:UniProtKB/Swiss-Prot;Acc:O65717]
AT5G55920	-1.41462	3.48042	0.00698233	0.0263073	OLI2	Nucleolar protein-like [Source:UniProtKB/TrEMBL;Acc:Q9FG73]
AT3G29575	1.18619	5.7736	0.00698312	0.0263073	AFP3	Ninja-family protein AFP3 [Source:UniProtKB/Swiss-Prot;Acc:Q94F39]
AT3G06530	-1.46371	3.3469	0.0070034	0.0263073		ARM repeat superfamily protein [Source:UniProtKB/TrEMBL;Acc:A0A1I9LP28]
AT1G69200	-1.47434	2.68314	0.00706725	0.0264043	FLN2	Fructokinase-like 2, chloroplastic [Source:UniProtKB/Swiss-Prot;Acc:F4I0K2]
AT3G02465	1.86024	-0.924515	0.00708034	0.0264043
AT1G77760	-1.2	7.2043	0.00715496	0.0265692	NIA1	Nitrate reductase [Source:UniProtKB/TrEMBL;Acc:A0A178WBR8]
AT5G17710	-0.709758	5.09535	0.00720356	0.0265692	EMB1241	GrpE protein homolog [Source:UniProtKB/TrEMBL;Acc:A0A178U8H4]
AT3G09940	1.77776	1.83322	0.00722811	0.0265692	MDAR3	Monodehydroascorbate reductase 3 [Source:UniProtKB/Swiss-Prot;Acc:Q9SR59]
AT1G13130	-2.04896	-1.22591	0.00724135	0.0265692		At1g13130 [Source:UniProtKB/TrEMBL;Acc:Q66GP7]
AT4G13493	0.960593	2.65925	0.00725316	0.0265692	MIR850A	MIR850a; miRNA [Source:TAIR;Acc:AT4G13493]
AT3G26540	-1.35637	0.675746	0.00728059	0.0265755	PCMP-A5	Pentatricopeptide repeat-containing protein At3g26540 [Source:UniProtKB/Swiss-Prot;Acc:Q9LRV2]
AT3G25760	2.28666	0.183129	0.00739349	0.0268124	AOC1	At3g25760 [Source:UniProtKB/TrEMBL;Acc:Q2HIV2]
AT2G31150	-0.643375	4.91166	0.00740108	0.0268124		ATP binding / ATPase [Source:UniProtKB/TrEMBL;Acc:F4IPY0]
AT4G19520	1.18274	2.06353	0.00746043	0.0268124		Probable disease resistance protein At4g19520 [Source:UniProtKB/Swiss-Prot;Acc:F4JT82]
AT5G26800	-0.705523	4.31201	0.00747798	0.0268124		FUNCTIONS IN: molecular_function unknown; INVOLVED IN: biological_process unknown; LOCATED IN: mitochondrion; CONTAINS InterPro DOMAIN/s: IGR protein motif (InterPro:IPR019083); BEST Arabidopsis thaliana protein match is: unknown protein (TAIR:AT3G0 /.../); Ha. [Source:TAIR;Acc:AT5G26800]
AT4G16750	1.28505	1.35051	0.00752145	0.0268124	ERF039	Ethylene-responsive transcription factor ERF039 [Source:UniProtKB/Swiss-Prot;Acc:Q9SUK8]
AT1G23280	-0.836585	3.4423	0.00755644	0.0268124		Protein MAK16 homolog [Source:UniProtKB/TrEMBL;Acc:F4I4Q1]
AT4G24450	0.743289	4.33979	0.0075618	0.0268124	GWD2	Alpha-glucan water dikinase 2 [Source:UniProtKB/Swiss-Prot;Acc:Q9STV0]
AT2G32650	-0.795658	4.18057	0.00757001	0.0268124		At2g32650 [Source:UniProtKB/TrEMBL;Acc:O48852]
AT1G69730	1.03086	3.05299	0.00759675	0.0268124	WAKL9	Wall-associated receptor kinase-like 9 [Source:UniProtKB/Swiss-Prot;Acc:Q9C9L5]
AT2G42900	-1.00645	3.15588	0.00760507	0.0268124		At2g42900 [Source:UniProtKB/TrEMBL;Acc:Q9SJG7]
AT1G09970	1.34169	6.29375	0.00779526	0.0273895	LRR XI-23	Receptor-like protein kinase 7 [Source:UniProtKB/Swiss-Prot;Acc:F4I2N7]
AT1G17380	1.28002	4.44175	0.00787218	0.027566	TIFY11A	Protein TIFY 11A [Source:UniProtKB/Swiss-Prot;Acc:Q9LDU5]
AT5G22640	-0.683924	6.16845	0.00797566	0.027834	TIC100	Protein TIC 100 [Source:UniProtKB/Swiss-Prot;Acc:Q8LPR8]
AT1G55370	-0.581186	5.05497	0.00804731	0.0279895	NDF5	NDF5 [Source:UniProtKB/TrEMBL;Acc:A0A178W3N4]
AT1G17650	-0.658836	4.34772	0.00817592	0.0283414	GLYR2	Glyoxylate/succinic semialdehyde reductase 2, chloroplastic [Source:UniProtKB/Swiss-Prot;Acc:F4I907]
AT2G03240	0.600523	5.56407	0.00823318	0.0284444	PHO1-H5	Phosphate transporter PHO1 homolog 5 [Source:UniProtKB/Swiss-Prot;Acc:Q6R8G5]
AT4G30720	-0.751849	4.70388	0.00826688	0.0284656		FAD/NAD(P)-binding oxidoreductase family protein [Source:UniProtKB/TrEMBL;Acc:F4JQE2]
AT1G61870	-0.845876	3.20462	0.00836955	0.0286025	PPR336	Pentatricopeptide repeat-containing protein At1g61870, mitochondrial [Source:UniProtKB/Swiss-Prot;Acc:Q8LE47]
AT2G23680	2.93744	0.565469	0.00837596	0.0286025		Cold-regulated 413 plasma membrane protein 3 [Source:UniProtKB/Swiss-Prot;Acc:O64834]
AT5G57050	1.19219	5.74179	0.00839019	0.0286025	ABI2	AtABI2 [Source:UniProtKB/TrEMBL;Acc:A0A178UGB7]
AT4G03190	-1.17341	4.98629	0.008424	0.0286025	GRH1	GRR1-like protein 1 [Source:UniProtKB/Swiss-Prot;Acc:Q9ZR12]
AT4G22690	0.784735	6.06303	0.00846691	0.0286025	CYP706A1	Cytochrome P450, family 706, subfamily A, polypeptide 1 [Source:UniProtKB/TrEMBL;Acc:F4JLY4]
AT1G67830	-0.623287	5.0696	0.00847275	0.0286025	FXG1	Alpha-L-fucosidase 3 [Source:UniProtKB/Swiss-Prot;Acc:Q9FXE5]
AT3G60960	-1.30557	1.68061	0.00856738	0.0286541		Tetratricopeptide repeat (TPR)-like superfamily protein [Source:UniProtKB/TrEMBL;Acc:A0A178V6P2]
AT2G17040	2.0857	2.56546	0.00857101	0.0286541	anac036	NAC domain containing protein 36 [Source:UniProtKB/TrEMBL;Acc:F4IME8]
AT2G17670	-1.14066	1.56077	0.00857126	0.0286541		Pentatricopeptide repeat-containing protein At2g17670 [Source:UniProtKB/Swiss-Prot;Acc:Q84J71]
AT3G20470	-1.31057	5.12042	0.00870783	0.0288286	GRP5	Glycine-rich protein 5 [Source:UniProtKB/Swiss-Prot;Acc:Q9LTP5]
AT2G19450	-0.614819	4.22313	0.0087208	0.0288286	DGAT1	Diacylglycerol O-acyltransferase 1 [Source:UniProtKB/Swiss-Prot;Acc:Q9SLD2]
AT1G30640	0.730982	4.95903	0.00872264	0.0288286		Non-specific serine/threonine protein kinase [Source:UniProtKB/TrEMBL;Acc:F4I6E4]
AT1G02400	1.4821	2.49415	0.00876004	0.0288286	GA2OX6	Gibberellin 2-beta-dioxygenase 6 [Source:UniProtKB/Swiss-Prot;Acc:Q9FZ21]
AT1G30515	1.48051	-0.402721	0.00880221	0.0288286		At1g30515 [Source:UniProtKB/TrEMBL;Acc:Q8L8T4]
AT3G17700	0.800746	3.49606	0.00881814	0.0288286	CNGC20	Probable cyclic nucleotide-gated ion channel 20, chloroplastic [Source:UniProtKB/Swiss-Prot;Acc:Q9LD37]
AT1G70090	-1.06476	4.42719	0.00884618	0.0288286	GATL9	Probable galacturonosyltransferase-like 9 [Source:UniProtKB/Swiss-Prot;Acc:O04536]
AT3G16400	0.90188	4.53471	0.00884672	0.0288286	NSP1	Nitrile-specifier protein 1 [Source:UniProtKB/Swiss-Prot;Acc:Q9SDM9]
AT3G02060	-0.723706	3.81658	0.00892942	0.0290066		ATP-dependent DNA helicase At3g02060, chloroplastic [Source:UniProtKB/Swiss-Prot;Acc:F4JFJ3]
AT2G20950	0.602007	4.09061	0.00898879	0.0290824		Arabidopsis phospholipase-like protein (PEARLI 4) family [Source:TAIR;Acc:AT2G20950]
AT3G14040	-1.25321	0.245952	0.00900906	0.0290824		Pectin lyase-like superfamily protein [Source:UniProtKB/TrEMBL;Acc:Q9LVJ4]
AT1G34760	1.88757	-0.533411	0.00906914	0.0291107	GRF11	general regulatory factor 11 [Source:TAIR;Acc:AT1G34760]
AT4G14103	-1.36092	1.37574	0.00909212	0.0291107		F-box/RNI-like superfamily protein [Source:UniProtKB/TrEMBL;Acc:F4JUK8]
AT1G06560	-0.767168	3.46932	0.00912956	0.0291107		At1g06560 [Source:UniProtKB/TrEMBL;Acc:Q84MA1]
AT3G16510	0.83235	2.73541	0.00913055	0.0291107		At3g16510 [Source:UniProtKB/TrEMBL;Acc:Q9LK74]
AT5G67260	-0.75609	4.84175	0.00917882	0.0291608	CYCD3;2	CYCLIN D3;2 [Source:TAIR;Acc:AT5G67260]
AT4G26370	-0.733945	4.87076	0.00920273	0.0291608		Antitermination NusB domain-containing protein [Source:UniProtKB/TrEMBL;Acc:Q93XY7]
AT4G02790	-0.788338	4.55503	0.00928221	0.0292524	DGP3	DAR GTPase 3, chloroplastic [Source:UniProtKB/Swiss-Prot;Acc:Q8H1F6]
AT2G38995	-3.0799	2.08109	0.00928828	0.0292524		O-acyltransferase (WSD1-like) family protein [Source:UniProtKB/TrEMBL;Acc:F4IU14]
AT2G47015	1.33845	2.99327	0.00938153	0.0292553	MIR408	MIR408; miRNA [Source:TAIR;Acc:AT2G47015]
AT5G63960	-0.831877	2.78171	0.00938475	0.0292553		DNA polymerase [Source:UniProtKB/TrEMBL;Acc:F4KC69]
AT2G31880	1.17082	4.9636	0.00939646	0.0292553	SOBIR1	Leucine-rich repeat receptor-like serine/threonine/tyrosine-protein kinase SOBIR1 [Source:UniProtKB/Swiss-Prot;Acc:Q9SKB2]
AT2G39430	-1.84272	-1.00144	0.00940248	0.0292553	DIR9	Dirigent protein 9 [Source:UniProtKB/Swiss-Prot;Acc:O80630]
AT3G06980	-0.625233	5.08066	0.00952075	0.0293995	RH50	DEAD-box ATP-dependent RNA helicase 50 [Source:UniProtKB/Swiss-Prot;Acc:Q8GUG7]
AT4G08950	-2.55227	3.05846	0.00952537	0.0293995	EXO	Protein EXORDIUM [Source:UniProtKB/Swiss-Prot;Acc:Q9ZPE7]
AT1G49450	0.985031	5.49333	0.00960437	0.0293995		F13F21.11 protein [Source:UniProtKB/TrEMBL;Acc:Q9XIB2]
AT4G34360	-1.48008	1.11424	0.00960854	0.0293995		At4g34360 [Source:UniProtKB/TrEMBL;Acc:Q6ID86]
AT5G52010	-0.689238	3.57091	0.00963756	0.0293995		AT5g52010/MSG15_9 [Source:UniProtKB/TrEMBL;Acc:Q9FJ91]
AT5G40170	0.813927	5.32371	0.00963915	0.0293995	AtRLP54	Receptor-like protein 54 [Source:UniProtKB/Swiss-Prot;Acc:F4KHA2]
AT3G11580	1.01802	1.29513	0.00970068	0.0293995		AP2/B3-like transcriptional factor family protein [Source:UniProtKB/TrEMBL;Acc:A0A1I9LT60]
AT5G02190	-1.72388	2.49439	0.00970575	0.0293995	PCS1	Aspartic proteinase PCS1 [Source:UniProtKB/Swiss-Prot;Acc:Q9LZL3]
AT2G45340	-0.575673	4.45772	0.00972259	0.0293995		Leucine-rich repeat protein kinase family protein [Source:UniProtKB/TrEMBL;Acc:O22138]
AT5G67340	0.789447	3.62193	0.00973343	0.0293995	PUB2	U-box domain-containing protein 2 [Source:UniProtKB/Swiss-Prot;Acc:Q5XEZ8]
AT4G03205	-0.772106	4.85978	0.00982826	0.0295994	hemf2	Coproporphyrinogen III oxidase [Source:TAIR;Acc:AT4G03205]
AT3G49240	-1.18896	2.19837	0.00997286	0.0299067	EMB1796	Pentatricopeptide repeat-containing protein At3g49240, mitochondrial [Source:UniProtKB/Swiss-Prot;Acc:Q9M3A8]
AT5G23940	-1.93392	2.4043	0.00998819	0.0299067	DCR	BAHD acyltransferase DCR [Source:UniProtKB/Swiss-Prot;Acc:Q9FF86]
AT3G01505	-1.21256	0.534354	0.0100265	0.0299346
AT4G21870	-2.6948	0.771288	0.0100701	0.0299782	HSP15.4	15.4 kDa class V heat shock protein [Source:UniProtKB/Swiss-Prot;Acc:O49710]
AT3G13276	1.19391	1.37401	0.010133	0.0300678
AT2G47060	0.69178	6.1906	0.010192	0.0300678		Protein kinase superfamily protein [Source:TAIR;Acc:AT2G47060]
AT5G12880	1.3505	0.444988	0.0102207	0.0300678		At5g12880 [Source:UniProtKB/TrEMBL;Acc:Q9LXV1]
AT4G17230	0.679941	5.81144	0.0102284	0.0300678	SCL13	SCARECROW-like 13 [Source:TAIR;Acc:AT4G17230]
AT5G16930	-1.12007	1.93881	0.0102844	0.0300678		AAA-type ATPase family protein [Source:UniProtKB/TrEMBL;Acc:Q8RXI0]
AT2G31840	-0.652093	4.13531	0.0103536	0.0300678	MRL7L	Thioredoxin-like fold domain-containing protein MRL7L, chloroplastic [Source:UniProtKB/Swiss-Prot;Acc:Q9SKB6]
AT4G30680	-1.11777	1.99245	0.0103537	0.0300678		Initiation factor eIF-4 gamma, MA3 [Source:UniProtKB/TrEMBL;Acc:Q9SUH8]
AT3G12270	-1.29178	1.76873	0.0103602	0.0300678	PRMT3	Probable protein arginine N-methyltransferase 3 [Source:UniProtKB/Swiss-Prot;Acc:Q0WVD6]
AT2G28400	1.09928	1.67496	0.010386	0.0300678		Uncharacterized protein At2g28400 [Source:UniProtKB/TrEMBL;Acc:Q9SKN0]
AT4G25640	0.572572	5.69253	0.0103913	0.0300678	ATDTX35	Protein DETOXIFICATION [Source:UniProtKB/TrEMBL;Acc:F4JTB2]
AT2G37970	0.699209	4.25342	0.010466	0.0301994	SOUL-1	SOUL heme-binding family protein [Source:TAIR;Acc:AT2G37970]
AT1G13600	1.38145	1.29348	0.0105626	0.0303631	AtbZIP58	BZIP58 [Source:UniProtKB/TrEMBL;Acc:A0A178WP44]
AT4G31240	-0.770427	2.6613	0.0106419	0.0303631		Probable nucleoredoxin 3 [Source:UniProtKB/Swiss-Prot;Acc:Q8VZQ0]
AT3G14900	-2.09428	0.93017	0.0106588	0.0303631		Uncharacterized protein At3g14900 [Source:UniProtKB/TrEMBL;Acc:Q9LKB4]
AT2G38470	1.73448	4.52733	0.0107149	0.0303631	WRKY33	WRKY33 [Source:UniProtKB/TrEMBL;Acc:A0A384L4W4]
AT1G75300	1.37666	0.264218	0.0107227	0.0303631		At1g75300 [Source:UniProtKB/TrEMBL;Acc:Q9FRM1]
AT3G51920	0.602747	5.64784	0.0107241	0.0303631	CML9	Calmodulin-like protein 9 [Source:UniProtKB/Swiss-Prot;Acc:Q9S744]
AT3G56570	-1.22606	1.00684	0.0107285	0.0303631		N-lysine methyltransferase [Source:UniProtKB/TrEMBL;Acc:A0A1I9LQY7]
AT1G06670	-0.614565	4.3452	0.0108343	0.0304988	NIH	DExH-box ATP-dependent RNA helicase DExH2 [Source:UniProtKB/Swiss-Prot;Acc:F4IDQ6]
AT1G51100	-0.813591	3.69318	0.01086	0.0304988		CRR41 [Source:UniProtKB/TrEMBL;Acc:A0A178W725]
AT5G18540	-0.608162	3.89995	0.010921	0.0304988		At5g18540 [Source:UniProtKB/TrEMBL;Acc:Q6GKY0]
AT1G69040	-1.27293	4.29917	0.0109455	0.0304988	ACR4	ACT domain repeat 4 [Source:UniProtKB/TrEMBL;Acc:F4I0I7]
AT2G38790	1.51545	0.164934	0.0109512	0.0304988		Uncharacterized protein At2g38790 [Source:UniProtKB/TrEMBL;Acc:Q84JS8]
AT4G30990	-1.01339	4.12335	0.0109536	0.0304988		ARM repeat superfamily protein [Source:TAIR;Acc:AT4G30990]
AT5G17240	-0.875903	2.33965	0.0110052	0.030509	SDG40	Protein SET DOMAIN GROUP 40 [Source:UniProtKB/Swiss-Prot;Acc:Q6NQJ8]
AT1G79150	-1.25028	2.70218	0.0110163	0.030509		Binding protein [Source:UniProtKB/TrEMBL;Acc:F4IDJ0]
AT5G04895	-1.02084	1.38648	0.0111032	0.0306284		ATP-dependent RNA helicase A-like protein [Source:UniProtKB/TrEMBL;Acc:Q9FF84]
AT3G50420	-1.66588	-0.192711	0.0111187	0.0306284	PCMP-E85	Pentatricopeptide repeat-containing protein At3g50420 [Source:UniProtKB/Swiss-Prot;Acc:Q9SCT2]
AT1G72040	-0.863897	3.89971	0.0111581	0.0306464		At1g72040 [Source:UniProtKB/TrEMBL;Acc:Q501D4]
AT2G46840	-1.63525	-0.70891	0.0111846	0.0306464	DUF4	DUF4 [Source:UniProtKB/TrEMBL;Acc:A0A178VVQ8]
AT1G06490	0.7542	3.5472	0.0112316	0.0306937	CALS7	Callose synthase 7 [Source:UniProtKB/Swiss-Prot;Acc:Q9SHJ3]
AT1G12080	-0.841844	6.05758	0.0113139	0.0308372		At1g12080 [Source:UniProtKB/TrEMBL;Acc:O65370]
AT4G25670	0.536168	6.45663	0.0113983	0.0308549		AT4g25670/L73G19_50 [Source:UniProtKB/TrEMBL;Acc:Q94BX3]
AT5G13220	1.64409	1.32015	0.0114465	0.0308549	JAZ10	jasmonate-zim-domain protein 10 [Source:TAIR;Acc:AT5G13220]
AT5G18570	-0.774788	3.92618	0.0115069	0.0308549	OBGL	EMB3138 [Source:UniProtKB/TrEMBL;Acc:A0A178UG16]
AT2G45310	-1.03773	1.79422	0.0115579	0.0308549	GAE4	UDP-glucuronate 4-epimerase 4 [Source:UniProtKB/Swiss-Prot;Acc:O22141]
AT5G54300	0.883673	2.77477	0.0116051	0.0308549		Cotton fiber expressed protein 1-like protein [Source:UniProtKB/TrEMBL;Acc:Q9FL70]
AT3G57000	-0.703823	3.36355	0.0116111	0.0308549		At3g57000 [Source:UniProtKB/TrEMBL;Acc:Q9M1J8]
AT3G20440	-1.69002	2.07935	0.0116217	0.0308549	SBE3	1,4-alpha-glucan-branching enzyme 3, chloroplastic/amyloplastic [Source:UniProtKB/Swiss-Prot;Acc:D2WL32]
AT5G25440	1.63336	3.24942	0.0116536	0.0308549		Protein kinase superfamily protein [Source:TAIR;Acc:AT5G25440]
AT1G66725	0.988128	2.34076	0.0116863	0.0308549	MIR163	MIR163; miRNA [Source:TAIR;Acc:AT1G66725]
AT2G22010	0.561141	5.03721	0.0117247	0.0308549	RKP	Related to KPC1 [Source:UniProtKB/TrEMBL;Acc:F4IIK4]
AT1G10522	-1.17342	3.37978	0.0117304	0.0308549	PRIN2	Protein PLASTID REDOX INSENSITIVE 2, chloroplastic [Source:UniProtKB/Swiss-Prot;Acc:Q9XIK0]
AT1G04220	1.09735	6.09892	0.01174	0.0308549	KCS2	3-ketoacyl-CoA synthase 2 [Source:UniProtKB/Swiss-Prot;Acc:Q5XEP9]
AT3G52470	0.595067	4.65606	0.0117519	0.0308549		Late embryogenesis abundant (LEA) hydroxyproline-rich glycoprotein family [Source:UniProtKB/TrEMBL;Acc:Q9SVC8]
AT5G42530	1.79263	4.73874	0.0117714	0.0308549		Uncharacterized protein At5g42530; MDH9.23 [Source:UniProtKB/TrEMBL;Acc:Q8W483]
AT4G21534	0.705652	3.33093	0.0118	0.0308549	SPHK2	Sphingosine kinase 2 [Source:UniProtKB/Swiss-Prot;Acc:F2Y4A3]
AT3G52010	-1.3732	0.792194	0.0118501	0.0308549	SCPL37	Scpl37 [Source:UniProtKB/TrEMBL;Acc:A0A178VEH9]
AT3G04220	2.45511	0.537174	0.0118511	0.0308549		Disease resistance protein (TIR-NBS-LRR class) family [Source:UniProtKB/TrEMBL;Acc:Q9M8X8]
AT5G66631	-1.37339	0.145965	0.0118764	0.0308549		Pentatricopeptide repeat-containing protein At5g66631 [Source:UniProtKB/Swiss-Prot;Acc:B3H4P1]
AT3G57460	1.8722	1.80586	0.011888	0.0308549		Catalytic/ metal ion binding / metalloendopeptidase/ zinc ion binding protein [Source:UniProtKB/TrEMBL;Acc:F4J3D6]
AT2G32280	-0.790036	2.96516	0.0119207	0.0308623		At2g32280 [Source:UniProtKB/TrEMBL;Acc:Q9ZV57]
AT1G64710	1.06003	2.86218	0.0120896	0.0312214		Alcohol dehydrogenase-like 4 [Source:UniProtKB/Swiss-Prot;Acc:Q8VZ49]
AT4G36990	0.889329	4.80325	0.01215	0.0312991	HSFB1	Heat stress transcription factor B-1 [Source:UniProtKB/Swiss-Prot;Acc:Q96320]
AT3G11900	0.642233	4.49097	0.0122322	0.0314061	ANT1	Amino acid transporter ANT1 [Source:UniProtKB/Swiss-Prot;Acc:Q9SF09]
AT3G54970	-0.927912	2.31622	0.0122583	0.0314061		D-aminoacid aminotransferase-like PLP-dependent enzymes superfamily protein [Source:UniProtKB/TrEMBL;Acc:Q8VZN6]
AT1G07210	-0.562691	4.35316	0.012286	0.0314061		F10K1.8 protein [Source:UniProtKB/TrEMBL;Acc:Q9LML3]
AT5G38210	0.720223	4.53982	0.0123131	0.0314061		Protein kinase family protein [Source:TAIR;Acc:AT5G38210]
AT5G14050	-0.666805	3.73362	0.0123669	0.0314655		U3 small nucleolar RNA-associated protein 18 homolog [Source:UniProtKB/Swiss-Prot;Acc:Q9FMU5]
AT1G65845	1.2203	0.379376	0.0124516	0.031553		At1g65844 [Source:UniProtKB/TrEMBL;Acc:Q9SHX3]
AT1G74430	0.946157	2.11693	0.0124957	0.031553	MYB95	At1g74430 [Source:UniProtKB/TrEMBL;Acc:Q9SG63]
AT5G46470	0.738951	6.00294	0.0125105	0.031553	RPS6	Disease resistance protein RPS6 [Source:UniProtKB/Swiss-Prot;Acc:F4KHH8]
AT3G45140	2.81351	1.13831	0.0125384	0.031553	LOX2	Lipoxygenase 2, chloroplastic [Source:UniProtKB/Swiss-Prot;Acc:P38418]
AT4G23810	1.28576	2.2309	0.0125806	0.031553	WRKY53	Probable WRKY transcription factor 53 [Source:UniProtKB/Swiss-Prot;Acc:Q9SUP6]
AT1G25220	0.792944	5.21472	0.0125873	0.031553	ASB1	Anthranilate synthase beta subunit 1 [Source:UniProtKB/TrEMBL;Acc:F4IAW5]
AT5G24380	1.14255	6.03526	0.0126151	0.031553	YSL2	Metal-nicotianamine transporter YSL2 [Source:UniProtKB/Swiss-Prot;Acc:Q6R3K9]
AT1G80840	2.27857	2.85333	0.012713	0.03165	WRKY40	Probable WRKY transcription factor 40 [Source:UniProtKB/Swiss-Prot;Acc:Q9SAH7]
AT3G11591	-1.46663	-0.0391278	0.0127269	0.03165		Bric-a-brac protein [Source:UniProtKB/TrEMBL;Acc:Q1G3M6]
AT2G35950	1.25135	0.798234	0.0127521	0.03165	EDA12	embryo sac development arrest 12 [Source:TAIR;Acc:AT2G35950]
AT4G04180	-1.07938	1.75661	0.0127764	0.03165		P-loop containing nucleoside triphosphate hydrolases superfamily protein [Source:TAIR;Acc:AT4G04180]
AT1G09250	-1.49809	1.82564	0.0128204	0.0316545	BHLH149	Transcription factor bHLH149 [Source:UniProtKB/Swiss-Prot;Acc:O80482]
AT3G12500	1.69279	2.25467	0.0128638	0.0316545	CHI-B	Basic endochitinase B [Source:UniProtKB/Swiss-Prot;Acc:P19171]
AT5G63810	-0.844789	5.15219	0.0128856	0.0316545	BGAL10	Beta-galactosidase 10 [Source:UniProtKB/Swiss-Prot;Acc:Q9FN08]
AT1G72110	-2.27965	2.20531	0.0129073	0.0316545		O-acyltransferase (WSD1-like) family protein [Source:UniProtKB/TrEMBL;Acc:Q9C7H4]
AT2G46680	1.72877	5.81193	0.0129315	0.0316545	ATHB-7	Homeobox-leucine zipper protein ATHB-7 [Source:UniProtKB/Swiss-Prot;Acc:P46897]
AT1G07128	0.975592	1.42455	0.0130094	0.0317515		Potential natural antisense gene, locus overlaps with AT1G07130 [Source:TAIR;Acc:AT1G07128]
AT2G17120	0.621507	4.80235	0.0130399	0.0317515	LYM2	LysM domain-containing GPI-anchored protein 2 [Source:UniProtKB/Swiss-Prot;Acc:O23006]
AT2G04030	-1.06286	5.45981	0.0130633	0.0317515	HSP90-5	HSP90.5 [Source:UniProtKB/TrEMBL;Acc:A0A178VPV7]
AT1G66180	0.600786	4.77183	0.0133312	0.032304		Eukaryotic aspartyl protease family protein [Source:UniProtKB/TrEMBL;Acc:Q9C8C9]
AT4G29900	0.74204	6.81582	0.0133532	0.032304	ACA10	Calcium-transporting ATPase 10, plasma membrane-type [Source:UniProtKB/Swiss-Prot;Acc:Q9SZR1]
AT4G22590	0.742885	6.80398	0.0134128	0.032333	TPPG	Trehalose 6-phosphate phosphatase [Source:UniProtKB/TrEMBL;Acc:A0A178UWC3]
AT3G16150	-1.73474	0.805967	0.0134278	0.032333		ASPGB1 [Source:UniProtKB/TrEMBL;Acc:A0A384KV24]
AT1G15510	-1.08243	1.99458	0.0135799	0.0325913	PCMP-H73	Pentatricopeptide repeat-containing protein At1g15510, chloroplastic [Source:UniProtKB/Swiss-Prot;Acc:Q9M9E2]
AT3G22660	-0.769315	3.80187	0.0135981	0.0325913	EBP2	Probable rRNA-processing protein EBP2 homolog [Source:UniProtKB/Swiss-Prot;Acc:Q9LUJ5]
AT4G02400	-0.811619	3.31983	0.0136418	0.0326204		U3 ribonucleoprotein (Utp) family protein [Source:UniProtKB/TrEMBL;Acc:F4JHI1]
AT3G58820	-0.834923	2.52139	0.0137069	0.0327004		Putative F-box protein At3g58820 [Source:UniProtKB/Swiss-Prot;Acc:Q9LXS0]
AT2G33580	1.12847	2.97112	0.0137827	0.0328054	LYK5	Protein LYK5 [Source:UniProtKB/Swiss-Prot;Acc:O22808]
AT3G28940	1.045	6.95794	0.0140165	0.0332851	AIG2B	Protein AIG2 B [Source:UniProtKB/Swiss-Prot;Acc:Q9MBH2]
AT3G12930	-0.918675	4.78156	0.0140829	0.0333661	IJ	Protein Iojap, chloroplastic [Source:UniProtKB/Swiss-Prot;Acc:Q9LDY9]
AT1G33610	1.10135	0.895399	0.0141838	0.0334823		Leucine-rich repeat (LRR) family protein [Source:UniProtKB/TrEMBL;Acc:F4HR91]
AT5G06550	-1.40795	1.31202	0.0141968	0.0334823		F-box protein At5g06550 [Source:UniProtKB/Swiss-Prot;Acc:Q67XX3]
AT2G41870	0.639598	6.53682	0.0143446	0.033754	REM4.2	Remorin 4.2 [Source:UniProtKB/Swiss-Prot;Acc:P93758]
AT4G31620	-0.687512	5.20167	0.0143782	0.0337561		Transcriptional factor B3 family protein [Source:UniProtKB/TrEMBL;Acc:G0XQD3]
AT1G16260	0.638468	4.37353	0.0144319	0.0338054	WAKL8	Wall-associated receptor kinase-like 8 [Source:UniProtKB/Swiss-Prot;Acc:Q9SA25]
AT1G59990	-1.03871	3.25393	0.0144763	0.0338325	RH22	DEAD-box ATP-dependent RNA helicase 22 [Source:UniProtKB/Swiss-Prot;Acc:Q944S1]
AT5G65690	1.71218	2.20492	0.0146459	0.0341518	PCK2	phosphoenolpyruvate carboxykinase 2 [Source:TAIR;Acc:AT5G65690]
AT4G24240	0.653403	3.93089	0.0147161	0.0341932	WRKY7	Probable WRKY transcription factor 7 [Source:UniProtKB/Swiss-Prot;Acc:Q9STX0]
AT4G12750	-0.913177	3.06164	0.0147431	0.0341932		Homeodomain-like transcriptional regulator [Source:TAIR;Acc:AT4G12750]
AT3G50480	1.73242	3.57029	0.0147786	0.0341932	HR4	RPW8-like protein 4 [Source:UniProtKB/Swiss-Prot;Acc:Q9SCS6]
AT3G57180	-0.968592	2.40921	0.0147961	0.0341932	BPG2	P-loop containing nucleoside triphosphate hydrolases superfamily protein [Source:TAIR;Acc:AT3G57180]
AT5G41100	0.596439	3.96852	0.0148896	0.0343326		At5g41100 [Source:UniProtKB/TrEMBL;Acc:A4FVS2]
AT4G05410	-1.25747	1.90723	0.0151052	0.034752	YAO	U3 snoRNP-associated protein-like YAO [Source:UniProtKB/Swiss-Prot;Acc:Q9M0V4]
AT1G76930	2.12253	-0.0213627	0.0151646	0.0348113	ATEXT4	extensin 4 [Source:TAIR;Acc:AT1G76930]
AT5G17860	1.00308	3.5285	0.0152091	0.0348243	CCX1	Cation/calcium exchanger 1 [Source:UniProtKB/Swiss-Prot;Acc:Q9FKP1]
AT1G56240	2.46725	1.00328	0.0152809	0.0348243	PP2B13	F-box protein PP2-B13 [Source:UniProtKB/Swiss-Prot;Acc:Q9C7J9]
AT1G31790	-1.27775	0.808163	0.0152838	0.0348243	PCMP-A1	Pentatricopeptide repeat-containing protein At1g31790 [Source:UniProtKB/Swiss-Prot;Acc:Q9C6R9]
AT5G41190	-0.639311	3.91401	0.015363	0.0348243		RNA-binding NOB1-like protein [Source:UniProtKB/TrEMBL;Acc:Q9FLL1]
AT1G31660	-0.965054	3.46607	0.015368	0.0348243		Bystin-like protein [Source:UniProtKB/TrEMBL;Acc:Q8RWS4]
AT3G57830	-1.5067	2.11204	0.0154284	0.0348243		Leucine-rich repeat protein kinase family protein [Source:UniProtKB/TrEMBL;Acc:Q9M2R4]
AT3G52150	-0.546152	6.14211	0.0154384	0.0348243	PSRP2	PSRP2 [Source:UniProtKB/TrEMBL;Acc:A0A178VFQ5]
AT5G51750	-3.01087	0.45352	0.015531	0.0348243	SBT1.3	Subtilisin-like protease SBT1.3 [Source:UniProtKB/Swiss-Prot;Acc:Q9FLI4]
AT1G06380	-1.00544	1.91679	0.0155418	0.0348243		Ribosomal protein L1p/L10e family [Source:UniProtKB/TrEMBL;Acc:Q9LMI1]
AT1G33590	0.661759	5.60034	0.0155558	0.0348243		Leucine-rich repeat (LRR) family protein [Source:TAIR;Acc:AT1G33590]
AT5G45780	-1.37154	1.22737	0.0155818	0.0348243		Probable LRR receptor-like serine/threonine-protein kinase At5g45780 [Source:UniProtKB/Swiss-Prot;Acc:C0LGU5]
AT4G37150	0.857648	3.29177	0.0155838	0.0348243	MES9	MES9 [Source:UniProtKB/TrEMBL;Acc:A0A178V387]
AT2G38640	0.512672	5.76672	0.0156086	0.0348243		Protein LURP-one-related 8 [Source:UniProtKB/Swiss-Prot;Acc:Q9ZVI6]
AT5G40230	1.17976	1.59515	0.0156486	0.0348383		WAT1-related protein At5g40230 [Source:UniProtKB/Swiss-Prot;Acc:F4KHA8]
AT2G43050	0.628199	6.74716	0.0157617	0.0348832	PME16	Probable pectinesterase/pectinesterase inhibitor 16 [Source:UniProtKB/Swiss-Prot;Acc:Q9SKX2]
AT3G08720	1.28438	3.00368	0.0158285	0.0348832	ATPK2	Serine/threonine-protein kinase AtPK2/AtPK19 [Source:UniProtKB/Swiss-Prot;Acc:Q39030]
AT1G33615	-1.07898	0.852511	0.0158632	0.0348832		other RNA [Source:TAIR;Acc:AT1G33615]
AT4G23010	0.899475	4.08438	0.0158776	0.0348832	UTR2	UDP-galactose transporter 2 [Source:TAIR;Acc:AT4G23010]
AT5G58390	2.38304	-0.380536	0.0159224	0.0348832	PER67	Peroxidase [Source:UniProtKB/TrEMBL;Acc:A0A178UMG0]
AT1G23710	0.861628	3.16899	0.0159923	0.0348832		At1g23710 [Source:UniProtKB/TrEMBL;Acc:Q9ZUC4]
AT2G39670	-0.644181	4.70818	0.0160102	0.0348832		Radical SAM superfamily protein [Source:UniProtKB/TrEMBL;Acc:F4IVY6]
AT5G65870	0.715205	3.8423	0.0160127	0.0348832	PSK5	Phytosulfokines 5 [Source:UniProtKB/Swiss-Prot;Acc:Q9FEB4]
AT1G50040	-3.11119	1.43243	0.0160853	0.0348832		F2J10.8 protein [Source:UniProtKB/TrEMBL;Acc:Q9LPM5]
AT2G46790	0.672774	4.02782	0.0161042	0.0348832	APRR9	Two-component response regulator-like APRR9 [Source:UniProtKB/Swiss-Prot;Acc:Q8L500]
AT4G03140	-1.19521	3.05706	0.016106	0.0348832		NAD(P)-binding Rossmann-fold superfamily protein [Source:UniProtKB/TrEMBL;Acc:F4JI53]
AT2G41950	-0.873679	2.35718	0.0161677	0.0348832		At2g41950/T6D20.26 [Source:UniProtKB/TrEMBL;Acc:O23684]
AT5G46350	1.66492	0.0396452	0.0161768	0.0348832	WRKY8	WRKY transcription factor 8 [Source:UniProtKB/Swiss-Prot;Acc:Q9FL26]
AT2G29350	1.79486	3.29567	0.0162092	0.0348832	SAG13	SAG13 [Source:UniProtKB/TrEMBL;Acc:A0A178VTS8]
AT1G29320	-1.11022	2.84316	0.0162253	0.0348832		Transducin/WD40 repeat-like superfamily protein [Source:TAIR;Acc:AT1G29320]
AT5G28020	0.799676	4.43277	0.0162377	0.0348832	CYSD2	Bifunctional L-3-cyanoalanine synthase/cysteine synthase D2 [Source:UniProtKB/Swiss-Prot;Acc:Q9SXS7]
AT5G66620	0.800038	2.05062	0.0162583	0.0348832	DAR6	Protein DA1-related 6 [Source:UniProtKB/Swiss-Prot;Acc:Q9FJX8]
AT5G22100	-0.963259	2.55472	0.0162766	0.0348832		RNA 3'-terminal phosphate cyclase-like protein [Source:UniProtKB/TrEMBL;Acc:Q67XN9]
AT1G51700	0.730542	4.21002	0.0163398	0.0349463	DOF1.7	Dof zinc finger protein DOF1.7 [Source:UniProtKB/Swiss-Prot;Acc:O82155]
AT5G63160	0.624627	6.78753	0.0164429	0.0350941	BT1	BTB/POZ and TAZ domain-containing protein 1 [Source:UniProtKB/Swiss-Prot;Acc:Q9FMK7]
AT1G02350	-1.20965	0.427098	0.0164855	0.0351065		Protoporphyrinogen oxidase-like protein [Source:UniProtKB/TrEMBL;Acc:F4HVZ8]
AT2G39675	-0.719095	3.14519	0.0165167	0.0351065	TAS1C	TAS1C; other RNA [Source:TAIR;Acc:AT2G39675]
AT1G72770	0.796917	5.92804	0.0166735	0.0352339	HAB1	Protein phosphatase 2C 16 [Source:UniProtKB/Swiss-Prot;Acc:Q9CAJ0]
AT1G71697	0.727004	4.33472	0.0166792	0.0352339	CK1	Probable choline kinase 1 [Source:UniProtKB/Swiss-Prot;Acc:Q9M9H6]
AT1G09443	1.48017	-0.23872	0.0166947	0.0352339
AT4G37800	0.940662	3.91006	0.0167389	0.0352339	XTH7	Probable xyloglucan endotransglucosylase/hydrolase protein 7 [Source:UniProtKB/Swiss-Prot;Acc:Q8LER3]
AT3G48250	-1.51814	0.866536	0.0167592	0.0352339		Pentatricopeptide repeat-containing protein At3g48250, chloroplastic [Source:UniProtKB/Swiss-Prot;Acc:Q9STK5]
AT5G42900	-1.12688	2.45757	0.0167813	0.0352339	COR27	Cold regulated protein 27 [Source:UniProtKB/TrEMBL;Acc:Q8L8T7]
AT5G49665	1.02403	2.36408	0.0169312	0.0354712	WAV3	E3 ubiquitin-protein ligase WAV3 [Source:UniProtKB/Swiss-Prot;Acc:Q9LTA6]
AT3G43270	1.0128	4.8829	0.016963	0.0354712	PME32	Probable pectinesterase/pectinesterase inhibitor 32 [Source:UniProtKB/Swiss-Prot;Acc:Q9LXK7]
AT4G24175	-0.950617	1.74977	0.0170531	0.0355876		Kinesin-like protein [Source:UniProtKB/TrEMBL;Acc:Q8VY50]
AT2G16660	-1.39484	6.18488	0.0171759	0.0357584		At2g16660/T24I21.7 [Source:UniProtKB/TrEMBL;Acc:Q9SLF1]
AT4G18905	-0.624424	3.47725	0.0172493	0.0357584		Transducin/WD40 repeat-like superfamily protein [Source:UniProtKB/TrEMBL;Acc:F4JSC0]
AT5G53550	0.942422	5.6375	0.0173573	0.0357584	YSL3	YSL3 [Source:UniProtKB/TrEMBL;Acc:A0A178U7D6]
AT2G19130	1.37131	1.04038	0.0173613	0.0357584		G-type lectin S-receptor-like serine/threonine-protein kinase At2g19130 [Source:UniProtKB/Swiss-Prot;Acc:O64477]
AT4G36580	-1.43195	1.15111	0.017395	0.0357584		AAA-type ATPase family protein [Source:UniProtKB/TrEMBL;Acc:F4JQE9]
AT2G28630	-0.847435	3.35301	0.0174013	0.0357584	KCS12	3-ketoacyl-CoA synthase 12 [Source:UniProtKB/Swiss-Prot;Acc:Q9SIB2]
AT1G34180	1.32965	0.639088	0.017419	0.0357584	anac016	NAC domain containing protein 16 [Source:TAIR;Acc:AT1G34180]
AT4G35850	-0.751082	3.84031	0.0174415	0.0357584		Pentatricopeptide repeat-containing protein At4g35850, mitochondrial [Source:UniProtKB/Swiss-Prot;Acc:Q8VYR5]
AT2G13790	0.868172	4.75613	0.0174465	0.0357584	SERK4	Somatic embryogenesis receptor kinase 4 [Source:UniProtKB/Swiss-Prot;Acc:Q9SKG5]
AT4G04760	1.59771	-0.823983	0.0175085	0.0357676		Sugar transporter ERD6-like 15 [Source:UniProtKB/Swiss-Prot;Acc:Q9M0Z9]
AT1G53700	1.92434	0.0161292	0.0175522	0.0357676	WAG1	Serine/threonine-protein kinase WAG1 [Source:UniProtKB/Swiss-Prot;Acc:Q9C8M5]
AT4G26090	1.20773	3.41654	0.017569	0.0357676	RPS2	Disease resistance protein RPS2 [Source:UniProtKB/Swiss-Prot;Acc:Q42484]
AT2G26530	1.13479	3.44851	0.0176246	0.0357676	AR781	AR781 [Source:UniProtKB/TrEMBL;Acc:A0A178VPT1]
AT5G41740	2.18098	0.837608	0.0176436	0.0357676		Disease resistance protein (TIR-NBS-LRR class) family [Source:UniProtKB/TrEMBL;Acc:F4JYI4]
AT5G61010	0.683733	3.42891	0.0176849	0.0357676	ATEXO70E2	Exocyst complex component EXO70E2 [Source:UniProtKB/Swiss-Prot;Acc:Q9FNR3]
AT4G39470	-1.10946	2.47376	0.0176934	0.0357676		AT4g39470/F23K16_100 [Source:UniProtKB/TrEMBL;Acc:Q94A56]
AT4G33760	-0.63401	4.17601	0.017768	0.0358484		Aspartate--tRNA ligase, chloroplastic/mitochondrial [Source:UniProtKB/Swiss-Prot;Acc:F4JJT9]
AT1G14060	-1.18564	2.37673	0.0178162	0.0358755		F7A19.14 protein [Source:UniProtKB/TrEMBL;Acc:Q9XI82]
AT1G56650	1.93054	-0.161887	0.0178604	0.0358945	MYB75	Transcription factor MYB75 [Source:UniProtKB/Swiss-Prot;Acc:Q9FE25]
AT2G27775	-0.840818	3.08467	0.0179121	0.0359286		At2g27775 [Source:UniProtKB/TrEMBL;Acc:B1WCA4]
AT4G10960	2.15703	0.603565	0.0179798	0.0359944	UGE5	UDP-glucose 4-epimerase 5 [Source:UniProtKB/Swiss-Prot;Acc:Q9SN58]
AT5G58670	0.677112	3.24294	0.0180455	0.0360259	PLC1	Phosphoinositide phospholipase C 1 [Source:UniProtKB/Swiss-Prot;Acc:Q39032]
AT4G18170	1.46969	0.763369	0.0180925	0.0360259	WRKY28	WRKY transcription factor [Source:UniProtKB/TrEMBL;Acc:A0A178V3M3]
AT3G08170	1.62263	0.0629036	0.0181209	0.0360259
AT4G01720	1.51522	0.754569	0.018135	0.0360259	WRKY47	Probable WRKY transcription factor 47 [Source:UniProtKB/Swiss-Prot;Acc:Q9ZSI7]
AT3G44713	-1.01128	1.04889	0.0182414	0.0360697		unknown protein; BEST Arabidopsis thaliana protein match is: unknown protein (TAIR:AT2G14800.1); Ha. [Source:TAIR;Acc:AT3G44713]
AT4G08590	-0.90362	1.45292	0.0182605	0.0360697	ORTHL	E3 ubiquitin-protein ligase ORTHRUS-LIKE 1 [Source:UniProtKB/Swiss-Prot;Acc:Q681I0]
AT4G20130	-0.797648	4.14071	0.0182661	0.0360697	PTAC14	Protein PLASTID TRANSCRIPTIONALLY ACTIVE 14 [Source:UniProtKB/Swiss-Prot;Acc:Q84JF5]
AT5G41080	0.939908	2.48495	0.0183234	0.0360697	GDPD2	Glycerophosphodiester phosphodiesterase GDPD2 [Source:UniProtKB/Swiss-Prot;Acc:Q9FLM1]
AT1G77230	-0.647782	3.4942	0.0183418	0.0360697		At1g77230 [Source:UniProtKB/TrEMBL;Acc:Q8VZL0]
AT4G24660	-0.852967	2.80803	0.0183838	0.0360697	ATHB22	homeobox protein 22 [Source:TAIR;Acc:AT4G24660]
AT1G75891	-1.40486	0.138513	0.0184015	0.0360697		other RNA [Source:TAIR;Acc:AT1G75891]
AT1G66160	2.02937	0.210708	0.0184897	0.0361064	PUB20	U-box domain-containing protein 20 [Source:UniProtKB/Swiss-Prot;Acc:Q9C8D1]
AT1G14730	0.645978	3.78286	0.0184901	0.0361064	CYB561C	Probable transmembrane ascorbate ferrireductase 3 [Source:UniProtKB/Swiss-Prot;Acc:Q67ZF6]
AT2G35150	-0.919385	4.74231	0.0185721	0.036198	EXL7	EXL7 [Source:UniProtKB/TrEMBL;Acc:A0A178VYH7]
AT4G26080	0.98143	7.14054	0.0186916	0.0363152	ABI1	Protein phosphatase 2C 56 [Source:UniProtKB/Swiss-Prot;Acc:P49597]
AT1G06190	-0.559657	5.20467	0.0187211	0.0363152		Rho termination factor [Source:TAIR;Acc:AT1G06190]
AT4G36570	1.19834	1.11683	0.0187545	0.0363152	ATRL3	RAD-like 3 [Source:TAIR;Acc:AT4G36570]
AT3G62150	2.18306	1.711	0.0188111	0.0363152	ABCB21	ABC transporter B family member 21 [Source:UniProtKB/Swiss-Prot;Acc:Q9M1Q9]
AT1G47271	1.25557	0.460068	0.0188129	0.0363152		Cystathionine beta-synthase (CBS) family protein [Source:UniProtKB/TrEMBL;Acc:B3H6Z2]
AT2G04530	-1.25595	2.06971	0.0188741	0.0363152	TRZ2	tRNase Z TRZ2, chloroplastic [Source:UniProtKB/Swiss-Prot;Acc:Q8L633]
AT1G13810	-1.03447	1.30117	0.0189083	0.0363152		Restriction endonuclease, type II-like superfamily protein [Source:UniProtKB/TrEMBL;Acc:Q5XVK9]
AT5G66470	-0.737689	4.54274	0.0189162	0.0363152		GTPase ERA-like, chloroplastic [Source:UniProtKB/Swiss-Prot;Acc:Q8VZ74]
AT1G68990	-0.977015	3.1219	0.0189486	0.0363152	MGP3	DNA-directed RNA polymerase [Source:UniProtKB/TrEMBL;Acc:F4I0I3]
AT5G62270	-0.644594	4.04153	0.0191818	0.0365639		Gb [Source:UniProtKB/TrEMBL;Acc:Q9LVA9]
AT3G09700	-0.846635	1.93361	0.019194	0.0365639	TIM14-2	Mitochondrial import inner membrane translocase subunit TIM14-2 [Source:UniProtKB/Swiss-Prot;Acc:Q9SF33]
AT5G15230	-2.46494	5.7845	0.0192267	0.0365639	GASA4	Gibberellin-regulated protein 4 [Source:UniProtKB/Swiss-Prot;Acc:P46690]
AT3G50950	0.874678	6.43706	0.0192528	0.0365639	RPP13L4	Disease resistance RPP13-like protein 4 [Source:UniProtKB/Swiss-Prot;Acc:Q38834]
AT2G46570	-1.55152	2.6975	0.0192927	0.0365639	LAC6	Laccase-6 [Source:UniProtKB/Swiss-Prot;Acc:Q9ZPY2]
AT3G05625	-0.609999	3.32463	0.0193259	0.0365639		At3g05625 [Source:UniProtKB/TrEMBL;Acc:Q8GUK5]
AT3G23120	2.50637	1.6044	0.0193787	0.0365639	AtRLP38	Receptor-like protein 38 [Source:UniProtKB/Swiss-Prot;Acc:Q9LS79]
AT1G32630	0.711119	2.91227	0.0194194	0.0365639		At1g32630 [Source:UniProtKB/TrEMBL;Acc:Q9LPJ9]
AT1G07050	-2.21684	0.464011	0.0195394	0.0365639		CCT motif family protein [Source:TAIR;Acc:AT1G07050]
AT4G13510	0.932123	4.51235	0.0195575	0.0365639	AMT1-1	Ammonium transporter [Source:UniProtKB/TrEMBL;Acc:A0A178V540]
AT5G64710	-1.52803	0.442791	0.0195979	0.0365639		Emb [Source:UniProtKB/TrEMBL;Acc:Q9FGG2]
AT4G37430	0.505245	5.22064	0.0196119	0.0365639	CYP81F1	CYP91A2 [Source:UniProtKB/TrEMBL;Acc:A0A178UXA9]
AT3G23730	-1.74768	2.57677	0.0196155	0.0365639	XTH16	Probable xyloglucan endotransglucosylase/hydrolase protein 16 [Source:UniProtKB/Swiss-Prot;Acc:Q8LG58]
AT2G19640	-0.971124	1.90472	0.0196187	0.0365639	ASHR2	Histone-lysine N-methyltransferase ASHR2 [Source:UniProtKB/Swiss-Prot;Acc:Q9ZUM9]
AT5G44568	1.39803	2.96007	0.0196745	0.0365639		Transmembrane protein [Source:UniProtKB/TrEMBL;Acc:Q570K8]
AT5G42050	0.733231	6.64914	0.0196755	0.0365639		DCD (Development and Cell Death) domain protein [Source:UniProtKB/TrEMBL;Acc:Q8RXN8]
AT1G72060	1.78044	2.03689	0.0196973	0.0365639		Serine-type endopeptidase inhibitor [Source:UniProtKB/TrEMBL;Acc:Q9C7G9]
AT3G51430	0.944215	4.22458	0.0197155	0.0365639	SSL5	Protein STRICTOSIDINE SYNTHASE-LIKE 5 [Source:UniProtKB/Swiss-Prot;Acc:Q9CAZ7]
AT1G09470	-1.02562	1.53491	0.0198389	0.0366618	NEAP3	Nuclear envelope-associated protein 3 [Source:UniProtKB/Swiss-Prot;Acc:Q4PT37]
AT3G24515	-0.776288	3.10621	0.0198393	0.0366618	UBC37	Ubiquitin-conjugating enzyme 37 [Source:UniProtKB/TrEMBL;Acc:A0A1I9LLL0]
AT2G32487	1.26031	3.12041	0.0198814	0.0366711		unknown protein; FUNCTIONS IN: molecular_function unknown; INVOLVED IN: biological_process unknown; LOCATED IN: endomembrane system; Ha. [Source:TAIR;Acc:AT2G32487]
AT2G30930	-0.78369	4.82576	0.0199153	0.0366711		Expressed protein [Source:UniProtKB/TrEMBL;Acc:O80858]
AT1G07610	-1.80798	1.84091	0.0199608	0.0366894	MT1C	Metallothionein-like protein 1C [Source:UniProtKB/Swiss-Prot;Acc:Q38804]
AT2G05365	1.04415	0.86309	0.0201102	0.0368615
AT4G25260	-0.995421	2.39209	0.0201257	0.0368615	PMEI7	Pectinesterase inhibitor 7 [Source:UniProtKB/Swiss-Prot;Acc:Q9SB37]
AT4G22560	-1.05051	1.15329	0.0202296	0.0368662		Sulfated surface-like glycoprotein [Source:UniProtKB/TrEMBL;Acc:Q9SUW3]
AT1G69260	1.32944	4.40201	0.0202638	0.0368662	AFP1	Ninja-family protein AFP1 [Source:UniProtKB/Swiss-Prot;Acc:Q9LQ98]
AT4G13495	0.722879	6.70982	0.0202931	0.0368662		other RNA [Source:TAIR;Acc:AT4G13495]
AT3G22760	-0.829432	2.93663	0.0203302	0.0368662	TCX3	Protein tesmin/TSO1-like CXC 3 [Source:UniProtKB/Swiss-Prot;Acc:Q8L548]
AT5G49320	1.02775	2.3812	0.020332	0.0368662		At5g49320 [Source:UniProtKB/TrEMBL;Acc:Q9FJ08]
AT3G53630	-0.625358	4.50097	0.0203601	0.0368662		unknown protein; BEST Arabidopsis thaliana protein match is: unknown protein (TAIR:AT4G18692.1); Ha. [Source:TAIR;Acc:AT3G53630]
AT5G60450	0.584788	7.01318	0.0203851	0.0368662	ARF4	Auxin response factor 4 [Source:UniProtKB/Swiss-Prot;Acc:Q9ZTX9]
AT3G18510	-1.45441	0.647825	0.0204138	0.0368662		ATP-dependent helicase/nuclease subunit [Source:UniProtKB/TrEMBL;Acc:Q8GXY3]
AT2G28600	-0.735263	3.38156	0.0204554	0.0368768		P-loop containing nucleoside triphosphate hydrolases superfamily protein [Source:UniProtKB/TrEMBL;Acc:Q9SIB5]
AT1G26225	-1.8105	-0.652404	0.0205339	0.0369
AT1G13360	0.692874	4.85014	0.0205397	0.0369		T6J4.11 protein [Source:UniProtKB/TrEMBL;Acc:Q9FX61]
AT1G73480	0.970622	5.45917	0.020657	0.0369049		Alpha/beta-Hydrolases superfamily protein [Source:UniProtKB/TrEMBL;Acc:Q94AM5]
AT2G40260	1.54263	-0.945862	0.020663	0.0369049		Homeodomain-like superfamily protein [Source:UniProtKB/TrEMBL;Acc:Q9SIZ5]
AT2G21440	-0.782235	4.19368	0.020675	0.0369049		Expressed protein [Source:UniProtKB/TrEMBL;Acc:Q9SJT4]
AT1G63810	-0.970657	2.91977	0.0206853	0.0369049		Nucleolar protein [Source:UniProtKB/TrEMBL;Acc:Q0WVM5]
AT5G43180	1.3756	0.724702	0.0207763	0.0370034		At5g43180 [Source:UniProtKB/TrEMBL;Acc:Q9LUH6]
AT3G18830	0.612316	5.30771	0.0208595	0.0370875	PLT5	PMT5 [Source:UniProtKB/TrEMBL;Acc:A0A178V5Y2]
AT2G07787	1.47172	-0.899529	0.0209216	0.0371341		unknown protein; Ha. [Source:TAIR;Acc:AT2G07787]
AT4G16700	-1.31046	0.279644	0.0209881	0.0371584	PSD1	Phosphatidylserine decarboxylase proenzyme 1, mitochondrial [Source:UniProtKB/Swiss-Prot;Acc:Q84V22]
AT2G25625	1.01894	4.26659	0.0210073	0.0371584		Expressed protein [Source:UniProtKB/TrEMBL;Acc:Q8S8K8]
AT1G29940	-0.809225	3.75084	0.0211483	0.0373439	NRPA2	DNA-directed RNA polymerase subunit beta [Source:UniProtKB/TrEMBL;Acc:A0A178W5B4]
AT3G61950	-1.48881	3.7093	0.021246	0.0374525	BHLH67	Transcription factor bHLH67 [Source:UniProtKB/Swiss-Prot;Acc:Q700E4]
AT5G62570	0.692966	6.40168	0.0215497	0.03791		Calmodulin binding protein-like [Source:TAIR;Acc:AT5G62570]
AT1G55900	-0.824534	3.05932	0.021579	0.03791	TIM50	Mitochondrial import inner membrane translocase subunit TIM50 [Source:UniProtKB/Swiss-Prot;Acc:Q8VYE2]
AT1G20370	-0.690618	3.40373	0.0216205	0.0379184		F14O10.3 protein [Source:UniProtKB/TrEMBL;Acc:Q9LN29]
AT5G22250	1.0274	0.823915	0.0219404	0.0384144	CAF1-11	Probable CCR4-associated factor 1 homolog 11 [Source:UniProtKB/Swiss-Prot;Acc:Q9FMS6]
AT1G29030	-0.601932	3.60774	0.0221081	0.0385966		Apoptosis inhibitory protein 5 (API5) [Source:UniProtKB/TrEMBL;Acc:Q8GXH2]
AT4G25225	-0.676932	2.70066	0.0221193	0.0385966		unknown protein; LOCATED IN: endomembrane system; BEST Arabidopsis thaliana protein match is: unknown protein (TAIR:AT2G35736.2); Ha. [Source:TAIR;Acc:AT4G25225]
AT1G10640	-2.13567	2.64476	0.0223065	0.0388577		Pectin lyase-like superfamily protein [Source:UniProtKB/TrEMBL;Acc:F4I5U6]
AT5G05180	-0.782022	3.63471	0.0223588	0.0388832		Gb [Source:UniProtKB/TrEMBL;Acc:Q9FHK5]
AT3G13810	0.63767	3.79968	0.0224594	0.0389616	AtIDD11	indeterminate(ID)-domain 11 [Source:TAIR;Acc:AT3G13810]
AT1G70830	1.34768	6.53957	0.0225016	0.0389616	MLP28	MLP-like protein 28 [Source:UniProtKB/Swiss-Prot;Acc:Q9SSK9]
AT3G25610	0.775277	3.99866	0.022517	0.0389616	ALA10	Phospholipid-transporting ATPase 10 [Source:UniProtKB/Swiss-Prot;Acc:Q9LI83]
AT3G56880	0.775469	4.94858	0.022567	0.0389827		VQ motif-containing protein [Source:UniProtKB/TrEMBL;Acc:Q9LES0]
AT2G39200	1.16205	3.44485	0.0227172	0.0391387	MLO12	MLO-like protein [Source:UniProtKB/TrEMBL;Acc:A0A178VNS1]
AT1G50740	0.860708	4.75402	0.0227331	0.0391387	FAX5	Protein FATTY ACID EXPORT 5 [Source:UniProtKB/Swiss-Prot;Acc:Q9C6T7]
AT3G02030	-0.779115	2.72426	0.0228393	0.0392562		Transferase [Source:UniProtKB/TrEMBL;Acc:A0A1I9LSS3]
AT3G17465	-0.664213	4.15911	0.0229452	0.0393728	RPL3B	50S ribosomal protein L3-2, chloroplastic [Source:UniProtKB/Swiss-Prot;Acc:Q9LRN8]
AT5G45670	-3.41701	1.8766	0.0230051	0.03941		GDSL esterase/lipase At5g45670 [Source:UniProtKB/Swiss-Prot;Acc:Q9FK75]
AT1G05490	0.916905	1.68797	0.0231097	0.0395237	CLSY3	SNF2 domain-containing protein CLASSY 3 [Source:UniProtKB/Swiss-Prot;Acc:F4I8S3]
AT3G03580	-1.14998	1.10922	0.0232618	0.0397181	PCMP-H23	Pentatricopeptide repeat-containing protein At3g03580 [Source:UniProtKB/Swiss-Prot;Acc:Q9SS60]
AT1G19330	0.558884	4.8199	0.0233481	0.0397997		unknown protein; BEST Arabidopsis thaliana protein match is: unknown protein (TAIR:AT1G75060.1); Ha. [Source:TAIR;Acc:AT1G19330]
AT3G60530	-0.679032	4.82076	0.0234059	0.0398325	GATA4	GATA transcription factor 4 [Source:UniProtKB/Swiss-Prot;Acc:O49743]
AT4G38400	-1.81533	4.94381	0.0234529	0.0398467	EXLA2	Expansin-like A2 [Source:UniProtKB/Swiss-Prot;Acc:Q9SVE5]
AT3G25780	1.19976	3.08793	0.023533	0.0399172	AOC3	Allene oxide cyclase 3, chloroplastic [Source:UniProtKB/Swiss-Prot;Acc:Q9LS01]
AT1G71260	-0.636684	3.97329	0.0236074	0.0399401	WHY2	Single-stranded DNA-binding protein WHY2, mitochondrial [Source:UniProtKB/Swiss-Prot;Acc:Q8VYF7]
AT4G10890	-0.612682	2.95879	0.0237457	0.0399401		unknown protein; CONTAINS InterPro DOMAIN/s: Protein of unknown function DUF2439 (InterPro:IPR018838); BEST Arabidopsis thaliana protein match is: unknown protein (TAIR:AT1G43722.1); Ha. [Source:TAIR;Acc:AT4G10890]
AT1G72440	-0.732934	3.52528	0.0238013	0.0399401	EDA25	CCAAT-binding factor [Source:UniProtKB/TrEMBL;Acc:F4IDC2]
AT1G25390	0.528947	3.76448	0.0238238	0.0399401	LRK10L-1.1	LEAF RUST 10 DISEASE-RESISTANCE LOCUS RECEPTOR-LIKE PROTEIN KINASE-like 1.1 [Source:UniProtKB/Swiss-Prot;Acc:Q9C6K9]
AT1G60850	-0.973979	1.63561	0.0238262	0.0399401	ATRPAC42	DNA-directed RNA polymerase family protein [Source:UniProtKB/TrEMBL;Acc:Q9C6C2]
AT5G43020	-1.55576	1.91143	0.0238662	0.0399401		Leucine-rich repeat protein kinase family protein [Source:UniProtKB/TrEMBL;Acc:Q9FMI2]
AT2G47590	-0.70891	6.1101	0.0238714	0.0399401	PHR2	At2g47590 [Source:UniProtKB/TrEMBL;Acc:Q058P5]
AT1G78410	1.81222	-0.522333	0.0238937	0.0399401	VQ10	VQ motif-containing protein 10 [Source:UniProtKB/Swiss-Prot;Acc:Q8VYI5]
AT5G45320	1.12958	0.135992	0.0239693	0.0399401		Late embryogenesis abundant protein [Source:UniProtKB/TrEMBL;Acc:Q9FH78]
AT3G57940	-1.45237	1.89266	0.0239732	0.0399401		RNA cytidine acetyltransferase 2 [Source:UniProtKB/Swiss-Prot;Acc:Q9M2Q4]
AT1G80240	-2.1579	0.253562	0.023974	0.0399401		At1g80240 [Source:UniProtKB/TrEMBL;Acc:Q9SSB7]
AT4G08040	3.33189	0.805184	0.0240166	0.0399401	ACS11	1-aminocyclopropane-1-carboxylate synthase 11 [Source:UniProtKB/Swiss-Prot;Acc:Q9S9U6]
AT2G35940	0.533679	7.49098	0.0240717	0.0399401	BLH1	BEL1-like homeodomain protein 1 [Source:UniProtKB/Swiss-Prot;Acc:Q9SJ56]
AT3G15680	-0.656108	4.72025	0.0241553	0.0399401		At3g15680 [Source:UniProtKB/TrEMBL;Acc:Q9LW11]
AT3G44630	0.711488	6.3801	0.0241612	0.0399401		Disease resistance protein (TIR-NBS-LRR class) family [Source:UniProtKB/TrEMBL;Acc:F4J359]
AT5G10770	0.702425	8.70254	0.0241763	0.0399401		Aspartyl protease family protein At5g10770 [Source:UniProtKB/Swiss-Prot;Acc:Q8S9J6]
AT1G74950	0.757485	5.64566	0.024251	0.0399401	TIFY10B	TIFY10B [Source:UniProtKB/TrEMBL;Acc:A0A178WA69]
AT2G45290	0.637447	6.84393	0.0242583	0.0399401	TKL-2	Transketolase-2, chloroplastic [Source:UniProtKB/Swiss-Prot;Acc:F4IW47]
AT4G33980	-0.787128	3.81389	0.0243088	0.0399401		BEST Arabidopsis thaliana protein match is: cold regulated gene 27 (TAIR:AT5G42900.2); Ha. [Source:TAIR;Acc:AT4G33980]
AT5G58690	-0.970588	3.52798	0.0243638	0.0399401	PLC5	Phosphoinositide phospholipase C 5 [Source:UniProtKB/Swiss-Prot;Acc:Q944C2]
AT2G42710	-0.795014	3.5094	0.0243868	0.0399401		Ribosomal protein L1p/L10e family [Source:UniProtKB/TrEMBL;Acc:Q8RWT4]
AT2G45460	-0.669974	2.93052	0.0244094	0.0399401		SMAD/FHA domain-containing protein [Source:UniProtKB/TrEMBL;Acc:F4IG63]
AT5G66540	-0.997886	2.75979	0.0244358	0.0399401		U3 small nucleolar ribonucleoprotein protein MPP10 [Source:UniProtKB/TrEMBL;Acc:Q9FJY5]
AT3G61780	-0.837258	3.63349	0.0245045	0.0399865	emb1703	Embryo defective 1703 [Source:UniProtKB/TrEMBL;Acc:Q9M360]
AT5G20040	-0.786589	3.06952	0.0245415	0.0399865	ATIPT9	Isopentenyltransferase 9 [Source:UniProtKB/TrEMBL;Acc:F4K2Q7]
AT5G55220	-0.638237	5.3791	0.0246317	0.0400702	TIG	Trigger factor-like protein TIG, Chloroplastic [Source:UniProtKB/Swiss-Prot;Acc:Q8S9L5]
AT3G49970	3.73705	2.57584	0.0246848	0.0400934		Putative BTB/POZ domain-containing protein At3g49970 [Source:UniProtKB/Swiss-Prot;Acc:Q9SN21]
AT1G62440	1.24895	2.07487	0.0248109	0.0402349	LRX2	Leucine-rich repeat extensin-like protein 2 [Source:UniProtKB/Swiss-Prot;Acc:O48809]
AT1G11050	0.738773	4.53248	0.0249592	0.0404044		Probable receptor-like protein kinase At1g11050 [Source:UniProtKB/Swiss-Prot;Acc:O04086]
AT3G19790	-0.513977	4.1677	0.0250191	0.0404044		At3g19790 [Source:UniProtKB/TrEMBL;Acc:Q9LT29]
AT5G07990	-1.5747	2.11102	0.0250584	0.0404044	CYP75B1	TT7 [Source:UniProtKB/TrEMBL;Acc:A0A178UNZ9]
AT5G20130	-0.616938	4.76657	0.0251194	0.0404044		unknown protein; Ha. [Source:TAIR;Acc:AT5G20130]
AT2G40360	-0.863689	4.59605	0.0251617	0.0404044	BOP1	Ribosome biogenesis protein BOP1 homolog [Source:UniProtKB/Swiss-Prot;Acc:F4IH25]
AT3G16980	-1.08421	0.231156	0.0251987	0.0404044	NRPB9A	DNA-directed RNA polymerases II, IV and V subunit 9A [Source:UniProtKB/Swiss-Prot;Acc:Q6NLH0]
AT4G28780	-2.52095	2.77914	0.0252198	0.0404044		GDSL esterase/lipase At4g28780 [Source:UniProtKB/Swiss-Prot;Acc:Q9SVU5]
AT4G25320	-0.666858	3.56129	0.0252283	0.0404044	AHL3	AT-hook motif nuclear-localized protein 3 [Source:UniProtKB/Swiss-Prot;Acc:Q9SB31]
AT4G23220	1.55457	2.4642	0.0253112	0.0404744	CRK14	Cysteine-rich receptor-like protein kinase 14 [Source:UniProtKB/Swiss-Prot;Acc:Q8H199]
AT3G45640	0.72708	5.65825	0.0253812	0.0405165	MPK3	MPK3 [Source:UniProtKB/TrEMBL;Acc:A0A384L050]
AT2G39420	0.551814	4.92544	0.0254556	0.0405165		Alpha/beta-Hydrolases superfamily protein [Source:UniProtKB/TrEMBL;Acc:Q8RXN7]
AT5G57280	-1.05449	2.48804	0.0254933	0.0405165	RID2	RID2 [Source:UniProtKB/TrEMBL;Acc:A0A178UNY0]
AT1G06510	-0.574165	3.27135	0.0254944	0.0405165		Forkhead-associated domain protein [Source:UniProtKB/TrEMBL;Acc:Q84K72]
AT5G22490	1.63182	1.62968	0.025588	0.0406027		Emb [Source:UniProtKB/TrEMBL;Acc:Q9FK89]
AT1G51760	0.823053	5.71172	0.025664	0.0406609	ILL4	JR3 [Source:UniProtKB/TrEMBL;Acc:A0A178W8I8]
AT4G15820	-0.665348	2.71782	0.026114	0.0413105		BEST Arabidopsis thaliana protein match is: embryo defective 1703 (TAIR:AT3G61780.1); Ha. [Source:TAIR;Acc:AT4G15820]
AT1G13750	1.29412	1.44397	0.0261773	0.0413473	PAP1	Probable inactive purple acid phosphatase 1 [Source:UniProtKB/Swiss-Prot;Acc:Q9LMX4]
AT1G29410	-0.6005	3.12443	0.0263051	0.0414114	PAI3	N-(5'-phosphoribosyl)anthranilate isomerase 3, chloroplastic [Source:UniProtKB/Swiss-Prot;Acc:Q8LPI9]
AT2G34357	-0.679194	4.36739	0.0263208	0.0414114		ARM repeat superfamily protein [Source:UniProtKB/TrEMBL;Acc:F4IHU8]
AT5G47500	-2.48268	4.67883	0.0263381	0.0414114	PME68	Probable pectinesterase 68 [Source:UniProtKB/Swiss-Prot;Acc:Q8LPF3]
AT1G69210	-0.995803	1.33926	0.0263929	0.0414344		At1g69210/F4N2_11 [Source:UniProtKB/TrEMBL;Acc:Q94JV0]
AT3G21720	2.52583	3.02178	0.0266504	0.0417752	ICL	Isocitrate lyase [Source:UniProtKB/Swiss-Prot;Acc:P28297]
AT4G21530	-0.786389	2.13926	0.0267094	0.0418043	APC4	Anaphase-promoting complex subunit 4 [Source:UniProtKB/Swiss-Prot;Acc:O65418]
AT5G04940	-0.547937	3.85521	0.0268777	0.042004	SUVH1	Histone-lysine N-methyltransferase, H3 lysine-9 specific SUVH1 [Source:UniProtKB/Swiss-Prot;Acc:Q9FF80]
AT3G07430	-0.66435	4.50049	0.0269882	0.0420596	YLMG1-1	YlmG homolog protein 1-1, chloroplastic [Source:UniProtKB/Swiss-Prot;Acc:Q9SRS3]
AT5G27390	-0.663917	4.60591	0.0270082	0.0420596		Mog1/PsbP/DUF1795-like photosystem II reaction center PsbP family protein [Source:TAIR;Acc:AT5G27390]
AT3G17690	2.41299	1.01403	0.0270677	0.0420596	CNGC19	Putative cyclic nucleotide-gated ion channel 19 [Source:UniProtKB/Swiss-Prot;Acc:Q9LDR2]
AT3G24500	0.927519	2.45121	0.0270761	0.0420596	MBF1C	MBF1C [Source:UniProtKB/TrEMBL;Acc:A0A178VDH9]
AT3G23930	-1.51752	1.12231	0.0271432	0.0420613		Troponin T, skeletal protein [Source:UniProtKB/TrEMBL;Acc:Q9LIR5]
AT5G61030	-1.10298	3.283	0.0271689	0.0420613	RBG3	GR-RBP3 [Source:UniProtKB/TrEMBL;Acc:A0A178UBT5]
AT1G28270	-1.40062	1.33788	0.0272173	0.0420613	RALFL4	Protein RALF-like 4 [Source:UniProtKB/Swiss-Prot;Acc:Q9FZA0]
AT4G21960	0.914349	10.8095	0.0272401	0.0420613	PER42	Peroxidase 42 [Source:UniProtKB/Swiss-Prot;Acc:Q9SB81]
AT5G51380	-0.833152	1.40718	0.0272989	0.0420892		F-box protein At5g51380 [Source:UniProtKB/Swiss-Prot;Acc:Q9FGN3]
AT4G34740	-0.816058	2.74929	0.027343	0.0420944	ASE2	Amidophosphoribosyltransferase [Source:UniProtKB/TrEMBL;Acc:A0A178UYQ3]
AT5G15810	-0.542476	3.9657	0.0273967	0.0421143		Probable tRNA (guanine(26)-N(2))-dimethyltransferase 1 [Source:UniProtKB/Swiss-Prot;Acc:Q9LFU5]
AT1G47840	-0.954546	1.78343	0.02747	0.0421642	HXK3	Hexokinase-like 1 protein [Source:UniProtKB/Swiss-Prot;Acc:Q9FZG4]
AT1G79380	0.500312	5.95708	0.02759	0.0422281	RGLG4	E3 ubiquitin-protein ligase RGLG4 [Source:UniProtKB/Swiss-Prot;Acc:Q9SAL0]
AT5G18920	-0.714607	2.23782	0.0275934	0.0422281		Cox19-like CHCH family protein [Source:TAIR;Acc:AT5G18920]
AT5G25930	1.2906	2.26581	0.0277602	0.0424205		Kinase family with leucine-rich repeat domain-containing protein [Source:UniProtKB/TrEMBL;Acc:Q9XGZ2]
AT4G01010	1.31259	1.9732	0.0278468	0.04249	CNGC13	Putative cyclic nucleotide-gated ion channel 13 [Source:UniProtKB/Swiss-Prot;Acc:Q9LD40]
AT5G46410	0.627534	4.25086	0.0278901	0.0424934	SSP4	SCP1-like small phosphatase 4 [Source:UniProtKB/TrEMBL;Acc:F4KHG9]
AT5G46580	-0.675212	4.35604	0.0279387	0.0425047		Pentatricopeptide repeat-containing protein At5g46580, chloroplastic [Source:UniProtKB/Swiss-Prot;Acc:Q9LS25]
AT1G06950	-0.593771	5.45356	0.028039	0.0425945	TIC110	Protein TIC110, chloroplastic [Source:UniProtKB/Swiss-Prot;Acc:Q8LPR9]
AT5G64420	-0.62566	3.85916	0.028147	0.0426958		DNA polymerase V family [Source:UniProtKB/TrEMBL;Acc:Q9FGF4]
AT4G11050	-1.65271	0.533953	0.0281936	0.0427039	AtGH9C3	Endoglucanase 19 [Source:UniProtKB/Swiss-Prot;Acc:Q8L7I0]
AT4G04670	-0.761396	2.39789	0.0282611	0.0427434		tRNA wybutosine-synthesizing protein 2/3/4 [Source:UniProtKB/Swiss-Prot;Acc:Q8W4K1]
AT5G23510	0.821554	3.08012	0.028421	0.042907		unknown protein; BEST Arabidopsis thaliana protein match is: unknown protein (TAIR:AT5G23490.1); Ha. [Source:TAIR;Acc:AT5G23510]
AT4G27010	-0.858326	2.05408	0.0284935	0.042907		CONTAINS InterPro DOMAIN/s: Ribosome 60S biogenesis N-terminal (InterPro:IPR021714); BEST Arabidopsis thaliana protein match is: unknown protein (TAIR:AT1G72270.1); Ha. [Source:TAIR;Acc:AT4G27010]
AT2G43520	-1.76438	-0.843789	0.028556	0.042907	ATTI2	TI2 [Source:UniProtKB/TrEMBL;Acc:A0A178W058]
AT1G28380	0.762083	4.80081	0.0285779	0.042907	NSL1	NSL1 [Source:UniProtKB/TrEMBL;Acc:A0A178WFB2]
AT1G68238	-1.39014	2.06661	0.0286106	0.042907		Putative uncharacterized protein [Source:UniProtKB/TrEMBL;Acc:Q1G3X3]
AT3G05060	-1.00412	4.39012	0.0286652	0.042907	NOP5-2	Probable nucleolar protein 5-2 [Source:UniProtKB/Swiss-Prot;Acc:Q9MAB3]
AT3G63510	-1.07081	3.38867	0.0287616	0.042907		FMN-linked oxidoreductases superfamily protein [Source:UniProtKB/TrEMBL;Acc:Q8H128]
AT5G45630	-2.17136	-0.226523	0.0287812	0.042907		Putative uncharacterized protein [Source:UniProtKB/TrEMBL;Acc:Q9FK78]
AT2G26980	-0.654645	6.99919	0.0288511	0.042907	CIPK3	Non-specific serine/threonine protein kinase [Source:UniProtKB/TrEMBL;Acc:F4IVM7]
AT1G60640	-0.752736	3.85987	0.0288519	0.042907		unknown protein; Ha. [Source:TAIR;Acc:AT1G60640]
AT2G46510	0.652612	4.23724	0.0288745	0.042907	AIB	Transcription factor ABA-INDUCIBLE bHLH-TYPE [Source:UniProtKB/Swiss-Prot;Acc:Q9ZPY8]
AT2G35500	-0.652356	4.24881	0.0289148	0.042907	SKL2	Probable inactive shikimate kinase like 2, chloroplastic [Source:UniProtKB/Swiss-Prot;Acc:O82290]
AT1G76420	-1.1164	1.11297	0.0289471	0.042907	NAC031	Protein CUP-SHAPED COTYLEDON 3 [Source:UniProtKB/Swiss-Prot;Acc:Q9S851]
AT4G02930	-0.877156	4.30674	0.0289571	0.042907	TUFA	Elongation factor Tu, mitochondrial [Source:UniProtKB/Swiss-Prot;Acc:Q9ZT91]
AT4G14660	-0.916021	1.83183	0.0290042	0.042907	NRPE7	DNA-directed RNA polymerase V subunit 7 [Source:UniProtKB/Swiss-Prot;Acc:A6QRA1]
AT5G37600	0.584776	6.49783	0.0290755	0.042907	GLN1-1	Glutamine synthetase cytosolic isozyme 1-1 [Source:UniProtKB/Swiss-Prot;Acc:Q56WN1]
AT2G30870	0.538274	7.70525	0.0290979	0.042907	GSTF10	Glutathione S-transferase F10 [Source:UniProtKB/Swiss-Prot;Acc:P42761]
AT2G29120	1.13808	0.553504	0.029117	0.042907	GLR2.7	Glutamate receptor 2.7 [Source:UniProtKB/Swiss-Prot;Acc:Q8LGN0]
AT2G03980	0.849583	2.87976	0.0291831	0.0429432		GDSL esterase/lipase At2g03980 [Source:UniProtKB/Swiss-Prot;Acc:Q9SIF5]
AT1G08930	1.08357	5.25484	0.0292326	0.0429549	ERD6	ERD6 [Source:UniProtKB/TrEMBL;Acc:A0A178W9Q9]
AT1G52880	0.906321	3.69038	0.0293665	0.0430473	NAC018	NARS2 [Source:UniProtKB/TrEMBL;Acc:A0A178W6K4]
AT1G16370	1.74803	1.11923	0.0294132	0.0430473	2021-10-06	Organic cation/carnitine transporter 6 [Source:UniProtKB/Swiss-Prot;Acc:Q9SA36]
AT5G13680	-0.552719	3.74932	0.0294205	0.0430473	ELP1	Elongator complex protein 1 [Source:UniProtKB/Swiss-Prot;Acc:Q9FNA4]
AT5G65010	-0.94948	6.42051	0.0295276	0.0430894	ASN2	asparagine synthetase 2 [Source:TAIR;Acc:AT5G65010]
AT1G31050	1.15035	0.499613	0.0295486	0.0430894		basic helix-loop-helix (bHLH) DNA-binding superfamily protein [Source:TAIR;Acc:AT1G31050]
AT3G61380	0.600794	4.29941	0.0295745	0.0430894		Phosphatidylinositol N-acetyglucosaminlytransferase subunit P-like protein [Source:UniProtKB/TrEMBL;Acc:Q9M2C6]
AT4G30650	-0.728711	5.99721	0.0296884	0.0431945		UPF0057 membrane protein At4g30650 [Source:UniProtKB/Swiss-Prot;Acc:Q9M095]
AT1G61570	-0.9651	3.53714	0.0297615	0.04324	TIM13	Mitochondrial import inner membrane translocase subunit TIM13 [Source:UniProtKB/Swiss-Prot;Acc:Q9XH48]
AT4G26810	-0.845933	1.84326	0.0300119	0.0434929		At4g26810 [Source:UniProtKB/TrEMBL;Acc:Q9SZ21]
AT3G09580	-0.638423	3.82421	0.0300198	0.0434929		FAD/NAD(P)-binding oxidoreductase family protein [Source:UniProtKB/TrEMBL;Acc:Q9SF45]
AT5G57180	-0.772364	4.34022	0.0301124	0.0435322	CIA2	CIA2 [Source:UniProtKB/TrEMBL;Acc:A0A178UDY1]
AT2G30250	1.39883	3.21307	0.0301312	0.0435322	WRKY25	Probable WRKY transcription factor 25 [Source:UniProtKB/Swiss-Prot;Acc:O22921]
AT1G08730	-1.40265	-0.766167	0.0302584	0.043637	XI-C	Myosin-9 [Source:UniProtKB/Swiss-Prot;Acc:F4HXP9]
AT5G48380	0.764075	5.87927	0.0303011	0.043637	BIR1	Probably inactive leucine-rich repeat receptor-like protein kinase At5g48380 [Source:UniProtKB/Swiss-Prot;Acc:Q9ASS4]
AT3G13470	-1.10298	4.36628	0.0303305	0.043637	CPN60B2	Chaperonin 60 subunit beta 2, chloroplastic [Source:UniProtKB/Swiss-Prot;Acc:Q9LJE4]
AT4G37230	1.45654	-0.902609	0.0304623	0.0436831		Photosystem II manganese-stabilising protein (PsbO) family [Source:UniProtKB/TrEMBL;Acc:Q9SW65]
AT1G15125	3.21369	1.13466	0.0304869	0.0436831		F9L1.6 [Source:UniProtKB/TrEMBL;Acc:Q9XI57]
AT4G31290	-0.865092	4.6573	0.0304894	0.0436831	GGCT2;2	Gamma-glutamylcyclotransferase 2-2 [Source:UniProtKB/Swiss-Prot;Acc:Q84MC1]
AT5G56880	1.97696	0.817658	0.030619	0.0436883		At5g56880 [Source:UniProtKB/TrEMBL;Acc:Q9LV38]
AT2G27660	0.974676	1.03372	0.0306192	0.0436883		Cysteine/Histidine-rich C1 domain family protein [Source:UniProtKB/TrEMBL;Acc:Q9ZUW8]
AT1G53980	2.08339	0.0459728	0.0306623	0.0436883		F15I1.6 protein [Source:UniProtKB/TrEMBL;Acc:Q9SYF4]
AT1G70200	-0.538285	4.51286	0.0307295	0.0436883		RNA-binding (RRM/RBD/RNP motifs) family protein [Source:UniProtKB/TrEMBL;Acc:Q84JK1]
AT4G21065	-1.29374	-0.578386	0.0307362	0.0436883	PCMP-H28	Pentatricopeptide repeat-containing protein At4g21065 [Source:UniProtKB/Swiss-Prot;Acc:A8MQA3]
AT4G15570	-0.61074	3.15988	0.0307467	0.0436883	MAA3	Probable helicase MAGATAMA 3 [Source:UniProtKB/Swiss-Prot;Acc:B6SFA4]
AT4G26600	-1.47168	1.96852	0.0307927	0.0436936		S-adenosyl-L-methionine-dependent methyltransferases superfamily protein [Source:TAIR;Acc:AT4G26600]
AT5G08000	-1.544	1.79556	0.0308906	0.0437364	E13L3	glucan endo-1,3-beta-glucosidase-like protein 3 [Source:TAIR;Acc:AT5G08000]
AT3G11964	-0.813748	4.21707	0.0309301	0.0437364	RRP5	rRNA biogenesis protein RRP5 [Source:UniProtKB/Swiss-Prot;Acc:F4J8K6]
AT2G37230	-0.625044	3.6035	0.0309499	0.0437364		Pentatricopeptide repeat-containing protein At2g37230 [Source:UniProtKB/Swiss-Prot;Acc:Q9ZUU3]
AT1G02370	-1.22075	1.53012	0.0310627	0.0437562		Pentatricopeptide repeat-containing protein At1g02370, mitochondrial [Source:UniProtKB/Swiss-Prot;Acc:Q9FZ24]
AT3G16040	-1.33733	0.750744	0.0311011	0.0437562		At3g16040 [Source:UniProtKB/TrEMBL;Acc:Q1EBS5]
AT2G47630	-1.48379	1.04248	0.0311551	0.0437562		Alpha/beta-Hydrolases superfamily protein [Source:UniProtKB/TrEMBL;Acc:O22248]
AT3G29631	0.975313	1.06196	0.0312783	0.0437562		Nuclease [Source:UniProtKB/TrEMBL;Acc:A0A1I9LQX6]
AT5G42830	1.52917	3.86542	0.0313103	0.0437562		HXXXD-type acyl-transferase family protein [Source:UniProtKB/TrEMBL;Acc:Q9FMN6]
AT5G10930	0.640988	5.81411	0.0313339	0.0437562	CIPK5	CBL-interacting serine/threonine-protein kinase 5 [Source:UniProtKB/Swiss-Prot;Acc:Q9LEU7]
AT1G80150	-0.826753	1.79784	0.0313368	0.0437562		Pentatricopeptide repeat-containing protein At1g80150, mitochondrial [Source:UniProtKB/Swiss-Prot;Acc:Q8GW57]
AT4G05520	-0.698953	2.77007	0.0313443	0.0437562	EHD2	EH domain-containing protein 2 [Source:UniProtKB/Swiss-Prot;Acc:B3LF48]
AT4G37370	1.12929	3.04372	0.0313452	0.0437562	CYP81D8	Cytochrome P450, family 81, subfamily D, polypeptide 8 [Source:UniProtKB/TrEMBL;Acc:Q9SZT7]
AT1G23840	1.78317	0.137349	0.0314062	0.0437822		At1g23840/F5O8_37 [Source:UniProtKB/TrEMBL;Acc:Q9ZUB1]
AT4G01990	-0.764601	2.11578	0.0315932	0.0438928		Pentatricopeptide repeat-containing protein At4g01990, mitochondrial [Source:UniProtKB/Swiss-Prot;Acc:Q93WC5]
AT5G60200	0.542889	4.82416	0.0315989	0.0438928	DOF5.3	Dof zinc finger protein DOF5.3 [Source:UniProtKB/Swiss-Prot;Acc:Q84TE9]
AT5G15580	-1.02935	5.1542	0.031613	0.0438928	LNG1	Protein LONGIFOLIA 1 [Source:UniProtKB/Swiss-Prot;Acc:Q9LF24]
AT2G24370	-1.36943	-0.229863	0.031674	0.0438941		Kinase with adenine nucleotide alpha hydrolases-like domain-containing protein [Source:UniProtKB/TrEMBL;Acc:Q1PF03]
AT5G60760	-1.63346	0.393971	0.0316989	0.0438941		P-loop NTPase domain-containing protein LPA1 homolog 1 [Source:UniProtKB/Swiss-Prot;Acc:Q9FJH9]
AT2G41380	2.01255	3.13579	0.0317658	0.0439278		At2g41380 [Source:UniProtKB/TrEMBL;Acc:Q9ZVC3]
AT3G06260	-1.28769	0.753192	0.0318674	0.0439288	GATL4	Probable galacturonosyltransferase-like 4 [Source:UniProtKB/Swiss-Prot;Acc:Q9M8J2]
AT3G55510	-1.05099	2.47308	0.0318707	0.0439288	RBL	Noc2p family [Source:UniProtKB/TrEMBL;Acc:Q0WVH0]
AT3G61490	-1.49856	4.18296	0.0319333	0.0439288		Pectin lyase-like superfamily protein [Source:UniProtKB/TrEMBL;Acc:A0A1I9LS88]
AT3G22550	0.554047	4.56791	0.0319616	0.0439288	FLZ8	FCS-Like Zinc finger 8 [Source:UniProtKB/Swiss-Prot;Acc:Q8L471]
AT5G18470	2.03491	2.695	0.0319792	0.0439288		Curculin-like (Mannose-binding) lectin family protein [Source:UniProtKB/TrEMBL;Acc:Q94K76]
AT1G79560	-0.840783	4.52916	0.0321153	0.0440467	FTSH12	AT1G79560 protein [Source:UniProtKB/TrEMBL;Acc:B9DHQ6]
AT4G37690	1.28881	0.6656	0.0321926	0.0440467	GT6	Glycosyltransferase 6 [Source:UniProtKB/Swiss-Prot;Acc:Q9SZG1]
AT3G61920	-0.858953	1.71409	0.0321929	0.0440467		At3g61920 [Source:UniProtKB/TrEMBL;Acc:Q9M273]
AT1G73410	0.850116	1.68888	0.0323742	0.0442023	ATMYB54	MYB54 [Source:UniProtKB/TrEMBL;Acc:A0A178WGB1]
AT5G48360	-1.09766	2.50487	0.0323922	0.0442023	FH9	Formin-like protein 9 [Source:UniProtKB/Swiss-Prot;Acc:Q8GX37]
AT4G25420	-0.607657	4.11971	0.0325525	0.0442754	GA20OX1	Gibberellin 20 oxidase 1 [Source:UniProtKB/Swiss-Prot;Acc:Q39110]
AT4G27370	-0.774895	3.16609	0.0325842	0.0442754	VIIIB	P-loop containing nucleoside triphosphate hydrolases superfamily protein [Source:TAIR;Acc:AT4G27370]
AT1G72450	0.831301	6.24166	0.0326471	0.0442754	TIFY11B	TIFY11B [Source:UniProtKB/TrEMBL;Acc:A0A178W2J3]
AT1G64253	-1.2497	-0.675017	0.03266	0.0442754		DEK carboxy-terminal domain protein [Source:UniProtKB/TrEMBL;Acc:A0A1P8AUN6]
AT4G38060	0.640996	4.9343	0.0326882	0.0442754		AT4G38060 protein [Source:UniProtKB/TrEMBL;Acc:Q93VQ7]
AT1G10470	0.537366	6.44653	0.0327876	0.0442754	ARR4	Two-component response regulator ARR4 [Source:UniProtKB/Swiss-Prot;Acc:O82798]
AT5G64480	-0.680966	3.18474	0.0327923	0.0442754		Putative uncharacterized protein [Source:UniProtKB/TrEMBL;Acc:Q9FGE8]
AT1G70350	-0.77345	2.41989	0.0328154	0.0442754		At1g70350 [Source:UniProtKB/TrEMBL;Acc:Q6NQH1]
AT1G52000	0.750661	3.54385	0.0329179	0.0442754	JAL5	Jacalin-related lectin 5 [Source:UniProtKB/Swiss-Prot;Acc:Q9ZU23]
AT1G30320	0.736891	5.2756	0.0329553	0.0442754		Remorin family protein [Source:UniProtKB/TrEMBL;Acc:Q9C8G3]
AT5G24110	1.97159	1.23985	0.0330446	0.0442754	WRKY30	Probable WRKY transcription factor 30 [Source:UniProtKB/Swiss-Prot;Acc:Q9FL62]
AT4G26488	-1.25101	1.12937	0.0330663	0.0442754		other RNA [Source:TAIR;Acc:AT4G26488]
AT2G07667	1.06837	1.28026	0.0330966	0.0442754		unknown protein; FUNCTIONS IN: molecular_function unknown; INVOLVED IN: biological_process unknown; LOCATED IN: mitochondrion; BEST Arabidopsis thaliana protein match is: unknown protein (TAIR:ATMG01180.1); Ha. [Source:TAIR;Acc:AT2G07667]
AT3G47420	1.06088	1.83309	0.0331069	0.0442754	ATPS3	Putative glycerol-3-phosphate transporter 1 [Source:UniProtKB/Swiss-Prot;Acc:Q9C5L3]
AT3G15518	1.54349	0.231338	0.0331257	0.0442754		Putative uncharacterized protein [Source:UniProtKB/TrEMBL;Acc:Q8GYA5]
AT5G18820	-1.45762	1.80189	0.0331315	0.0442754	CPN60A2	Chaperonin 60 subunit alpha 2, chloroplastic [Source:UniProtKB/Swiss-Prot;Acc:Q56XV8]
AT1G75120	-1.16563	1.57542	0.0332644	0.04435	RRA1	Arabinosyltransferase RRA1 [Source:UniProtKB/Swiss-Prot;Acc:Q9C9Q6]
AT5G17830	1.37205	-0.667995	0.0333241	0.04435		Gb [Source:UniProtKB/TrEMBL;Acc:Q9FN70]
AT4G11280	-1.2499	3.825	0.0334209	0.04435	ACS6	1-aminocyclopropane-1-carboxylate synthase 6 [Source:UniProtKB/Swiss-Prot;Acc:Q9SAR0]
AT1G19020	1.34165	0.967412	0.0334426	0.04435		CDP-diacylglycerol-glycerol-3-phosphate 3-phosphatidyltransferase [Source:UniProtKB/TrEMBL;Acc:Q8VYY6]
AT3G44740	-0.948792	2.93154	0.0335094	0.04435		Class II aaRS and biotin synthetases superfamily protein [Source:UniProtKB/TrEMBL;Acc:F4J376]
AT3G26410	-0.772239	1.82226	0.0335904	0.04435	TRM11	tRNA modification 11 protein [Source:UniProtKB/TrEMBL;Acc:Q9LIN4]
AT5G01360	0.543883	6.80067	0.0336268	0.04435	TBL3	Protein trichome birefringence-like 3 [Source:UniProtKB/Swiss-Prot;Acc:Q8LED3]
AT5G54910	-1.00547	2.4417	0.0336284	0.04435	RH32	DEAD-box ATP-dependent RNA helicase 32 [Source:UniProtKB/Swiss-Prot;Acc:Q9FFT9]
AT1G80280	-1.05297	3.50924	0.0336491	0.04435		Alpha/beta-Hydrolases superfamily protein [Source:UniProtKB/TrEMBL;Acc:Q9C976]
AT1G26540	-1.06207	1.15309	0.0336718	0.04435	DUF3	DUF724 domain-containing protein 3 [Source:UniProtKB/Swiss-Prot;Acc:Q9FZD9]
AT2G43150	1.12846	5.8797	0.0336839	0.04435		Proline-rich extensin-like family protein [Source:UniProtKB/TrEMBL;Acc:Q9ZW80]
AT3G56080	0.548727	4.87678	0.0337026	0.04435		Probable methyltransferase PMT22 [Source:UniProtKB/Swiss-Prot;Acc:Q9LYN3]
AT1G13080	0.555948	4.56936	0.0338699	0.0445135	CYP71B2	Cytochrome P450 71B2 [Source:UniProtKB/Swiss-Prot;Acc:O65788]
AT2G01890	0.800856	3.27376	0.0339641	0.0445806	PAP8	Purple acid phosphatase 8 [Source:UniProtKB/Swiss-Prot;Acc:Q8VYZ2]
AT2G01430	-1.89914	0.132875	0.0340824	0.0446344	ATHB-17	Homeobox-leucine zipper protein ATHB-17 [Source:UniProtKB/Swiss-Prot;Acc:Q8S9N6]
AT2G21560	0.583502	3.70741	0.0341079	0.0446344		Nucleolar-like protein [Source:UniProtKB/TrEMBL;Acc:Q9SIK3]
AT2G36730	-1.09723	1.58211	0.0341663	0.0446344	PCMP-E44	Pentatricopeptide repeat-containing protein At2g36730 [Source:UniProtKB/Swiss-Prot;Acc:Q9ZQA1]
AT5G47910	0.713813	5.23469	0.0341884	0.0446344	RBOHD	Respiratory burst oxidase homolog protein D [Source:UniProtKB/Swiss-Prot;Acc:Q9FIJ0]
AT5G51560	-0.738603	3.23183	0.034255	0.0446344		Leucine-rich repeat protein kinase family protein [Source:UniProtKB/TrEMBL;Acc:Q9FHM8]
AT2G31865	1.04584	2.88845	0.0342716	0.0446344	PARG2	poly(ADP-ribose) glycohydrolase 2 [Source:TAIR;Acc:AT2G31865]
AT5G60670	-0.946885	5.18074	0.0343076	0.0446344	RPL12C	60S ribosomal protein L12-3 [Source:UniProtKB/Swiss-Prot;Acc:Q9FF52]
AT2G33380	0.85738	6.75278	0.0343604	0.0446469	PXG3	Probable peroxygenase 3 [Source:UniProtKB/Swiss-Prot;Acc:O22788]
AT1G31180	-0.59901	4.22345	0.0344884	0.0447569	ATIMD3	isopropylmalate dehydrogenase 3 [Source:TAIR;Acc:AT1G31180]
AT3G59370	-0.51268	3.78821	0.0345959	0.0448166		At3g59370 [Source:UniProtKB/TrEMBL;Acc:Q9LX34]
AT2G29750	1.16289	1.29745	0.034655	0.0448166	UGT71C1	Glycosyltransferase (Fragment) [Source:UniProtKB/TrEMBL;Acc:W8Q707]
AT5G63790	0.880129	4.26467	0.0346645	0.0448166	ANAC102	NAC domain containing protein 102 [Source:TAIR;Acc:AT5G63790]
AT1G31130	0.570702	4.90899	0.0347709	0.0448458		F28K20.6 protein [Source:UniProtKB/TrEMBL;Acc:Q9SA06]
AT4G20440	-0.665073	4.43234	0.0347739	0.0448458	SMB	SmB [Source:UniProtKB/TrEMBL;Acc:A0A384KCA8]
AT5G58980	0.549565	6.45212	0.0348225	0.0448525	NCER3	Neutral ceramidase 3 [Source:UniProtKB/Swiss-Prot;Acc:F4KHQ8]
AT1G13430	1.90362	2.39765	0.0348792	0.0448696	STO9	Cytosolic sulfotransferase 9 [Source:UniProtKB/Swiss-Prot;Acc:Q9FX55]
AT1G77280	0.596658	5.58998	0.0349444	0.0448975		Protein kinase protein with adenine nucleotide alpha hydrolases-like domain [Source:TAIR;Acc:AT1G77280]
AT3G27550	-0.984646	1.37367	0.0350437	0.0449692		RNA-binding CRS1 / YhbY (CRM) domain protein [Source:UniProtKB/TrEMBL;Acc:A0A1I9LTS8]
AT2G18520	-1.19459	0.960377	0.0351821	0.0450907		Pentatricopeptide repeat-containing protein At2g18520, mitochondrial [Source:UniProtKB/Swiss-Prot;Acc:Q9ZU67]
AT3G06125	0.564679	3.98745	0.0353845	0.0452617		other RNA [Source:TAIR;Acc:AT3G06125]
AT1G12420	0.597284	4.31173	0.0354031	0.0452617	ACR8	ACT domain-containing protein ACR8 [Source:UniProtKB/Swiss-Prot;Acc:Q9LNA5]
AT1G73177	-0.688392	2.16059	0.0354946	0.045302	APC13	Anaphase-promoting complex subunit 13 [Source:UniProtKB/Swiss-Prot;Acc:Q8L981]
AT3G07120	-1.38469	-0.419356	0.0355503	0.045302		At3g07120 [Source:UniProtKB/TrEMBL;Acc:Q9SFU2]
AT1G62300	0.767406	2.83732	0.0355663	0.045302	WRKY6	Uncharacterized protein At1g62300 (Fragment) [Source:UniProtKB/TrEMBL;Acc:C0SV11]
AT4G11890	1.85948	1.31422	0.0358205	0.0455201		Protein kinase superfamily protein [Source:UniProtKB/TrEMBL;Acc:F4JPT7]
AT1G78680	0.508687	6.82231	0.0358875	0.0455201	GGH2	Gamma-glutamyl hydrolase 2 [Source:UniProtKB/Swiss-Prot;Acc:O65355]
AT3G15115	-0.835563	1.65089	0.0358896	0.0455201		Serine/arginine repetitive matrix protein [Source:UniProtKB/TrEMBL;Acc:Q9LIM3]
AT3G49320	-1.03854	1.64995	0.0359137	0.0455201		Metal-dependent protein hydrolase [Source:UniProtKB/TrEMBL;Acc:Q9SG17]
AT5G55510	-0.706443	2.8491	0.0361191	0.0457243	TIM22-3	Mitochondrial import inner membrane translocase subunit TIM22-3 [Source:UniProtKB/Swiss-Prot;Acc:Q6NKU9]
AT2G31170	-0.777888	3.99983	0.0362555	0.0458078	SYCO	SYCO ARATH [Source:UniProtKB/TrEMBL;Acc:A0A178VWT1]
AT1G09660	-0.567203	4.70382	0.0362841	0.0458078		KH domain-containing protein At1g09660/At1g09670 [Source:UniProtKB/Swiss-Prot;Acc:Q8GWR3]
AT3G27180	-0.76573	2.76498	0.0363181	0.0458078		At3g27180 [Source:UniProtKB/TrEMBL;Acc:B3DNP3]
AT5G39860	-1.16145	4.53546	0.0364863	0.0459428	PRE1	Transcription factor PRE1 [Source:UniProtKB/Swiss-Prot;Acc:Q9FLE9]
AT2G36885	-0.886199	4.55257	0.0365185	0.0459428		Expressed protein [Source:UniProtKB/TrEMBL;Acc:Q8S8F1]
AT1G69810	1.52847	0.0566774	0.036627	0.0459428	WRKY36	At1g69810 [Source:UniProtKB/TrEMBL;Acc:Q058I4]
AT3G50280	1.09901	2.79943	0.0366371	0.0459428		Uncharacterized acetyltransferase At3g50280 [Source:UniProtKB/Swiss-Prot;Acc:Q9SND9]
AT4G16670	0.534691	3.69161	0.0366962	0.0459428		At4g16670 [Source:UniProtKB/TrEMBL;Acc:Q5HZ31]
AT5G39130	2.54605	4.52326	0.0366983	0.0459428		Germin-like protein subfamily 1 member 16 [Source:UniProtKB/Swiss-Prot;Acc:Q9FIC8]
AT5G10720	1.20315	-0.459334	0.0367364	0.0459428	AHK5	Histidine kinase 5 [Source:UniProtKB/Swiss-Prot;Acc:Q3S4A7]
AT5G63420	-0.709813	3.60303	0.0368817	0.0460687	emb2746	Ribonuclease J [Source:UniProtKB/Swiss-Prot;Acc:Q84W56]
AT1G56110	-1.07531	5.39784	0.0369429	0.0460894	NOP56	At1g56110/T6H22_9 [Source:UniProtKB/TrEMBL;Acc:Q9SGT7]
AT4G09810	-0.60824	3.26664	0.0369893	0.0460917	URGT5	UDP-rhamnose/UDP-galactose transporter 5 [Source:UniProtKB/Swiss-Prot;Acc:Q9SZ96]
AT2G14460	-0.931861	2.97502	0.037067	0.0461328		At2g14460 [Source:UniProtKB/TrEMBL;Acc:Q9ZQQ9]
AT4G04835	1.3566	1.11173	0.0371749	0.0462113
AT3G55890	0.936545	1.81102	0.0372735	0.0462412		Protein yippee-like [Source:UniProtKB/TrEMBL;Acc:Q0WPD7]
AT1G46480	-0.516874	4.64657	0.0372884	0.0462412	WOX4	WOX4 [Source:UniProtKB/TrEMBL;Acc:A0A384KVK6]
AT2G47440	-0.8612	4.17529	0.0375186	0.0464709		Tetratricopeptide repeat (TPR)-like superfamily protein [Source:UniProtKB/TrEMBL;Acc:O22266]
AT1G68710	0.541909	4.08647	0.0376138	0.046533		ATPase E1-E2 type family protein / haloacid dehalogenase-like hydrolase family protein [Source:TAIR;Acc:AT1G68710]
AT3G49110	2.05861	0.515045	0.0376839	0.046564	PER33	Peroxidase 33 [Source:UniProtKB/Swiss-Prot;Acc:P24101]
AT5G45540	0.78069	2.17498	0.0378402	0.0466628		Transmembrane protein, putative (DUF594) [Source:UniProtKB/TrEMBL;Acc:Q9FHI2]
AT3G24080	-0.571034	4.14796	0.0378889	0.0466628		KRR1 family protein [Source:UniProtKB/TrEMBL;Acc:F4J5D3]
AT4G30490	0.579888	5.20249	0.0379387	0.0466628		AFG1-like ATPase family protein [Source:UniProtKB/TrEMBL;Acc:Q8L517]
AT2G48120	-0.534832	3.99329	0.0379557	0.0466628	PAC	Protein PALE CRESS, chloroplastic [Source:UniProtKB/Swiss-Prot;Acc:Q39089]
AT3G14890	-0.616823	4.46527	0.0379898	0.0466628	ZDP	Polynucleotide 3'-phosphatase ZDP [Source:UniProtKB/Swiss-Prot;Acc:Q84JE8]
AT5G54380	-0.955342	5.08686	0.0381504	0.0466665	THE1	Receptor-like protein kinase THESEUS 1 [Source:UniProtKB/Swiss-Prot;Acc:Q9LK35]
AT2G39140	-0.573194	3.59651	0.0381876	0.0466665	SVR1	Putative ribosomal large subunit pseudouridine synthase SVR1, chloroplastic [Source:UniProtKB/Swiss-Prot;Acc:Q8L960]
AT1G33240	-0.861042	5.41857	0.0382117	0.0466665	AT-GTL1	GT-2-like 1 [Source:TAIR;Acc:AT1G33240]
AT3G07050	-0.898016	3.87928	0.0382291	0.0466665	NSN1	Guanine nucleotide-binding protein-like NSN1 [Source:UniProtKB/Swiss-Prot;Acc:Q9M8Z5]
AT5G19875	0.947846	1.73548	0.0382369	0.0466665		At5g19875 [Source:UniProtKB/TrEMBL;Acc:Q8L9M7]
AT2G24450	-0.940566	2.96215	0.0382638	0.0466665	FLA3	FLA3 [Source:UniProtKB/TrEMBL;Acc:A0A178W0S4]
AT3G52400	1.06198	2.90088	0.0383482	0.0467047	SYP122	Syntaxin-122 [Source:UniProtKB/Swiss-Prot;Acc:Q9SVC2]
AT1G47340	-0.778914	1.98719	0.0383856	0.0467047		F-box protein At1g47340 [Source:UniProtKB/Swiss-Prot;Acc:Q0V7S0]
AT3G24255	-0.635622	3.2637	0.0384951	0.0467445		RNA-directed DNA polymerase (Reverse transcriptase)-related family protein [Source:UniProtKB/TrEMBL;Acc:A0A1I9LSY4]
AT4G20350	-1.27175	1.31743	0.0385242	0.0467445		Oxidoreductase [Source:UniProtKB/TrEMBL;Acc:Q9SUP1]
AT4G01600	1.00073	1.32655	0.0385922	0.0467445		GEM-like protein 2 [Source:UniProtKB/Swiss-Prot;Acc:Q9M122]
AT1G10270	-0.960362	1.99893	0.0386189	0.0467445	GRP23	Pentatricopeptide repeat-containing protein At1g10270 [Source:UniProtKB/Swiss-Prot;Acc:Q9SY69]
AT3G06500	0.555338	7.26771	0.0386446	0.0467445	INVC	Alkaline/neutral invertase C, mitochondrial [Source:UniProtKB/Swiss-Prot;Acc:B9DFA8]
AT5G42700	-1.59218	-0.0666575	0.0387458	0.0467584		AP2/B3-like transcriptional factor family protein [Source:TAIR;Acc:AT5G42700]
AT4G38440	-0.599536	3.0421	0.0387465	0.0467584	IYO	Transcriptional elongation regulator MINIYO [Source:UniProtKB/Swiss-Prot;Acc:Q8GYU3]
AT1G30960	-1.29608	0.645838	0.0388621	0.0468431	ERG	GTP-binding protein ERG [Source:UniProtKB/Swiss-Prot;Acc:O82653]
AT5G44600	-0.672783	3.43656	0.0390327	0.0469331		S-adenosyl-L-methionine-dependent methyltransferases superfamily protein [Source:UniProtKB/TrEMBL;Acc:F4KAB4]
AT1G12710	-0.674667	4.79154	0.0390627	0.0469331	AtPP2-A12	phloem protein 2-A12 [Source:TAIR;Acc:AT1G12710]
AT3G23170	0.624089	4.3466	0.0390731	0.0469331		At3g23170 [Source:UniProtKB/TrEMBL;Acc:Q9LTD3]
AT4G38552	0.604585	4.23667	0.0392212	0.0469515		Potential natural antisense gene, locus overlaps with AT4G38550 [Source:TAIR;Acc:AT4G38552]
AT4G24610	-0.537741	3.38893	0.0392406	0.0469515		unknown protein; FUNCTIONS IN: molecular_function unknown; INVOLVED IN: biological_process unknown; LOCATED IN: plasma membrane; EXPRESSED IN: 20 plant structures; EXPRESSED DURING: 12 growth stages; BEST Arabidopsis thaliana protein match is: unkno /.../tein (TAIR:AT5G65440.1); Ha. [Source:TAIR;Acc:AT4G24610]
AT3G49990	-0.616695	3.85334	0.0392582	0.0469515		At3g49990 [Source:UniProtKB/TrEMBL;Acc:Q9SN19]
AT5G13930	-1.50417	5.57854	0.0394817	0.0469515	CHS	Chalcone synthase family protein [Source:UniProtKB/TrEMBL;Acc:Q460R0]
AT2G44040	-0.934793	2.37533	0.0395167	0.0469515	DAPB1	4-hydroxy-tetrahydrodipicolinate reductase 1, chloroplastic [Source:UniProtKB/Swiss-Prot;Acc:O80574]
AT3G06740	-0.84951	2.97429	0.0395618	0.0469515	GATA15	GATA transcription factor 15 [Source:UniProtKB/Swiss-Prot;Acc:Q8LG10]
AT3G18690	1.09939	1.98897	0.0396153	0.0469515	MKS1	Protein MKS1 [Source:UniProtKB/Swiss-Prot;Acc:Q8LGD5]
AT3G51790	-0.641559	2.81237	0.0397885	0.0469515	ATG1	Cytochrome c-type biogenesis protein CcmE homolog, mitochondrial [Source:UniProtKB/Swiss-Prot;Acc:Q96326]
AT4G30270	0.673315	8.08049	0.0398164	0.0469515	XTH24	Xyloglucan endotransglucosylase/hydrolase protein 24 [Source:UniProtKB/Swiss-Prot;Acc:P24806]
AT3G62390	-0.53883	3.71442	0.0398591	0.0469515	TBL6	Protein trichome birefringence-like 6 [Source:UniProtKB/Swiss-Prot;Acc:Q9LZQ1]
AT3G29230	-0.671786	2.95106	0.0399081	0.0469515	PCMP-E27	Pentatricopeptide repeat-containing protein At3g29230 [Source:UniProtKB/Swiss-Prot;Acc:Q9LS72]
AT2G40850	-1.04256	1.60305	0.0399441	0.0469515	PI4KG1	Phosphatidylinositol 4-kinase gamma 1 [Source:UniProtKB/Swiss-Prot;Acc:O22199]
AT1G68560	-0.89834	6.03941	0.0399451	0.0469515	XYL1	Alpha-xylosidase 1 [Source:UniProtKB/Swiss-Prot;Acc:Q9S7Y7]
AT3G29000	1.27733	1.77082	0.0399758	0.0469515	CML45	Probable calcium-binding protein CML45 [Source:UniProtKB/Swiss-Prot;Acc:Q9MBG5]
AT2G47020	-0.74873	2.69811	0.0399844	0.0469515		Peptide chain release factor 1 [Source:TAIR;Acc:AT2G47020]
AT3G48830	-1.27828	0.829115	0.0401045	0.0469515		tRNA nucleotidyltransferase/polyA polymerase family protein [Source:UniProtKB/TrEMBL;Acc:F4JF58]
AT3G55710	-1.70259	2.06052	0.0401484	0.0469515	UGT76F2	UDP-glycosyltransferase 76F2 [Source:UniProtKB/Swiss-Prot;Acc:Q9M051]
AT1G25275	0.683507	5.39644	0.0401746	0.0469515		AT1G25275 protein [Source:UniProtKB/TrEMBL;Acc:B9DG55]
AT3G14200	0.693147	4.07292	0.0402166	0.0469515		Chaperone DnaJ-domain superfamily protein [Source:UniProtKB/TrEMBL;Acc:Q9LJG5]
AT2G01340	1.03577	1.76079	0.0402184	0.0469515	At17.1	At2g01340 [Source:UniProtKB/TrEMBL;Acc:Q52K81]
AT3G04290	-1.97989	2.25332	0.04025	0.0469515	LTL1	LTL1 [Source:UniProtKB/TrEMBL;Acc:A0A178VLC7]
AT5G23300	-1.05422	2.10779	0.0402734	0.0469515	PYRD	Dihydroorotate dehydrogenase (quinone), mitochondrial [Source:UniProtKB/Swiss-Prot;Acc:P32746]
AT1G80980	-0.530015	4.14109	0.0403244	0.0469515		At1g80980 [Source:UniProtKB/TrEMBL;Acc:Q9SAG2]
AT1G45110	-1.28912	1.12818	0.0404008	0.0469515		At1g45110 [Source:UniProtKB/TrEMBL;Acc:Q6NQA0]
AT3G19300	-0.762088	3.25788	0.0404083	0.0469515		At3g19300 [Source:UniProtKB/TrEMBL;Acc:Q9LT87]
AT2G03730	0.561264	5.90148	0.0405095	0.0469515	ACR5	ACT domain-containing protein ACR5 [Source:UniProtKB/Swiss-Prot;Acc:Q9ZPQ8]
AT3G44750	-1.03658	4.14466	0.0405352	0.0469515	HDT1	Histone deacetylase HDT1 [Source:UniProtKB/Swiss-Prot;Acc:Q9FVE6]
AT3G18130	-1.13354	4.12816	0.0405394	0.0469515	RACK1C	Receptor for activated C kinase 1C [Source:UniProtKB/Swiss-Prot;Acc:Q9LV28]
AT4G04940	-1.42249	1.41543	0.0405445	0.0469515		Putative WD-repeat membrane protein [Source:UniProtKB/TrEMBL;Acc:Q93YS7]
AT1G74440	0.71041	3.20269	0.0406016	0.0469515		ER membrane protein, putative (DUF962) [Source:UniProtKB/TrEMBL;Acc:Q9CA70]
AT4G25940	0.919419	2.10315	0.0406414	0.0469515		Putative clathrin assembly protein At4g25940 [Source:UniProtKB/Swiss-Prot;Acc:Q8VYT2]
AT1G61800	1.15546	2.08851	0.0406609	0.0469515	GPT2	glucose-6-phosphate/phosphate translocator 2 [Source:TAIR;Acc:AT1G61800]
AT5G41130	-0.617548	3.164	0.0407335	0.0469515		Esterase/lipase/thioesterase family protein [Source:TAIR;Acc:AT5G41130]
AT1G64260	-1.17705	0.370272	0.0408597	0.0469515		MuDR family transposase [Source:UniProtKB/TrEMBL;Acc:Q9C7V1]
AT1G28550	-1.19887	-0.481079	0.0408679	0.0469515	RABA1I	Ras-related protein RABA1i [Source:UniProtKB/Swiss-Prot;Acc:Q9S810]
AT2G45900	0.665908	5.53537	0.0408982	0.0469515		TRM13 [Source:UniProtKB/TrEMBL;Acc:A0A384LCE0]
AT4G02130	-0.855809	3.85015	0.0409461	0.0469515	GATL6	Probable galacturonosyltransferase-like 6 [Source:UniProtKB/Swiss-Prot;Acc:O04253]
AT1G44740	-1.49684	0.591571	0.0410308	0.0469515		unknown protein; FUNCTIONS IN: molecular_function unknown; INVOLVED IN: biological_process unknown; LOCATED IN: mitochondrion; EXPRESSED IN: embryo, leaf whorl, flower, seed; EXPRESSED DURING: F mature embryo stage, petal differentiation and expansi /.../ge, E expanded cotyledon stage, D bilateral stage; Ha. [Source:TAIR;Acc:AT1G44740]
AT2G23200	0.948701	3.51674	0.0410955	0.0469515		Probable receptor-like protein kinase At2g23200 [Source:UniProtKB/Swiss-Prot;Acc:O22187]
AT3G51860	1.08516	4.76068	0.0411013	0.0469515	CAX3	Vacuolar cation/proton exchanger [Source:UniProtKB/TrEMBL;Acc:A0A1I9LSS9]
AT3G43670	0.729778	4.3648	0.0411284	0.0469515		Amine oxidase [Source:UniProtKB/TrEMBL;Acc:Q9M2B9]
AT4G24250	0.694047	2.19805	0.0411364	0.0469515	MLO13	MLO-like protein 13 [Source:UniProtKB/Swiss-Prot;Acc:Q94KB2]
AT1G76970	0.618722	4.19005	0.0411668	0.0469515	TOL4	TOM1-like protein 4 [Source:UniProtKB/Swiss-Prot;Acc:Q6NQK0]
AT2G05995	-1.27442	1.50962	0.0412431	0.0469515		other RNA [Source:TAIR;Acc:AT2G05995]
AT5G67510	-0.714096	4.18527	0.041306	0.0469515	RPL26B	60S ribosomal protein L26-2 [Source:UniProtKB/Swiss-Prot;Acc:Q9FJX2]
AT2G41100	1.37774	6.48776	0.0413264	0.0469515	CML12	Calmodulin-like protein 12 [Source:UniProtKB/Swiss-Prot;Acc:P25071]
AT5G48030	-0.53888	3.94761	0.0413284	0.0469515	GFA2	GFA2 [Source:UniProtKB/TrEMBL;Acc:A0A178UJR3]
AT2G34640	-0.934753	4.67057	0.0413285	0.0469515	PTAC12	Protein PLASTID TRANSCRIPTIONALLY ACTIVE 12, chloroplastic [Source:UniProtKB/Swiss-Prot;Acc:F4IHY7]
AT3G53900	-0.774944	3.47938	0.0413309	0.0469515	UPP	Uracil phosphoribosyltransferase, chloroplastic [Source:UniProtKB/Swiss-Prot;Acc:Q9M336]
AT3G55720	1.45881	0.737612	0.0413609	0.0469515		Replication factor C subunit, putative (DUF620) [Source:UniProtKB/TrEMBL;Acc:Q9M050]
AT3G63170	-0.60905	3.7352	0.0414399	0.046982	FAP1	Fatty-acid-binding protein 1 [Source:UniProtKB/Swiss-Prot;Acc:Q9M1X2]
AT4G27280	-0.98339	4.81055	0.0414788	0.046982	KRP1	Calcium-binding protein KRP1 [Source:UniProtKB/Swiss-Prot;Acc:O81831]
AT3G06345	-1.25435	2.6264	0.0415657	0.0470289
AT1G62150	-0.884334	1.09436	0.0417236	0.0470467		Mitochondrial transcription termination factor family protein [Source:UniProtKB/TrEMBL;Acc:Q8GWB0]
AT1G33110	0.609467	5.15701	0.0417933	0.0470467	DTX21	Protein DETOXIFICATION [Source:UniProtKB/TrEMBL;Acc:A0A178WPH4]
AT5G41170	0.892463	1.10707	0.0418203	0.0470467		Pentatricopeptide repeat-containing protein At5g41170, mitochondrial [Source:UniProtKB/Swiss-Prot;Acc:Q9FLL3]
AT4G19130	-0.985338	0.173112	0.0418643	0.0470467		Replication factor-A protein 1-related [Source:TAIR;Acc:AT4G19130]
AT4G13850	-0.634128	5.60912	0.041866	0.0470467	RBG2	Glycine-rich RNA-binding protein 2, mitochondrial [Source:UniProtKB/Swiss-Prot;Acc:Q9SVM8]
AT3G12685	-0.632418	3.0716	0.0419267	0.0470467		Acid phosphatase/vanadium-dependent haloperoxidase-related protein [Source:UniProtKB/TrEMBL;Acc:Q93ZZ7]
AT1G34750	0.677088	3.12732	0.0419723	0.0470467		Probable protein phosphatase 2C 10 [Source:UniProtKB/Swiss-Prot;Acc:Q9S9Z7]
AT2G02070	-0.671742	4.04614	0.0419839	0.0470467	IDD5	Protein indeterminate-domain 5, chloroplastic [Source:UniProtKB/Swiss-Prot;Acc:Q9ZUL3]
AT3G18960	-0.703637	2.27789	0.0420154	0.0470467		B3 domain-containing protein At3g18960 [Source:UniProtKB/Swiss-Prot;Acc:Q84R27]
AT3G25430	-0.815752	2.52992	0.0420368	0.0470467		Poly(A)-specific ribonuclease PARN-like [Source:UniProtKB/Swiss-Prot;Acc:Q8W4C3]
AT4G37240	-0.759246	2.58283	0.0422009	0.0471555		HTH-type transcriptional regulator [Source:UniProtKB/TrEMBL;Acc:Q8LE56]
AT3G13940	-0.955351	1.81562	0.0422254	0.0471555		DNA binding / DNA-directed RNA polymerase [Source:UniProtKB/TrEMBL;Acc:Q9LVK6]
AT3G14330	-0.61728	3.03169	0.0422975	0.047185	PCMP-H57	Pentatricopeptide repeat-containing protein At3g14330 [Source:UniProtKB/Swiss-Prot;Acc:Q9LUL5]
AT4G12470	3.42394	1.25577	0.0424661	0.047295	AZI1	pEARLI1-like lipid transfer protein 1 [Source:UniProtKB/Swiss-Prot;Acc:Q9SU35]
AT4G29540	-0.782595	1.84761	0.0424989	0.047295	LPXA	Probable acyl-[acyl-carrier-protein]--UDP-N-acetylglucosamine O-acyltransferase, mitochondrial [Source:UniProtKB/Swiss-Prot;Acc:Q9SU91]
AT4G19440	-0.922273	2.21614	0.0425929	0.047295		Pentatricopeptide repeat-containing protein At4g19440, chloroplastic [Source:UniProtKB/Swiss-Prot;Acc:Q940A6]
AT2G18220	-0.862144	3.56286	0.0426075	0.047295		Nucleolar complex protein 2 homolog [Source:UniProtKB/Swiss-Prot;Acc:Q9ZPV5]
AT1G72520	1.20852	3.03671	0.042625	0.047295	LOX4	Lipoxygenase 4, chloroplastic [Source:UniProtKB/Swiss-Prot;Acc:Q9FNX8]
AT1G77960	1.4643	1.32353	0.0426842	0.0472961		Repressor ROX1-like protein [Source:UniProtKB/TrEMBL;Acc:Q5BPU6]
AT3G50100	-0.784483	1.49237	0.0427607	0.0472961	SDN1	Small RNA degrading nuclease 1 [Source:UniProtKB/Swiss-Prot;Acc:A3KPE8]
AT5G63030	0.576825	4.46057	0.0428441	0.0472961	GRXC1	Glutaredoxin-C1 [Source:UniProtKB/Swiss-Prot;Acc:Q8L8T2]
AT5G20630	-2.3658	5.2849	0.0428569	0.0472961	GER3	Germin-like protein subfamily 3 member 3 [Source:UniProtKB/Swiss-Prot;Acc:P94072]
AT4G27852	-0.888248	1.21235	0.0428623	0.0472961		Potential natural antisense gene, locus overlaps with AT4G27850 and AT4G27860 [Source:TAIR;Acc:AT4G27852]
AT5G66210	0.662556	5.10758	0.0429007	0.0472961	CPK28	Calcium-dependent protein kinase 28 [Source:UniProtKB/Swiss-Prot;Acc:Q9FKW4]
AT4G03330	-1.51698	0.674601	0.0429864	0.04734	SYP123	At4g03330 [Source:UniProtKB/TrEMBL;Acc:Q0WPM4]
AT5G60500	1.0346	0.757347	0.04309	0.0474036		Dehydrodolichyl diphosphate synthase 7 [Source:UniProtKB/Swiss-Prot;Acc:Q8LED0]
AT1G72510	0.74483	4.65314	0.0431569	0.0474267		At1g72510 [Source:UniProtKB/TrEMBL;Acc:Q9C9E9]
AT1G04027	1.14913	-0.611489	0.0432247	0.0474279
AT5G45720	-1.10398	1.22508	0.0432537	0.0474279		Protein STICHEL-like 4 [Source:UniProtKB/Swiss-Prot;Acc:F4KEM0]
AT1G29418	-1.24621	0.841217	0.0433156	0.0474279		unknown protein; FUNCTIONS IN: molecular_function unknown; INVOLVED IN: biological_process unknown; LOCATED IN: endomembrane system; Ha. [Source:TAIR;Acc:AT1G29418]
AT1G75200	-0.674526	3.28759	0.0434134	0.0474279	TYW1	S-adenosyl-L-methionine-dependent tRNA 4-demethylwyosine synthase [Source:UniProtKB/Swiss-Prot;Acc:Q8RXN5]
AT5G43960	-0.64125	4.91684	0.0434254	0.0474279		Gb [Source:UniProtKB/TrEMBL;Acc:Q9FND0]
AT3G12915	-1.04655	2.36295	0.0434335	0.0474279		Ribosomal protein S5/Elongation factor G/III/V family protein [Source:UniProtKB/TrEMBL;Acc:F4JB06]
AT5G01540	0.824278	3.04346	0.043601	0.0475606	LECRK62	L-type lectin-domain containing receptor kinase VI.2 [Source:UniProtKB/Swiss-Prot;Acc:Q9M021]
AT3G51290	-1.04812	0.813718	0.043663	0.047578		Pyridoxal-phosphate-dependent serine hydroxymethyltransferase, putative (DUF632) [Source:UniProtKB/TrEMBL;Acc:F4J3B2]
AT3G53720	-0.658297	3.06951	0.043774	0.0476009	CHX20	Cation/H(+) antiporter 20 [Source:UniProtKB/Swiss-Prot;Acc:Q9M353]
AT4G36130	-0.657932	6.20804	0.0437763	0.0476009	RPL8C	60S ribosomal protein L8-3 [Source:UniProtKB/Swiss-Prot;Acc:Q42064]
AT1G73310	-0.676245	3.09752	0.0439504	0.0477345	SCPL4	Serine carboxypeptidase-like 4 [Source:UniProtKB/Swiss-Prot;Acc:Q9CAU4]
AT5G13200	0.736537	3.63323	0.04401	0.0477345		GEM-like protein 5 [Source:UniProtKB/Swiss-Prot;Acc:Q9LYV6]
AT4G39530	-1.37239	0.0572926	0.0440377	0.0477345	PCMP-E52	Pentatricopeptide repeat-containing protein At4g39530 [Source:UniProtKB/Swiss-Prot;Acc:Q9SVA5]
AT3G13230	-0.830114	3.27763	0.0441724	0.0477404		At3g13230 [Source:UniProtKB/TrEMBL;Acc:Q9LTU6]
AT4G32720	-0.508303	4.32343	0.0442124	0.0477404	LA1	La1 [Source:UniProtKB/TrEMBL;Acc:A0A178V700]
AT3G48280	-0.808375	1.88659	0.0442185	0.0477404	CYP71A25	Cytochrome P450 71A25 [Source:UniProtKB/Swiss-Prot;Acc:Q9STK8]
AT2G42760	0.723948	4.71417	0.0442468	0.0477404		At2g42760 [Source:UniProtKB/TrEMBL;Acc:Q9SJI0]
AT1G29690	0.609802	4.61818	0.0443201	0.0477404	CAD1	MACPF domain-containing protein CAD1 [Source:UniProtKB/Swiss-Prot;Acc:Q9C7N2]
AT3G47010	0.663076	3.36861	0.0443205	0.0477404		Beta-D-glucan exohydrolase-like protein [Source:UniProtKB/TrEMBL;Acc:Q9SD72]
AT5G21482	0.635468	3.26383	0.04447	0.0477812	CKX7	Cytokinin dehydrogenase 7 [Source:UniProtKB/Swiss-Prot;Acc:Q9FUJ1]
AT2G39230	-1.3794	-0.70647	0.0444958	0.0477812	LOJ	Pentatricopeptide repeat-containing protein At2g39230, mitochondrial [Source:UniProtKB/Swiss-Prot;Acc:O80958]
AT3G57150	-0.952598	4.75648	0.0445094	0.0477812	CBF5	Uncharacterized protein At3g57150 (Fragment) [Source:UniProtKB/TrEMBL;Acc:C0SVF3]
AT3G22235	1.20545	2.71628	0.0445693	0.0477812		Cysteine-rich TM module stress tolerance protein [Source:UniProtKB/TrEMBL;Acc:Q8W472]
AT3G52430	1.20878	3.06489	0.0445896	0.0477812	PAD4	Lipase-like PAD4 [Source:UniProtKB/Swiss-Prot;Acc:Q9S745]
AT3G13437	0.990022	1.46689	0.0447551	0.0477969		Transmembrane protein [Source:UniProtKB/TrEMBL;Acc:A0A1I9LNG9]
AT5G62370	-1.43045	0.113265	0.0447768	0.0477969		Pentatricopeptide repeat-containing protein At5g62370 [Source:UniProtKB/Swiss-Prot;Acc:Q9LVA2]
AT4G10450	-0.963657	4.04226	0.044787	0.0477969	RPL9D	60S ribosomal protein L9-2 [Source:UniProtKB/Swiss-Prot;Acc:Q9SZX9]
AT3G12860	-1.27557	0.883693	0.0447918	0.0477969		NOP56-like pre RNA processing ribonucleoprotein [Source:UniProtKB/TrEMBL;Acc:Q9LTV0]
AT1G62380	1.17823	9.34188	0.0448357	0.0477969	ACO2	1-aminocyclopropane-1-carboxylate oxidase 2 [Source:UniProtKB/Swiss-Prot;Acc:Q41931]
AT1G15350	0.503107	5.69482	0.0449812	0.0479026		DUF4050 family protein [Source:UniProtKB/TrEMBL;Acc:Q8L920]
AT4G23060	1.02328	1.36665	0.0450763	0.0479545	IQD22	Calmodulin binding protein IQD22 [Source:UniProtKB/TrEMBL;Acc:Q2NNE0]
AT1G72050	-0.553565	4.50229	0.045254	0.048094	TFIIIA	transcription factor IIIA [Source:TAIR;Acc:AT1G72050]
AT3G59695	0.631616	3.1345	0.0453707	0.0481685		other RNA [Source:TAIR;Acc:AT3G59695]
AT3G52170	-1.28387	2.31383	0.0455659	0.0482967		DNA binding protein [Source:UniProtKB/TrEMBL;Acc:Q8L641]
AT1G44760	0.729438	3.11777	0.0456157	0.0482967		Adenine nucleotide alpha hydrolases-like superfamily protein [Source:TAIR;Acc:AT1G44760]
AT5G41670	-0.65667	5.80489	0.0456317	0.0482967	PGD3	6-phosphogluconate dehydrogenase, decarboxylating [Source:UniProtKB/TrEMBL;Acc:A0A178UQL8]
AT1G74390	-0.59493	3.21988	0.0458014	0.0484267	NEN3	Protein NEN3 [Source:UniProtKB/Swiss-Prot;Acc:Q9CA74]
AT1G65490	1.01596	4.67556	0.0459195	0.0484852		unknown protein; FUNCTIONS IN: molecular_function unknown; INVOLVED IN: biological_process unknown; LOCATED IN: endomembrane system; EXPRESSED IN: 22 plant structures; EXPRESSED DURING: 13 growth stages; BEST Arabidopsis thaliana protein match is: u /.../ protein (TAIR:AT1G65486.1); Ha. [Source:TAIR;Acc:AT1G65490]
AT1G69310	0.819714	2.05889	0.0459506	0.0484852	WRKY57	At1g69310 [Source:UniProtKB/TrEMBL;Acc:Q147N6]
AT5G67240	-0.500423	4.28929	0.046008	0.0484961	SDN3	SDN3 [Source:UniProtKB/TrEMBL;Acc:A0A178UGK8]
AT2G44790	0.709599	4.63176	0.0460617	0.0485033	UCC2	Uclacyanin-2 [Source:UniProtKB/Swiss-Prot;Acc:O80517]
AT3G62570	-1.37992	1.6225	0.0461689	0.0485666		AT3g62570/T12C14_270 [Source:UniProtKB/TrEMBL;Acc:Q8W591]
AT4G30930	-0.640847	3.43133	0.0462538	0.0485965	RPL21M	NFD1 [Source:UniProtKB/TrEMBL;Acc:A0A178UZG0]
AT2G40430	-0.577125	4.49314	0.0462913	0.0485965		CONTAINS InterPro DOMAIN/s: P60-like (InterPro:IPR011687), Tumour suppressor protein Gltscr2 (InterPro:IPR011211); Ha. [Source:TAIR;Acc:AT2G40430]
AT5G49190	-1.41154	-0.566316	0.0463409	0.0485992	SUS2	Sucrose synthase 2 [Source:UniProtKB/Swiss-Prot;Acc:Q00917]
AT1G01200	-1.13512	1.93654	0.046404	0.048611	RABA3	RABA3 [Source:UniProtKB/TrEMBL;Acc:A0A178W3F7]
AT1G13770	-0.529387	3.32906	0.0465597	0.048611	RUS3	RUS3 [Source:UniProtKB/TrEMBL;Acc:A0A178WJD5]
AT4G40090	1.14107	-0.443174	0.0466211	0.048611	AGP3	AGP3 [Source:UniProtKB/TrEMBL;Acc:A0A178USX4]
AT1G53660	0.635971	2.54892	0.0466226	0.048611		nodulin MtN21 /EamA-like transporter family protein [Source:TAIR;Acc:AT1G53660]
AT4G35640	-0.874534	1.61614	0.0466241	0.048611	SAT4	SERAT3 [Source:UniProtKB/TrEMBL;Acc:A0A178USX0]
AT1G22190	0.537284	5.90034	0.0466346	0.048611	RAP2-13	Ethylene-responsive transcription factor RAP2-13 [Source:UniProtKB/Swiss-Prot;Acc:Q9LM15]
AT4G31408	-1.02416	0.667412	0.0468131	0.048748		other RNA [Source:TAIR;Acc:AT4G31408]
AT1G67856	1.25795	1.17393	0.046886	0.0487746		RING/U-box superfamily protein [Source:UniProtKB/TrEMBL;Acc:B3H543]
AT2G27260	0.519447	3.98037	0.0469632	0.0488058		At2g27260/F12K2.16 [Source:UniProtKB/TrEMBL;Acc:Q9XIN3]
AT1G62290	1.53968	1.16268	0.0470756	0.0488419	APA2	Aspartic proteinase A2 [Source:UniProtKB/Swiss-Prot;Acc:Q8VYL3]
AT1G72690	0.599684	3.42331	0.0471122	0.0488419		At1g72690 [Source:UniProtKB/TrEMBL;Acc:Q9CAI4]
AT5G48400	1.36841	-0.721951	0.0471397	0.0488419	GLR1.2	Glutamate receptor 1.2 [Source:UniProtKB/Swiss-Prot;Acc:Q9LV72]
AT1G05065	0.776788	1.1058	0.0473713	0.0489719	CLE20	CLAVATA3/ESR (CLE)-related protein 20 [Source:UniProtKB/Swiss-Prot;Acc:Q3EDI6]
AT3G18600	-1.1704	3.05365	0.0473821	0.0489719	RH51	DEAD-box ATP-dependent RNA helicase 51 [Source:UniProtKB/Swiss-Prot;Acc:Q9LIH9]
AT1G07870	0.594688	4.23425	0.0474075	0.0489719		Protein kinase superfamily protein [Source:UniProtKB/TrEMBL;Acc:F4HSH9]
AT1G48480	-0.624636	4.52473	0.0475127	0.0489862	RKL1	Probable inactive receptor kinase At1g48480 [Source:UniProtKB/Swiss-Prot;Acc:Q9LP77]
AT3G12740	0.51258	6.38135	0.0475379	0.0489862	ALIS1	ALA-interacting subunit 1 [Source:UniProtKB/Swiss-Prot;Acc:Q9LTW0]
AT2G47790	-0.514911	3.7049	0.0475636	0.0489862	GTS1	WD repeat-containing protein GTS1 [Source:UniProtKB/Swiss-Prot;Acc:Q944S2]
AT5G01730	0.611676	5.42916	0.0477022	0.04908	SCAR4	Protein SCAR4 [Source:UniProtKB/Swiss-Prot;Acc:Q5XPJ6]
AT2G21220	-1.57807	1.78555	0.0477544	0.0490848		Putative auxin-regulated protein [Source:UniProtKB/TrEMBL;Acc:Q9SIG9]
AT4G17540	-0.756496	3.10188	0.047919	0.0492051		Dynamin [Source:UniProtKB/TrEMBL;Acc:Q8RWF2]
AT2G26410	-0.890322	1.24551	0.0479784	0.0492171	Iqd4	IQ-domain 4 [Source:UniProtKB/TrEMBL;Acc:F4IUJ7]
AT4G03845	1.3699	-0.422937	0.0481067	0.0492516
AT4G09970	-0.709918	4.17203	0.0482005	0.0492516		At4g09970 [Source:UniProtKB/TrEMBL;Acc:Q6DBH2]
AT1G04363	1.04508	-0.101266	0.0482414	0.0492516
AT5G12970	-1.7287	0.101153	0.0483415	0.0492516		Anthranilate phosphoribosyltransferase-like protein [Source:UniProtKB/TrEMBL;Acc:Q9LXU2]
AT5G55050	0.73772	2.43304	0.0483856	0.0492516		GDSL esterase/lipase At5g55050 [Source:UniProtKB/Swiss-Prot;Acc:Q9FIA1]
AT2G25530	0.552928	2.84184	0.0484044	0.0492516		AFG1-like ATPase family protein [Source:UniProtKB/TrEMBL;Acc:Q9SKJ6]
AT3G54090	-0.845043	3.445	0.0484128	0.0492516	FLN1	Fructokinase-like 1, chloroplastic [Source:UniProtKB/Swiss-Prot;Acc:Q9M394]
AT5G05600	1.58977	2.02394	0.0484149	0.0492516		Probable 2-oxoglutarate-dependent dioxygenase At5g05600 [Source:UniProtKB/Swiss-Prot;Acc:Q9FFF6]
AT3G59650	-0.615407	3.11099	0.0484411	0.0492516		Mitochondrial ribosomal protein L51/S25/CI-B8 family protein [Source:UniProtKB/TrEMBL;Acc:F4J9E4]
AT5G07100	2.23979	-0.187191	0.0485593	0.0493232	WRKY26	Probable WRKY transcription factor 26 [Source:UniProtKB/Swiss-Prot;Acc:Q9C5T3]
AT3G06680	-0.889876	3.90206	0.0486312	0.0493457		60S ribosomal protein L29 [Source:UniProtKB/TrEMBL;Acc:F4JC32]
AT5G20670	-1.15735	1.89208	0.048677	0.0493457		At5g20670 [Source:UniProtKB/TrEMBL;Acc:A6QR87]
AT2G42650	-0.784251	1.67422	0.0487741	0.0493558		Ribosomal protein L1p/L10e family [Source:UniProtKB/TrEMBL;Acc:Q8S8D2]
AT4G11000	1.44069	0.964598	0.0488254	0.0493558		Ankyrin repeat family protein [Source:TAIR;Acc:AT4G11000]
AT5G14640	0.53	4.82035	0.0488302	0.0493558	ASK5	Shaggy-related protein kinase epsilon [Source:UniProtKB/Swiss-Prot;Acc:Q8VZD5]
AT1G01610	-1.29975	3.89855	0.0492291	0.0497103	GPAT4	GPAT4 [Source:UniProtKB/TrEMBL;Acc:A0A178W9F8]
AT1G03070	1.39757	0.273044	0.0494912	0.049855	LFG4	Protein LIFEGUARD 4 [Source:UniProtKB/Swiss-Prot;Acc:Q9SA63]
AT5G16750	-0.813379	3.13826	0.0495402	0.049855	TOZ	Transducin family protein / WD-40 repeat family protein [Source:UniProtKB/TrEMBL;Acc:Q9LFE2]
AT4G01560	-0.564764	3.56205	0.0495631	0.049855	MEE49	AT4g01560/F11O4_6 [Source:UniProtKB/TrEMBL;Acc:Q9M125]
AT3G48970	-0.557947	5.61542	0.049584	0.049855	HIPP31	Heavy metal-associated isoprenylated plant protein 31 [Source:UniProtKB/Swiss-Prot;Acc:Q84K70]
AT3G45230	-0.970748	2.20046	0.0496136	0.049855		Hydroxyproline-rich glycoprotein family protein [Source:UniProtKB/TrEMBL;Acc:Q9M1T6]
AT3G04040	0.579071	3.62848	0.0497321	0.0498702		AT3G04040 protein [Source:UniProtKB/TrEMBL;Acc:Q6NNK6]
AT4G21320	-0.71394	2.59977	0.0497467	0.0498702	HSA32	HSA32 [Source:UniProtKB/TrEMBL;Acc:A0A178UV51]
AT3G17830	-1.40563	1.4566	0.0498082	0.0498702		At3g17830 [Source:UniProtKB/TrEMBL;Acc:Q058J9]
AT3G11280	0.534608	4.21141	0.0498382	0.0498702		Duplicated homeodomain-like superfamily protein [Source:UniProtKB/TrEMBL;Acc:Q9C773]
AT3G56070	-0.920749	3.71151	0.0498702	0.0498702	CYP19-3	Peptidyl-prolyl cis-trans isomerase CYP19-3 [Source:UniProtKB/Swiss-Prot;Acc:Q38867]

## Sheet: epi24 floral DEG DAVID GO
GO id	Term	Count	PValue	FDR	Fold.Enrichment	Genes
GO:0009611	response to wounding	30	1.81e-09	1.05e-07	3.74838	AT1G32640, AT1G74930, AT1G72450, AT1G76930, AT2G46510, AT1G74950, AT5G13220, AT3G48520, AT1G73080, AT1G04220, AT1G80840, AT1G48500, AT2G27690, AT1G79380, AT5G20230, AT3G51450, AT5G24770, AT1G71697, AT5G13930, AT1G19180, AT1G51760, AT3G45640, AT1G17380, AT1G72520, AT1G52030, AT5G47910, AT3G45140, AT4G11280, AT1G01720, AT4G10390
GO:0009737	response to abscisic acid	37	4.1e-06	9.13e-05	2.33497	AT2G35940, AT3G22060, AT1G06190, AT1G32640, AT1G71960, AT2G33380, AT5G46350, AT3G24500, AT4G11890, AT1G76930, AT2G46510, AT4G13510, AT4G26080, AT3G20470, AT5G13680, AT2G26980, AT2G46270, AT5G01540, AT5G58670, AT5G59220, AT3G51920, AT3G63060, AT4G27410, AT1G59870, AT3G22231, AT1G56600, AT1G51940, AT1G12420, AT2G19450, AT3G15210, AT3G61890, AT2G17290, AT4G21534, AT2G46680, AT5G57050, AT3G11410, AT1…
GO:0006952	defense response	52	5.79e-06	9.13e-05	1.96496	AT3G52470, AT2G31880, AT1G70830, AT4G24250, AT2G39200, AT4G11890, AT1G72450, AT1G74950, AT2G43620, AT1G48500, AT1G65800, AT1G20823, AT5G23400, AT4G21390, AT3G49110, AT1G31580, AT1G31540, AT3G18690, AT1G62380, AT2G38640, AT1G51940, AT2G17120, AT3G44630, AT4G03190, AT1G17380, AT4G26090, AT1G24020, AT4G19520, AT1G52030, AT5G10380, AT5G47910, AT4G11280, AT1G33590, AT5G40170, AT3G49120, AT3G04210, AT2…
GO:0010200	response to chitin	19	6.3e-06	9.13e-05	3.55204	AT1G20823, AT1G62300, AT1G32640, AT2G13790, AT2G38470, AT1G51700, AT1G66160, AT4G33050, AT2G17040, AT3G16530, AT3G15210, AT5G04340, AT3G45640, AT4G23810, AT4G17230, AT5G10380, AT1G80840, AT1G34180, AT1G08930
GO:0009414	response to water deprivation	29	8.47e-06	9.82e-05	2.58446	AT3G09940, AT2G30870, AT2G38470, AT3G24500, AT4G11890, AT4G13850, AT5G58670, AT5G59220, AT2G04030, AT3G51920, AT3G63060, AT4G27410, AT1G33240, AT1G69310, AT1G22190, AT1G56600, AT5G38710, AT2G22430, AT2G21660, AT1G02930, AT3G61890, AT5G06760, AT3G14440, AT1G52890, AT3G45140, AT2G46680, AT5G57050, AT3G11410, AT1G08930
GO:0006364	rRNA processing	14	1.09e-05	0.000104448	4.52077	AT4G04940, AT5G18570, AT4G25630, AT3G11964, AT4G05410, AT1G15440, AT4G02400, AT3G22660, AT1G70200, AT1G31660, AT5G41190, AT5G57280, AT1G63810, AT2G47990
GO:0009738	abscisic acid-activated signaling pathway	23	1.26e-05	0.000104448	2.93271	AT5G52900, AT1G15100, AT1G65790, AT1G32640, AT3G22231, AT5G66210, AT1G51940, AT1G69260, AT5G10720, AT2G46510, AT2G22430, AT3G45640, AT2G17290, AT4G26080, AT1G72770, AT5G13680, AT2G26980, AT5G01540, AT2G46680, AT5G58670, AT5G57050, AT3G11410, AT3G63060
GO:0009751	response to salicylic acid	20	1.51e-05	0.000109122	3.20829	AT3G50480, AT4G23170, AT3G51430, AT2G16720, AT3G52430, AT3G51450, AT5G24110, AT5G54610, AT2G33380, AT5G63160, AT1G74430, AT3G11280, AT1G76930, AT1G21250, AT5G13220, AT4G23810, AT3G20470, AT1G80840, AT3G04290, AT2G25000
GO:0007166	cell surface receptor signaling pathway	10	0.000125725	0.000804275	5.07434	AT3G53840, AT5G06550, AT1G21250, AT1G16260, AT1G69730, AT1G16130, AT1G66880, AT5G38210, AT1G16110, AT1G25390
GO:0009553	embryo sac development	12	0.000149484	0.000804275	4.08727	AT3G11964, AT1G72970, AT4G05410, AT1G15440, AT1G72440, AT4G30930, AT5G48030, AT1G31660, AT2G47990, AT4G15570, AT5G41190, AT5G63160
GO:1903507	negative regulation of nucleic acid-templated transcription	6	0.000152535	0.000804275	10.6561	AT1G72450, AT1G19180, AT1G17380, AT1G74950, AT5G13220, AT1G48500
GO:0009753	response to jasmonic acid	18	0.000182206	0.000880662	2.86895	AT3G50480, AT3G09940, AT3G51430, AT3G51450, AT1G56650, AT5G24770, AT1G32640, AT1G74430, AT5G13930, AT1G19180, AT1G72450, AT1G76930, AT1G17380, AT1G74950, AT5G13220, AT1G73080, AT3G45140, AT4G11280
GO:2000022	regulation of jasmonic acid mediated signaling pathway	7	0.000297591	0.00132771	7.25207	AT1G72450, AT1G19180, AT1G17380, AT1G74950, AT3G52430, AT5G13220, AT1G48500
GO:0006468	protein phosphorylation	56	0.000586415	0.00228344	1.60046	AT2G31880, AT5G43020, AT3G53840, AT1G35710, AT1G16110, AT1G25390, AT2G33580, AT5G10930, AT4G11890, AT5G51560, AT1G09970, AT1G07870, AT5G01540, AT1G65800, AT4G02410, AT3G08720, AT4G21390, AT5G66210, AT1G51940, AT1G51820, AT2G23200, AT2G17290, AT1G69730, AT2G24370, AT4G10390, AT5G25930, AT5G45780, AT4G23180, AT1G16130, AT5G49780, AT2G13790, AT4G23220, AT3G19300, AT1G16260, AT1G73080, AT2G26980, AT1…
GO:0000470	maturation of LSU-rRNA	7	0.000590546	0.00228344	6.44629	AT4G01560, AT4G26600, AT1G23280, AT1G06380, AT2G42710, AT5G55920, AT2G42650
GO:0009788	negative regulation of abscisic acid-activated signaling pathway	8	0.00081999	0.00297246	5.10036	AT2G22430, AT4G26080, AT1G07430, AT1G01720, AT5G59220, AT5G57050, AT3G11410, AT5G10720
GO:0009409	response to cold	25	0.00104986	0.00358187	2.07895	AT3G53460, AT3G25770, AT5G61030, AT2G33380, AT2G38470, AT2G30250, AT4G11890, AT4G13850, AT4G26080, AT5G58670, AT1G80820, AT3G08720, AT3G22370, AT2G37230, AT1G70200, AT1G22190, AT1G56600, AT3G21300, AT2G19450, AT2G21660, AT3G45640, AT5G06760, AT5G20630, AT3G11410, AT5G42900
GO:0006970	response to osmotic stress	14	0.00124731	0.00391127	2.85327	AT1G69310, AT1G22190, AT2G38470, AT2G30250, AT4G13850, AT5G38710, AT2G21660, AT3G45640, AT5G06760, AT3G14440, AT3G61890, AT1G04220, AT5G57050, AT3G63060
GO:0010197	polar nucleus fusion	7	0.00128128	0.00391127	5.61451	AT4G33050, AT2G35940, AT2G01730, AT1G72440, AT4G30930, AT5G48030, AT2G31170
GO:0080167	response to karrikin	14	0.00193165	0.0056018	2.71953	AT5G18470, AT1G33590, AT3G55720, AT5G48540, AT2G16660, AT1G25275, AT5G63810, AT4G13510, AT4G37370, AT4G27280, AT1G61800, AT4G33980, AT5G05600, AT5G42900
GO:0009617	response to bacterium	12	0.00262052	0.00723763	2.92521	AT3G50480, AT1G25220, AT3G09830, AT1G73805, AT3G45640, AT2G44490, AT1G72520, AT3G52430, AT3G22231, AT5G10380, AT3G45140, AT2G46440
GO:0009626	plant-type hypersensitive response	10	0.00277514	0.00731628	3.36003	AT3G50480, AT1G73805, AT3G45640, AT4G26090, AT3G52430, AT1G29690, AT1G28380, AT2G01180, AT3G12500, AT4G12470
GO:0006351	transcription, DNA-templated	100	0.00329963	0.0083208	1.31836	AT4G18170, AT1G32640, AT3G24520, AT1G27050, AT3G11280, AT1G46480, AT1G52880, AT1G74950, AT4G17230, AT1G80840, AT1G53170, AT4G01720, AT3G61950, AT1G51700, AT3G16980, AT2G42380, AT1G17380, AT3G44750, AT2G01430, AT4G23810, AT5G10140, AT5G39860, AT2G48120, AT1G69810, AT1G01720, AT5G42700, AT4G25320, AT2G35940, AT1G73805, AT1G10270, AT3G57660, AT5G46350, AT5G46590, AT2G30250, AT4G36570, AT2G01200, AT3…
GO:0042742	defense response to bacterium	22	0.00394303	0.00936288	1.98193	AT3G09830, AT3G49120, AT1G73805, AT3G49110, AT1G59870, AT4G23180, AT5G22250, AT3G57330, AT2G38470, AT5G46350, AT5G46470, AT5G48380, AT4G23220, AT5G44070, AT1G19180, AT1G02930, AT2G44490, AT4G26090, AT5G01540, AT1G80840, AT2G25000, AT1G79380
GO:0002213	defense response to insect	5	0.00404277	0.00936288	7.31301	AT2G29350, AT3G52430, AT3G48520, AT5G24770, AT1G74930
GO:0009658	chloroplast organization	13	0.00450102	0.00936288	2.58588	AT1G15510, AT5G18570, AT5G22640, AT2G31840, AT1G69200, AT4G20130, AT3G54090, AT3G57180, AT5G63420, AT2G48120, AT4G34740, AT5G59220, AT1G06950
GO:0052033	pathogen-associated molecular pattern dependent induction by symbiont of host innate immune response	4	0.00452001	0.00936288	11.0508	AT3G09830, AT3G49120, AT3G49110, AT5G01540
GO:0042793	transcription from plastid promoter	4	0.00452001	0.00936288	11.0508	AT2G34640, AT1G69200, AT4G20130, AT3G54090
GO:0009627	systemic acquired resistance	7	0.00557167	0.0107719	4.24512	AT5G10760, AT4G23170, AT4G37150, AT1G59870, AT3G52430, AT5G03350, AT4G12470
GO:0000462	maturation of SSU-rRNA from tricistronic rRNA transcript (SSU-rRNA, 5.8S rRNA, LSU-rRNA)	7	0.00557167	0.0107719	4.24512	AT5G14050, AT3G06530, AT1G15440, AT5G16750, AT4G28450, AT3G57000, AT3G10530
GO:0007165	signal transduction	30	0.00858652	0.0160651	1.65762	AT5G40170, AT3G29575, AT1G33590, AT3G04210, AT2G34930, AT1G56510, AT5G10930, AT3G56070, AT5G46470, AT1G33610, AT4G36450, AT4G11330, AT1G46480, AT3G18130, AT2G24600, AT5G41740, AT4G33465, AT2G26980, AT5G58670, AT2G01180, AT5G58690, AT3G04220, AT5G23400, AT3G23120, AT1G31540, AT1G33600, AT3G44630, AT3G45640, AT4G19520, AT4G16670
GO:0042344	indole glucosinolate catabolic process	3	0.00915796	0.0165988	18.6482	AT2G44490, AT1G59870, AT5G44070
GO:0010501	RNA secondary structure unwinding	8	0.0118581	0.0208415	3.20829	AT3G06980, AT4G16630, AT1G59990, AT2G21660, AT2G28600, AT5G08610, AT5G54910, AT3G18600
GO:0009408	response to heat	14	0.0125355	0.021384	2.17562	AT3G08720, AT5G48030, AT4G21320, AT4G21870, AT2G38470, AT3G24500, AT5G08000, AT4G36990, AT4G26080, AT5G59720, AT5G47910, AT5G57050, AT3G17830, AT2G04030
GO:0031347	regulation of defense response	8	0.0151515	0.0251081	3.06022	AT1G72450, AT1G19180, AT1G17380, AT1G74950, AT4G23810, AT1G80840, AT1G48500, AT2G25000
GO:0007169	transmembrane receptor protein tyrosine kinase signaling pathway	12	0.0156963	0.0252884	2.29516	AT3G57830, AT2G31880, AT5G43020, AT5G45780, AT4G28490, AT1G35710, AT1G73080, AT5G51560, AT5G49780, AT1G09970, AT1G48480, AT2G45340
GO:0009695	jasmonic acid biosynthetic process	5	0.0166721	0.0261346	4.97285	AT3G25770, AT3G25760, AT1G72520, AT3G25780, AT3G45140
GO:0009793	embryo development ending in seed dormancy	29	0.0189588	0.0289372	1.57094	AT5G22640, AT1G10470, AT3G49240, AT4G05410, AT1G10270, AT5G18820, AT5G17710, AT1G68990, AT5G02190, AT1G55900, AT2G01200, AT5G13200, AT3G61780, AT1G79560, AT2G04030, AT4G24660, AT5G18570, AT5G23940, AT4G01560, AT3G07430, AT5G16750, AT4G21530, AT4G01360, AT2G19450, AT3G20440, AT5G06760, AT5G63420, AT3G07060, AT3G14900
GO:0070475	rRNA base methylation	4	0.02046	0.0299645	6.63047	AT4G26600, AT2G39670, AT3G57000, AT5G55920
GO:0010029	regulation of seed germination	6	0.0212215	0.0299645	3.72964	AT2G19450, AT5G13200, AT2G47790, AT1G60190, AT3G06500, AT3G63060
GO:0009651	response to salt stress	30	0.0213338	0.0299645	1.54117	AT3G09940, AT1G15100, AT5G46830, AT2G16720, AT1G56650, AT5G14640, AT2G33380, AT2G38470, AT1G28380, AT3G57180, AT2G30250, AT4G11890, AT1G25220, AT4G13850, AT2G44490, AT5G58670, AT2G04030, AT3G51920, AT3G63060, AT1G31180, AT3G08720, AT3G25780, AT1G69310, AT1G62380, AT1G56600, AT2G19450, AT2G21660, AT1G02930, AT3G61890, AT1G08930
GO:0080142	regulation of salicylic acid biosynthetic process	3	0.0216984	0.0299645	12.4321	AT3G09830, AT1G73805, AT3G52430
GO:0042273	ribosomal large subunit biogenesis	5	0.024556	0.033122	4.44004	AT3G55510, AT1G29320, AT5G67510, AT3G22660, AT2G18220
GO:0009620	response to fungus	8	0.0252667	0.0333061	2.76269	AT3G50480, AT3G51430, AT3G51450, AT3G25780, AT3G22231, AT2G33380, AT3G45140, AT2G46440
GO:0006979	response to oxidative stress	20	0.0261673	0.0337268	1.70888	AT5G20230, AT1G14870, AT3G49120, AT3G49110, AT3G32980, AT2G47060, AT5G24770, AT4G21960, AT5G19875, AT1G56600, AT5G13930, AT1G02930, AT3G45640, AT1G78410, AT1G19020, AT5G13680, AT5G58390, AT1G09970, AT4G11280, AT1G72060
GO:0042391	regulation of membrane potential	5	0.027606	0.0348076	4.28694	AT4G01010, AT5G53130, AT3G17690, AT2G46440, AT3G17700
GO:0010030	positive regulation of seed germination	4	0.0335734	0.041431	5.52539	AT2G19450, AT5G06550, AT1G62380, AT1G07430
GO:0006355	regulation of transcription, DNA-templated	102	0.0379793	0.0450482	1.19686	AT4G18170, AT3G21890, AT3G24520, AT1G27050, AT4G20130, AT1G13600, AT1G74430, AT3G11280, AT1G46480, AT1G52880, AT1G74950, AT4G17230, AT1G80840, AT5G57180, AT1G53170, AT4G01720, AT3G61950, AT1G51700, AT1G17380, AT3G44750, AT2G01430, AT4G23810, AT1G73870, AT5G39860, AT2G48120, AT1G69810, AT1G01720, AT5G42700, AT4G25320, AT2G35940, AT1G73805, AT1G10270, AT4G26370, AT5G46350, AT5G46590, AT2G30250, AT3…
GO:0045489	pectin biosynthetic process	5	0.038058	0.0450482	3.88504	AT3G50760, AT5G01360, AT3G06260, AT4G02130, AT1G70090
GO:0009416	response to light stimulus	14	0.0403397	0.0467941	1.85159	AT2G34640, AT1G15510, AT5G18570, AT3G49120, AT3G49110, AT3G49970, AT5G48400, AT3G60530, AT4G20130, AT3G57180, AT5G61270, AT1G66180, AT1G77760, AT2G29120
GO:0007623	circadian rhythm	9	0.0412821	0.0468238	2.30699	AT1G10470, AT2G21660, AT4G15248, AT3G22231, AT3G21890, AT2G46790, AT4G09970, AT1G80820, AT3G06500
GO:0008033	tRNA processing	5	0.04198	0.0468238	3.76731	AT4G25630, AT5G20040, AT1G75200, AT2G04530, AT5G15810
GO:0010143	cutin biosynthetic process	4	0.0442213	0.0477687	4.97285	AT5G23940, AT3G48720, AT3G10570, AT1G01610
GO:0046777	protein autophosphorylation	11	0.0456324	0.0477687	2.02598	AT1G10470, AT2G17290, AT4G28490, AT1G65790, AT1G16130, AT5G38210, AT5G14640, AT1G09970, AT5G66210, AT1G65800, AT5G54380
GO:0006396	RNA processing	9	0.0456753	0.0477687	2.26039	AT3G53460, AT1G51310, AT3G48830, AT4G32720, AT5G04895, AT1G06670, AT3G21300, AT3G27180, AT3G57150
GO:0009741	response to brassinosteroid	5	0.0461215	0.0477687	3.65651	AT5G39860, AT4G08950, AT4G30270, AT3G57180, AT5G54380
GO:0045995	regulation of embryonic development	3	0.0480821	0.0480821	8.28808	AT2G19450, AT1G52880, AT3G07050
GO:1901259	chloroplast rRNA processing	3	0.0480821	0.0480821	8.28808	AT2G31890, AT1G06190, AT3G57180

## Sheet: epi8 root DEGs
Gene_ID	logFC	logCPM	PValue	external_gene_name	description
AT5G01190	2.73344	1.88047	3.5e-11	LAC10	Laccase-10 [Source:UniProtKB/Swiss-Prot;Acc:Q6ID18]
AT3G13784	-1.96424	4.42468	1.69e-10	CWINV5	Beta-fructofuranosidase, insoluble isoenzyme CWINV5 [Source:UniProtKB/Swiss-Prot;Acc:Q9LIB9]
AT5G03545	-1.17506	6.65394	3.12e-10	AT4	At5g03545 [Source:UniProtKB/TrEMBL;Acc:Q9LZD2]
AT1G56660	-2.06751	7.73741	2.95e-09		F25P12.91 protein [Source:UniProtKB/TrEMBL;Acc:Q9FXB5]
AT3G17790	-1.1809	3.8568	6.75e-08	PAP17	Purple acid phosphatase 17 [Source:UniProtKB/Swiss-Prot;Acc:Q9SCX8]
AT3G54500	-0.742878	5.85023	1.24e-07		BEST Arabidopsis thaliana protein match is: dentin sialophosphoprotein-related (TAIR:AT5G64170.1); Ha. [Source:TAIR;Acc:AT3G54500]
AT3G18490	-0.743286	6.01691	1.69e-07	ASPG1	Protein ASPARTIC PROTEASE IN GUARD CELL 1 [Source:UniProtKB/Swiss-Prot;Acc:Q9LS40]
AT5G24770	-1.05839	6.38392	2.16e-07	VSP2	Vegetative storage protein 2 [Source:UniProtKB/Swiss-Prot;Acc:O82122]
AT5G10180	-1.03498	6.19719	2.2e-07	SULTR2;1	Sulfate transporter 2.1 [Source:UniProtKB/Swiss-Prot;Acc:O04722]
AT2G25160	-0.809356	5.0328	2.86e-07	CYP82F1	At2g25160 [Source:UniProtKB/TrEMBL;Acc:Q7Y222]
AT3G16240	-0.720305	7.19136	6.33e-07	TIP2-1	Aquaporin TIP2-1 [Source:UniProtKB/Swiss-Prot;Acc:Q41951]
AT3G62740	-0.897658	6.02099	6.81e-07	BGLU7	Beta-glucosidase 7 [Source:UniProtKB/Swiss-Prot;Acc:Q9LZJ1]
AT5G13140	-1.97025	2.10752	1.1e-06		Pollen Ole e 1 allergen and extensin family protein [Source:UniProtKB/TrEMBL;Acc:Q9FY96]
AT1G61890	-1.09675	5.87137	1.26e-06	DTX37	Protein DETOXIFICATION 37 [Source:UniProtKB/Swiss-Prot;Acc:O80695]
AT3G50400	-0.84357	4.54681	1.27e-06		GDSL esterase/lipase At3g50400 [Source:UniProtKB/Swiss-Prot;Acc:Q9M2R9]
AT5G60760	1.13004	4.09443	2.18e-06		P-loop NTPase domain-containing protein LPA1 homolog 1 [Source:UniProtKB/Swiss-Prot;Acc:Q9FJH9]
AT1G78090	0.839026	5.36238	2.66e-06	TPPB	Trehalose-phosphate phosphatase B [Source:UniProtKB/Swiss-Prot;Acc:Q9C9S4]
AT2G45360	1.29481	3.73593	3.66e-06		Ankyrin repeat/KH domain protein (DUF1442) [Source:UniProtKB/TrEMBL;Acc:O22136]
AT5G25140	-1.19118	3.22595	4.23e-06	CYP71B13	Cytochrome P450 71B13 [Source:UniProtKB/Swiss-Prot;Acc:P58050]
AT5G24080	-3.99774	1.52879	4.5e-06		G-type lectin S-receptor-like serine/threonine-protein kinase At5g24080 [Source:UniProtKB/Swiss-Prot;Acc:Q9FLV4]
AT5G54960	0.757892	5.72523	4.83e-06	PDC2	Pyruvate decarboxylase 2 [Source:UniProtKB/Swiss-Prot;Acc:Q9FFT4]
AT5G63450	-1.22966	3.08959	5.83e-06	CYP94B1	cytochrome P450, family 94, subfamily B, polypeptide 1 [Source:TAIR;Acc:AT5G63450]
AT4G04990	-0.988075	3.30436	7.75e-06		AT4g04990 protein [Source:UniProtKB/TrEMBL;Acc:Q9S9T8]
AT2G34390	1.55086	2.35302	9.08e-06	NIP2-1	Aquaporin NIP2-1 [Source:UniProtKB/Swiss-Prot;Acc:Q8W037]
AT2G30210	-0.639771	7.12566	1.07e-05	LAC3	Laccase-3 [Source:UniProtKB/Swiss-Prot;Acc:Q56YT0]
AT3G53235	-0.837726	4.24645	1.14e-05		unknown protein; Ha. [Source:TAIR;Acc:AT3G53235]
AT5G49340	-1.75421	1.61987	1.16e-05	TBL4	Protein trichome birefringence-like 4 [Source:UniProtKB/Swiss-Prot;Acc:Q9FJ06]
AT1G04220	-0.662757	5.63221	1.55e-05	KCS2	3-ketoacyl-CoA synthase 2 [Source:UniProtKB/Swiss-Prot;Acc:Q5XEP9]
AT5G10770	-0.567132	6.0417	1.67e-05		Aspartyl protease family protein At5g10770 [Source:UniProtKB/Swiss-Prot;Acc:Q8S9J6]
AT1G23330	-0.681674	4.72834	1.93e-05		Alpha/beta-Hydrolases superfamily protein [Source:UniProtKB/TrEMBL;Acc:Q9LR26]
AT5G60100	1.29345	2.38267	1.94e-05	PRR3	Pseudo-response regulator 3 [Source:UniProtKB/TrEMBL;Acc:F4JXG7]
AT3G57010	-0.537544	7.20572	2e-05	SSL8	Protein STRICTOSIDINE SYNTHASE-LIKE 8 [Source:UniProtKB/Swiss-Prot;Acc:Q9M1J7]
AT4G14750	-0.83972	4.96068	2.41e-05	IQD19	IQ-domain 19 [Source:TAIR;Acc:AT4G14750]
AT2G24560	-3.82874	-0.69172	2.5e-05		GDSL esterase/lipase At2g24560 [Source:UniProtKB/Swiss-Prot;Acc:Q9SJA9]
AT4G23700	-0.572096	5.92211	2.55e-05	CHX17	Cation/H(+) antiporter 17 [Source:UniProtKB/Swiss-Prot;Acc:Q9SUQ7]
AT4G30460	-0.591858	6.35207	2.62e-05		Glycine-rich protein [Source:UniProtKB/TrEMBL;Acc:Q9M0B4]
AT1G27020	0.593066	5.55025	2.86e-05		Plant/protein [Source:UniProtKB/TrEMBL;Acc:O04551]
AT1G52410	-1.01708	4.60914	3.11e-05	TSA1	TSK-associating protein 1 [Source:UniProtKB/Swiss-Prot;Acc:F4ICX9]
AT2G46830	-1.04403	3.30587	3.18e-05	CCA1	Protein CCA1 [Source:UniProtKB/Swiss-Prot;Acc:P92973]
AT5G13460	-0.71067	5.29206	3.2e-05	IQD11	IQ-domain 11 [Source:UniProtKB/TrEMBL;Acc:Q9LYR0]
AT3G30720	-2.84605	1.0514	3.64e-05	QQS	Protein QQS [Source:UniProtKB/Swiss-Prot;Acc:Q3E7K4]
AT2G37180	-0.613527	6.79201	3.69e-05	PIP2-3	Aquaporin PIP2-3 [Source:UniProtKB/Swiss-Prot;Acc:P30302]
AT1G15330	-3.19705	0.23077	3.89e-05	PV42A	SNF1-related protein kinase regulatory subunit gamma-like PV42a [Source:UniProtKB/Swiss-Prot;Acc:Q9XI37]
AT3G48340	-0.636133	6.14208	4.07e-05	CEP2	KDEL-tailed cysteine endopeptidase CEP2 [Source:UniProtKB/Swiss-Prot;Acc:Q9STL4]
AT5G62070	-0.837683	5.58987	4.5e-05	IQD23	IQD23 [Source:UniProtKB/TrEMBL;Acc:A0A178UJA3]
AT1G70370	-0.784008	7.33555	4.63e-05	PGL3	Polygalacturonase 1 beta-like protein 3 [Source:UniProtKB/Swiss-Prot;Acc:P92990]
AT3G14770	-0.599093	5.18392	5.7e-05	SWEET2	Bidirectional sugar transporter SWEET [Source:UniProtKB/TrEMBL;Acc:A0A178VM79]
AT1G61690	-0.568703	5.55616	5.82e-05		At1g61690 [Source:UniProtKB/TrEMBL;Acc:Q6NPS1]
AT5G52310	-2.44223	6.38797	5.97e-05	RD29A	Low-temperature-induced 78 kDa protein [Source:UniProtKB/Swiss-Prot;Acc:Q06738]
AT3G49220	-0.625775	5.03603	6.06e-05		Pectinesterase [Source:UniProtKB/TrEMBL;Acc:A0A1I9LRM8]
AT1G66180	-0.682708	5.75853	6.43e-05		Eukaryotic aspartyl protease family protein [Source:UniProtKB/TrEMBL;Acc:Q9C8C9]
AT1G64160	2.24632	2.27965	6.6e-05	DIR5	Dirigent protein 5 [Source:UniProtKB/Swiss-Prot;Acc:Q9SH66]
AT3G56620	-1.2744	2.28563	7.61e-05		WAT1-related protein At3g56620 [Source:UniProtKB/Swiss-Prot;Acc:Q9LXX8]
AT1G58120	3.00435	0.0385715	7.86e-05		Uncharacterized protein At1g58120/68103_m00121 [Source:UniProtKB/TrEMBL;Acc:Q9C6F6]
AT1G56580	0.53583	7.12901	7.96e-05	SVB	At1g56580/F25P12_18 [Source:UniProtKB/TrEMBL;Acc:Q9FXB0]
AT5G56980	-0.533419	5.63804	8.04e-05	A70	unknown protein; FUNCTIONS IN: molecular_function unknown; INVOLVED IN: biological_process unknown; LOCATED IN: endomembrane system; EXPRESSED IN: 18 plant structures; EXPRESSED DURING: 12 growth stages; BEST Arabidopsis thaliana protein match is: u /.../ protein (TAIR:AT4G26130.1); Ha. [Source:TAIR;Acc:AT5G56980]
AT1G70710	-0.669432	6.53597	8.32e-05	CEL1	Endoglucanase 8 [Source:UniProtKB/Swiss-Prot;Acc:Q9CAC1]
AT2G32010	-0.900417	3.53526	8.59e-05	IP5P7	CVL1 [Source:UniProtKB/TrEMBL;Acc:A0A178VNT8]
AT5G21100	-1.72051	1.24404	8.83e-05		Ascorbate oxidase-like protein [Source:UniProtKB/TrEMBL;Acc:Q8LPL3]
AT4G29210	-0.50292	6.24836	9.03e-05	GGT3	Glutathione hydrolase 3 [Source:UniProtKB/Swiss-Prot;Acc:Q9M0G0]
AT1G61750	-3.20908	-0.713064	9.33e-05	CRRSP1	Cysteine-rich repeat secretory protein 1 [Source:UniProtKB/Swiss-Prot;Acc:Q9SYB1]
AT1G68850	-0.691223	5.01265	9.37e-05	PER11	Peroxidase 11 [Source:UniProtKB/Swiss-Prot;Acc:Q96519]
AT1G75030	-1.17857	2.8362	9.75e-05	ATLP-3	At1g75030 [Source:UniProtKB/TrEMBL;Acc:Q9C9P9]
AT5G20640	1.0979	2.70363	0.000100537		Protein LURP-one-related 16 [Source:UniProtKB/Swiss-Prot;Acc:A0MFH4]
AT3G02480	-3.0449	2.79895	0.000110662		AT3g02480/F16B3_11 [Source:UniProtKB/TrEMBL;Acc:Q9M892]
AT2G34230	2.8428	-0.180289	0.000111726		Ubiquitin carboxyl-terminal hydrolase-like protein, putative (DUF627 and DUF629) [Source:UniProtKB/TrEMBL;Acc:O80772]
AT1G56320	-0.739911	4.81383	0.000114108		At1g56320 [Source:UniProtKB/TrEMBL;Acc:Q9C7K7]
AT3G13610	0.810758	6.65027	0.000118661	F6'H1	Feruloyl CoA ortho-hydroxylase 1 [Source:UniProtKB/Swiss-Prot;Acc:Q9LHN8]
AT2G15320	-0.870183	3.79935	0.000130271		Leucine-rich repeat (LRR) family protein [Source:UniProtKB/TrEMBL;Acc:Q9SHU4]
AT1G13300	0.601078	6.22593	0.000132917	HRS1	Transcription factor HRS1 [Source:UniProtKB/Swiss-Prot;Acc:Q9FX67]
AT1G60750	0.630195	4.63157	0.000133586		Probable aldo-keto reductase 6 [Source:UniProtKB/Swiss-Prot;Acc:F4HPY8]
AT3G59690	-0.728848	6.59684	0.000143164	IQD13	IQ-domain 13 [Source:UniProtKB/TrEMBL;Acc:Q9M199]
AT4G39640	-0.769315	3.86805	0.000150912	GGT1	Glutathione hydrolase 1 [Source:UniProtKB/Swiss-Prot;Acc:Q8VYW6]
AT4G39675	1.73221	3.6198	0.000151707		At4g39675 [Source:UniProtKB/TrEMBL;Acc:Q8LEP7]
AT2G45220	-0.851154	6.91251	0.00015372	PME17	Probable pectinesterase/pectinesterase inhibitor 17 [Source:UniProtKB/Swiss-Prot;Acc:O22149]
AT4G22214	-1.28195	3.22384	0.000158132		Defensin-like protein 99 [Source:UniProtKB/Swiss-Prot;Acc:Q7X6T3]
AT3G54140	-0.662417	5.28676	0.000165353	NPF8.1	Protein NRT1/ PTR FAMILY 8.1 [Source:UniProtKB/Swiss-Prot;Acc:Q9M390]
AT3G16360	-3.10075	-0.318136	0.00017016	AHP4	AHP4 [Source:UniProtKB/TrEMBL;Acc:A0A384KT90]
AT5G06720	-0.953773	3.21165	0.000172326	PER53	Peroxidase 53 [Source:UniProtKB/Swiss-Prot;Acc:Q42578]
AT3G26590	0.524475	6.05044	0.00020021	DTX29	Protein DETOXIFICATION 29 [Source:UniProtKB/Swiss-Prot;Acc:Q38956]
AT3G45970	-0.868772	4.68985	0.000202433	EXLA1	Expansin-like A1 [Source:UniProtKB/Swiss-Prot;Acc:Q9LZT4]
AT4G33980	1.1066	2.70046	0.000210075		BEST Arabidopsis thaliana protein match is: cold regulated gene 27 (TAIR:AT5G42900.2); Ha. [Source:TAIR;Acc:AT4G33980]
AT3G18730	0.85361	3.39993	0.000219447	TSK	Protein TONSOKU [Source:UniProtKB/Swiss-Prot;Acc:Q6Q4D0]
AT4G20140	-0.688713	4.93565	0.000228283	GSO1	LRR receptor-like serine/threonine-protein kinase GSO1 [Source:UniProtKB/Swiss-Prot;Acc:C0LGQ5]
AT1G66760	-0.810308	4.56352	0.000235431	DTX9	Protein DETOXIFICATION 9 [Source:UniProtKB/Swiss-Prot;Acc:Q9C9M8]
AT5G63350	-3.35928	-0.798351	0.000237477		Emb [Source:UniProtKB/TrEMBL;Acc:Q9FGW7]
AT3G16810	0.504573	5.37356	0.000253033	APUM24	Pumilio homolog 24 [Source:UniProtKB/Swiss-Prot;Acc:Q9LRZ3]
AT5G66620	-1.34979	1.86676	0.000269314	DAR6	Protein DA1-related 6 [Source:UniProtKB/Swiss-Prot;Acc:Q9FJX8]
AT1G74770	0.743217	6.13526	0.00028188		Zinc finger protein BRUTUS-like At1g74770 [Source:UniProtKB/Swiss-Prot;Acc:F4HVS0]
AT1G50740	-0.619948	4.63595	0.000294397	FAX5	Protein FATTY ACID EXPORT 5 [Source:UniProtKB/Swiss-Prot;Acc:Q9C6T7]
AT4G02290	-0.844284	7.8755	0.00029512	AtGH9B13	Endoglucanase 17 [Source:UniProtKB/Swiss-Prot;Acc:O81416]
AT5G47450	-0.60478	6.76475	0.000298123	TIP2-3	Aquaporin TIP2-3 [Source:UniProtKB/Swiss-Prot;Acc:Q9FGL2]
AT4G32830	0.545604	4.70427	0.000300556	AUR1	AUR1 [Source:UniProtKB/TrEMBL;Acc:A0A178V5T5]
AT5G15290	-1.16782	2.82322	0.000306953	CASP5	Casparian strip membrane protein 5 [Source:UniProtKB/Swiss-Prot;Acc:Q9LXF3]
AT5G38910	-2.56346	0.725475	0.000313892		Putative germin-like protein subfamily 1 member 9 [Source:UniProtKB/Swiss-Prot;Acc:Q9FMB0]
AT5G64750	2.00858	0.502632	0.000316502	ABR1	Ethylene-responsive transcription factor ABR1 [Source:UniProtKB/Swiss-Prot;Acc:Q9FGF8]
AT1G44970	-0.744183	4.86439	0.000337549	PER9	Peroxidase 9 [Source:UniProtKB/Swiss-Prot;Acc:Q96512]
AT5G47530	-0.777474	3.47044	0.000346383		Cytochrome b561 and DOMON domain-containing protein [Source:UniProtKB/TrEMBL;Acc:A0A178USN6]
AT2G40330	0.696939	5.69857	0.000346972	PYL6	Abscisic acid receptor PYL6 [Source:UniProtKB/Swiss-Prot;Acc:Q8S8E3]
AT4G37800	-1.05475	5.96066	0.000352467	XTH7	Probable xyloglucan endotransglucosylase/hydrolase protein 7 [Source:UniProtKB/Swiss-Prot;Acc:Q8LER3]
AT5G16970	0.552629	5.4767	0.00035777	AER	NADPH-dependent oxidoreductase 2-alkenal reductase [Source:UniProtKB/Swiss-Prot;Acc:Q39172]
AT3G46230	0.899634	3.72569	0.000373235	HSP17.4A	17.4 kDa class I heat shock protein [Source:UniProtKB/Swiss-Prot;Acc:P19036]
AT5G07250	-0.634395	4.54861	0.000379934	RBL3	Rhomboid-like protein [Source:UniProtKB/TrEMBL;Acc:A0A178UBV1]
AT2G46680	-0.635826	4.96928	0.00038589	ATHB-7	Homeobox-leucine zipper protein ATHB-7 [Source:UniProtKB/Swiss-Prot;Acc:P46897]
AT5G24580	-0.59619	4.75404	0.000389031	HIPP09	Heavy metal-associated isoprenylated plant protein 9 [Source:UniProtKB/Swiss-Prot;Acc:Q9FLU5]
AT2G28900	0.583281	4.9473	0.000392356	OEP161	Outer envelope pore protein 16-1, chloroplastic [Source:UniProtKB/Swiss-Prot;Acc:Q9ZV24]
AT4G24350	1.13314	4.39591	0.00040375		Phosphorylase superfamily protein [Source:UniProtKB/TrEMBL;Acc:Q94K59]
AT1G73660	-0.679784	5.84301	0.000411582	SIS8	Probable serine/threonine-protein kinase SIS8 [Source:UniProtKB/Swiss-Prot;Acc:Q9C9U5]
AT4G24960	-1.36597	5.26304	0.000418381	HVA22D	HVA22D [Source:UniProtKB/TrEMBL;Acc:A0A384LBZ3]
AT4G17280	-0.556607	6.13824	0.000419432		Cytochrome b561 and DOMON domain-containing protein At4g17280 [Source:UniProtKB/Swiss-Prot;Acc:Q8VYH6]
AT3G48740	-1.02731	3.29695	0.000423388	SWEET11	Bidirectional sugar transporter SWEET11 [Source:UniProtKB/Swiss-Prot;Acc:Q9SMM5]
AT2G24420	-0.527113	6.5845	0.000451593		AT2G24420 protein [Source:UniProtKB/TrEMBL;Acc:Q9ZQ26]
AT5G45700	1.16309	2.94783	0.000457322		Haloacid dehalogenase-like hydrolase (HAD) superfamily protein [Source:UniProtKB/TrEMBL;Acc:Q9FK73]
AT4G30270	-0.681088	4.92307	0.00046407	XTH24	Xyloglucan endotransglucosylase/hydrolase protein 24 [Source:UniProtKB/Swiss-Prot;Acc:P24806]
AT1G63700	-0.58638	6.00923	0.000469952	YDA	YDA [Source:UniProtKB/TrEMBL;Acc:A0A178WLG6]
AT5G06530	-1.39393	2.00737	0.000484464	ABCG22	ABC transporter G family member 22 [Source:UniProtKB/Swiss-Prot;Acc:Q93YS4]
AT1G12740	0.604617	5.0788	0.000500599	CYP87A2	Cytochrome P450, family 87, subfamily A, polypeptide 2 [Source:UniProtKB/TrEMBL;Acc:Q9LN73]
AT2G03200	-0.539091	5.03306	0.000506497		At2g03200 [Source:UniProtKB/TrEMBL;Acc:Q84M99]
AT1G14380	-0.552031	6.24675	0.000513729	IQD28	At1g14380 [Source:UniProtKB/TrEMBL;Acc:Q8GZ87]
AT3G56210	0.523899	5.26647	0.000519598		ARM repeat superfamily protein [Source:UniProtKB/TrEMBL;Acc:F4IZD3]
AT1G74460	-0.62063	6.36593	0.000528244		GDSL esterase/lipase At1g74460 [Source:UniProtKB/Swiss-Prot;Acc:Q9CA68]
AT2G27080	-0.615772	4.33363	0.000532795	NHL13	NDR1/HIN1-like protein 13 [Source:UniProtKB/Swiss-Prot;Acc:Q9ZVD2]
AT3G05410	1.01156	2.6182	0.000540044	PPD7	PsbP domain-containing protein 7, chloroplastic [Source:UniProtKB/Swiss-Prot;Acc:F4J7A7]
AT5G64260	-0.602999	7.54037	0.000559909	EXL2	Protein EXORDIUM-like 2 [Source:UniProtKB/Swiss-Prot;Acc:Q9FE06]
AT5G37540	-0.748609	4.53306	0.000570642		AT5g37540/mpa22_p_70 [Source:UniProtKB/TrEMBL;Acc:Q9FGI3]
AT5G16980	0.876127	3.04006	0.000580516		Zinc-binding dehydrogenase family protein [Source:UniProtKB/TrEMBL;Acc:F4KFK3]
AT5G41010	0.512461	5.29977	0.000591219	NRPB12	DNA-directed RNA polymerases II, IV and V subunit 12 [Source:UniProtKB/Swiss-Prot;Acc:Q9FLM8]
AT5G04310	0.885982	3.03507	0.000605188		Pectate lyase [Source:UniProtKB/TrEMBL;Acc:F4JW80]
AT5G12030	1.67143	1.69766	0.000654653	HSP17.7	17.7 kDa class II heat shock protein [Source:UniProtKB/Swiss-Prot;Acc:O81822]
AT3G12900	2.77873	2.21567	0.000660837		2-oxoglutarate (2OG) and Fe(II)-dependent oxygenase superfamily protein [Source:UniProtKB/TrEMBL;Acc:Q9LE86]
AT5G57100	-0.525839	4.68084	0.000679185		Nucleotide-sugar uncharacterized transporter 1 [Source:UniProtKB/Swiss-Prot;Acc:Q9LU76]
AT3G52290	-0.682529	4.29445	0.000680035	IQD3	IQD3 [Source:UniProtKB/TrEMBL;Acc:A0A384LAZ6]
AT5G45290	-0.548497	5.96308	0.000702289		RING/U-box superfamily protein [Source:UniProtKB/TrEMBL;Acc:F4KD57]
AT5G19100	-1.03887	3.00226	0.000715889		Eukaryotic aspartyl protease family protein [Source:UniProtKB/TrEMBL;Acc:Q3E9C8]
AT1G69260	-1.46441	3.40743	0.000753965	AFP1	Ninja-family protein AFP1 [Source:UniProtKB/Swiss-Prot;Acc:Q9LQ98]
AT4G02810	-1.16303	2.19418	0.000776669	FAF1	Protein FANTASTIC FOUR 1 [Source:UniProtKB/Swiss-Prot;Acc:Q9SY06]
AT5G15120	0.657862	3.83147	0.000779399	PCO1	Plant cysteine oxidase 1 [Source:UniProtKB/Swiss-Prot;Acc:Q9LXG9]
AT5G66985	0.540951	4.89728	0.000779731		At5g66985 [Source:UniProtKB/TrEMBL;Acc:Q8L9T9]
AT4G08555	0.59869	4.59159	0.000799937		At4g08555 [Source:UniProtKB/TrEMBL;Acc:Q8GWL6]
AT5G09520	-0.799686	4.40971	0.000805196	PELPK2	Protein PELPK2 [Source:UniProtKB/Swiss-Prot;Acc:Q9LXB7]
AT5G10930	-0.595467	4.46413	0.000843577	CIPK5	CBL-interacting serine/threonine-protein kinase 5 [Source:UniProtKB/Swiss-Prot;Acc:Q9LEU7]
AT3G10520	0.806664	3.60251	0.00085496	AHB2	Non-symbiotic hemoglobin 2 [Source:UniProtKB/Swiss-Prot;Acc:O24521]
AT1G52260	-0.502625	5.05233	0.000858313	PDIL1-5	Protein disulfide isomerase-like 1-5 [Source:UniProtKB/Swiss-Prot;Acc:A3KPF5]
AT5G15180	-0.604248	4.66006	0.00085969	PER56	Peroxidase 56 [Source:UniProtKB/Swiss-Prot;Acc:Q9LXG3]
AT5G10520	0.644036	4.53127	0.000871719	RBK1	RBK1 [Source:UniProtKB/TrEMBL;Acc:A0A178UTT7]
AT1G23080	-0.555347	5.9152	0.000872531	PIN7	Auxin efflux carrier component 7 [Source:UniProtKB/Swiss-Prot;Acc:Q940Y5]
AT3G54080	-0.527549	5.18711	0.000921213		Concanavalin A-like lectin family protein [Source:UniProtKB/TrEMBL;Acc:Q9M395]
AT4G24940	0.572374	4.64348	0.000925272	SAE1A	SUMO-activating enzyme subunit 1A [Source:UniProtKB/Swiss-Prot;Acc:Q8VY78]
AT3G12770	1.52949	1.46811	0.000938386	PCMP-H43	Pentatricopeptide repeat-containing protein At3g12770 [Source:UniProtKB/Swiss-Prot;Acc:Q9LTV8]
AT1G29670	1.36009	2.03338	0.000939588		GDSL-like Lipase/Acylhydrolase superfamily protein [Source:TAIR;Acc:AT1G29670]
AT5G39720	-1.86023	0.363679	0.000943669	AIG2LA	At5g39720 [Source:UniProtKB/TrEMBL;Acc:A2RVP6]
AT5G64550	-0.89604	2.60537	0.000947933		Emb [Source:UniProtKB/TrEMBL;Acc:Q9FLG3]
AT3G47380	0.935806	3.09457	0.000949832	PMEI11	Pectinesterase inhibitor 11 [Source:UniProtKB/Swiss-Prot;Acc:Q9STY5]
AT1G66940	-2.61703	-0.816872	0.0009878		protein kinase-related [Source:TAIR;Acc:AT1G66940]
AT1G67360	-0.552612	4.94563	0.000992872		REF/SRPP-like protein At1g67360 [Source:UniProtKB/Swiss-Prot;Acc:Q9FYF7]
AT5G43290	-2.87734	-0.634981	0.000997135	WRKY49	Probable WRKY transcription factor 49 [Source:UniProtKB/Swiss-Prot;Acc:Q9FHR7]
AT4G38770	-0.656846	4.80313	0.0010033	PRP4	Proline-rich protein 4 [Source:UniProtKB/Swiss-Prot;Acc:Q9T0I5]
AT4G03540	-1.0176	2.40449	0.00100462		CASP-like protein [Source:UniProtKB/TrEMBL;Acc:A0A178V2N5]
AT5G55820	-0.558462	4.71544	0.00101745		Inner centromere protein, ARK-binding region protein [Source:UniProtKB/TrEMBL;Acc:Q9FM57]
AT5G08820	2.39864	0.616801	0.00109159
AT1G42550	-0.871248	2.82098	0.0011359	PMI1	Protein PLASTID MOVEMENT IMPAIRED 1 [Source:UniProtKB/Swiss-Prot;Acc:Q9C8E6]
AT5G11110	-1.09074	5.31547	0.00117864	SPS2	Glycosyltransferase (Fragment) [Source:UniProtKB/TrEMBL;Acc:W8QNB0]
AT5G14180	-1.10465	2.61397	0.00119357	LIP2	Triacylglycerol lipase 2 [Source:UniProtKB/Swiss-Prot;Acc:Q67ZU1]
AT3G16330	0.937617	2.76502	0.00120495		At3g16330 [Source:UniProtKB/TrEMBL;Acc:O04324]
AT1G72900	0.900576	2.89136	0.00121279		Similar to part of disease resistance protein [Source:UniProtKB/TrEMBL;Acc:Q9SSN6]
AT1G21130	0.912425	4.36757	0.00125598	IGMT4	Indole glucosinolate O-methyltransferase 4 [Source:UniProtKB/Swiss-Prot;Acc:Q9LPU8]
AT5G55180	-0.505473	6.75578	0.0012568		O-Glycosyl hydrolases family 17 protein [Source:UniProtKB/TrEMBL;Acc:F4K3D8]
AT5G28510	-1.99851	1.79378	0.00126444	BGLU24	Beta-glucosidase 24 [Source:UniProtKB/Swiss-Prot;Acc:Q9LKR7]
AT5G43440	1.01685	2.2048	0.00127072		1-aminocyclopropane-1-carboxylate oxidase homolog 9 [Source:UniProtKB/Swiss-Prot;Acc:Q9LSW7]
AT3G01780	-0.525978	6.91592	0.00129047	TPLATE	Protein TPLATE [Source:UniProtKB/Swiss-Prot;Acc:F4J8D3]
AT4G29740	0.903922	4.79413	0.00132983	CKX4	Cytokinin dehydrogenase 4 [Source:UniProtKB/Swiss-Prot;Acc:Q9FUJ2]
AT5G62350	-0.553667	7.57921	0.00134015		Plant invertase/pectin methylesterase inhibitor superfamily protein [Source:UniProtKB/TrEMBL;Acc:Q9LVA4]
AT5G11590	1.06857	2.30688	0.00135659	DREB3	Dehydration-responsive element-binding protein 3 [Source:UniProtKB/Swiss-Prot;Acc:Q9LYD3]
AT1G52070	0.755804	5.66267	0.00137351	JAL10	Jacalin-related lectin 10 [Source:UniProtKB/Swiss-Prot;Acc:Q8GWI7]
AT1G06420	-1.48506	1.78345	0.00138394		DNA ligase-like protein [Source:UniProtKB/TrEMBL;Acc:Q9LMH9]
AT5G14150	-0.644191	3.83391	0.00141024		Emb [Source:UniProtKB/TrEMBL;Acc:Q9FMT6]
AT5G41790	-0.551888	7.37557	0.00141134	CIP1	COP1-interactive protein 1 [Source:UniProtKB/Swiss-Prot;Acc:F4JZY1]
AT4G14040	0.713759	5.50788	0.00141556	SBP2	Selenium-binding protein 2 [Source:UniProtKB/Swiss-Prot;Acc:Q93WN0]
AT5G26160	-1.05795	3.01398	0.00146645	PMIR2	Protein PLASTID MOVEMENT IMPAIRED 1-RELATED 2 [Source:UniProtKB/Swiss-Prot;Acc:Q7Y219]
AT1G49010	-2.47679	0.00152296	0.00147641		At1g49010 [Source:UniProtKB/TrEMBL;Acc:Q9M9A3]
AT5G05735	-1.93034	0.454022	0.00148056
AT4G18280	-2.11736	3.96619	0.0015075		Glycine-rich cell wall protein-like protein [Source:UniProtKB/TrEMBL;Acc:F4JQT4]
AT1G07650	-0.558529	4.70883	0.0015092		Leucine-rich repeat transmembrane protein kinase [Source:UniProtKB/TrEMBL;Acc:F4HSE1]
AT1G13590	0.594966	4.80528	0.00153757	PSK1	Phytosulfokines 1 [Source:UniProtKB/Swiss-Prot;Acc:Q9LMY9]
AT3G59068	-1.17484	1.66959	0.00154796		Potential natural antisense gene, locus overlaps with AT3G59070 [Source:TAIR;Acc:AT3G59068]
AT1G72770	-0.567232	5.1938	0.00156001	HAB1	Protein phosphatase 2C 16 [Source:UniProtKB/Swiss-Prot;Acc:Q9CAJ0]
AT1G58270	-0.589093	7.91366	0.00157571	ZW9	At1g58270/F19C14_8 [Source:UniProtKB/TrEMBL;Acc:Q9SLV3]
AT2G20810	-0.828131	3.60309	0.00157652	GAUT10	Hexosyltransferase (Fragment) [Source:UniProtKB/TrEMBL;Acc:W8PV18]
AT2G18800	-0.563724	5.24726	0.00157707	XTH21	Xyloglucan endotransglucosylase/hydrolase [Source:UniProtKB/TrEMBL;Acc:A0A178VQ29]
AT1G01110	-0.64866	4.94063	0.00167446	IQD18	IQ-domain 18 [Source:UniProtKB/TrEMBL;Acc:Q9MAM4]
AT4G17340	-0.617373	8.55723	0.00168575	TIP2-2	TIP2 [Source:UniProtKB/TrEMBL;Acc:A0A178UVY8]
AT5G40590	1.1134	3.08521	0.00171152		At5g40590 [Source:UniProtKB/TrEMBL;Acc:Q9FM39]
AT4G30140	-0.787815	4.76613	0.001753	CDEF1	CDEF1 [Source:UniProtKB/TrEMBL;Acc:A0A178V2L8]
AT3G56980	0.668202	4.98185	0.00175765	ORG3	Transcription factor ORG3 [Source:UniProtKB/Swiss-Prot;Acc:Q9M1K0]
AT1G13670	0.608426	4.12413	0.00176937		At1g13670 [Source:UniProtKB/TrEMBL;Acc:Q9LMY0]
AT5G49630	-0.704389	4.21859	0.00177148	AAP6	AAP6 [Source:UniProtKB/TrEMBL;Acc:A0A178UHU7]
AT1G78490	-0.940834	2.58859	0.00178899	CYP708A3	CYP708A3 [Source:UniProtKB/TrEMBL;Acc:A0A178WMR8]
AT2G34510	-0.990975	2.64617	0.00180178		Uncharacterized protein At2g34510 [Source:UniProtKB/TrEMBL;Acc:O64696]
AT1G08592	-0.835766	2.9248	0.00182339		Potential natural antisense gene, locus overlaps with AT1G08590 [Source:TAIR;Acc:AT1G08592]
AT5G17850	-1.07482	2.67945	0.00183013	CCX2	Cation/calcium exchanger 2 [Source:UniProtKB/Swiss-Prot;Acc:Q9FKP2]
AT4G14548	2.47054	0.62336	0.00185159		other RNA [Source:TAIR;Acc:AT4G14548]
AT5G16230	0.858825	2.79076	0.001871	S-ACP-DES3	Stearoyl-[acyl-carrier-protein] 9-desaturase 3, chloroplastic [Source:UniProtKB/Swiss-Prot;Acc:Q9LF05]
AT5G59220	-2.15191	2.88024	0.00188807	SAG113	Probable protein phosphatase 2C 78 [Source:UniProtKB/Swiss-Prot;Acc:Q9FIF5]
AT3G46780	-1.81185	0.556649	0.00194126	PTAC16	Protein PLASTID TRANSCRIPTIONALLY ACTIVE 16, chloroplastic [Source:UniProtKB/Swiss-Prot;Acc:Q9STF2]
AT4G04900	-2.09589	0.211941	0.00195935	RIC10	CRIB domain-containing protein RIC10 [Source:UniProtKB/Swiss-Prot;Acc:Q9M0Y9]
AT5G65700	-0.508465	7.44267	0.00196182	BAM1	Leucine-rich repeat receptor-like serine/threonine-protein kinase BAM1 [Source:UniProtKB/Swiss-Prot;Acc:O49545]
AT5G44400	-0.690179	6.38107	0.00196802		Berberine bridge enzyme-like 26 [Source:UniProtKB/Swiss-Prot;Acc:Q9FKU8]
AT4G34480	-0.656353	4.27783	0.00197223		Glucan endo-1,3-beta-glucosidase 7 [Source:UniProtKB/Swiss-Prot;Acc:Q9M069]
AT1G77210	-2.33307	0.279174	0.00197949	STP14	Sugar transport protein 14 [Source:UniProtKB/Swiss-Prot;Acc:Q8GW61]
AT5G47740	-0.836479	3.4462	0.00198331		Adenine nucleotide alpha hydrolases-like superfamily protein [Source:UniProtKB/TrEMBL;Acc:F4JYN2]
AT3G18080	-0.618783	6.40868	0.0020007	BGLU44	Beta-glucosidase 44 [Source:UniProtKB/Swiss-Prot;Acc:Q9LV33]
AT1G60270	-0.700779	3.7797	0.00201111	BGLU6	Putative beta-glucosidase 6 [Source:UniProtKB/Swiss-Prot;Acc:Q682B4]
AT5G50260	-1.2178	1.95852	0.00203091	CEP1	KDEL-tailed cysteine endopeptidase CEP1 [Source:UniProtKB/Swiss-Prot;Acc:Q9FGR9]
AT3G45960	-0.988227	3.15768	0.00205153	EXLA3	Expansin-like A3 [Source:UniProtKB/Swiss-Prot;Acc:Q9LZT5]
AT3G15990	-0.535716	4.32684	0.0020594	SULTR3;4	Probable sulfate transporter 3.4 [Source:UniProtKB/Swiss-Prot;Acc:Q9LW86]
AT3G54020	-0.762731	4.55872	0.00207369	IPCS1	Phosphatidylinositol:ceramide inositolphosphotransferase 1 [Source:UniProtKB/Swiss-Prot;Acc:Q9M325]
AT4G26140	-0.716236	4.11393	0.00210106	BGAL12	beta-galactosidase 12 [Source:TAIR;Acc:AT4G26140]
AT1G60800	-0.50627	5.41031	0.00216307	NIK3	Protein NSP-INTERACTING KINASE 3 [Source:UniProtKB/Swiss-Prot;Acc:Q93ZS4]
AT4G27520	-0.527473	5.26627	0.00216405	ENODL2	Early nodulin-like protein 2 [Source:UniProtKB/Swiss-Prot;Acc:Q9T076]
AT4G21650	-1.80707	0.685339	0.00216531	SBT3.13	Subtilisin-like protease SBT3.13 [Source:UniProtKB/Swiss-Prot;Acc:Q8GUK4]
AT3G47510	-0.798923	3.21235	0.00216883		Transmembrane protein [Source:UniProtKB/TrEMBL;Acc:Q9SN87]
AT1G74690	-0.595995	7.39768	0.00222535	IQD31	Protein IQ-DOMAIN 31 [Source:UniProtKB/Swiss-Prot;Acc:Q8L4D8]
AT2G28410	-0.764021	3.77422	0.00224199		Expressed protein [Source:UniProtKB/TrEMBL;Acc:Q9SKM9]
AT2G44480	0.546303	4.24055	0.00227	BGLU17	beta glucosidase 17 [Source:TAIR;Acc:AT2G44480]
AT4G10130	0.802145	2.78852	0.00229002		DNAJ heat shock N-terminal domain-containing protein [Source:UniProtKB/TrEMBL;Acc:O82623]
AT1G76040	-0.509511	4.73558	0.00230665	CPK29	calcium-dependent protein kinase 29 [Source:TAIR;Acc:AT1G76040]
AT1G62320	-0.868885	3.23504	0.00233286		CSC1-like protein At1g62320 [Source:UniProtKB/Swiss-Prot;Acc:F4HYR3]
AT4G00820	-0.65558	6.20191	0.00233669	iqd17	IQ-domain 17 [Source:UniProtKB/TrEMBL;Acc:F4JHN2]
AT1G52060	0.850427	4.47254	0.00235504	JAL9	Jacalin-related lectin 9 [Source:UniProtKB/Swiss-Prot;Acc:F4IB95]
AT5G42180	-0.522186	6.41416	0.0023829	PER64	Peroxidase [Source:UniProtKB/TrEMBL;Acc:A0A178UJR4]
AT4G03940	-2.052	0.368039	0.0023909		T24M8.7 protein [Source:UniProtKB/TrEMBL;Acc:O81515]
AT1G47900	-0.698066	6.45536	0.00241218	FPP6	Filament-like plant protein 6 [Source:UniProtKB/Swiss-Prot;Acc:Q9C698]
AT5G03570	0.768478	3.90096	0.00250476	IREG2	iron regulated 2 [Source:TAIR;Acc:AT5G03570]
AT4G32810	-0.924122	2.39794	0.00252784	CCD8	carotenoid cleavage dioxygenase 8 [Source:TAIR;Acc:AT4G32810]
AT1G53163	-1.17741	1.52022	0.00253225		F12M16.3 [Source:UniProtKB/TrEMBL;Acc:Q9MAI8]
AT3G44800	-2.01623	-0.1312	0.00253489		MATH domain and coiled-coil domain-containing protein At3g44800 [Source:UniProtKB/Swiss-Prot;Acc:F4J4A1]
AT2G40113	-0.566008	4.69512	0.00256399		Pollen Ole e 1 allergen and extensin family protein [Source:UniProtKB/TrEMBL;Acc:Q58FY6]
AT2G28210	0.917269	3.70275	0.00258194	ATACA2	ATACA2 [Source:UniProtKB/TrEMBL;Acc:A0A178VW72]
AT5G62130	-0.735133	3.88179	0.00261354		Per1-like family protein [Source:UniProtKB/TrEMBL;Acc:F4K556]
AT3G47348	0.627383	3.90376	0.00262692		snoRNA [Source:TAIR;Acc:AT3G47348]
AT3G07720	0.731658	6.41005	0.00264264		AT3g07720/F17A17_6 [Source:UniProtKB/TrEMBL;Acc:Q9S7W4]
AT4G04890	0.63181	3.8061	0.00266073	PDF2	Homeobox-leucine zipper protein PROTODERMAL FACTOR 2 [Source:UniProtKB/Swiss-Prot;Acc:Q93V99]
AT2G23620	0.909623	2.46849	0.00274276	MES1	Methylesterase 1 [Source:UniProtKB/Swiss-Prot;Acc:Q8S8S9]
AT2G28670	-0.583004	7.43773	0.00279367		Disease resistance-responsive (dirigent-like protein) family protein [Source:TAIR;Acc:AT2G28670]
AT1G68050	1.19838	1.73399	0.00279496	ADO3	FKF1 [Source:UniProtKB/TrEMBL;Acc:A0A178W8F6]
AT2G25880	0.516677	4.2736	0.00280662	AtAUR2	ataurora2 [Source:TAIR;Acc:AT2G25880]
AT1G62760	-2.47446	-1.06601	0.00282954	PMEI10	Pectinesterase inhibitor 10 [Source:UniProtKB/Swiss-Prot;Acc:Q9SI74]
AT5G23240	1.27755	1.92863	0.0028318	DJC76	Chaperone protein dnaJ C76, chloroplastic [Source:UniProtKB/Swiss-Prot;Acc:Q9FMX6]
AT5G44578	-1.0247	2.98989	0.00286671		unknown protein; FUNCTIONS IN: molecular_function unknown; INVOLVED IN: biological_process unknown; LOCATED IN: endomembrane system; Ha. [Source:TAIR;Acc:AT5G44578]
AT1G14530	-0.584012	3.82666	0.00293312	THH1	Protein TOM THREE HOMOLOG 1 [Source:UniProtKB/Swiss-Prot;Acc:Q948R8]
AT2G18470	-0.779837	3.21795	0.00296437	PERK4	Proline-rich receptor-like protein kinase PERK4 [Source:UniProtKB/Swiss-Prot;Acc:Q9ZNQ8]
AT5G06760	-2.72342	3.32104	0.00297651	LEA46	LEA4-5 [Source:UniProtKB/TrEMBL;Acc:A0A178UIZ0]
AT5G41410	0.725796	3.29144	0.00299623	BEL1	Homeobox protein BEL1 homolog [Source:UniProtKB/Swiss-Prot;Acc:Q38897]
AT1G02205	-1.14507	2.49284	0.00300253	CER1	Fatty acid hydroxylase superfamily [Source:TAIR;Acc:AT1G02205]
AT4G05065	2.73671	-0.82831	0.00303247
AT1G43020	-0.669209	3.42105	0.00304019		Putative uncharacterized protein [Source:UniProtKB/TrEMBL;Acc:Q6E2A4]
AT5G53190	-1.29869	1.13953	0.00311403	SWEET3	Bidirectional sugar transporter SWEET [Source:UniProtKB/TrEMBL;Acc:A0A178U9N2]
AT3G51450	-0.731726	3.30648	0.00311576	SSL7	Protein STRICTOSIDINE SYNTHASE-LIKE 7 [Source:UniProtKB/Swiss-Prot;Acc:Q9SD04]
AT2G39430	-0.600653	6.0995	0.00312397	DIR9	Dirigent protein 9 [Source:UniProtKB/Swiss-Prot;Acc:O80630]
AT5G48900	-0.513684	4.7944	0.00316964		Probable pectate lyase 20 [Source:UniProtKB/Swiss-Prot;Acc:Q93WF1]
AT1G15460	-0.693953	3.43157	0.00317122	BOR4	BOR4 [Source:UniProtKB/TrEMBL;Acc:A0A178W6Z7]
AT1G72180	-0.602806	4.40998	0.00322153	CEPR2	Receptor protein-tyrosine kinase CEPR2 [Source:UniProtKB/Swiss-Prot;Acc:Q9C7T7]
AT3G24310	-2.32782	1.18595	0.00326335	MYB305	MYB305 [Source:UniProtKB/TrEMBL;Acc:A0A384L796]
AT3G07060	0.574537	3.8692	0.00336101	emb1974	NHL domain-containing protein [Source:UniProtKB/TrEMBL;Acc:F4JD91]
AT4G37250	-0.57611	5.40806	0.0033978		Probable LRR receptor-like serine/threonine-protein kinase At4g37250 [Source:UniProtKB/Swiss-Prot;Acc:C0LGS3]
AT4G11950	-1.74727	0.110848	0.0034126		Transmembrane protein, putative (DUF1191) [Source:UniProtKB/TrEMBL;Acc:Q9SZ60]
AT2G37900	-2.1755	0.505478	0.00342342	NPF5.6	Protein NRT1/ PTR FAMILY 5.6 [Source:UniProtKB/Swiss-Prot;Acc:P0CI03]
AT2G36570	-0.609718	6.45078	0.00343092	PXC1	Leucine-rich repeat receptor-like protein kinase PXC1 [Source:UniProtKB/Swiss-Prot;Acc:Q9SJQ1]
AT2G25410	-2.23776	-0.180318	0.0034589	ATL22	RING-H2 finger protein ATL22 [Source:UniProtKB/Swiss-Prot;Acc:Q9SKK8]
AT2G35150	-0.59043	4.25181	0.00348723	EXL7	EXL7 [Source:UniProtKB/TrEMBL;Acc:A0A178VYH7]
AT3G12977	0.667265	3.82306	0.0034936		NAC (No Apical Meristem) domain transcriptional regulator superfamily protein [Source:UniProtKB/TrEMBL;Acc:Q9LSI1]
AT3G57940	0.506995	4.64938	0.00355514		RNA cytidine acetyltransferase 2 [Source:UniProtKB/Swiss-Prot;Acc:Q9M2Q4]
AT3G53830	-0.670547	3.43806	0.00361623		Regulator of chromosome condensation (RCC1) family protein [Source:UniProtKB/TrEMBL;Acc:A0A1I9LSN7]
AT4G29930	-0.583993	4.28716	0.0036339	BHLH27	Transcription factor bHLH27 [Source:UniProtKB/Swiss-Prot;Acc:Q700E3]
AT1G61050	-0.66837	3.8116	0.00364835		alpha 1,4-glycosyltransferase family protein [Source:TAIR;Acc:AT1G61050]
AT3G46330	0.724222	2.8718	0.00366896	MEE39	Probable LRR receptor-like serine/threonine-protein kinase MEE39 [Source:UniProtKB/Swiss-Prot;Acc:C0LGP2]
AT5G20045	1.55796	0.982857	0.00367682		Transmembrane protein [Source:UniProtKB/TrEMBL;Acc:Q8LB93]
AT1G63720	-0.55329	3.85562	0.00370404		At1g63720/F24D7_9 [Source:UniProtKB/TrEMBL;Acc:Q93W23]
AT1G53940	0.833784	4.24532	0.00371506	GLIP2	GDSL esterase/lipase 2 [Source:UniProtKB/Swiss-Prot;Acc:Q9SYF0]
AT1G69970	1.32836	1.14062	0.00373986	CLE26	CLAVATA3/ESR (CLE)-related protein 26 [Source:UniProtKB/Swiss-Prot;Acc:O04547]
AT3G01513	0.66518	3.19	0.00378652		Putative uncharacterized protein [Source:UniProtKB/TrEMBL;Acc:Q6DR30]
AT1G06180	0.613853	3.98019	0.00380028	ATMYB13	Transcription factor MYB13 [Source:UniProtKB/Swiss-Prot;Acc:Q9LNC9]
AT1G33560	-0.628099	4.21547	0.00382986	ADR1	Disease resistance protein ADR1 [Source:UniProtKB/Swiss-Prot;Acc:Q9FW44]
AT5G67140	-1.03508	2.09469	0.00387218		F-box protein At5g67140 [Source:UniProtKB/Swiss-Prot;Acc:Q9FH99]
AT2G24230	-0.583342	4.02073	0.00387452		Probable LRR receptor-like serine/threonine-protein kinase At2g24230 [Source:UniProtKB/Swiss-Prot;Acc:C0LGK9]
AT4G00730	-0.547199	4.08551	0.00389739	ANL2	Homeobox-leucine zipper protein ANTHOCYANINLESS 2 [Source:UniProtKB/Swiss-Prot;Acc:Q0WV12]
AT5G47635	-0.671081	3.17519	0.00392225		At5g47635 [Source:UniProtKB/TrEMBL;Acc:Q29PT1]
AT3G57157	0.718714	3.54236	0.00395179		other RNA [Source:TAIR;Acc:AT3G57157]
AT3G24020	-0.521124	6.50879	0.00411767	DIR16	Dirigent protein [Source:UniProtKB/TrEMBL;Acc:A0A178V7A9]
AT4G34950	0.821743	3.80113	0.00414567		Major facilitator superfamily protein [Source:UniProtKB/TrEMBL;Acc:Q9SW40]
AT1G02430	1.88606	-0.508114	0.00414725	ATARFD1B	ADP-ribosylation factor D1B [Source:UniProtKB/TrEMBL;Acc:F4HXI4]
AT1G60190	-2.39722	1.18054	0.00417017	PUB19	U-box domain-containing protein 19 [Source:UniProtKB/Swiss-Prot;Acc:O80742]
AT1G65490	-2.34351	-0.879396	0.00418097		unknown protein; FUNCTIONS IN: molecular_function unknown; INVOLVED IN: biological_process unknown; LOCATED IN: endomembrane system; EXPRESSED IN: 22 plant structures; EXPRESSED DURING: 13 growth stages; BEST Arabidopsis thaliana protein match is: u /.../ protein (TAIR:AT1G65486.1); Ha. [Source:TAIR;Acc:AT1G65490]
AT5G46730	-0.652227	5.26791	0.00418332		Glycine-rich protein [Source:UniProtKB/TrEMBL;Acc:Q7Y218]
AT2G40370	-0.546225	4.41628	0.00421693	LAC5	Laccase-5 [Source:UniProtKB/Swiss-Prot;Acc:Q9SIY8]
AT4G11880	-0.691545	4.18869	0.00423682	AGL14	Agamous-like MADS-box protein AGL14 [Source:UniProtKB/Swiss-Prot;Acc:Q38838]
AT5G17700	-1.2976	2.95237	0.00424611	DTX25	Protein DETOXIFICATION [Source:UniProtKB/TrEMBL;Acc:A0A178UJQ3]
AT4G12700	-0.545067	4.60092	0.00425495		At4g12700 [Source:UniProtKB/TrEMBL;Acc:Q9SU16]
AT1G22290	-2.20668	-0.118564	0.00426981		14-3-3 family protein [Source:UniProtKB/TrEMBL;Acc:F4I1B7]
AT2G22610	0.507681	4.23875	0.00429885		Di-glucose binding protein with Kinesin motor domain [Source:TAIR;Acc:AT2G22610]
AT1G06160	1.02892	2.91607	0.00432558	ERF094	Ethylene-responsive transcription factor ERF094 [Source:UniProtKB/Swiss-Prot;Acc:Q9LND1]
AT4G02800	0.511557	4.18231	0.00437409		At4g02800 [Source:UniProtKB/TrEMBL;Acc:Q9SY05]
AT1G21810	1.20569	1.27376	0.00439986	FPP2	Filament-like plant protein 2 [Source:UniProtKB/Swiss-Prot;Acc:Q9SFF4]
AT2G15970	-0.546214	8.48735	0.00442344	COR413PM1	WCOR413-like protein [Source:UniProtKB/TrEMBL;Acc:A0A178VY40]
AT1G08430	-0.683405	4.15259	0.00450464	ALMT1	Aluminum-activated malate transporter 1 [Source:UniProtKB/Swiss-Prot;Acc:Q9SJE9]
AT3G50010	0.880746	3.02052	0.0045297		Cysteine/Histidine-rich C1 domain family protein [Source:UniProtKB/TrEMBL;Acc:Q9SN17]
AT5G64170	-0.622223	4.39096	0.0045664	LNK1	Protein LNK1 [Source:UniProtKB/Swiss-Prot;Acc:A8MQN2]
AT3G14470	0.579665	4.0715	0.00459978	RPPL1	Putative disease resistance RPP13-like protein 1 [Source:UniProtKB/Swiss-Prot;Acc:Q9LRR4]
AT3G09910	-0.72216	3.81601	0.0046283	RABC2B	RABC2b [Source:UniProtKB/TrEMBL;Acc:A0A178V665]
AT1G44020	2.2318	-0.65089	0.0046308		Cysteine/Histidine-rich C1 domain family protein [Source:UniProtKB/TrEMBL;Acc:F4IEE1]
AT1G67810	0.566871	4.77912	0.00465588	SUFE2	SufE-like protein 2, chloroplastic [Source:UniProtKB/Swiss-Prot;Acc:Q9FXE3]
AT1G27200	-0.568947	3.85306	0.0046854		DUF23/GT0 (Fragment) [Source:UniProtKB/TrEMBL;Acc:I1VCA1]
AT1G31550	-1.79129	0.938969	0.00478743		GDSL esterase/lipase At1g31550 [Source:UniProtKB/Swiss-Prot;Acc:Q9C857]
AT5G58280	-1.10329	1.52297	0.00478964		AP2/B3-like transcriptional factor family protein [Source:TAIR;Acc:AT5G58280]
AT2G40460	-0.742088	4.46979	0.00481262	NPF5.1	Protein NRT1/ PTR FAMILY 5.1 [Source:UniProtKB/Swiss-Prot;Acc:Q8VZR7]
AT2G23000	-0.643293	3.31311	0.00485406	SCPL10	Scpl10 [Source:UniProtKB/TrEMBL;Acc:A0A178VYK6]
AT2G01420	-0.506561	4.87601	0.00488153	PIN4	Auxin efflux carrier component [Source:UniProtKB/TrEMBL;Acc:A0A178VZS2]
AT4G30420	0.661709	3.32454	0.00506109		UMAMIT34 [Source:UniProtKB/TrEMBL;Acc:A0A384L6B8]
AT4G22370	1.75862	-0.0647061	0.00507506		unknown protein; Ha. [Source:TAIR;Acc:AT4G22370]
AT4G19680	1.25463	2.74331	0.0051097	IRT2	Fe(2+) transport protein 2 [Source:UniProtKB/Swiss-Prot;Acc:O81850]
AT4G17000	0.60896	3.91916	0.00513424		Neurofilament heavy protein [Source:UniProtKB/TrEMBL;Acc:O23544]
AT1G62570	-0.730465	6.28146	0.00536379	FMOGS-OX4	Flavin-containing monooxygenase FMO GS-OX4 [Source:UniProtKB/Swiss-Prot;Acc:Q93Y23]
AT1G16705	2.16993	0.179396	0.00540498		p300/CBP acetyltransferase-related protein-like protein [Source:UniProtKB/TrEMBL;Acc:F4I4I6]
AT5G14600	0.50494	4.02784	0.00546526		tRNA (adenine(58)-N(1))-methyltransferase [Source:UniProtKB/TrEMBL;Acc:Q84K50]
AT5G02780	1.102	5.0771	0.00549744	GSTL1	Glutathione S-transferase L1 [Source:UniProtKB/Swiss-Prot;Acc:Q6NLB0]
AT1G62500	-0.99504	2.33785	0.00553247		Bifunctional inhibitor/lipid-transfer protein/seed storage 2S albumin superfamily protein [Source:UniProtKB/TrEMBL;Acc:Q9SXE7]
AT1G07937	-1.99991	-0.143824	0.00557107
AT3G48510	-2.53363	0.123462	0.00557374		At3g48510 [Source:UniProtKB/TrEMBL;Acc:Q9SMP6]
AT5G27200	-1.48323	1.75179	0.00559849	ACP5	Acyl carrier protein 5, chloroplastic [Source:UniProtKB/Swiss-Prot;Acc:O04652]
AT1G05810	0.597773	3.91215	0.00560538	ARA	RAB GTPase homolog A5E [Source:TAIR;Acc:AT1G05810]
AT2G37740	-1.4594	0.99449	0.00562453	ZFP10	Zinc finger protein 10 [Source:UniProtKB/Swiss-Prot;Acc:O80942]
AT2G36630	-1.57588	0.28026	0.00564457		Sulfite exporter TauE/SafE family protein 4 [Source:UniProtKB/Swiss-Prot;Acc:Q8S9J0]
AT2G23120	-0.713508	7.88273	0.00566128		Expressed protein [Source:UniProtKB/TrEMBL;Acc:Q8S8R1]
AT2G16990	-0.512784	4.34282	0.00567254		Major facilitator superfamily protein [Source:UniProtKB/TrEMBL;Acc:F4IMD9]
AT5G01060	0.958503	2.14353	0.00569066		Kinase with tetratricopeptide repeat domain-containing protein [Source:UniProtKB/TrEMBL;Acc:Q9LFD0]
AT1G29000	-0.720552	3.08724	0.00570193	HIPP04	Heavy metal-associated isoprenylated plant protein 4 [Source:UniProtKB/Swiss-Prot;Acc:Q9SHQ8]
AT3G43270	-0.692655	3.52158	0.00575658	PME32	Probable pectinesterase/pectinesterase inhibitor 32 [Source:UniProtKB/Swiss-Prot;Acc:Q9LXK7]
AT4G17785	1.07689	1.44306	0.00580431	MYB39	Transcription factor MYB39 [Source:UniProtKB/Swiss-Prot;Acc:Q8GWP0]
AT5G13580	-0.525213	5.15961	0.00582687	ABCG6	ABC transporter G family member 6 [Source:UniProtKB/Swiss-Prot;Acc:Q9FNB5]
AT1G61640	0.588995	3.62433	0.00588536		Protein kinase superfamily protein [Source:UniProtKB/TrEMBL;Acc:Q8L6Y8]
AT3G56970	0.653291	3.96272	0.00591296	ORG2	Transcription factor ORG2 [Source:UniProtKB/Swiss-Prot;Acc:Q9M1K1]
AT2G31980	-1.54815	0.43989	0.0061323	CYS2	Cysteine proteinase inhibitor [Source:UniProtKB/TrEMBL;Acc:A0A178VSQ8]
AT3G49820	-1.76619	0.208694	0.00619792		Uncharacterized protein T16K5.170 [Source:UniProtKB/TrEMBL;Acc:Q9M2X6]
AT5G25160	0.538237	3.84538	0.0062566	ZFP3	ZFP3 zinc finger protein [Source:UniProtKB/TrEMBL;Acc:Q0WT56]
AT1G01060	-0.638577	3.28878	0.00630066	LHY	LHY1 [Source:UniProtKB/TrEMBL;Acc:A0A178W761]
AT2G37640	-1.0669	1.61009	0.00633965	EXPA3	Expansin [Source:UniProtKB/TrEMBL;Acc:A0A178VPK3]
AT1G09950	2.25082	-0.869616	0.00644682	RAS1	At1g09950 [Source:UniProtKB/TrEMBL;Acc:O04515]
AT1G65680	1.9656	-0.0397454	0.00648247	EXPB2	Putative expansin-B2 [Source:UniProtKB/Swiss-Prot;Acc:Q9SHY6]
AT1G20300	0.584904	3.49218	0.00648466		Pentatricopeptide repeat-containing protein At1g20300, mitochondrial [Source:UniProtKB/Swiss-Prot;Acc:Q9LN22]
AT1G09960	-0.505019	4.54966	0.00648507	SUC4	Sucrose transport protein SUC4 [Source:UniProtKB/Swiss-Prot;Acc:Q9FE59]
AT3G21351	0.804841	2.97907	0.00650764		Transmembrane protein [Source:UniProtKB/TrEMBL;Acc:F4IXJ9]
AT1G70750	-0.508039	4.05718	0.00651688	MYOB2	Myosin-binding protein 2 [Source:UniProtKB/Swiss-Prot;Acc:Q9CAC4]
AT2G28950	-0.596669	5.77428	0.00653181	EXPA6	Expansin [Source:UniProtKB/TrEMBL;Acc:A0A178VZL6]
AT4G21680	1.06898	2.81958	0.00663899	NPF7.2	Protein NRT1/ PTR FAMILY 7.2 [Source:UniProtKB/Swiss-Prot;Acc:Q8GXN2]
AT2G18550	-1.39576	1.61684	0.00668976	ATHB-21	Homeobox-leucine zipper protein ATHB-21 [Source:UniProtKB/Swiss-Prot;Acc:Q9ZU70]
AT2G05940	0.521316	3.80806	0.00680804	RIPK	Serine/threonine-protein kinase RIPK [Source:UniProtKB/Swiss-Prot;Acc:Q9ZUF4]
AT1G14890	-0.632443	4.69766	0.00686044		Plant invertase/pectin methylesterase inhibitor superfamily protein [Source:UniProtKB/TrEMBL;Acc:F4HXW0]
AT2G32990	-0.513123	5.60772	0.00686566	AtGH9B8	Endoglucanase 11 [Source:UniProtKB/Swiss-Prot;Acc:O48766]
AT5G51370	-0.794196	2.42974	0.00686717		F-box protein At5g51370 [Source:UniProtKB/Swiss-Prot;Acc:Q9FGN4]
AT3G01830	-2.26158	-0.814789	0.00687941	CML40	Probable calcium-binding protein CML40 [Source:UniProtKB/Swiss-Prot;Acc:Q9SGI8]
AT1G72360	0.586314	5.00313	0.00697714	HRE1	Integrase-type DNA-binding superfamily protein [Source:UniProtKB/TrEMBL;Acc:F4IDA7]
AT3G58010	0.50767	3.86913	0.00698911	PAP9	Probable plastid-lipid-associated protein 9, chloroplastic [Source:UniProtKB/Swiss-Prot;Acc:Q9M2P7]
AT1G03700	-0.681445	3.25792	0.00699354		CASP-like protein 1C2 [Source:UniProtKB/Swiss-Prot;Acc:Q9LR57]
AT5G47950	0.580611	3.72571	0.00699457		Acetyl-CoA:benzylalcohol acetyltranferase-like protein [Source:UniProtKB/TrEMBL;Acc:Q9FGV4]
AT1G55450	0.520974	4.35119	0.00700286		S-adenosyl-L-methionine-dependent methyltransferases superfamily protein [Source:UniProtKB/TrEMBL;Acc:F4I0B5]
AT1G07437	2.15967	-0.804868	0.00706187
AT3G19430	0.868272	3.40256	0.00706569		Late embryogenesis abundant protein-related / LEA protein-like protein [Source:UniProtKB/TrEMBL;Acc:A0A178VGJ3]
AT3G50685	-0.692488	3.23874	0.00725456		AT3g50680/T3A5_60 [Source:UniProtKB/TrEMBL;Acc:Q941E5]
AT3G09600	-0.666047	2.96637	0.00728998	RVE8	Protein REVEILLE 8 [Source:UniProtKB/Swiss-Prot;Acc:Q8RWU3]
AT1G62560	-0.836236	2.4281	0.00734767	FMOGS-OX3	Flavin-containing monooxygenase FMO GS-OX3 [Source:UniProtKB/Swiss-Prot;Acc:Q9SXE1]
AT3G55230	-0.544266	6.71039	0.00737052	DIR24	Dirigent protein 24 [Source:UniProtKB/Swiss-Prot;Acc:Q9M3C8]
AT5G24210	-2.10708	-0.134967	0.00738704		Alpha/beta-Hydrolases superfamily protein [Source:UniProtKB/TrEMBL;Acc:Q9FNG1]
AT5G61270	2.08119	0.327215	0.00743519	BHLH72	Transcription factor PIF7 [Source:UniProtKB/Swiss-Prot;Acc:Q570R7]
AT4G26070	0.56911	3.38848	0.00749004	MKK1	NMAPKK [Source:UniProtKB/TrEMBL;Acc:A0A178V3F2]
AT2G23540	-0.547927	6.70585	0.00763993		GDSL esterase/lipase At2g23540 [Source:UniProtKB/Swiss-Prot;Acc:O80470]
AT1G10640	-1.24218	2.17981	0.00775693		Pectin lyase-like superfamily protein [Source:UniProtKB/TrEMBL;Acc:F4I5U6]
AT1G01580	1.14172	6.5807	0.00775857	FRO2	ferric reduction oxidase 2 [Source:TAIR;Acc:AT1G01580]
AT1G31490	-1.43284	0.904406	0.00791441		HXXXD-type acyl-transferase family protein [Source:UniProtKB/TrEMBL;Acc:Q9C564]
AT3G21560	0.54875	4.02115	0.00792646	UGT84A2	UGT84A2 [Source:UniProtKB/TrEMBL;Acc:A0A384L2P1]
AT2G09090	-1.28264	1.07525	0.00793198
AT4G16860	1.68644	1.01346	0.00803578	RPP4	Disease resistance protein RPP4 [Source:UniProtKB/Swiss-Prot;Acc:F4JNA9]
AT1G30750	-0.592044	5.29401	0.00826488		TPRXL [Source:UniProtKB/TrEMBL;Acc:Q949S2]
AT4G22950	-1.38836	2.8196	0.00832695	AGL19	Agamous-like MADS-box protein AGL19 [Source:UniProtKB/Swiss-Prot;Acc:O82743]
AT2G41070	-0.541123	4.21133	0.00849649	EEL	Basic-leucine zipper (bZIP) transcription factor family protein [Source:TAIR;Acc:AT2G41070]
AT1G49320	-0.523524	4.96435	0.00851947	USPL1	BURP domain protein USPL1 [Source:UniProtKB/Swiss-Prot;Acc:Q9XI99]
AT1G20070	-0.675959	3.7713	0.0086848		T20H2.15 protein [Source:UniProtKB/TrEMBL;Acc:Q9LNT3]
AT3G55090	-1.5261	2.01156	0.00874155	ABCG16	ABC transporter G family member 16 [Source:UniProtKB/Swiss-Prot;Acc:Q9M2V7]
AT5G17230	-0.548931	3.45839	0.00874647	PSY	PHYTOENE SYNTHASE [Source:UniProtKB/TrEMBL;Acc:F4KGX7]
AT1G23340	-0.563843	3.51095	0.0087879		At1g23340 [Source:UniProtKB/TrEMBL;Acc:Q8GY67]
AT3G50280	-0.923176	1.98941	0.008871		Uncharacterized acetyltransferase At3g50280 [Source:UniProtKB/Swiss-Prot;Acc:Q9SND9]
AT1G49450	-1.28567	2.62433	0.00888942		F13F21.11 protein [Source:UniProtKB/TrEMBL;Acc:Q9XIB2]
AT4G20010	0.505375	3.98546	0.00889047	OSB2	PTAC9 [Source:UniProtKB/TrEMBL;Acc:A0A178UX75]
AT1G59740	-0.954517	2.21977	0.00890226	NPF4.3	Protein NRT1/ PTR FAMILY 4.3 [Source:UniProtKB/Swiss-Prot;Acc:Q93VV5]
AT2G45315	-0.603551	3.1769	0.00901226		other RNA [Source:TAIR;Acc:AT2G45315]
AT1G26945	-1.12057	1.456	0.00902704	PRE6	Transcription factor PRE6 [Source:UniProtKB/Swiss-Prot;Acc:Q8GW32]
AT1G78460	0.823347	3.12195	0.00907078		AT1G78460 protein [Source:UniProtKB/TrEMBL;Acc:Q9SYN5]
AT5G20150	-0.520402	4.08448	0.00907194	SPX1	SPX domain-containing protein 1 [Source:UniProtKB/Swiss-Prot;Acc:Q8LBH4]
AT1G21100	0.631479	6.14578	0.00919012	IGMT1	Indole glucosinolate O-methyltransferase 1 [Source:UniProtKB/Swiss-Prot;Acc:Q9LPU5]
AT2G05070	-1.21289	1.4621	0.00921936	LHCB2.2	Chlorophyll a-b binding protein 2.2, chloroplastic [Source:UniProtKB/Swiss-Prot;Acc:Q9S7J7]
AT1G68200	-1.5102	1.02532	0.00922425		Zinc finger CCCH domain-containing protein 15 [Source:UniProtKB/Swiss-Prot;Acc:Q9C9F5]
AT2G41510	-0.761353	2.852	0.00942322	ATCKX1	cytokinin oxidase/dehydrogenase 1 [Source:TAIR;Acc:AT2G41510]
AT1G68725	-0.729422	2.97267	0.00946219	AGP19	Lysine-rich arabinogalactan protein 19 [Source:UniProtKB/Swiss-Prot;Acc:Q9S740]
AT5G04150	0.974303	2.56129	0.00951404	BHLH101	basic helix-loop-helix (bHLH) DNA-binding superfamily protein [Source:TAIR;Acc:AT5G04150]
AT2G08435	1.17123	1.37138	0.00956854
AT2G16580	0.744202	2.83067	0.00958748		Putative auxin-induced protein [Source:UniProtKB/TrEMBL;Acc:Q9SI60]
AT4G01883	0.80438	2.58194	0.00967977		Polyketide cyclase / dehydrase and lipid transport protein [Source:UniProtKB/TrEMBL;Acc:Q1G3L2]
AT3G10527	1.42769	0.70857	0.00970632
AT3G50740	0.596976	7.12909	0.00974965	UGT72E1	UDP-glycosyltransferase 72E1 [Source:UniProtKB/Swiss-Prot;Acc:Q94A84]
AT4G07735	-2.19241	-0.461735	0.00978623
AT1G54890	0.66283	4.06279	0.0100585		Late embryogenesis abundant (LEA) protein-like protein [Source:UniProtKB/TrEMBL;Acc:Q9FZ41]
AT2G19060	0.718636	3.86824	0.010167		GDSL esterase/lipase At2g19060 [Source:UniProtKB/Swiss-Prot;Acc:O64469]
AT5G07130	-0.709382	3.79088	0.0102265	LAC13	Laccase-13 [Source:UniProtKB/Swiss-Prot;Acc:Q9LYQ2]
AT5G65990	-0.611239	3.29081	0.0106113	AVT3A	Amino acid transporter AVT3A [Source:UniProtKB/Swiss-Prot;Acc:Q9FKY3]
AT2G22850	-0.637906	3.49611	0.010622	AtbZIP6	At2g22850 [Source:UniProtKB/TrEMBL;Acc:O81002]
AT2G22240	-0.539608	3.89316	0.0106846	IPS2	Inositol-3-phosphate synthase isozyme 2 [Source:UniProtKB/Swiss-Prot;Acc:Q38862]
AT2G34140	0.693999	2.70242	0.0107198	CDF4	Cyclic dof factor 4 [Source:UniProtKB/Swiss-Prot;Acc:O22967]
AT3G61190	0.732357	2.58601	0.0107255	BAP1	BON1-associated protein 1 [Source:UniProtKB/Swiss-Prot;Acc:Q941L2]
AT1G62310	0.651187	2.90091	0.0109094		Transcription factor jumonji (JmjC) domain-containing protein (Fragment) [Source:UniProtKB/TrEMBL;Acc:C0SV12]
AT1G15670	0.575549	5.34326	0.0110154		F-box/kelch-repeat protein At1g15670 [Source:UniProtKB/Swiss-Prot;Acc:Q9LMR5]
AT5G53450	0.501027	6.2621	0.0110489	PAP14	Probable plastid-lipid-associated protein 14, chloroplastic [Source:UniProtKB/Swiss-Prot;Acc:Q9LV04]
AT1G66050	0.861661	2.42152	0.0111112	ORTH5	E3 ubiquitin-protein ligase ORTHRUS 5 [Source:UniProtKB/Swiss-Prot;Acc:Q680I0]
AT2G45820	-0.537902	7.52188	0.0112231	DBP	Remorin [Source:UniProtKB/Swiss-Prot;Acc:O80837]
AT1G51460	1.81728	0.0177374	0.0113161	ABCG13	ABC transporter G family member 13 [Source:UniProtKB/Swiss-Prot;Acc:Q9C8J8]
AT3G16530	-0.580692	4.93453	0.0113976		Lectin-like protein At3g16530 [Source:UniProtKB/Swiss-Prot;Acc:Q9LK72]
AT4G16690	-1.64358	-0.158892	0.0114233	PPD	Probable pheophorbidase [Source:UniProtKB/Swiss-Prot;Acc:O23512]
AT5G14940	-0.674219	3.20688	0.0114514	NPF5.8	Protein NRT1/ PTR FAMILY 5.8 [Source:UniProtKB/Swiss-Prot;Acc:Q9LFR1]
AT2G28100	-0.774467	2.99581	0.0114606	FUC1	Alpha-L-fucosidase 1 [Source:UniProtKB/Swiss-Prot;Acc:Q8GW72]
AT4G34220	-0.813918	2.49731	0.0114928		Receptor protein kinase-like protein At4g34220 [Source:UniProtKB/Swiss-Prot;Acc:Q94C77]
AT1G07390	1.04163	1.2729	0.0115221	AtRLP1	Receptor like protein 1 [Source:UniProtKB/TrEMBL;Acc:F4HQM4]
AT2G38230	-0.899616	3.17996	0.0115484	PDX11	Pyridoxal 5'-phosphate synthase subunit PDX1.1 [Source:UniProtKB/Swiss-Prot;Acc:O80448]
AT5G47000	-2.27419	0.190433	0.0118328	PER65	Peroxidase 65 [Source:UniProtKB/Swiss-Prot;Acc:Q9FJR1]
AT3G29670	-1.91837	0.607001	0.011837	PMAT2	Phenolic glucoside malonyltransferase 2 [Source:UniProtKB/Swiss-Prot;Acc:Q9LRQ8]
AT3G06355	-0.662397	3.22999	0.0119321
AT4G13280	-0.546178	5.69553	0.0121467	TPS12	(Z)-gamma-bisabolene synthase 1 [Source:UniProtKB/Swiss-Prot;Acc:Q9T0J9]
AT5G09630	-1.28819	1.14927	0.0122097		At5g09630 [Source:UniProtKB/TrEMBL;Acc:Q9LXC7]
AT4G25760	-0.625668	3.47614	0.0122339	GDU2	Protein GLUTAMINE DUMPER 2 [Source:UniProtKB/Swiss-Prot;Acc:Q9SW07]
AT3G19663	1.18633	1.45065	0.0122588		unknown protein; Ha. [Source:TAIR;Acc:AT3G19663]
AT4G13250	-0.857979	2.5267	0.0122733	NYC1	Probable chlorophyll(ide) b reductase NYC1, chloroplastic [Source:UniProtKB/Swiss-Prot;Acc:Q93ZA0]
AT5G23000	-0.773362	2.35908	0.0122886	RAX1	Transcription factor RAX1 [Source:UniProtKB/Swiss-Prot;Acc:Q9FG68]
AT2G08130	1.71054	-0.704388	0.0123048
AT5G19810	-1.83391	-0.881523	0.0126252		Proline-rich extensin-like family protein [Source:UniProtKB/TrEMBL;Acc:Q4PSF3]
AT1G74453	0.797211	2.51259	0.0126581		snoRNA [Source:TAIR;Acc:AT1G74453]
AT3G13100	-0.599902	3.2052	0.0127742	ABCC7	ABC transporter C family member 7 [Source:UniProtKB/Swiss-Prot;Acc:Q9LK62]
AT4G23590	-0.810874	2.61558	0.0128117		Probable aminotransferase TAT4 [Source:UniProtKB/Swiss-Prot;Acc:Q8VYP2]
AT5G57010	0.554566	3.59156	0.012836	IQM5	IQ domain-containing protein IQM5 [Source:UniProtKB/Swiss-Prot;Acc:Q058N0]
AT4G19960	-0.736009	3.36302	0.0128908	KUP9	K+ uptake permease 9 [Source:TAIR;Acc:AT4G19960]
AT2G25570	0.541138	3.82834	0.0129759		At2g25570 [Source:UniProtKB/TrEMBL;Acc:Q9SLA6]
AT3G45020	0.765446	2.54737	0.0129965		At3g45020 [Source:UniProtKB/TrEMBL;Acc:Q9LXH3]
AT4G39510	-0.694516	3.23385	0.0131194	CYP96A12	CYP96A12 [Source:UniProtKB/TrEMBL;Acc:A0A178V036]
AT4G39330	0.528619	3.66468	0.0132118	CAD9	Probable cinnamyl alcohol dehydrogenase 9 [Source:UniProtKB/Swiss-Prot;Acc:P42734]
AT2G41240	1.49657	1.37716	0.0132203	BHLH100	BHLH100 [Source:UniProtKB/TrEMBL;Acc:A0A384LFW4]
AT4G13500	2.51625	0.26315	0.0132299		At4g13500 [Source:UniProtKB/TrEMBL;Acc:Q9T0H1]
AT1G13620	-0.904596	2.4472	0.0132661	RGF2	Root meristem growth factor 2 [Source:UniProtKB/Swiss-Prot;Acc:Q6DSU1]
AT1G53140	0.525165	3.8722	0.0133108	DRP5A	DRP5A [Source:UniProtKB/TrEMBL;Acc:A0A178WBH9]
AT3G04615	-0.830222	2.77166	0.0134068
AT4G34610	-0.50888	3.78735	0.0134505	BLH6	BEL1-like homeodomain protein 6 [Source:UniProtKB/Swiss-Prot;Acc:O65685]
AT5G05390	-0.961761	1.79692	0.013522	LAC12	Laccase-12 [Source:UniProtKB/Swiss-Prot;Acc:Q9FLB5]
AT1G74390	0.748958	2.57862	0.0136599	NEN3	Protein NEN3 [Source:UniProtKB/Swiss-Prot;Acc:Q9CA74]
AT4G25707	-0.560371	3.39116	0.0136618		unknown protein; Ha. [Source:TAIR;Acc:AT4G25707]
AT2G25150	-1.14501	1.47551	0.0137033	SCT	Spermidine coumaroyl-CoA acyltransferase [Source:UniProtKB/Swiss-Prot;Acc:Q8GYW8]
AT5G50800	-1.11282	1.06966	0.0137399	SWEET13	Bidirectional sugar transporter SWEET [Source:UniProtKB/TrEMBL;Acc:A0A178UJY5]
AT5G45080	0.793305	3.31697	0.013958	PP2A6	Protein PHLOEM PROTEIN 2-LIKE A6 [Source:UniProtKB/Swiss-Prot;Acc:Q9FHE8]
AT5G49280	-0.501486	4.45752	0.0139588		At5g49280 [Source:UniProtKB/TrEMBL;Acc:Q9FJ12]
AT1G34760	0.80695	2.7966	0.0139738	GRF11	general regulatory factor 11 [Source:TAIR;Acc:AT1G34760]
AT5G42590	-0.536113	5.18705	0.0140151	CYP71A16	Cytochrome P450 71A16 [Source:UniProtKB/Swiss-Prot;Acc:Q9FH66]
AT5G15890	-0.796491	2.67928	0.0141066	TBL21	Protein trichome birefringence-like 21 [Source:UniProtKB/Swiss-Prot;Acc:Q9LFT1]
AT4G25150	-0.739465	2.33993	0.014107		Acid phosphatase-like protein [Source:UniProtKB/TrEMBL;Acc:Q9SW12]
AT4G31210	0.51674	4.44086	0.0141225		DNA topoisomerase, type IA, core [Source:UniProtKB/TrEMBL;Acc:F4JRX3]
AT2G06005	-0.563389	3.30528	0.0141623	FIP1	Protein FIP1 [Source:UniProtKB/Swiss-Prot;Acc:Q8S8K9]
AT3G01840	-1.08393	1.58189	0.0143606	LYK2	Protein LYK2 [Source:UniProtKB/Swiss-Prot;Acc:Q9SGI7]
AT3G23440	1.69449	0.0986793	0.0145249	EDA6	Embryo sac development arrest 6 [Source:UniProtKB/TrEMBL;Acc:Q9LW53]
AT1G07985	-0.960685	2.16636	0.0145904		Expressed protein [Source:UniProtKB/TrEMBL;Acc:Q3EDG6]
AT2G27370	-0.55117	4.89911	0.0146652	CASP3	Casparian strip membrane protein 3 [Source:UniProtKB/Swiss-Prot;Acc:Q9ZQI2]
AT3G57740	1.36896	0.282145	0.0147126		Protein kinase superfamily protein [Source:UniProtKB/TrEMBL;Acc:A0A178VE74]
AT2G18969	-1.49485	0.107967	0.0147833		BEST Arabidopsis thaliana protein match is: sequence-specific DNA binding transcription factors;transcription regulators (TAIR:AT4G30180.1); Ha. [Source:TAIR;Acc:AT2G18969]
AT5G19110	-0.581305	3.92828	0.0150238		Eukaryotic aspartyl protease family protein [Source:TAIR;Acc:AT5G19110]
AT2G43590	-0.789525	5.17566	0.0150671		Endochitinase At2g43590 [Source:UniProtKB/Swiss-Prot;Acc:O24658]
AT5G66490	0.547003	4.09893	0.0150755		Uncharacterized protein At5g66490/K1F13_15 [Source:UniProtKB/TrEMBL;Acc:Q9FJZ0]
AT4G02090	-0.640878	3.83763	0.0150861		AGAA.5 [Source:UniProtKB/TrEMBL;Acc:O04712]
AT2G39510	-0.515109	5.9305	0.0150914		WAT1-related protein At2g39510 [Source:UniProtKB/Swiss-Prot;Acc:O80638]
AT3G29173	1.45671	-0.167088	0.0151917
AT1G26540	1.23842	1.14933	0.0152005	DUF3	DUF724 domain-containing protein 3 [Source:UniProtKB/Swiss-Prot;Acc:Q9FZD9]
AT1G26770	-0.779609	3.32474	0.0153707	ATEXPA10	Expansin [Source:UniProtKB/TrEMBL;Acc:F4HPC1]
AT1G29540	-1.8863	-0.947068	0.0153914		LOW protein: protein BOBBER-like protein [Source:UniProtKB/TrEMBL;Acc:Q5BPY8]
AT1G53540	0.881366	1.96681	0.0154538	HSP17.6C	17.6 kDa class I heat shock protein 3 [Source:UniProtKB/Swiss-Prot;Acc:P13853]
AT1G05340	-0.704846	4.43084	0.0154582		Cysteine-rich TM module stress tolerance protein [Source:UniProtKB/TrEMBL;Acc:O23035]
AT2G42080	0.526706	3.72476	0.0154997		Chaperone DnaJ-domain superfamily protein [Source:UniProtKB/TrEMBL;Acc:P93739]
AT2G33850	-0.511598	6.20664	0.0156272		E6-like protein [Source:UniProtKB/TrEMBL;Acc:P93019]
AT2G38790	-1.14132	1.03703	0.0158125		Uncharacterized protein At2g38790 [Source:UniProtKB/TrEMBL;Acc:Q84JS8]
AT4G21326	-0.549931	3.14332	0.0158819	ATSBT3.12	subtilase 3.12 [Source:TAIR;Acc:AT4G21326]
AT1G62010	0.960497	1.53681	0.0159221		F8K4.20 protein [Source:UniProtKB/TrEMBL;Acc:O80705]
AT2G04620	-0.508691	4.05855	0.0159424		Metal tolerance protein 12 [Source:UniProtKB/TrEMBL;Acc:A0A0A8IL98]
AT3G16390	-0.68946	2.65482	0.015985	NSP3	Nitrile-specifier protein 3 [Source:UniProtKB/Swiss-Prot;Acc:O04318]
AT5G05950	-0.504314	4.14005	0.0160661	MEE60	At5g05950 [Source:UniProtKB/TrEMBL;Acc:Q9FI91]
AT5G28530	-0.636792	2.82393	0.0161051	FRS10	Putative protein FAR1-RELATED SEQUENCE 10 [Source:UniProtKB/Swiss-Prot;Acc:Q9LKR4]
AT5G06200	-0.508892	4.70915	0.0161209	CASP4	CASP-like protein [Source:UniProtKB/TrEMBL;Acc:A0A178UFD9]
AT3G03776	1.98309	-0.632482	0.0161426		Hydroxyproline-rich glycoprotein family protein [Source:UniProtKB/TrEMBL;Acc:A0A1I9LP11]
AT5G07010	-0.601096	3.5998	0.0162139	SOT15	Sulfotransferase [Source:UniProtKB/TrEMBL;Acc:A0A178UG65]
AT4G27740	0.522603	4.30886	0.0162348		Protein yippee-like [Source:UniProtKB/TrEMBL;Acc:A0A178UUJ4]
AT3G46870	0.823476	2.72186	0.0162366		Pentatricopeptide repeat (PPR) superfamily protein [Source:UniProtKB/TrEMBL;Acc:A0A1I9LSM9]
AT2G42200	-1.63495	0.623691	0.0163133	SPL9	Squamosa promoter-binding-like protein 9 [Source:UniProtKB/Swiss-Prot;Acc:Q700W2]
AT5G19220	0.535132	3.26587	0.0164346	ADG2	Glucose-1-phosphate adenylyltransferase large subunit 1, chloroplastic [Source:UniProtKB/Swiss-Prot;Acc:P55229]
AT3G11430	-0.60691	4.05157	0.0164523	GPAT5	Glycerol-3-phosphate acyltransferase 5 [Source:UniProtKB/Swiss-Prot;Acc:Q9CAY3]
AT1G08090	0.863461	4.84307	0.016468	NRT2.1	High-affinity nitrate transporter 2.1 [Source:UniProtKB/Swiss-Prot;Acc:O82811]
AT1G62520	1.15597	1.62224	0.0164745		Sulfated surface-like glycoprotein [Source:UniProtKB/TrEMBL;Acc:Q9SXE5]
AT3G10450	-0.648992	3.46792	0.0167835	SCPL7	SCPL7 [Source:UniProtKB/TrEMBL;Acc:A0A178VAE4]
AT5G36960	1.06461	1.89921	0.017006		Putative uncharacterized protein [Source:UniProtKB/TrEMBL;Acc:Q9FIV5]
AT3G25290	-0.503325	5.74894	0.0172415		Cytochrome b561 and DOMON domain-containing protein At3g25290 [Source:UniProtKB/Swiss-Prot;Acc:Q9LSE7]
AT2G47750	-1.66617	0.0492605	0.0172477	GH3.9	Putative indole-3-acetic acid-amido synthetase GH3.9 [Source:UniProtKB/Swiss-Prot;Acc:O82243]
AT1G05575	0.799384	2.32214	0.017337		Transmembrane protein [Source:UniProtKB/TrEMBL;Acc:Q8LC91]
AT1G16850	-0.906186	3.53044	0.0173403		At1g16880 [Source:UniProtKB/TrEMBL;Acc:Q9FE54]
AT5G46090	-1.01721	1.48928	0.0173704	DMP6	Protein DMP6 [Source:UniProtKB/Swiss-Prot;Acc:Q9FNL3]
AT1G33170	-0.536675	6.50793	0.0174185		Probable methyltransferase PMT18 [Source:UniProtKB/Swiss-Prot;Acc:Q9C884]
AT4G04972	0.668635	2.572	0.0174976		unknown protein. [Source:TAIR;Acc:AT4G04972]
AT5G22580	0.793443	2.70514	0.0174995		Stress-response A/B barrel domain-containing protein At5g22580 [Source:UniProtKB/Swiss-Prot;Acc:Q9FK81]
AT5G13400	0.71165	2.43757	0.017511	NPF6.1	Protein NRT1/ PTR FAMILY 6.1 [Source:UniProtKB/Swiss-Prot;Acc:Q9LYR6]
AT5G67090	-0.692005	2.75208	0.0175357	SBT1.9	Subtilisin-like protease SBT1.9 [Source:UniProtKB/Swiss-Prot;Acc:Q9FHA4]
AT4G11320	-0.50912	10.9037	0.017543	RDL5	Probable cysteine protease RDL5 [Source:UniProtKB/Swiss-Prot;Acc:Q9SUS9]
AT1G61310	-0.656304	2.76805	0.0177456		LRR and NB-ARC domains-containing disease resistance protein [Source:TAIR;Acc:AT1G61310]
AT2G40080	0.57678	4.23576	0.0178396	ELF4	Protein EARLY FLOWERING 4 [Source:UniProtKB/Swiss-Prot;Acc:O04211]
AT1G07620	-0.535169	3.30388	0.0179315	ATOBGM	GTP-binding protein Obg/CgtA [Source:TAIR;Acc:AT1G07620]
AT3G63060	-1.61429	0.676635	0.0180258	EDL3	EID1-like F-box protein 3 [Source:UniProtKB/Swiss-Prot;Acc:Q93ZT5]
AT2G05100	-0.65179	3.28452	0.0180427	LHCB2.1	photosystem II light harvesting complex gene 2.1 [Source:TAIR;Acc:AT2G05100]
AT5G15960	-0.513481	6.50497	0.0180587	KIN1	Stress-induced protein KIN1 [Source:UniProtKB/Swiss-Prot;Acc:P18612]
AT2G47010	-0.757748	3.88025	0.0181141		At2g47010/F14M4.16 [Source:UniProtKB/TrEMBL;Acc:Q944A3]
AT2G22540	-0.632348	3.67638	0.0181473	SVP	SVP [Source:UniProtKB/TrEMBL;Acc:A0A384KDB8]
AT3G22060	-0.77762	3.43245	0.0181735	CRRSP38	Cysteine-rich repeat secretory protein 38 [Source:UniProtKB/Swiss-Prot;Acc:Q9LRJ9]
AT1G77360	1.07016	1.44145	0.0184579		Pentatricopeptide repeat-containing protein At1g77360, mitochondrial [Source:UniProtKB/Swiss-Prot;Acc:Q9FVX2]
AT5G63290	0.932843	1.91032	0.0184632		At5g63290 [Source:UniProtKB/TrEMBL;Acc:Q9FMJ4]
AT1G79680	-1.85409	-0.130976	0.0184926	WAKL10	Wall-associated receptor kinase-like 10 [Source:UniProtKB/Swiss-Prot;Acc:Q8VYA3]
AT2G22100	0.535759	3.65794	0.0185658	UBA1B	UBP1-associated proteins 1B [Source:UniProtKB/Swiss-Prot;Acc:Q9SHZ5]
AT4G08770	0.623637	7.09535	0.0185735	PER37	Peroxidase 37 [Source:UniProtKB/Swiss-Prot;Acc:Q9LDN9]
AT1G51380	0.531423	3.66533	0.0186221	RH34	DEAD-box ATP-dependent RNA helicase 34 [Source:UniProtKB/Swiss-Prot;Acc:Q9C8J1]
AT2G02740	0.564765	3.21542	0.018635	WHY3	Single-stranded DNA-binding protein WHY3, chloroplastic [Source:UniProtKB/Swiss-Prot;Acc:Q66GR6]
AT1G78970	-1.26886	0.984198	0.0186673	LUP1	Lupeol synthase 1 [Source:UniProtKB/Swiss-Prot;Acc:Q9C5M3]
AT1G65730	0.705021	2.87087	0.0187272	YSL7	Probable metal-nicotianamine transporter YSL7 [Source:UniProtKB/Swiss-Prot;Acc:Q9SHY2]
AT2G06255	0.968948	1.515	0.0188098	EFL3	Protein ELF4-LIKE 3 [Source:UniProtKB/Swiss-Prot;Acc:Q8S8F5]
AT2G32940	0.980229	1.36711	0.0188395	AGO6	Protein argonaute 6 [Source:UniProtKB/Swiss-Prot;Acc:O48771]
AT2G09215	1.57136	-0.192531	0.0188572
AT2G05590	-0.552437	3.92214	0.0189562		TLD-domain containing nucleolar protein [Source:UniProtKB/TrEMBL;Acc:Q9AT60]
AT5G07390	0.50253	3.81738	0.0189676	RBOHA	Respiratory burst oxidase homolog protein A [Source:UniProtKB/Swiss-Prot;Acc:O81209]
AT1G08630	-1.76745	-0.123389	0.018976	THA1	Probable low-specificity L-threonine aldolase 1 [Source:UniProtKB/Swiss-Prot;Acc:Q8RXU4]
AT1G01190	-0.715678	3.85979	0.0191033	CYP78A8	CYP78A8 [Source:UniProtKB/TrEMBL;Acc:A0A178WIC4]
AT1G61065	-0.988155	2.02821	0.0192172		1,3-beta-glucan synthase component (DUF1218) [Source:UniProtKB/TrEMBL;Acc:Q8W576]
AT3G05620	-1.56645	0.775052	0.0193363	PME22	Putative pectinesterase/pectinesterase inhibitor 22 [Source:UniProtKB/Swiss-Prot;Acc:Q9M9W7]
AT1G05530	0.839838	2.18425	0.0193955	UGT75B2	UGT75B2 [Source:UniProtKB/TrEMBL;Acc:A0A384L0M1]
AT3G50480	1.19499	1.07613	0.0195441	HR4	RPW8-like protein 4 [Source:UniProtKB/Swiss-Prot;Acc:Q9SCS6]
AT2G35760	-0.686994	2.83902	0.0195489		CASP-like protein 2B2 [Source:UniProtKB/Swiss-Prot;Acc:Q8L924]
AT2G47140	0.540201	4.34414	0.0195865	SDR3B	Short-chain dehydrogenase reductase 3b [Source:UniProtKB/Swiss-Prot;Acc:Q94K41]
AT5G47220	-1.51028	0.864043	0.0196454	ERF2	ERF2 [Source:UniProtKB/TrEMBL;Acc:A0A178UCP3]
AT2G41178	1.517	-0.350684	0.0198386		other RNA [Source:TAIR;Acc:AT2G41178]
AT2G34490	-0.748564	3.60318	0.0199046	CYP710A2	Cytochrome P450 710A2 [Source:UniProtKB/Swiss-Prot;Acc:O64698]
AT3G13782	-0.508943	4.1808	0.0199508	NAP1;4	NFA4 [Source:UniProtKB/TrEMBL;Acc:A0A178VHH5]
AT4G29150	2.27585	-1.00471	0.0199593	IQD25	IQ-domain 25 [Source:UniProtKB/TrEMBL;Acc:F4JMV6]
AT2G16380	1.55374	0.131598	0.0200098	SFH7	Phosphatidylinositol/phosphatidylcholine transfer protein SFH7 [Source:UniProtKB/Swiss-Prot;Acc:Q9SIW3]
AT5G38212	-0.673117	2.66029	0.0200291		Potential natural antisense gene, locus overlaps with AT5G38210 [Source:TAIR;Acc:AT5G38212]
AT5G39660	-0.610793	3.16706	0.0203008	CDF2	Cyclic dof factor 2 [Source:UniProtKB/Swiss-Prot;Acc:Q93ZL5]
AT2G41190	-0.647886	4.07569	0.0204401	AVT1A	Amino acid transporter AVT1A [Source:UniProtKB/Swiss-Prot;Acc:O80668]
AT5G43140	0.583635	3.48078	0.0204637		At5g43140 [Source:UniProtKB/TrEMBL;Acc:A0JQ86]
AT3G11010	-0.596926	2.85291	0.0204911	AtRLP34	Receptor-like protein 34 [Source:UniProtKB/Swiss-Prot;Acc:Q9SRL2]
AT5G49360	-0.598095	5.87867	0.02067	BXL1	Beta-D-xylosidase 1 [Source:UniProtKB/Swiss-Prot;Acc:Q9FGY1]
AT5G48950	-1.21977	1.24056	0.0209075	DHNAT2	1,4-dihydroxy-2-naphthoyl-CoA thioesterase 2 [Source:UniProtKB/Swiss-Prot;Acc:Q9FI76]
AT3G25590	-0.90084	1.43088	0.0210282		At3g25590 [Source:UniProtKB/TrEMBL;Acc:Q9LI86]
AT4G27410	-0.582229	4.90049	0.0210436	RD26	NAC (No Apical Meristem) domain transcriptional regulator superfamily protein [Source:UniProtKB/TrEMBL;Acc:F4JIU9]
AT4G23180	-0.838033	2.10098	0.0211476	CRK10	Cysteine-rich receptor-like protein kinase 10 [Source:UniProtKB/Swiss-Prot;Acc:Q8GYA4]
AT1G65370	-0.52609	5.41198	0.0211946		At1g65370/T8F5_15 [Source:UniProtKB/TrEMBL;Acc:Q940M1]
AT2G20980	0.541328	3.78022	0.0211974	MCM10	Minichromosome maintenance 10 [Source:UniProtKB/TrEMBL;Acc:Q5XVE2]
AT3G54630	-0.5478	3.25615	0.0213345	NDC80	Kinetochore protein NDC80 homolog [Source:UniProtKB/Swiss-Prot;Acc:Q9M1G5]
AT5G22560	1.93033	-0.473602	0.0213454		Emb [Source:UniProtKB/TrEMBL;Acc:Q9FK83]
AT3G48020	-0.576964	2.89485	0.0213906		At3g48020 [Source:UniProtKB/TrEMBL;Acc:Q9SU65]
AT1G48100	-1.43649	2.10763	0.0214582		Polygalacturonase At1g48100 [Source:UniProtKB/Swiss-Prot;Acc:Q949Z1]
AT3G03630	-0.717563	2.6645	0.0215901	CS26	Probable S-sulfocysteine synthase, chloroplastic [Source:UniProtKB/Swiss-Prot;Acc:O22682]
AT5G64905	0.991197	1.62688	0.0218015	PEP3	Elicitor peptide 3 [Source:UniProtKB/Swiss-Prot;Acc:Q8LAX3]
AT3G06750	-0.586832	3.75501	0.0218389		F3E22.11 protein [Source:UniProtKB/TrEMBL;Acc:Q9M7Y1]
AT1G17147	0.564777	4.22246	0.0218714	VQ1	VQ motif-containing protein 1 [Source:UniProtKB/Swiss-Prot;Acc:Q1G3U8]
AT4G11190	-0.567238	6.24459	0.0218916	DIR13	Dirigent protein 13 [Source:UniProtKB/Swiss-Prot;Acc:Q9T017]
AT1G47400	1.05541	1.8349	0.0219645		unknown protein; BEST Arabidopsis thaliana protein match is: unknown protein (TAIR:AT1G47395.1); Ha. [Source:TAIR;Acc:AT1G47400]
AT1G24600	-1.33772	1.15725	0.0221998		At1g24600 [Source:UniProtKB/TrEMBL;Acc:Q9FYK4]
AT3G12320	-1.02113	2.5096	0.0222343	LNK3	LNK3 [Source:UniProtKB/TrEMBL;Acc:A0A178VJK8]
AT2G42975	1.52205	0.781814	0.0223174		Myosin-G heavy chain-like protein [Source:UniProtKB/TrEMBL;Acc:Q8RXT7]
AT5G09530	-0.5158	7.25252	0.022448	PELPK1	PRP10 [Source:UniProtKB/TrEMBL;Acc:A0A178UP14]
AT3G19470	0.593327	2.80066	0.022488		F-box protein At3g19470 [Source:UniProtKB/Swiss-Prot;Acc:Q8LCE9]
AT1G44350	-0.58916	3.48679	0.0225145	ILL6	IAA-amino acid hydrolase [Source:UniProtKB/TrEMBL;Acc:Q0WNN8]
AT4G16980	-0.505071	3.76763	0.0226748		Arabinogalactan family protein [Source:UniProtKB/TrEMBL;Acc:Q9FT76]
AT5G52430	-0.505607	4.12634	0.022755		At5g52430 [Source:UniProtKB/TrEMBL;Acc:Q9FHB7]
AT5G16340	1.85282	0.0686747	0.0227775	AAE6	Probable acyl-activating enzyme 6 [Source:UniProtKB/Swiss-Prot;Acc:Q9FFE9]
AT2G35738	-0.678692	2.73409	0.0228711		other RNA [Source:TAIR;Acc:AT2G35738]
AT3G46640	0.530005	4.30031	0.0229992	PCL1	Homeodomain-like superfamily protein [Source:UniProtKB/TrEMBL;Acc:F4J959]
AT3G13620	-0.595855	3.22235	0.0230529		PUT4 [Source:UniProtKB/TrEMBL;Acc:A0A178VLM5]
AT4G14090	1.68879	-0.153316	0.0230579	UGT75C1	UDP-glycosyltransferase 75C1 [Source:UniProtKB/Swiss-Prot;Acc:Q0WW21]
AT1G14790	-0.694377	2.69663	0.0232333	RDR1	RNA-dependent RNA polymerase [Source:UniProtKB/TrEMBL;Acc:A0A178WKG4]
AT3G45170	-1.89898	-0.947296	0.023249	GATA14	GATA transcription factor 14 [Source:UniProtKB/Swiss-Prot;Acc:Q9M1U2]
AT1G11460	0.834077	2.41154	0.0233196		WAT1-related protein At1g11460 [Source:UniProtKB/Swiss-Prot;Acc:F4I8W6]
AT3G27400	-0.555752	3.84783	0.0234334		Pectate lyase [Source:UniProtKB/TrEMBL;Acc:A0A1I9LNU6]
AT3G06600	1.04505	1.20008	0.0235789	SINE3	Protein SINE3 [Source:UniProtKB/Swiss-Prot;Acc:Q9C900]
AT4G11350	-0.72553	2.72334	0.0236682		At4g11350 [Source:UniProtKB/TrEMBL;Acc:B6IDH2]
AT5G19190	-0.650348	2.46459	0.0237472		Uncharacterized protein At5g19190/T24G5_90 [Source:UniProtKB/TrEMBL;Acc:Q8GYS0]
AT5G05320	0.662858	2.37315	0.0237821	MO3	Monooxygenase 3 [Source:UniProtKB/Swiss-Prot;Acc:Q9FLC2]
AT4G39830	-0.812259	1.83603	0.0238492		At4g39830 [Source:UniProtKB/TrEMBL;Acc:O65670]
AT2G43670	-0.556002	3.60657	0.023868		At2g43670 [Source:UniProtKB/TrEMBL;Acc:Q6IDB5]
AT3G60140	-0.666063	5.70496	0.0239014	BGLU30	Beta-glucosidase 30 [Source:UniProtKB/Swiss-Prot;Acc:Q9M1C9]
AT2G30040	-0.790806	2.73344	0.0244404	MAPKKK14	Mitogen-activated protein kinase kinase kinase 14 [Source:UniProtKB/TrEMBL;Acc:O64741]
AT1G24280	0.504844	5.66281	0.0245182	G6PD3	Glucose-6-phosphate 1-dehydrogenase [Source:UniProtKB/TrEMBL;Acc:A0A178WP00]
AT5G02950	1.41356	0.6141	0.0245692		Tudor/PWWP/MBT superfamily protein [Source:UniProtKB/TrEMBL;Acc:Q9LYZ0]
AT5G22860	-0.585506	3.66404	0.0245757		Prolylcarboxypeptidase-like protein [Source:UniProtKB/TrEMBL;Acc:Q9FFC2]
AT4G21903	0.522092	3.26885	0.0246446		Protein DETOXIFICATION [Source:UniProtKB/TrEMBL;Acc:F4JKB8]
AT1G31240	1.774	-0.573869	0.0246528		At1g31240 [Source:UniProtKB/TrEMBL;Acc:Q9SA19]
AT1G54450	0.646931	2.55158	0.0246568	B''DELTA	Probable serine/threonine protein phosphatase 2A regulatory subunit B''delta [Source:UniProtKB/Swiss-Prot;Acc:Q9SLI8]
AT5G38590	0.599503	2.6549	0.024859		FBD-associated F-box protein At5g38590 [Source:UniProtKB/Swiss-Prot;Acc:Q9FFW2]
AT5G39100	-1.57032	-0.714026	0.0249731	GLP6	germin-like protein 6 [Source:TAIR;Acc:AT5G39100]
[truncated: 523 more rows]

## Sheet: epi8 root DEG DAVID GO
GO id	Term	Count	PValue	FDR	Fold.Enrichment	Genes
[truncated: 72 more rows]

[truncated: 4 more sheets: epi24 root DEGs, epi24 root DEG DAVID GO, epi8 leaf DEGs, epi8 leaf DEG DAVID GO]
