# Supplementary material for: Methylome decoding of RdDM-mediated reprogramming effects in the Arabidopsis MSH1 system
Source: Genome Biol. 2022 Aug 4;23:167. doi: 10.1186/s13059-022-02731-w (PMC9351182; doi:10.1186/s13059-022-02731-w)
Supplement: Supplementary file 5 — Additional file 5. 871 DMGs shared between four msh1 states. [file 13059_2022_2731_MOESM5_ESM.xlsx]

## Sheet: 871 common summary
				871 DMGs shared between four msh1 states
871 common DMGs	In 67 pathway DMGs	In 674 dcl 2,3,4 -sensitive	Within +/- 2kb of TE	Within +/- 2kb of sRNA cluster	ensembl_gene_id	external_gene_name	description
AT1G03060	yes	yes	yes	yes	AT1G03060	SPI	Protein SPIRRIG [Source:UniProtKB/Swiss-Prot;Acc:F4HZB2]
AT1G08260	yes	yes	yes	yes	AT1G08260	POL2A	DNA polymerase epsilon catalytic subunit A [Source:UniProtKB/Swiss-Prot;Acc:F4HW04]
AT1G24706	yes	yes	yes	yes	AT1G24706	THO2	THO complex subunit 2 [Source:UniProtKB/Swiss-Prot;Acc:F4IAT2]
AT1G33390	yes	yes	yes	yes	AT1G33390	FAS4	FAS4 [Source:UniProtKB/TrEMBL;Acc:A0A178WIP4]
AT1G35530	yes	yes	yes	yes	AT1G35530		DEAD/DEAH box RNA helicase family protein [Source:UniProtKB/TrEMBL;Acc:F4HYE4]
AT1G52950	yes	yes	yes	yes	AT1G52950		Nucleic acid-binding, OB-fold-like protein [Source:UniProtKB/TrEMBL;Acc:Q9C926]
AT1G55860	yes	yes	yes	yes	AT1G55860	UPL1	E3 ubiquitin-protein ligase UPL1 [Source:UniProtKB/Swiss-Prot;Acc:Q8GY23]
AT1G63020	yes	yes	yes	yes	AT1G63020	NRPD1	DNA-directed RNA polymerase IV subunit 1 [Source:UniProtKB/Swiss-Prot;Acc:Q9LQ02]
AT1G64790	yes	yes	yes	yes	AT1G64790	ILA	Protein ILITYHIA [Source:UniProtKB/Swiss-Prot;Acc:F4I893]
AT1G70320	yes	yes	yes	yes	AT1G70320	UPL2	E3 ubiquitin-protein ligase UPL2 [Source:UniProtKB/Swiss-Prot;Acc:Q8H0T4]
AT2G13370	yes	yes	yes	yes	AT2G13370	CHR5	Protein CHROMATIN REMODELING 5 [Source:UniProtKB/Swiss-Prot;Acc:F4IV99]
AT2G13540	yes	yes	yes	yes	AT2G13540	ABH1	Nuclear cap-binding protein subunit 1 [Source:UniProtKB/Swiss-Prot;Acc:Q9SIU2]
AT2G17930	yes	yes	yes	yes	AT2G17930		Phosphatidylinositol 3-and 4-kinase family protein with FAT domain-containing protein [Source:UniProtKB/TrEMBL;Acc:F4IPJ1]
AT2G28290	yes	yes	yes	yes	AT2G28290	SYD	SYD [Source:UniProtKB/TrEMBL;Acc:A0A384L3H2]
AT2G46020	yes	yes	yes	yes	AT2G46020	BRM	ATP-dependent helicase BRM [Source:UniProtKB/Swiss-Prot;Acc:Q6EVK6]
AT3G28870	yes	yes	yes	yes	AT3G28870		Paired amphipathic helix SIN3-like protein [Source:UniProtKB/TrEMBL;Acc:F4J0F5]
AT3G46960	yes	yes	yes	yes	AT3G46960	SKI2	DExH-box ATP-dependent RNA helicase DExH11 [Source:UniProtKB/Swiss-Prot;Acc:F4JAA5]
AT3G57660	yes	yes	yes	yes	AT3G57660	NRPA1	DNA-directed RNA polymerase I subunit 1 [Source:UniProtKB/Swiss-Prot;Acc:Q9SVY0]
AT3G60240	yes	yes	yes	yes	AT3G60240	EIF4G	Eukaryotic translation initiation factor 4G [Source:UniProtKB/Swiss-Prot;Acc:Q76E23]
AT4G08350	yes	yes	yes	yes	AT4G08350	GTA02	Putative transcription elongation factor SPT5 homolog 1 [Source:UniProtKB/Swiss-Prot;Acc:Q9STN3]
AT5G17020	yes	yes	yes	yes	AT5G17020	XPO1	XPO1A [Source:UniProtKB/TrEMBL;Acc:A0A178U9W2]
AT5G45140	yes	yes	yes	yes	AT5G45140	NRPC2	DNA-directed RNA polymerase III subunit 2 [Source:UniProtKB/Swiss-Prot;Acc:F4KD38]
AT1G08420	yes	no	yes	yes	AT1G08420	BSL2	Serine/threonine-protein phosphatase BSL2 [Source:UniProtKB/Swiss-Prot;Acc:Q9SJF0]
AT1G67220	yes	no	yes	yes	AT1G67220	HAC2	Histone acetyltransferase HAC2 [Source:UniProtKB/Swiss-Prot;Acc:Q9FYH1]
AT5G47010	yes	no	yes	yes	AT5G47010	UPF1	Regulator of nonsense transcripts 1 homolog [Source:UniProtKB/Swiss-Prot;Acc:Q9FJR0]
AT5G49430	yes	no	yes	yes	AT5G49430		WD40/YVTN repeat and Bromo-WDR9-I-like domain-containing protein [Source:UniProtKB/TrEMBL;Acc:F4K639]
AT1G02080	yes	yes	no	yes	AT1G02080		Transcription regulator [Source:UniProtKB/TrEMBL;Acc:F4HVV6]
AT1G29150	yes	yes	no	yes	AT1G29150	RPN6	26S proteasome non-ATPase regulatory subunit 11 homolog [Source:UniProtKB/Swiss-Prot;Acc:Q9LP45]
AT1G32750	yes	yes	no	yes	AT1G32750	TAF1	Transcription initiation factor TFIID subunit 1 [Source:UniProtKB/Swiss-Prot;Acc:Q8LRK9]
AT1G50030	yes	yes	no	yes	AT1G50030	TOR	Serine/threonine-protein kinase TOR [Source:UniProtKB/TrEMBL;Acc:A0A178WN52]
AT1G67120	yes	yes	no	yes	AT1G67120	MDN1	ATPases;nucleotide binding;ATP binding;nucleoside-triphosphatases;transcription factor binding [Source:TAIR;Acc:AT1G67120]
AT1G79000	yes	yes	no	yes	AT1G79000	HAC1	Histone acetyltransferase of the CBP family 1 [Source:UniProtKB/TrEMBL;Acc:F4IDH2]
AT1G79280	yes	yes	no	yes	AT1G79280	NUA	nuclear pore anchor [Source:TAIR;Acc:AT1G79280]
AT1G80070	yes	yes	no	yes	AT1G80070	PRP8A	SUS2 [Source:UniProtKB/TrEMBL;Acc:A0A178W7J7]
AT2G25170	yes	yes	no	yes	AT2G25170	PKL	chromatin remodeling factor CHD3 (PICKLE) [Source:TAIR;Acc:AT2G25170]
AT2G46560	yes	yes	no	yes	AT2G46560		Transducin family protein / WD-40 repeat family protein [Source:UniProtKB/TrEMBL;Acc:F4IJ68]
AT3G11130	yes	yes	no	yes	AT3G11130	CHC1	Clathrin heavy chain 1 [Source:UniProtKB/Swiss-Prot;Acc:Q0WNJ6]
AT3G49600	yes	yes	no	yes	AT3G49600	UBP26	Ubiquitin carboxyl-terminal hydrolase 26 [Source:UniProtKB/Swiss-Prot;Acc:Q9SCJ9]
AT3G54280	yes	yes	no	yes	AT3G54280	RGD3	ROOT GROWTH DEFECTIVE 3 [Source:UniProtKB/TrEMBL;Acc:F4JCU6]
AT4G35800	yes	yes	no	yes	AT4G35800	NRPB1	DNA-directed RNA polymerase subunit [Source:UniProtKB/TrEMBL;Acc:A0A178UYS0]
AT4G38600	yes	yes	no	yes	AT4G38600	UPL3	E3 ubiquitin-protein ligase UPL3 [Source:UniProtKB/Swiss-Prot;Acc:Q6WWW4]
AT5G60040	yes	yes	no	yes	AT5G60040	NRPC1	DNA-directed RNA polymerase subunit [Source:UniProtKB/TrEMBL;Acc:F4JXF8]
AT5G64270	yes	yes	no	yes	AT5G64270		Nuclear protein-like [Source:UniProtKB/TrEMBL;Acc:Q9FMF9]
AT1G20960	yes	no	no	yes	AT1G20960	BRR2A	DExH-box ATP-dependent RNA helicase DExH12 [Source:UniProtKB/Swiss-Prot;Acc:Q9SYP1]
AT1G29940	yes	no	no	yes	AT1G29940	NRPA2	DNA-directed RNA polymerase subunit beta [Source:UniProtKB/TrEMBL;Acc:A0A178W5B4]
AT1G48410	yes	no	no	yes	AT1G48410	AGO1	ICU9 [Source:UniProtKB/TrEMBL;Acc:A0A178WL72]
AT2G47410	yes	no	no	yes	AT2G47410		WD40/YVTN repeat-like-containing domain;Bromodomain [Source:TAIR;Acc:AT2G47410]
AT5G40820	yes	no	no	yes	AT5G40820	ATRAD3	Ataxia telangiectasia-mutated and RAD3-related [Source:TAIR;Acc:AT5G40820]
AT1G06220	yes	yes	yes	no	AT1G06220	CLO	110 kDa U5 small nuclear ribonucleoprotein component CLO [Source:UniProtKB/Swiss-Prot;Acc:Q9LNC5]
AT1G65440	yes	yes	yes	no	AT1G65440	SPT6	Transcription elongation factor SPT6 homolog [Source:UniProtKB/Swiss-Prot;Acc:A8MS85]
AT2G23740	yes	yes	yes	no	AT2G23740	SUVR5	Histone-lysine N-methyltransferase SUVR5 [Source:UniProtKB/Swiss-Prot;Acc:O64827]
AT5G02310	yes	yes	yes	no	AT5G02310	PRT6	E3 ubiquitin-protein ligase PRT6 [Source:UniProtKB/Swiss-Prot;Acc:F4KCC2]
AT5G44800	yes	yes	yes	no	AT5G44800	CHR4	PKR1 [Source:UniProtKB/TrEMBL;Acc:A0A178UKW2]
AT1G56500	yes	no	yes	no	AT1G56500	SOQ1	Protein SUPPRESSOR OF QUENCHING 1, chloroplastic [Source:UniProtKB/Swiss-Prot;Acc:Q8VZ10]
AT5G22010	yes	no	yes	no	AT5G22010	RFC1	Replication factor C subunit 1 [Source:UniProtKB/Swiss-Prot;Acc:Q9C587]
AT1G08060	yes	yes	no	no	AT1G08060	MOM	ATP-dependent helicase family protein [Source:TAIR;Acc:AT1G08060]
AT1G08600	yes	yes	no	no	AT1G08600	ATRX	CHR20 [Source:UniProtKB/TrEMBL;Acc:A0A178VZQ9]
AT1G49340	yes	yes	no	no	AT1G49340	PI4KA1	Phosphatidylinositol 4-kinase alpha 1 [Source:UniProtKB/Swiss-Prot;Acc:Q9SXA1]
AT3G48190	yes	yes	no	no	AT3G48190	ATM	Serine/Threonine-kinase ATM-like protein [Source:UniProtKB/TrEMBL;Acc:A0A1I9LQ79]
AT4G36080	yes	yes	no	no	AT4G36080		Phosphotransferases/inositol or phosphatidylinositol kinase [Source:UniProtKB/TrEMBL;Acc:F4JPL2]
AT5G13010	yes	yes	no	no	AT5G13010	CUV	Pre-mRNA-splicing factor ATP-dependent RNA helicase DEAH7 [Source:UniProtKB/Swiss-Prot;Acc:F4K2E9]
AT5G13530	yes	yes	no	no	AT5G13530	KEG	E3 ubiquitin-protein ligase KEG [Source:UniProtKB/Swiss-Prot;Acc:Q9FY48]
AT5G15540	yes	yes	no	no	AT5G15540	EMB2773	Sister chromatid cohesion protein SCC2 [Source:UniProtKB/Swiss-Prot;Acc:A5HEI1]
AT5G64200	yes	yes	no	no	AT5G64200	SC35	Serine/arginine-rich splicing factor SC35 [Source:UniProtKB/Swiss-Prot;Acc:Q9FMG4]
AT1G53780	yes	no	no	no	AT1G53780		26S proteasome regulatory complex ATPase [Source:UniProtKB/TrEMBL;Acc:F4HTC3]
AT1G55970	yes	no	no	no	AT1G55970	HAC04	histone acetyltransferase of the CBP family 4 [Source:TAIR;Acc:AT1G55970]
AT1G77300	yes	no	no	no	AT1G77300	EFS	histone methyltransferases(H3-K4 specific);histone methyltransferases(H3-K36 specific) [Source:TAIR;Acc:AT1G77300]
AT1G05035	no	yes	yes	yes	AT1G05035
AT1G07910	no	yes	yes	yes	AT1G07910	ATRNL	RNAligase [Source:TAIR;Acc:AT1G07910]
AT1G10170	no	yes	yes	yes	AT1G10170	ATNFXL1	NF-X-like 1 [Source:TAIR;Acc:AT1G10170]
AT1G11160	no	yes	yes	yes	AT1G11160		Katanin p80 WD40 repeat-containing subunit B1 homolog [Source:UniProtKB/TrEMBL;Acc:F4I7E1]
AT1G11590	no	yes	yes	yes	AT1G11590	PME19	Probable pectinesterase/pectinesterase inhibitor 19 [Source:UniProtKB/Swiss-Prot;Acc:Q84JX1]
AT1G13210	no	yes	yes	yes	AT1G13210	ALA11	Probable phospholipid-transporting ATPase 11 [Source:UniProtKB/Swiss-Prot;Acc:Q9SAF5]
AT1G13470	no	yes	yes	yes	AT1G13470		Protein of unknown function (DUF1262) [Source:TAIR;Acc:AT1G13470]
AT1G13980	no	yes	yes	yes	AT1G13980	GN	ARF guanine-nucleotide exchange factor GNOM [Source:UniProtKB/Swiss-Prot;Acc:Q42510]
AT1G14110	no	yes	yes	yes	AT1G14110	FUT9	Probable fucosyltransferase 9 [Source:UniProtKB/Swiss-Prot;Acc:Q9XI77]
AT1G14800	no	yes	yes	yes	AT1G14800		Nucleic acid-binding, OB-fold-like protein [Source:UniProtKB/TrEMBL;Acc:F4HXU8]
AT1G19086	no	yes	yes	yes	AT1G19086		F14D16.23 [Source:UniProtKB/TrEMBL;Acc:Q9LMC0]
AT1G19260	no	yes	yes	yes	AT1G19260		TTF-type zinc finger protein with HAT dimerization domain-containing protein [Source:UniProtKB/TrEMBL;Acc:F4IE28]
AT1G21210	no	yes	yes	yes	AT1G21210	WAK4	Wall-associated receptor kinase 4 [Source:UniProtKB/Swiss-Prot;Acc:Q9LMN6]
AT1G21230	no	yes	yes	yes	AT1G21230	WAK5	Wall-associated receptor kinase 5 [Source:UniProtKB/Swiss-Prot;Acc:Q9LMN7]
AT1G22060	no	yes	yes	yes	AT1G22060		LOCATED IN: vacuole; EXPRESSED IN: 23 plant structures; EXPRESSED DURING: 13 growth stages; BEST Arabidopsis thaliana protein match is: FBD, F-box and Leucine Rich Repeat domains containing protein (TAIR:AT1G22000.1); Ha. [Source:TAIR;Acc:AT1G22060]
AT1G22620	no	yes	yes	yes	AT1G22620	SAC1	ATSAC1 [Source:UniProtKB/TrEMBL;Acc:A0A178WK36]
AT1G23915	no	yes	yes	yes	AT1G23915
AT1G24300	no	yes	yes	yes	AT1G24300		GYF domain-containing protein [Source:UniProtKB/TrEMBL;Acc:F4I983]
AT1G26390	no	yes	yes	yes	AT1G26390	FOX2	Berberine bridge enzyme-like 4 [Source:UniProtKB/Swiss-Prot;Acc:Q9FZC5]
AT1G26410	no	yes	yes	yes	AT1G26410	FOX4	Berberine bridge enzyme-like 6 [Source:UniProtKB/Swiss-Prot;Acc:Q9FZC7]
AT1G27570	no	yes	yes	yes	AT1G27570		Phosphatidylinositol 3-and 4-kinase family protein [Source:UniProtKB/TrEMBL;Acc:F4HSY7]
AT1G28010	no	yes	yes	yes	AT1G28010	ABCB14	ABC transporter B family member 14 [Source:UniProtKB/Swiss-Prot;Acc:Q9C7F2]
AT1G29340	no	yes	yes	yes	AT1G29340	PUB17	RING-type E3 ubiquitin transferase [Source:UniProtKB/TrEMBL;Acc:A0A178WA68]
AT1G29750	no	yes	yes	yes	AT1G29750	RKF1	Probable LRR receptor-like serine/threonine-protein kinase RFK1 [Source:UniProtKB/Swiss-Prot;Acc:Q9FXF2]
AT1G30420	no	yes	yes	yes	AT1G30420	ABCC11	ABC transporter C family member 11 [Source:UniProtKB/Swiss-Prot;Acc:Q9C8H1]
AT1G30600	no	yes	yes	yes	AT1G30600	SBT2.1	Subtilisin-like protease SBT2.1 [Source:UniProtKB/Swiss-Prot;Acc:Q9SA75]
AT1G31640	no	yes	yes	yes	AT1G31640	AGL92	Agamous-like MADS-box protein AGL92 [Source:UniProtKB/Swiss-Prot;Acc:Q9C6V4]
AT1G31810	no	yes	yes	yes	AT1G31810	FH14	Formin-like protein 14 [Source:UniProtKB/Swiss-Prot;Acc:Q9C6S1]
AT1G32010	no	yes	yes	yes	AT1G32010		Myosin heavy chain-like protein [Source:UniProtKB/TrEMBL;Acc:Q9C6W8]
AT1G32180	no	yes	yes	yes	AT1G32180	CSLD6	Putative cellulose synthase-like protein D6 [Source:UniProtKB/Swiss-Prot;Acc:Q9FVR3]
AT1G32230	no	yes	yes	yes	AT1G32230	RCD1	Poly [ADP-ribose] polymerase [Source:UniProtKB/TrEMBL;Acc:M5BF30]
AT1G33700	no	yes	yes	yes	AT1G33700		Non-lysosomal glucosylceramidase [Source:UniProtKB/TrEMBL;Acc:F4HR96]
AT1G33770	no	yes	yes	yes	AT1G33770		Protein kinase superfamily protein [Source:UniProtKB/TrEMBL;Acc:Q9LQ29]
AT1G34390	no	yes	yes	yes	AT1G34390	ARF22	Auxin response factor 22 [Source:UniProtKB/Swiss-Prot;Acc:Q9C8N7]
AT1G34400	no	yes	yes	yes	AT1G34400		unknown protein; Ha. [Source:TAIR;Acc:AT1G34400]
AT1G34410	no	yes	yes	yes	AT1G34410	ARF21	Putative auxin response factor 21 [Source:UniProtKB/Swiss-Prot;Acc:Q9C8N9]
AT1G34550	no	yes	yes	yes	AT1G34550	EMB2756	Protein of unknown function (DUF616) [Source:TAIR;Acc:AT1G34550]
AT1G35150	no	yes	yes	yes	AT1G35150		General transcription factor 2-related zinc finger protein [Source:UniProtKB/TrEMBL;Acc:Q9C6E6]
AT1G35540	no	yes	yes	yes	AT1G35540	ARF14	Putative auxin response factor 14 [Source:UniProtKB/Swiss-Prot;Acc:Q9LQE8]
AT1G35580	no	yes	yes	yes	AT1G35580	CINV1	Alkaline/neutral invertase CINV1 [Source:UniProtKB/Swiss-Prot;Acc:Q9LQF2]
AT1G35610	no	yes	yes	yes	AT1G35610		Cysteine/Histidine-rich C1 domain family protein [Source:UniProtKB/TrEMBL;Acc:F4HZZ0]
AT1G35614	no	yes	yes	yes	AT1G35614		unknown protein; BEST Arabidopsis thaliana protein match is: unknown protein (TAIR:AT1G35500.1); Ha. [Source:TAIR;Acc:AT1G35614]
AT1G35850	no	yes	yes	yes	AT1G35850	APUM17	pumilio 17 [Source:TAIR;Acc:AT1G35850]
AT1G35860	no	yes	yes	yes	AT1G35860	TOC75-I	Translocon outer membrane complex 75-I [Source:UniProtKB/TrEMBL;Acc:Q9C8B7]
AT1G35895	no	yes	yes	yes	AT1G35895		Transmembrane protein [Source:UniProtKB/TrEMBL;Acc:A0A1P8ARQ1]
AT1G36160	no	yes	yes	yes	AT1G36160	ACC1	Acetyl-CoA carboxylase 1 [Source:UniProtKB/Swiss-Prot;Acc:Q38970]
AT1G36180	no	yes	yes	yes	AT1G36180	ACC2	Acetyl-CoA carboxylase 2 [Source:UniProtKB/Swiss-Prot;Acc:F4I1L3]
AT1G36230	no	yes	yes	yes	AT1G36230		Uncharacterized protein F15C21.12 [Source:UniProtKB/TrEMBL;Acc:Q9C8F8]
AT1G36970	no	yes	yes	yes	AT1G36970		Domain of unknown function (DUF1985) [Source:TAIR;Acc:AT1G36970]
AT1G37020	no	yes	yes	yes	AT1G37020		Cysteine proteinases superfamily protein [Source:UniProtKB/TrEMBL;Acc:F4I3A8]
AT1G37113	no	yes	yes	yes	AT1G37113		unknown protein; LOCATED IN: chloroplast; Ha. [Source:TAIR;Acc:AT1G37113]
AT1G40390	no	yes	yes	yes	AT1G40390		DNAse I-like superfamily protein [Source:UniProtKB/TrEMBL;Acc:F4I7W9]
AT1G42470	no	yes	yes	yes	AT1G42470		Patched family protein [Source:TAIR;Acc:AT1G42470]
AT1G42540	no	yes	yes	yes	AT1G42540	GLR3.3	Glutamate receptor 3.3 [Source:UniProtKB/Swiss-Prot;Acc:Q9C8E7]
AT1G42550	no	yes	yes	yes	AT1G42550	PMI1	Protein PLASTID MOVEMENT IMPAIRED 1 [Source:UniProtKB/Swiss-Prot;Acc:Q9C8E6]
AT1G43145	no	yes	yes	yes	AT1G43145		unknown protein; FUNCTIONS IN: molecular_function unknown; INVOLVED IN: biological_process unknown; LOCATED IN: cellular_component unknown; Ha. [Source:TAIR;Acc:AT1G43145]
AT1G43710	no	yes	yes	yes	AT1G43710	SDC	SDC1 [Source:UniProtKB/TrEMBL;Acc:A0A178WA97]
AT1G43720	no	yes	yes	yes	AT1G43720		unknown protein; BEST Arabidopsis thaliana protein match is: unknown protein (TAIR:AT3G42870.1); Ha. [Source:TAIR;Acc:AT1G43720]
AT1G43760	no	yes	yes	yes	AT1G43760		DNAse I-like superfamily protein [Source:UniProtKB/TrEMBL;Acc:F4ICS8]
AT1G43970	no	yes	yes	yes	AT1G43970		unknown protein; Ha. [Source:TAIR;Acc:AT1G43970]
AT1G44030	no	yes	yes	yes	AT1G44030		Cysteine/Histidine-rich C1 domain family protein [Source:TAIR;Acc:AT1G44030]
AT1G44120	no	yes	yes	yes	AT1G44120		Armadillo/beta-catenin-like repeat ; C2 calcium/lipid-binding domain (CaLB) protein [Source:TAIR;Acc:AT1G44120]
AT1G44170	no	yes	yes	yes	AT1G44170	ALDH3H1	Aldehyde dehydrogenase family 3 member H1 [Source:UniProtKB/Swiss-Prot;Acc:Q70DU8]
AT1G44910	no	yes	yes	yes	AT1G44910	PRP40A	Pre-mRNA-processing protein 40A [Source:UniProtKB/Swiss-Prot;Acc:B6EUA9]
AT1G47480	no	yes	yes	yes	AT1G47480	CXE2	Probable carboxylesterase 2 [Source:UniProtKB/Swiss-Prot;Acc:Q9SX78]
AT1G47657	no	yes	yes	yes	AT1G47657
AT1G47660	no	yes	yes	yes	AT1G47660		unknown protein; Ha. [Source:TAIR;Acc:AT1G47660]
AT1G47940	no	yes	yes	yes	AT1G47940		Pentatricopeptide repeat (PPR) superfamily protein [Source:UniProtKB/TrEMBL;Acc:F4HV54]
AT1G47960	no	yes	yes	yes	AT1G47960	C/VIF1	Cell wall / vacuolar inhibitor of fructosidase 1 [Source:UniProtKB/Swiss-Prot;Acc:F4HWQ8]
AT1G48090	no	yes	yes	yes	AT1G48090		calcium-dependent lipid-binding family protein [Source:TAIR;Acc:AT1G48090]
AT1G48095	no	yes	yes	yes	AT1G48095		Nucleic acid-binding/zinc ion-binding protein [Source:UniProtKB/TrEMBL;Acc:Q9C7Z7]
AT1G48490	no	yes	yes	yes	AT1G48490		Protein kinase superfamily protein [Source:TAIR;Acc:AT1G48490]
AT1G49540	no	yes	yes	yes	AT1G49540	ELP2	Elongator protein 2 [Source:UniProtKB/TrEMBL;Acc:F4I1S8]
AT1G49670	no	yes	yes	yes	AT1G49670	NQR	ARP protein (REF) [Source:TAIR;Acc:AT1G49670]
AT1G50200	no	yes	yes	yes	AT1G50200	ALATS	Alanyl-tRNA synthetase [Source:TAIR;Acc:AT1G50200]
AT1G51172	no	yes	yes	yes	AT1G51172		unknown protein; FUNCTIONS IN: molecular_function unknown; INVOLVED IN: biological_process unknown; LOCATED IN: cellular_component unknown; CONTAINS InterPro DOMAIN/s: Protein of unknown function DUF601 (InterPro:IPR006736); BEST Arabidopsis thalian /.../ein match is: Protein of unknown function, DUF601 (TAIR:AT1G46696.1); Ha. [Source:TAIR;Acc:AT1G51172]
AT1G53310	no	yes	yes	yes	AT1G53310	PPC1	Phosphoenolpyruvate carboxylase 1 [Source:UniProtKB/Swiss-Prot;Acc:Q9MAH0]
AT1G55325	no	yes	yes	yes	AT1G55325	GCT	RNA polymerase II transcription mediators [Source:TAIR;Acc:AT1G55325]
AT1G55350	no	yes	yes	yes	AT1G55350	DEK1	Calpain-type cysteine protease family [Source:UniProtKB/TrEMBL;Acc:F4I0A4]
AT1G58230	no	yes	yes	yes	AT1G58230		binding [Source:TAIR;Acc:AT1G58230]
AT1G58250	no	yes	yes	yes	AT1G58250	SAB	HYPERSENSITIVE TO PI STARVATION 4 [Source:UniProtKB/TrEMBL;Acc:F4I9T6]
AT1G58520	no	yes	yes	yes	AT1G58520	RXW8	CSC1-like protein RXW8 [Source:UniProtKB/Swiss-Prot;Acc:F4IBD7]
AT1G58602	no	yes	yes	yes	AT1G58602		Putative uncharacterized protein [Source:UniProtKB/TrEMBL;Acc:Q0WV58]
AT1G59980	no	yes	yes	yes	AT1G59980	ATJ39	Chaperone protein dnaJ 39 [Source:UniProtKB/Swiss-Prot;Acc:Q6XL73]
AT1G62310	no	yes	yes	yes	AT1G62310		Transcription factor jumonji (JmjC) domain-containing protein (Fragment) [Source:UniProtKB/TrEMBL;Acc:C0SV12]
AT1G62895	no	yes	yes	yes	AT1G62895
AT1G63540	no	yes	yes	yes	AT1G63540		F2K11.10 [Source:UniProtKB/TrEMBL;Acc:Q9SH38]
AT1G65350	no	yes	yes	yes	AT1G65350	UBQ13	Ubiquitin 13 [Source:UniProtKB/TrEMBL;Acc:F4I9X6]
AT1G66100	no	yes	yes	yes	AT1G66100		Probable thionin-2.4 [Source:UniProtKB/Swiss-Prot;Acc:Q9C8D6]
AT1G66150	no	yes	yes	yes	AT1G66150	TMK1	Receptor protein kinase TMK1 [Source:UniProtKB/Swiss-Prot;Acc:P43298]
AT1G66570	no	yes	yes	yes	AT1G66570	SUC7	Sucrose transport protein SUC7 [Source:UniProtKB/Swiss-Prot;Acc:Q67YF8]
AT1G66880	no	yes	yes	yes	AT1G66880		Protein kinase superfamily protein [Source:TAIR;Acc:AT1G66880]
AT1G67140	no	yes	yes	yes	AT1G67140	SWEETIE	HEAT repeat-containing protein [Source:TAIR;Acc:AT1G67140]
AT1G71010	no	yes	yes	yes	AT1G71010	FAB1C	Putative 1-phosphatidylinositol-3-phosphate 5-kinase FAB1C [Source:UniProtKB/Swiss-Prot;Acc:Q9SSJ8]
AT1G74260	no	yes	yes	yes	AT1G74260	PUR4	Probable phosphoribosylformylglycinamidine synthase, chloroplastic/mitochondrial [Source:UniProtKB/Swiss-Prot;Acc:Q9M8D3]
AT1G76810	no	yes	yes	yes	AT1G76810		Eukaryotic translation initiation factor 2 (eIF-2) family protein [Source:UniProtKB/TrEMBL;Acc:F4I420]
AT1G77230	no	yes	yes	yes	AT1G77230		At1g77230 [Source:UniProtKB/TrEMBL;Acc:Q8VZL0]
AT1G80010	no	yes	yes	yes	AT1G80010	FRS8	Protein FAR1-RELATED SEQUENCE 8 [Source:UniProtKB/Swiss-Prot;Acc:Q9S793]
AT2G01270	no	yes	yes	yes	AT2G01270	QSOX2	Sulfhydryl oxidase 2 [Source:UniProtKB/Swiss-Prot;Acc:Q9ZU40]
AT2G01280	no	yes	yes	yes	AT2G01280	MEE65	Cyclin/Brf1-like TBP-binding protein [Source:UniProtKB/TrEMBL;Acc:F4IN86]
AT2G01820	no	yes	yes	yes	AT2G01820	TMK3	Receptor-like kinase TMK3 [Source:UniProtKB/Swiss-Prot;Acc:Q9SIT1]
AT2G01830	no	yes	yes	yes	AT2G01830	AHK4	Histidine kinase 4 [Source:UniProtKB/Swiss-Prot;Acc:Q9C5U0]
AT2G01950	no	yes	yes	yes	AT2G01950	BRL2	Leucine-rich repeat receptor-like protein kinase (Fragment) [Source:UniProtKB/TrEMBL;Acc:C0LGJ7]
AT2G02160	no	yes	yes	yes	AT2G02160		Zinc finger CCCH domain-containing protein 17 [Source:UniProtKB/Swiss-Prot;Acc:Q9ZUM0]
AT2G02220	no	yes	yes	yes	AT2G02220	PSKR1	Phytosulfokine receptor 1 [Source:UniProtKB/Swiss-Prot;Acc:Q9ZVR7]
AT2G02480	no	yes	yes	yes	AT2G02480	STI	Protein STICHEL [Source:UniProtKB/Swiss-Prot;Acc:O64728]
AT2G02720	no	yes	yes	yes	AT2G02720		Probable pectate lyase 6 [Source:UniProtKB/Swiss-Prot;Acc:O64510]
AT2G03260	no	yes	yes	yes	AT2G03260	PHO1-H2	Phosphate transporter PHO1 homolog 2 [Source:UniProtKB/Swiss-Prot;Acc:Q6R8G8]
AT2G03330	no	yes	yes	yes	AT2G03330		Transmembrane protein [Source:UniProtKB/TrEMBL;Acc:Q9ZQ69]
AT2G04160	no	yes	yes	yes	AT2G04160	AIR3	Subtilisin-like protease SBT5.3 [Source:UniProtKB/Swiss-Prot;Acc:Q9ZSP5]
AT2G05350	no	yes	yes	yes	AT2G05350		Uncharacterized protein At2g05350 [Source:UniProtKB/TrEMBL;Acc:Q9SHT9]
AT2G06105	no	yes	yes	yes	AT2G06105		Aspartyl protease gag-polyprotein [Source:UniProtKB/TrEMBL;Acc:A0A1P8B0V7]
AT2G06500	no	yes	yes	yes	AT2G06500		Ac-like transposase [Source:UniProtKB/TrEMBL;Acc:Q9SKI5]
AT2G06541	no	yes	yes	yes	AT2G06541		TTF-type zinc finger protein with HAT dimerization domain-containing protein [Source:UniProtKB/TrEMBL;Acc:F4IJB0]
AT2G06645	no	yes	yes	yes	AT2G06645		Uncharacterized protein At2g06645 [Source:UniProtKB/TrEMBL;Acc:Q8RV53]
AT2G06908	no	yes	yes	yes	AT2G06908		unknown protein; Ha. [Source:TAIR;Acc:AT2G06908]
AT2G07215	no	yes	yes	yes	AT2G07215		unknown protein; BEST Arabidopsis thaliana protein match is: unknown protein (TAIR:AT2G10965.1); Ha. [Source:TAIR;Acc:AT2G07215]
AT2G07240	no	yes	yes	yes	AT2G07240		Cysteine-type peptidase [Source:UniProtKB/TrEMBL;Acc:F4IK98]
AT2G07280	no	yes	yes	yes	AT2G07280		unknown protein; Ha. [Source:TAIR;Acc:AT2G07280]
AT2G07360	no	yes	yes	yes	AT2G07360		SH3 domain-containing protein [Source:UniProtKB/TrEMBL;Acc:F4IL68]
AT2G07560	no	yes	yes	yes	AT2G07560	AHA6	ATPase 6, plasma membrane-type [Source:UniProtKB/Swiss-Prot;Acc:Q9SH76]
AT2G07680	no	yes	yes	yes	AT2G07680	ATMRP11	multidrug resistance-associated protein 11 [Source:TAIR;Acc:AT2G07680]
AT2G07750	no	yes	yes	yes	AT2G07750	RH33	Putative DEAD-box ATP-dependent RNA helicase 33 [Source:UniProtKB/Swiss-Prot;Acc:O80792]
AT2G07760	no	yes	yes	yes	AT2G07760		Putative Ta11-like non-LTR retroelement protein [Source:UniProtKB/TrEMBL;Acc:O80793]
AT2G10260	no	yes	yes	yes	AT2G10260		FUNCTIONS IN: molecular_function unknown; INVOLVED IN: biological_process unknown; LOCATED IN: cellular_component unknown; BEST Arabidopsis thaliana protein match is: Ulp1 protease family protein (TAIR:AT5G45570.1); Ha. [Source:TAIR;Acc:AT2G10260]
AT2G10440	no	yes	yes	yes	AT2G10440	MED15C	Probable mediator of RNA polymerase II transcription subunit 15c [Source:UniProtKB/Swiss-Prot;Acc:Q9SHV7]
AT2G10602	no	yes	yes	yes	AT2G10602		unknown protein; BEST Arabidopsis thaliana protein match is: unknown protein (TAIR:AT1G36756.1); Ha. [Source:TAIR;Acc:AT2G10602]
AT2G10615	no	yes	yes	yes	AT2G10615
AT2G10625	no	yes	yes	yes	AT2G10625		Ulp1 protease family, carboxy-terminal catalytic domain protein [Source:UniProtKB/TrEMBL;Acc:A0A1P8B1I0]
AT2G10965	no	yes	yes	yes	AT2G10965		unknown protein; BEST Arabidopsis thaliana protein match is: unknown protein (TAIR:AT2G07215.1); Ha. [Source:TAIR;Acc:AT2G10965]
AT2G11010	no	yes	yes	yes	AT2G11010		Uncharacterized protein At2g11010 [Source:UniProtKB/TrEMBL;Acc:Q9SKH6]
AT2G11851	no	yes	yes	yes	AT2G11851		unknown protein; FUNCTIONS IN: molecular_function unknown; INVOLVED IN: biological_process unknown; LOCATED IN: cellular_component unknown; Ha. [Source:TAIR;Acc:AT2G11851]
AT2G13450	no	yes	yes	yes	AT2G13450		Putative Ta11-like non-LTR retroelement protein [Source:UniProtKB/TrEMBL;Acc:Q9SHS1]
AT2G13500	no	yes	yes	yes	AT2G13500		Putative Ta11-like non-LTR retroelement protein [Source:UniProtKB/TrEMBL;Acc:Q9SIU4]
AT2G14000	no	yes	yes	yes	AT2G14000		Retrotransposon ORF-1 protein [Source:UniProtKB/TrEMBL;Acc:Q9ZPT9]
AT2G14390	no	yes	yes	yes	AT2G14390		Uncharacterized protein At2g14390 [Source:UniProtKB/TrEMBL;Acc:Q9ZQ68]
AT2G14395	no	yes	yes	yes	AT2G14395
AT2G14740	no	yes	yes	yes	AT2G14740	VSR3	VSR3 [Source:UniProtKB/TrEMBL;Acc:A0A178VT51]
AT2G15110	no	yes	yes	yes	AT2G15110		Protein of unknown function, DUF601 [Source:TAIR;Acc:AT2G15110]
AT2G15420	no	yes	yes	yes	AT2G15420		Myosin heavy chain-like protein [Source:UniProtKB/TrEMBL;Acc:Q9SJN9]
AT2G15710	no	yes	yes	yes	AT2G15710		TRAF-like family protein [Source:UniProtKB/TrEMBL;Acc:Q9ZQE3]
AT2G17920	no	yes	yes	yes	AT2G17920		Nucleic acid binding / zinc ion binding protein [Source:UniProtKB/TrEMBL;Acc:Q6DR65]
AT2G19360	no	yes	yes	yes	AT2G19360		Protein of Unknown Function (DUF239) [Source:TAIR;Acc:AT2G19360]
AT2G19850	no	yes	yes	yes	AT2G19850		unknown protein; BEST Arabidopsis thaliana protein match is: unknown protein (TAIR:AT3G54730.1); Ha. [Source:TAIR;Acc:AT2G19850]
AT2G20010	no	yes	yes	yes	AT2G20010		Gls protein (DUF810) [Source:UniProtKB/TrEMBL;Acc:Q9SL80]
AT2G21410	no	yes	yes	yes	AT2G21410	VHA-A2	V-type proton ATPase subunit a2 [Source:UniProtKB/Swiss-Prot;Acc:Q9SJT7]
AT2G22010	no	yes	yes	yes	AT2G22010	RKP	Related to KPC1 [Source:UniProtKB/TrEMBL;Acc:F4IIK4]
AT2G23980	no	yes	yes	yes	AT2G23980	ATCNGC6	cyclic nucleotide-gated channel 6 [Source:TAIR;Acc:AT2G23980]
AT2G24340	no	yes	yes	yes	AT2G24340		Sequence-specific DNA binding transcription factor [Source:UniProtKB/TrEMBL;Acc:Q9ZQ33]
AT2G25050	no	yes	yes	yes	AT2G25050		Actin-binding FH2 (Formin Homology) protein [Source:TAIR;Acc:AT2G25050]
AT2G25430	no	yes	yes	yes	AT2G25430		Putative clathrin assembly protein At2g25430 [Source:UniProtKB/Swiss-Prot;Acc:Q8LF20]
AT2G28640	no	yes	yes	yes	AT2G28640	ATEXO70H5	Exocyst subunit Exo70 family protein [Source:UniProtKB/TrEMBL;Acc:F4IIS8]
AT2G29850	no	yes	yes	yes	AT2G29850		unknown protein; BEST Arabidopsis thaliana protein match is: Plant protein 1589 of unknown function (TAIR:AT2G29605.1); Ha. [Source:TAIR;Acc:AT2G29850]
AT2G30730	no	yes	yes	yes	AT2G30730		Protein kinase superfamily protein [Source:TAIR;Acc:AT2G30730]
AT2G31830	no	yes	yes	yes	AT2G31830		Endonuclease/exonuclease/phosphatase family protein [Source:UniProtKB/TrEMBL;Acc:F4IRT2]
AT2G34110	no	yes	yes	yes	AT2G34110		Uncharacterized protein At2g34110 [Source:UniProtKB/TrEMBL;Acc:O22964]
AT2G34710	no	yes	yes	yes	AT2G34710	ATHB-14	Homeobox-leucine zipper protein ATHB-14 [Source:UniProtKB/Swiss-Prot;Acc:O04291]
AT2G37050	no	yes	yes	yes	AT2G37050		Leucine-rich repeat protein kinase family protein (Fragment) [Source:UniProtKB/TrEMBL;Acc:C0LGM1]
AT2G38010	no	yes	yes	yes	AT2G38010
AT2G38195	no	yes	yes	yes	AT2G38195		RING/U-box superfamily protein [Source:UniProtKB/TrEMBL;Acc:F4ISV9]
AT2G38220	no	yes	yes	yes	AT2G38220		RING/U-box superfamily protein [Source:UniProtKB/TrEMBL;Acc:B3H754]
AT2G40955	no	yes	yes	yes	AT2G40955		Uncharacterized protein At2g40955 [Source:UniProtKB/TrEMBL;Acc:Q8S8T7]
AT2G41220	no	yes	yes	yes	AT2G41220	GLU2	Ferredoxin-dependent glutamate synthase 2, chloroplastic [Source:UniProtKB/Swiss-Prot;Acc:Q9T0P4]
AT2G41590	no	yes	yes	yes	AT2G41590		Putative Ta11-like non-LTR retroelement protein [Source:UniProtKB/TrEMBL;Acc:O22221]
AT2G48100	no	yes	yes	yes	AT2G48100		Exonuclease family protein [Source:UniProtKB/TrEMBL;Acc:Q9ZU79]
AT3G01085	no	yes	yes	yes	AT3G01085		Protein kinase superfamily protein [Source:UniProtKB/TrEMBL;Acc:A0A1I9LLS7]
AT3G01320	no	yes	yes	yes	AT3G01320	SNL1	Paired amphipathic helix protein Sin3-like 1 [Source:UniProtKB/Swiss-Prot;Acc:Q9SRH9]
AT3G05410	no	yes	yes	yes	AT3G05410	PPD7	PsbP domain-containing protein 7, chloroplastic [Source:UniProtKB/Swiss-Prot;Acc:F4J7A7]
AT3G14670	no	yes	yes	yes	AT3G14670		unknown protein; Ha. [Source:TAIR;Acc:AT3G14670]
AT3G17480	no	yes	yes	yes	AT3G17480		Putative F-box protein At3g17480 [Source:UniProtKB/Swiss-Prot;Acc:Q9LUP9]
AT3G20030	no	yes	yes	yes	AT3G20030		Putative F-box protein At3g20030 [Source:UniProtKB/Swiss-Prot;Acc:Q9LJZ8]
AT3G20950	no	yes	yes	yes	AT3G20950	CYP705A32	Cytochrome P450, family 705, subfamily A, polypeptide 32 [Source:UniProtKB/TrEMBL;Acc:Q9LIG8]
AT3G22125	no	yes	yes	yes	AT3G22125		Transmembrane protein [Source:UniProtKB/TrEMBL;Acc:A0A1I9LSA7]
AT3G22142	no	yes	yes	yes	AT3G22142		Bifunctional inhibitor/lipid-transfer protein/seed storage 2S albumin superfamily protein [Source:UniProtKB/TrEMBL;Acc:Q9LIE8]
AT3G24514	no	yes	yes	yes	AT3G24514
AT3G25720	no	yes	yes	yes	AT3G25720		RNA-directed DNA polymerase (Reverse transcriptase)-related family protein [Source:UniProtKB/TrEMBL;Acc:Q3EB05]
AT3G27150	no	yes	yes	yes	AT3G27150		F-box/kelch-repeat protein At3g27150 [Source:UniProtKB/Swiss-Prot;Acc:Q9LI89]
AT3G27325	no	yes	yes	yes	AT3G27325		Hydrolases, acting on ester bond [Source:UniProtKB/TrEMBL;Acc:F4IWG2]
AT3G27600	no	yes	yes	yes	AT3G27600		SWAP (Suppressor-of-White-APricot)/surp RNA-binding domain-containing protein [Source:UniProtKB/TrEMBL;Acc:F4IWK8]
AT3G27670	no	yes	yes	yes	AT3G27670	RST1	Protein RST1 [Source:UniProtKB/Swiss-Prot;Acc:Q7XZF5]
AT3G27870	no	yes	yes	yes	AT3G27870	ALA8	Probable phospholipid-transporting ATPase 8 [Source:UniProtKB/Swiss-Prot;Acc:Q9LK90]
AT3G27960	no	yes	yes	yes	AT3G27960	KLCR2	Protein KINESIN LIGHT CHAIN-RELATED 2 [Source:UniProtKB/Swiss-Prot;Acc:Q9LII8]
AT3G28040	no	yes	yes	yes	AT3G28040		Probably inactive leucine-rich repeat receptor-like protein kinase At3g28040 [Source:UniProtKB/Swiss-Prot;Acc:Q9LRT1]
AT3G28780	no	yes	yes	yes	AT3G28780		Transmembrane protein, putative (DUF1216) [Source:UniProtKB/TrEMBL;Acc:F4J0E6]
AT3G28860	no	yes	yes	yes	AT3G28860	ABCB19	ABC transporter B family member 19 [Source:UniProtKB/Swiss-Prot;Acc:Q9LJX0]
AT3G29080	no	yes	yes	yes	AT3G29080		unknown protein; Ha. [Source:TAIR;Acc:AT3G29080]
AT3G29130	no	yes	yes	yes	AT3G29130		KxDL motif protein [Source:UniProtKB/TrEMBL;Acc:F4J1T2]
AT3G29320	no	yes	yes	yes	AT3G29320	PHS1	Alpha-glucan phosphorylase 1 [Source:UniProtKB/Swiss-Prot;Acc:Q9LIB2]
AT3G29450	no	yes	yes	yes	AT3G29450		General transcription factor 2-related zinc finger protein [Source:UniProtKB/TrEMBL;Acc:F4J326]
AT3G29630	no	yes	yes	yes	AT3G29630	UGT79B4	AT3G29630.1 (Fragment) [Source:UniProtKB/TrEMBL;Acc:A0A0K1SB51]
AT3G29750	no	yes	yes	yes	AT3G29750		Eukaryotic aspartyl protease family protein [Source:UniProtKB/TrEMBL;Acc:F4J487]
AT3G29763	no	yes	yes	yes	AT3G29763		General transcription factor 2-related zinc finger protein [Source:UniProtKB/TrEMBL;Acc:Q3EAW7]
AT3G29796	no	yes	yes	yes	AT3G29796		unknown protein; Ha. [Source:TAIR;Acc:AT3G29796]
AT3G29800	no	yes	yes	yes	AT3G29800		Mitochondrial protein-like contains similarity to AAA-type ATPase [Source:UniProtKB/TrEMBL;Acc:Q9LJ50]
AT3G30200	no	yes	yes	yes	AT3G30200		Plant transposase (Ptta/En/Spm family) [Source:UniProtKB/TrEMBL;Acc:F4J5F4]
AT3G30770	no	yes	yes	yes	AT3G30770		Eukaryotic aspartyl protease family protein [Source:UniProtKB/TrEMBL;Acc:F4J7U9]
AT3G30820	no	yes	yes	yes	AT3G30820		Retrotransposon ORF-1 protein [Source:UniProtKB/TrEMBL;Acc:F4J7V3]
AT3G30842	no	yes	yes	yes	AT3G30842	ABCG38	ABC transporter G family member 38 [Source:UniProtKB/Swiss-Prot;Acc:Q7PC85]
AT3G31950	no	yes	yes	yes	AT3G31950		Nucleic acid-binding/zinc ion-binding protein [Source:UniProtKB/TrEMBL;Acc:F4J925]
AT3G32150	no	yes	yes	yes	AT3G32150		Myosin heavy chain-like protein [Source:UniProtKB/TrEMBL;Acc:F4JA78]
AT3G32400	no	yes	yes	yes	AT3G32400	FH17	Formin-like protein 17 [Source:UniProtKB/Swiss-Prot;Acc:Q9LH02]
AT3G32896	no	yes	yes	yes	AT3G32896		unknown protein; FUNCTIONS IN: molecular_function unknown; INVOLVED IN: biological_process unknown; LOCATED IN: mitochondrion; Ha. [Source:TAIR;Acc:AT3G32896]
AT3G33530	no	yes	yes	yes	AT3G33530		Transducin family protein / WD-40 repeat family protein [Source:UniProtKB/TrEMBL;Acc:F4JCM7]
AT3G42060	no	yes	yes	yes	AT3G42060		Myosin heavy chain-like protein [Source:UniProtKB/TrEMBL;Acc:Q9LX64]
AT3G42723	no	yes	yes	yes	AT3G42723		ATP binding / aminoacyl-tRNA ligase/ nucleotide binding protein [Source:UniProtKB/TrEMBL;Acc:F4IWM0]
AT3G42870	no	yes	yes	yes	AT3G42870		Heat shock protein [Source:UniProtKB/TrEMBL;Acc:Q9M1L8]
AT3G43148	no	yes	yes	yes	AT3G43148		Myosin heavy chain-like protein [Source:UniProtKB/TrEMBL;Acc:F4IXU3]
AT3G43160	no	yes	yes	yes	AT3G43160	MEE38	Maternal effect embryo arrest 38 [Source:UniProtKB/TrEMBL;Acc:Q9LXL8]
AT3G43300	no	yes	yes	yes	AT3G43300	ATMIN7	HOPM interactor 7 [Source:TAIR;Acc:AT3G43300]
AT3G43837	no	yes	yes	yes	AT3G43837		Reverse transcriptase-like protein [Source:UniProtKB/TrEMBL;Acc:A0A1I9LN10]
AT3G43920	no	yes	yes	yes	AT3G43920	DCL3	Endoribonuclease Dicer homolog 3 [Source:UniProtKB/Swiss-Prot;Acc:Q9LXW7]
AT3G44540	no	yes	yes	yes	AT3G44540	FAR4	Probable fatty acyl-CoA reductase 4 [Source:UniProtKB/Swiss-Prot;Acc:Q9LXN3]
AT3G44580	no	yes	yes	yes	AT3G44580		Uncharacterized protein F14L2_130 [Source:UniProtKB/TrEMBL;Acc:Q9LXM9]
AT3G44703	no	yes	yes	yes	AT3G44703		Transmembrane protein [Source:UniProtKB/TrEMBL;Acc:A0A1I9LNI3]
AT3G44730	no	yes	yes	yes	AT3G44730	ATKP1	Kinesin-like protein 1 [Source:UniProtKB/TrEMBL;Acc:A0A1I9LSV1]
AT3G44900	no	yes	yes	yes	AT3G44900	CHX4	Cation/H(+) antiporter 4 [Source:UniProtKB/Swiss-Prot;Acc:Q9FYC1]
AT3G47890	no	yes	yes	yes	AT3G47890		Ubiquitin carboxyl-terminal hydrolase-related protein [Source:UniProtKB/TrEMBL;Acc:F4JCR1]
AT3G47920	no	yes	yes	yes	AT3G47920		Ta11-like non-LTR retrotransposon [Source:UniProtKB/TrEMBL;Acc:Q9SU55]
AT3G48770	no	yes	yes	yes	AT3G48770		ATP/DNA binding protein [Source:UniProtKB/TrEMBL;Acc:Q9M305]
AT3G49880	no	yes	yes	yes	AT3G49880		Glycosyl hydrolase family protein 43 [Source:UniProtKB/TrEMBL;Acc:Q9M2X0]
AT3G50320	no	yes	yes	yes	AT3G50320		unknown protein; Ha. [Source:TAIR;Acc:AT3G50320]
AT3G53240	no	yes	yes	yes	AT3G53240	AtRLP45	Receptor like protein 45 [Source:UniProtKB/TrEMBL;Acc:A0A1I9LLM1]
AT3G55320	no	yes	yes	yes	AT3G55320	ABCB20	ABC transporter B family member 20 [Source:UniProtKB/Swiss-Prot;Acc:Q9M3B9]
AT3G56210	no	yes	yes	yes	AT3G56210		ARM repeat superfamily protein [Source:UniProtKB/TrEMBL;Acc:F4IZD3]
AT3G58640	no	yes	yes	yes	AT3G58640		AT3g58640/F14P22_230 [Source:UniProtKB/TrEMBL;Acc:Q94AB2]
AT3G59730	no	yes	yes	yes	AT3G59730	LECRK56	Putative L-type lectin-domain containing receptor kinase V.6 [Source:UniProtKB/Swiss-Prot;Acc:Q9LEA3]
AT3G60961	no	yes	yes	yes	AT3G60961		P-loop containing nucleoside triphosphate hydrolases superfamily protein [Source:UniProtKB/TrEMBL;Acc:B3H4S0]
AT3G61690	no	yes	yes	yes	AT3G61690		Nucleotidyltransferase [Source:UniProtKB/TrEMBL;Acc:F4JFF2]
AT4G00140	no	yes	yes	yes	AT4G00140	EDA34	Calcium-binding EF-hand family protein [Source:UniProtKB/TrEMBL;Acc:O81315]
AT4G00900	no	yes	yes	yes	AT4G00900	ECA2	Calcium-transporting ATPase 2, endoplasmic reticulum-type [Source:UniProtKB/Swiss-Prot;Acc:O23087]
AT4G01020	no	yes	yes	yes	AT4G01020		ATP-dependent RNA helicase DEAH11, chloroplastic [Source:UniProtKB/Swiss-Prot;Acc:P0CE10]
AT4G01240	no	yes	yes	yes	AT4G01240		S-adenosyl-L-methionine-dependent methyltransferases superfamily protein [Source:UniProtKB/TrEMBL;Acc:Q9M144]
AT4G01860	no	yes	yes	yes	AT4G01860		At4g01860 [Source:UniProtKB/TrEMBL;Acc:Q8RXC4]
AT4G02000	no	yes	yes	yes	AT4G02000		Uncharacterized protein At4g02000 [Source:UniProtKB/Swiss-Prot;Acc:O04244]
AT4G02680	no	yes	yes	yes	AT4G02680	EOL1	EOL1 [Source:UniProtKB/TrEMBL;Acc:A0A178V4A7]
AT4G02760	no	yes	yes	yes	AT4G02760		RNI-like superfamily protein [Source:UniProtKB/TrEMBL;Acc:F4JHU9]
AT4G03090	no	yes	yes	yes	AT4G03090	NDX	Nodulin homeobox [Source:UniProtKB/Swiss-Prot;Acc:F4JI44]
AT4G03550	no	yes	yes	yes	AT4G03550	CALS12	Callose synthase 12 [Source:UniProtKB/Swiss-Prot;Acc:Q9ZT82]
AT4G03570	no	yes	yes	yes	AT4G03570		Cystatin/monellin superfamily protein [Source:UniProtKB/TrEMBL;Acc:Q9SY35]
AT4G03830	no	yes	yes	yes	AT4G03830		Uncharacterized protein AT4g03830 [Source:UniProtKB/TrEMBL;Acc:Q9M107]
AT4G03930	no	yes	yes	yes	AT4G03930	PME42	Probable pectinesterase/pectinesterase inhibitor 42 [Source:UniProtKB/Swiss-Prot;Acc:Q1PEC0]
AT4G04110	no	yes	yes	yes	AT4G04110		Putative RPP1-like disease resistance protein [Source:UniProtKB/TrEMBL;Acc:O81430]
AT4G04540	no	yes	yes	yes	AT4G04540	CRK39	Putative cysteine-rich receptor-like protein kinase 39 [Source:UniProtKB/Swiss-Prot;Acc:Q9SYS7]
AT4G05360	no	yes	yes	yes	AT4G05360		Zinc knuckle (CCHC-type) family protein [Source:UniProtKB/TrEMBL;Acc:Q9M0V9]
AT4G05612	no	yes	yes	yes	AT4G05612		unknown protein; FUNCTIONS IN: molecular_function unknown; INVOLVED IN: biological_process unknown; LOCATED IN: cellular_component unknown; BEST Arabidopsis thaliana protein match is: unknown protein (TAIR:AT2G08986.1); Ha. [Source:TAIR;Acc:AT4G05612]
AT4G06526	no	yes	yes	yes	AT4G06526		Nucleic acid binding / zinc ion binding protein [Source:UniProtKB/TrEMBL;Acc:F4JGI7]
AT4G06688	no	yes	yes	yes	AT4G06688		FUNCTIONS IN: molecular_function unknown; INVOLVED IN: biological_process unknown; LOCATED IN: cellular_component unknown; BEST Arabidopsis thaliana protein match is: myosin heavy chain-related (TAIR:AT5G32590.1); Ha. [Source:TAIR;Acc:AT4G06688]
AT4G07350	no	yes	yes	yes	AT4G07350		AT4g07350 protein [Source:UniProtKB/TrEMBL;Acc:Q9S9X7]
AT4G07932	no	yes	yes	yes	AT4G07932		unknown protein; FUNCTIONS IN: molecular_function unknown; INVOLVED IN: biological_process unknown; LOCATED IN: endomembrane system; BEST Arabidopsis thaliana protein match is: unknown protein (TAIR:AT3G43150.1); Ha. [Source:TAIR;Acc:AT4G07932]
AT4G07990	no	yes	yes	yes	AT4G07990		Chaperone DnaJ-domain superfamily protein [Source:UniProtKB/TrEMBL;Acc:F4JG06]
AT4G08097	no	yes	yes	yes	AT4G08097		BEST Arabidopsis thaliana protein match is: myosin heavy chain-related (TAIR:AT3G30230.1); Ha. [Source:TAIR;Acc:AT4G08097]
AT4G08250	no	yes	yes	yes	AT4G08250	SCL26	Scarecrow-like protein 26 [Source:UniProtKB/Swiss-Prot;Acc:Q9SUF5]
AT4G08430	no	yes	yes	yes	AT4G08430		Ulp1 protease family protein [Source:UniProtKB/TrEMBL;Acc:Q9SW62]
AT4G08550	no	yes	yes	yes	AT4G08550		electron carriers;protein disulfide oxidoreductases [Source:TAIR;Acc:AT4G08550]
AT4G08630	no	yes	yes	yes	AT4G08630		unknown protein; BEST Arabidopsis thaliana protein match is: unknown protein (TAIR:AT3G48860.2); Ha. [Source:TAIR;Acc:AT4G08630]
AT4G08760	no	yes	yes	yes	AT4G08760		Uncharacterized protein AT4g08760 [Source:UniProtKB/TrEMBL;Acc:Q9LE31]
AT4G08878	no	yes	yes	yes	AT4G08878		Major facilitator superfamily protein [Source:UniProtKB/TrEMBL;Acc:F4JJ77]
AT4G08990	no	yes	yes	yes	AT4G08990	MET2	DNA (cytosine-5)-methyltransferase 2 [Source:UniProtKB/Swiss-Prot;Acc:Q9M0S8]
AT4G09150	no	yes	yes	yes	AT4G09150		T-complex protein 11 [Source:UniProtKB/TrEMBL;Acc:F4JJB2]
AT4G09660	no	yes	yes	yes	AT4G09660		Zinc finger MYM-type-like protein [Source:UniProtKB/TrEMBL;Acc:Q9SZ82]
AT4G09680	no	yes	yes	yes	AT4G09680	CTC1	Conserved telomere maintenance component 1 [Source:UniProtKB/TrEMBL;Acc:F4JKR3]
AT4G10060	no	yes	yes	yes	AT4G10060		Non-lysosomal glucosylceramidase [Source:UniProtKB/TrEMBL;Acc:F4JLJ2]
AT4G10760	no	yes	yes	yes	AT4G10760	MTA	N6-adenosine-methyltransferase MT-A70-like [Source:UniProtKB/Swiss-Prot;Acc:O82486]
AT4G11130	no	yes	yes	yes	AT4G11130	RDR2	RNA-dependent RNA polymerase 2 [Source:UniProtKB/Swiss-Prot;Acc:O82504]
AT4G11270	no	yes	yes	yes	AT4G11270		Transducin/WD40 repeat-like superfamily protein [Source:UniProtKB/TrEMBL;Acc:Q9SUT4]
AT4G11373	no	yes	yes	yes	AT4G11373		Serine/Threonine kinase catalytic domain protein [Source:UniProtKB/TrEMBL;Acc:A0A1P8B8U9]
AT4G11380	no	yes	yes	yes	AT4G11380		Beta-adaptin-like protein [Source:UniProtKB/TrEMBL;Acc:F4JNZ8]
AT4G12020	no	yes	yes	yes	AT4G12020	WRKY19	Probable WRKY transcription factor 19 [Source:UniProtKB/Swiss-Prot;Acc:Q9SZ67]
AT4G14140	no	yes	yes	yes	AT4G14140	MET2	DNA methyltransferase 2 [Source:TAIR;Acc:AT4G14140]
AT4G14990	no	yes	yes	yes	AT4G14990	PAT1H2	Protein PAT1 homolog 2 [Source:UniProtKB/Swiss-Prot;Acc:Q94C98]
AT4G15096	no	yes	yes	yes	AT4G15096		unknown protein; BEST Arabidopsis thaliana protein match is: unknown protein (TAIR:AT2G40955.1); Ha. [Source:TAIR;Acc:AT4G15096]
AT4G15415	no	yes	yes	yes	AT4G15415	B'GAMMA	Serine/threonine protein phosphatase 2A 59 kDa regulatory subunit B' gamma isoform [Source:UniProtKB/Swiss-Prot;Acc:Q8RW96]
AT4G16860	no	yes	yes	yes	AT4G16860	RPP4	Disease resistance protein RPP4 [Source:UniProtKB/Swiss-Prot;Acc:F4JNA9]
AT4G16890	no	yes	yes	yes	AT4G16890	SNC1	disease resistance protein (TIR-NBS-LRR class), putative [Source:TAIR;Acc:AT4G16890]
AT4G16900	no	yes	yes	yes	AT4G16900		Disease resistance protein (TIR-NBS-LRR class) family [Source:UniProtKB/TrEMBL;Acc:F4JNB2]
AT4G18150	no	yes	yes	yes	AT4G18150		Kinase-related protein of unknown function (DUF1296) [Source:TAIR;Acc:AT4G18150]
AT4G19240	no	yes	yes	yes	AT4G19240		Uncharacterized protein AT4g19240 [Source:UniProtKB/TrEMBL;Acc:O49681]
AT4G20953	no	yes	yes	yes	AT4G20953
AT4G21640	no	yes	yes	yes	AT4G21640		Subtilase family protein [Source:TAIR;Acc:AT4G21640]
AT4G21820	no	yes	yes	yes	AT4G21820		binding;calmodulin binding [Source:TAIR;Acc:AT4G21820]
AT4G22410	no	yes	yes	yes	AT4G22410		Ubiquitin C-terminal hydrolases superfamily protein [Source:TAIR;Acc:AT4G22410]
AT4G27430	no	yes	yes	yes	AT4G27430	CIP7	COP1-interacting protein 7 [Source:UniProtKB/Swiss-Prot;Acc:O80386]
AT4G29090	no	yes	yes	yes	AT4G29090		Putative reverse transcriptase/RNA-dependent DNA polymerase [Source:UniProtKB/TrEMBL;Acc:Q9SZD8]
AT4G29790	no	yes	yes	yes	AT4G29790		AT4g29790/F27B13_30 [Source:UniProtKB/TrEMBL;Acc:Q9SZQ2]
AT4G30740	no	yes	yes	yes	AT4G30740		QWRF motif protein [Source:UniProtKB/TrEMBL;Acc:Q9SUH2]
AT4G35290	no	yes	yes	yes	AT4G35290	GLR3.2	Glutamate receptor 3.2 [Source:UniProtKB/Swiss-Prot;Acc:Q93YT1]
AT4G39850	no	yes	yes	yes	AT4G39850	PXA1	Peroxisomal ABC transporter 1 [Source:UniProtKB/TrEMBL;Acc:F4JJ27]
AT5G02700	no	yes	yes	yes	AT5G02700		Putative F-box/LRR-repeat protein At5g02700 [Source:UniProtKB/Swiss-Prot;Acc:Q9LZ15]
AT5G03280	no	yes	yes	yes	AT5G03280	EIN2	Ethylene-insensitive protein 2 [Source:UniProtKB/Swiss-Prot;Acc:Q9S814]
AT5G05260	no	yes	yes	yes	AT5G05260	CYP79A2	Phenylalanine N-monooxygenase [Source:UniProtKB/Swiss-Prot;Acc:Q9FLC8]
AT5G05560	no	yes	yes	yes	AT5G05560	EMB2771	E3 ubiquitin ligase, putative [Source:TAIR;Acc:AT5G05560]
AT5G10370	no	yes	yes	yes	AT5G10370		ATP-dependent RNA helicase DEAH12, chloroplastic [Source:UniProtKB/Swiss-Prot;Acc:F4KGU4]
AT5G12090	no	yes	yes	yes	AT5G12090		Protein kinase superfamily protein [Source:UniProtKB/TrEMBL;Acc:Q9FMQ2]
AT5G15680	no	yes	yes	yes	AT5G15680		ARM repeat superfamily protein [Source:UniProtKB/TrEMBL;Acc:F4KB73]
AT5G15685	no	yes	yes	yes	AT5G15685		Mutator transposase MUDRA protein [Source:UniProtKB/TrEMBL;Acc:A0A1P8BBR6]
AT5G17165	no	yes	yes	yes	AT5G17165		unknown protein; FUNCTIONS IN: molecular_function unknown; INVOLVED IN: biological_process unknown; LOCATED IN: cellular_component unknown; BEST Arabidopsis thaliana protein match is: unknown protein (TAIR:AT3G03150.1); Ha. [Source:TAIR;Acc:AT5G17165]
AT5G17580	no	yes	yes	yes	AT5G17580		Phototropic-responsive NPH3 family protein [Source:TAIR;Acc:AT5G17580]
AT5G17730	no	yes	yes	yes	AT5G17730		AAA-ATPase At5g17730 [Source:UniProtKB/Swiss-Prot;Acc:Q9FN78]
AT5G20280	no	yes	yes	yes	AT5G20280	SPS1	Sucrose-phosphate synthase 1 [Source:UniProtKB/Swiss-Prot;Acc:Q94BT0]
AT5G20490	no	yes	yes	yes	AT5G20490	XI-K	Myosin-17 [Source:UniProtKB/Swiss-Prot;Acc:F4K5J1]
AT5G20730	no	yes	yes	yes	AT5G20730	NPH4	Transcriptional factor B3 family protein / auxin-responsive factor AUX/IAA-related [Source:TAIR;Acc:AT5G20730]
AT5G20960	no	yes	yes	yes	AT5G20960	AAO1	Indole-3-acetaldehyde oxidase [Source:UniProtKB/Swiss-Prot;Acc:Q7G193]
AT5G22590	no	yes	yes	yes	AT5G22590		Leucine Rich Repeat protein family [Source:UniProtKB/TrEMBL;Acc:Q9FNK2]
AT5G23110	no	yes	yes	yes	AT5G23110		Zinc finger, C3HC4 type (RING finger) family protein [Source:UniProtKB/TrEMBL;Acc:Q9FN44]
AT5G23630	no	yes	yes	yes	AT5G23630	PDR2	Probable manganese-transporting ATPase PDR2 [Source:UniProtKB/Swiss-Prot;Acc:Q9LT02]
AT5G24260	no	yes	yes	yes	AT5G24260		Dipeptidyl peptidase IV-like protein [Source:UniProtKB/TrEMBL;Acc:Q9FNF6]
AT5G24310	no	yes	yes	yes	AT5G24310	ABIL3	Protein ABIL3 [Source:UniProtKB/Swiss-Prot;Acc:Q6NMC6]
AT5G24350	no	yes	yes	yes	AT5G24350		CONTAINS InterPro DOMAIN/s: Secretory pathway Sec39 (InterPro:IPR013244); Ha. [Source:TAIR;Acc:AT5G24350]
AT5G25040	no	yes	yes	yes	AT5G25040		Major facilitator superfamily protein [Source:TAIR;Acc:AT5G25040]
AT5G25200	no	yes	yes	yes	AT5G25200		unknown protein; BEST Arabidopsis thaliana protein match is: unknown protein (TAIR:AT5G18636.1); Ha. [Source:TAIR;Acc:AT5G25200]
AT5G25930	no	yes	yes	yes	AT5G25930		Kinase family with leucine-rich repeat domain-containing protein [Source:UniProtKB/TrEMBL;Acc:Q9XGZ2]
AT5G26570	no	yes	yes	yes	AT5G26570	GWD3	Phosphoglucan, water dikinase, chloroplastic [Source:UniProtKB/Swiss-Prot;Acc:Q6ZY51]
AT5G27640	no	yes	yes	yes	AT5G27640	TIF3B1	Eukaryotic translation initiation factor 3 subunit B [Source:UniProtKB/TrEMBL;Acc:F4K4D5]
AT5G27890	no	yes	yes	yes	AT5G27890		BEST Arabidopsis thaliana protein match is: myosin heavy chain-related (TAIR:AT2G15420.1); Ha. [Source:TAIR;Acc:AT5G27890]
AT5G27970	no	yes	yes	yes	AT5G27970		ARM repeat superfamily protein [Source:UniProtKB/TrEMBL;Acc:F4K5S0]
AT5G28040	no	yes	yes	yes	AT5G28040		Probable transcription factor At5g28040 [Source:UniProtKB/Swiss-Prot;Acc:F4K5T4]
AT5G28090	no	yes	yes	yes	AT5G28090		unknown protein; Ha. [Source:TAIR;Acc:AT5G28090]
AT5G28190	no	yes	yes	yes	AT5G28190		unknown protein; Ha. [Source:TAIR;Acc:AT5G28190]
AT5G28220	no	yes	yes	yes	AT5G28220		Protein prenylyltransferase superfamily protein [Source:UniProtKB/TrEMBL;Acc:F4K725]
AT5G28345	no	yes	yes	yes	AT5G28345
AT5G28450	no	yes	yes	yes	AT5G28450		Chlorophyll a-b binding protein, chloroplastic [Source:UniProtKB/TrEMBL;Acc:F4K8I1]
AT5G28463	no	yes	yes	yes	AT5G28463		unknown protein; Ha. [Source:TAIR;Acc:AT5G28463]
AT5G28470	no	yes	yes	yes	AT5G28470		Major facilitator superfamily protein [Source:TAIR;Acc:AT5G28470]
AT5G28550	no	yes	yes	yes	AT5G28550		BEST Arabidopsis thaliana protein match is: homolog of separase (TAIR:AT4G22970.2); Ha. [Source:TAIR;Acc:AT5G28550]
AT5G28810	no	yes	yes	yes	AT5G28810		Domain of unknown function (DUF1985) [Source:TAIR;Acc:AT5G28810]
AT5G28823	no	yes	yes	yes	AT5G28823		FUNCTIONS IN: molecular_function unknown; INVOLVED IN: biological_process unknown; LOCATED IN: cellular_component unknown; EXPRESSED IN: cultured cell; BEST Arabidopsis thaliana protein match is: Zinc knuckle (CCHC-type) family protein (TAIR:AT2G077 /.../ Ha. [Source:TAIR;Acc:AT5G28823]
AT5G28920	no	yes	yes	yes	AT5G28920		unknown protein; Ha. [Source:TAIR;Acc:AT5G28920]
AT5G29070	no	yes	yes	yes	AT5G29070		FUNCTIONS IN: molecular_function unknown; INVOLVED IN: biological_process unknown; LOCATED IN: mitochondrion; BEST Arabidopsis thaliana protein match is: zinc ion binding;nucleic acid binding (TAIR:AT4G06479.1); Ha. [Source:TAIR;Acc:AT5G29070]
AT5G32590	no	yes	yes	yes	AT5G32590		Myosin heavy chain-like protein [Source:UniProtKB/TrEMBL;Acc:F4KFT8]
AT5G32613	no	yes	yes	yes	AT5G32613		Zinc knuckle (CCHC-type) family protein [Source:UniProtKB/TrEMBL;Acc:F4KFU0]
AT5G33393	no	yes	yes	yes	AT5G33393		unknown protein; LOCATED IN: chloroplast; Ha. [Source:TAIR;Acc:AT5G33393]
AT5G33806	no	yes	yes	yes	AT5G33806		unknown protein; BEST Arabidopsis thaliana protein match is: unknown protein (TAIR:AT4G06688.1); Ha. [Source:TAIR;Acc:AT5G33806]
AT5G34870	no	yes	yes	yes	AT5G34870		Zinc knuckle (CCHC-type) family protein [Source:UniProtKB/TrEMBL;Acc:F4JWU5]
AT5G35160	no	yes	yes	yes	AT5G35160	TMN11	Transmembrane 9 superfamily member [Source:UniProtKB/TrEMBL;Acc:A0A178UDT0]
AT5G35210	no	yes	yes	yes	AT5G35210		metalloendopeptidases;zinc ion binding;DNA binding [Source:TAIR;Acc:AT5G35210]
AT5G35230	no	yes	yes	yes	AT5G35230		unknown protein; Ha. [Source:TAIR;Acc:AT5G35230]
AT5G35370	no	yes	yes	yes	AT5G35370		G-type lectin S-receptor-like serine/threonine-protein kinase At5g35370 [Source:UniProtKB/Swiss-Prot;Acc:O65238]
AT5G35460	no	yes	yes	yes	AT5G35460		AT5g35460/MOK9_4 [Source:UniProtKB/TrEMBL;Acc:Q9FJB4]
AT5G35603	no	yes	yes	yes	AT5G35603		Protein of unknown function (DUF3287) [Source:TAIR;Acc:AT5G35603]
AT5G35604	no	yes	yes	yes	AT5G35604		BEST Arabidopsis thaliana protein match is: myosin heavy chain-related (TAIR:AT5G32590.1); Ha. [Source:TAIR;Acc:AT5G35604]
AT5G35640	no	yes	yes	yes	AT5G35640		Putative endonuclease or glycosyl hydrolase [Source:UniProtKB/TrEMBL;Acc:F4JZX5]
AT5G35750	no	yes	yes	yes	AT5G35750	AHK2	Histidine kinase 2 [Source:UniProtKB/Swiss-Prot;Acc:Q9C5U2]
AT5G35810	no	yes	yes	yes	AT5G35810		Ankyrin repeat family protein [Source:UniProtKB/TrEMBL;Acc:Q9FFM1]
AT5G36228	no	yes	yes	yes	AT5G36228		Nucleic acid binding / zinc ion binding protein [Source:UniProtKB/TrEMBL;Acc:Q9FG64]
AT5G36870	no	yes	yes	yes	AT5G36870	CALS4	Callose synthase 4 [Source:UniProtKB/Swiss-Prot;Acc:Q9LTG5]
AT5G36900	no	yes	yes	yes	AT5G36900		unknown protein; Ha. [Source:TAIR;Acc:AT5G36900]
AT5G36930	no	yes	yes	yes	AT5G36930		Disease resistance protein (TIR-NBS-LRR class) family [Source:UniProtKB/TrEMBL;Acc:B3H776]
AT5G37150	no	yes	yes	yes	AT5G37150		P-loop containing nucleoside triphosphate hydrolases superfamily protein [Source:UniProtKB/TrEMBL;Acc:F4K5W5]
AT5G38190	no	yes	yes	yes	AT5G38190		INVOLVED IN: biological_process unknown; LOCATED IN: chloroplast; BEST Arabidopsis thaliana protein match is: myosin heavy chain-related (TAIR:AT1G32010.1); Ha. [Source:TAIR;Acc:AT5G38190]
AT5G39490	no	yes	yes	yes	AT5G39490		Probable F-box protein At5g39490 [Source:UniProtKB/Swiss-Prot;Acc:Q9FLY7]
AT5G39500	no	yes	yes	yes	AT5G39500	GNL1	ARF guanine-nucleotide exchange factor GNL1 [Source:UniProtKB/Swiss-Prot;Acc:Q9FLY5]
AT5G39775	no	yes	yes	yes	AT5G39775		Gag-Pol polyprotein/retrotransposon [Source:UniProtKB/TrEMBL;Acc:A0A1P8BH06]
AT5G39840	no	yes	yes	yes	AT5G39840		DExH-box ATP-dependent RNA helicase DExH18, mitochondrial [Source:UniProtKB/Swiss-Prot;Acc:F4KFV7]
AT5G41490	no	yes	yes	yes	AT5G41490		F-box protein At5g41490 [Source:UniProtKB/Swiss-Prot;Acc:Q9FH73]
AT5G41610	no	yes	yes	yes	AT5G41610	CHX18	Cation/H(+) antiporter 18 [Source:UniProtKB/Swiss-Prot;Acc:Q9FFR9]
AT5G42080	no	yes	yes	yes	AT5G42080	DRP1A	RSW9 [Source:UniProtKB/TrEMBL;Acc:A0A178UEJ4]
AT5G42140	no	yes	yes	yes	AT5G42140		Regulator of chromosome condensation (RCC1) family with FYVE zinc finger domain [Source:TAIR;Acc:AT5G42140]
AT5G42220	no	yes	yes	yes	AT5G42220		AT5g42220/K5J14_2 [Source:UniProtKB/TrEMBL;Acc:Q8L745]
AT5G42950	no	yes	yes	yes	AT5G42950		GYF domain-containing protein [Source:UniProtKB/TrEMBL;Acc:Q9FMM3]
AT5G43810	no	yes	yes	yes	AT5G43810	AGO10	Protein argonaute 10 [Source:UniProtKB/Swiss-Prot;Acc:Q9XGW1]
AT5G43880	no	yes	yes	yes	AT5G43880		Methyl-coenzyme M reductase II subunit gamma, putative (DUF3741) [Source:UniProtKB/TrEMBL;Acc:Q9LKC1]
AT5G44180	no	yes	yes	yes	AT5G44180	RLT2	Homeobox-DDT domain protein RLT2 [Source:UniProtKB/Swiss-Prot;Acc:Q9FFH1]
AT5G44640	no	yes	yes	yes	AT5G44640	BGLU13	Beta-glucosidase 13 [Source:UniProtKB/Swiss-Prot;Acc:Q9LU02]
AT5G44660	no	yes	yes	yes	AT5G44660		At5g44650 [Source:UniProtKB/TrEMBL;Acc:Q9LU00]
AT5G45570	no	yes	yes	yes	AT5G45570		Ulp1 protease family protein [Source:UniProtKB/TrEMBL;Acc:Q9FH44]
AT5G45573	no	yes	yes	yes	AT5G45573		unknown protein; Ha. [Source:TAIR;Acc:AT5G45573]
AT5G45720	no	yes	yes	yes	AT5G45720		Protein STICHEL-like 4 [Source:UniProtKB/Swiss-Prot;Acc:F4KEM0]
AT5G46920	no	yes	yes	yes	AT5G46920	NMAT2	Nuclear intron maturase 2, mitochondrial [Source:UniProtKB/Swiss-Prot;Acc:Q9FJR9]
AT5G47020	no	yes	yes	yes	AT5G47020		unknown protein; FUNCTIONS IN: molecular_function unknown; INVOLVED IN: biological_process unknown; LOCATED IN: endomembrane system; EXPRESSED IN: 23 plant structures; EXPRESSED DURING: 13 growth stages; BEST Arabidopsis thaliana protein match is: u /.../ protein (TAIR:AT5G11700.2); Ha. [Source:TAIR;Acc:AT5G47020]
AT5G47260	no	yes	yes	yes	AT5G47260		Probable disease resistance protein At5g47260 [Source:UniProtKB/Swiss-Prot;Acc:Q9LVT3]
AT5G47280	no	yes	yes	yes	AT5G47280	ADR1-L3	Putative disease resistance protein At5g47280 [Source:UniProtKB/Swiss-Prot;Acc:Q9LVT1]
AT5G47300	no	yes	yes	yes	AT5G47300		Probable F-box protein At5g47300 [Source:UniProtKB/Swiss-Prot;Acc:Q9LVS9]
AT5G47910	no	yes	yes	yes	AT5G47910	RBOHD	Respiratory burst oxidase homolog protein D [Source:UniProtKB/Swiss-Prot;Acc:Q9FIJ0]
AT5G51200	no	yes	yes	yes	AT5G51200		Protein of unknown function (DUF3414) [Source:TAIR;Acc:AT5G51200]
AT5G52070	no	yes	yes	yes	AT5G52070		Agenet domain-containing protein [Source:UniProtKB/TrEMBL;Acc:Q8RXR3]
AT5G52090	no	yes	yes	yes	AT5G52090		P-loop containing nucleoside triphosphate hydrolases superfamily protein [Source:UniProtKB/TrEMBL;Acc:Q9FJ83]
AT5G53460	no	yes	yes	yes	AT5G53460	GLT1	Glutamate synthase 1 [NADH], chloroplastic [Source:UniProtKB/Swiss-Prot;Acc:Q9LV03]
AT5G55565	no	yes	yes	yes	AT5G55565		Defensin-like protein 41 [Source:UniProtKB/Swiss-Prot;Acc:Q3E8B0]
AT5G56920	no	yes	yes	yes	AT5G56920		Cystatin/monellin superfamily protein [Source:UniProtKB/TrEMBL;Acc:Q9LTS8]
AT5G61140	no	yes	yes	yes	AT5G61140	BRR2C	DExH-box ATP-dependent RNA helicase DExH14 [Source:UniProtKB/Swiss-Prot;Acc:Q9FNQ1]
AT5G61780	no	yes	yes	yes	AT5G61780	TSN2	Ribonuclease TUDOR 2 [Source:UniProtKB/Swiss-Prot;Acc:Q9FLT0]
AT5G65460	no	yes	yes	yes	AT5G65460	KCA2	kinesin like protein for actin based chloroplast movement 2 [Source:TAIR;Acc:AT5G65460]
AT1G05030	no	no	yes	yes	AT1G05030		Probable plastidic glucose transporter 1 [Source:UniProtKB/Swiss-Prot;Acc:Q0WVE9]
AT1G06490	no	no	yes	yes	AT1G06490	CALS7	Callose synthase 7 [Source:UniProtKB/Swiss-Prot;Acc:Q9SHJ3]
AT1G13730	no	no	yes	yes	AT1G13730		At1g13730 [Source:UniProtKB/TrEMBL;Acc:Q9LMX6]
AT1G15750	no	no	yes	yes	AT1G15750	TPL	Protein TOPLESS [Source:UniProtKB/Swiss-Prot;Acc:Q94AI7]
AT1G17220	no	no	yes	yes	AT1G17220	FUG1	Translation initiation factor IF-2, chloroplastic [Source:UniProtKB/Swiss-Prot;Acc:Q9SHI1]
AT1G27180	no	no	yes	yes	AT1G27180		Disease resistance protein (TIR-NBS-LRR class) [Source:UniProtKB/TrEMBL;Acc:F4HR54]
AT1G31120	no	no	yes	yes	AT1G31120	POT10	Potassium transporter 10 [Source:UniProtKB/Swiss-Prot;Acc:Q9SA05]
AT1G35520	no	no	yes	yes	AT1G35520	ARF15	Putative auxin response factor 15 [Source:UniProtKB/Swiss-Prot;Acc:Q9LQE3]
AT1G39070	no	no	yes	yes	AT1G39070
AT1G50140	no	no	yes	yes	AT1G50140		p-loop containing nucleoside triphosphate hydrolases superfamily protein [Source:UniProtKB/TrEMBL;Acc:F4I4Y6]
AT1G50240	no	no	yes	yes	AT1G50240	TIO	Serine/threonine-protein kinase TIO [Source:UniProtKB/Swiss-Prot;Acc:Q2QAV0]
AT1G50360	no	no	yes	yes	AT1G50360	VIII-A	Myosin-3 [Source:UniProtKB/Swiss-Prot;Acc:F4I507]
AT1G51790	no	no	yes	yes	AT1G51790		Leucine-rich repeat protein kinase family protein [Source:TAIR;Acc:AT1G51790]
AT1G52780	no	no	yes	yes	AT1G52780		Protein of unknown function (DUF2921) [Source:TAIR;Acc:AT1G52780]
AT1G53430	no	no	yes	yes	AT1G53430		Probable LRR receptor-like serine/threonine-protein kinase At1g53430 [Source:UniProtKB/Swiss-Prot;Acc:C0LGG8]
AT1G54710	no	no	yes	yes	AT1G54710	ATG18H	Autophagy-related protein 18h [Source:UniProtKB/Swiss-Prot;Acc:Q8H1Q5]
AT1G57680	no	no	yes	yes	AT1G57680		Plasminogen activator inhibitor [Source:UniProtKB/TrEMBL;Acc:Q9FVT5]
AT1G59870	no	no	yes	yes	AT1G59870	ABCG36	ABC transporter G family member 36 [Source:UniProtKB/Swiss-Prot;Acc:Q9XIE2]
AT1G60140	no	no	yes	yes	AT1G60140	TPS10	Probable alpha,alpha-trehalose-phosphate synthase [UDP-forming] 10 [Source:UniProtKB/Swiss-Prot;Acc:O80738]
AT1G60220	no	no	yes	yes	AT1G60220	ULP1D	Ubiquitin-like-specific protease 1D [Source:UniProtKB/Swiss-Prot;Acc:Q2PS26]
AT1G60900	no	no	yes	yes	AT1G60900	U2AF65B	Splicing factor U2af large subunit B [Source:UniProtKB/Swiss-Prot;Acc:Q8L716]
AT1G61140	no	no	yes	yes	AT1G61140	EDA16	SNF2 domain-containing protein / helicase domain-containing protein / zinc finger protein-like protein [Source:UniProtKB/TrEMBL;Acc:F4HTG1]
AT1G61210	no	no	yes	yes	AT1G61210		Katanin p80 WD40 repeat-containing subunit B1 homolog [Source:UniProtKB/TrEMBL;Acc:F4HTH8]
AT1G62020	no	no	yes	yes	AT1G62020		Coatomer subunit alpha [Source:UniProtKB/TrEMBL;Acc:A0A178WAY4]
AT1G62390	no	no	yes	yes	AT1G62390	Phox2	Protein CLMP1 [Source:UniProtKB/Swiss-Prot;Acc:O48802]
AT1G62400	no	no	yes	yes	AT1G62400	HT1	Serine/threonine-protein kinase HT1 [Source:UniProtKB/Swiss-Prot;Acc:Q2MHE4]
AT1G63490	no	no	yes	yes	AT1G63490		transcription factor jumonji (jmjC) domain-containing protein [Source:TAIR;Acc:AT1G63490]
AT1G66250	no	no	yes	yes	AT1G66250		Glucan endo-1,3-beta-glucosidase 2 [Source:UniProtKB/Swiss-Prot;Acc:Q9C7U5]
AT1G68890	no	no	yes	yes	AT1G68890	PHYLLO	Protein PHYLLO, chloroplastic [Source:UniProtKB/Swiss-Prot;Acc:Q15KI9]
AT1G69830	no	no	yes	yes	AT1G69830	AMY3	Alpha-amylase 3, chloroplastic [Source:UniProtKB/Swiss-Prot;Acc:Q94A41]
AT1G70740	no	no	yes	yes	AT1G70740		At1g70740 [Source:UniProtKB/TrEMBL;Acc:B4F7N6]
AT1G71530	no	no	yes	yes	AT1G71530		Protein kinase superfamily protein [Source:UniProtKB/TrEMBL;Acc:Q9C9I9]
AT2G03270	no	no	yes	yes	AT2G03270		DNA-binding protein [Source:UniProtKB/TrEMBL;Acc:O81047]
AT2G03530	no	no	yes	yes	AT2G03530	UPS2	ureide permease 2 [Source:TAIR;Acc:AT2G03530]
AT2G19365	no	no	yes	yes	AT2G19365		Myb/SANT-like DNA-binding domain protein [Source:UniProtKB/TrEMBL;Acc:A0A1P8AXQ8]
AT2G36850	no	no	yes	yes	AT2G36850	CALS10	Callose synthase 10 [Source:UniProtKB/Swiss-Prot;Acc:Q9SJM0]
AT3G27390	no	no	yes	yes	AT3G27390		Uncharacterized membrane protein At3g27390 [Source:UniProtKB/Swiss-Prot;Acc:Q8GUM4]
AT3G27700	no	no	yes	yes	AT3G27700		Uncharacterized protein At3g27700 (Fragment) [Source:UniProtKB/TrEMBL;Acc:C0SVD1]
AT3G43470	no	no	yes	yes	AT3G43470		Zinc ion binding / nucleic acid binding protein [Source:UniProtKB/TrEMBL;Acc:Q9M243]
AT4G00800	no	no	yes	yes	AT4G00800		Transducin family protein / WD-40 repeat family protein [Source:UniProtKB/TrEMBL;Acc:F4JHM9]
AT4G02280	no	no	yes	yes	AT4G02280	SUS3	Sucrose synthase (Fragment) [Source:UniProtKB/TrEMBL;Acc:W8Q6L8]
AT4G02710	no	no	yes	yes	AT4G02710	NET1C	Protein NETWORKED 1C [Source:UniProtKB/Swiss-Prot;Acc:Q9ZQX8]
AT4G04180	no	no	yes	yes	AT4G04180		P-loop containing nucleoside triphosphate hydrolases superfamily protein [Source:TAIR;Acc:AT4G04180]
AT4G05200	no	no	yes	yes	AT4G05200	CRK25	cysteine-rich RLK (RECEPTOR-like protein kinase) 25 [Source:TAIR;Acc:AT4G05200]
AT4G07960	no	no	yes	yes	AT4G07960	CSLC12	CSLC12 [Source:UniProtKB/TrEMBL;Acc:A0A384KRZ4]
AT4G13420	no	no	yes	yes	AT4G13420	POT5	Potassium transporter [Source:UniProtKB/TrEMBL;Acc:Q53XI1]
AT4G13750	no	no	yes	yes	AT4G13750	NOV	Histidine kinase-, DNA gyrase B-, and HSP90-like ATPase family protein [Source:UniProtKB/TrEMBL;Acc:F4JTS8]
AT4G14980	no	no	yes	yes	AT4G14980		Cysteine/Histidine-rich C1 domain family protein [Source:UniProtKB/TrEMBL;Acc:F4JIJ2]
AT4G17610	no	no	yes	yes	AT4G17610		tRNA/rRNA methyltransferase (SpoU) family protein [Source:TAIR;Acc:AT4G17610]
AT4G20190	no	no	yes	yes	AT4G20190		Uncharacterized protein AT4g20190 [Source:UniProtKB/TrEMBL;Acc:O65433]
AT4G20910	no	no	yes	yes	AT4G20910	HEN1	Small RNA 2'-O-methyltransferase [Source:UniProtKB/Swiss-Prot;Acc:Q9C5Q8]
AT4G23740	no	no	yes	yes	AT4G23740		Probable inactive receptor kinase At4g23740 [Source:UniProtKB/Swiss-Prot;Acc:Q9SUQ3]
AT4G30160	no	no	yes	yes	AT4G30160	VLN4	villin 4 [Source:TAIR;Acc:AT4G30160]
AT5G01100	no	no	yes	yes	AT5G01100	FRB1	FRB1 [Source:UniProtKB/TrEMBL;Acc:A0A178U817]
AT5G10840	no	no	yes	yes	AT5G10840	TMN8	Transmembrane 9 superfamily member 8 [Source:UniProtKB/Swiss-Prot;Acc:F4KIB2]
AT5G13630	no	no	yes	yes	AT5G13630	CHLH	Magnesium-chelatase subunit ChlH, chloroplastic [Source:UniProtKB/Swiss-Prot;Acc:Q9FNB0]
AT5G18570	no	no	yes	yes	AT5G18570	OBGL	EMB3138 [Source:UniProtKB/TrEMBL;Acc:A0A178UG16]
AT5G22510	no	no	yes	yes	AT5G22510	INVE	Alkaline/neutral invertase E, chloroplastic [Source:UniProtKB/Swiss-Prot;Acc:Q9FK88]
AT5G24970	no	no	yes	yes	AT5G24970		Protein kinase superfamily protein [Source:UniProtKB/TrEMBL;Acc:F4KIL1]
AT5G36210	no	no	yes	yes	AT5G36210		Alpha/beta-Hydrolases superfamily protein [Source:UniProtKB/TrEMBL;Acc:F4K2Y3]
AT5G38450	no	no	yes	yes	AT5G38450	CYP735A1	Cytokinin hydroxylase [Source:UniProtKB/Swiss-Prot;Acc:Q9FF18]
AT5G38560	no	no	yes	yes	AT5G38560	PERK8	Proline-rich receptor-like protein kinase PERK8 [Source:UniProtKB/Swiss-Prot;Acc:Q9FFW5]
AT5G40450	no	no	yes	yes	AT5G40450		unknown protein; FUNCTIONS IN: molecular_function unknown; INVOLVED IN: biological_process unknown; LOCATED IN: chloroplast, plasma membrane; EXPRESSED IN: 24 plant structures; EXPRESSED DURING: 13 growth stages; Ha. [Source:TAIR;Acc:AT5G40450]
AT5G40480	no	no	yes	yes	AT5G40480	GB210	Nuclear pore complex protein GP210 [Source:UniProtKB/Swiss-Prot;Acc:F4KHD8]
AT5G42340	no	no	yes	yes	AT5G42340	PUB15	U-box domain-containing protein 15 [Source:UniProtKB/Swiss-Prot;Acc:Q681N2]
AT5G42390	no	no	yes	yes	AT5G42390	SPP	Stromal processing peptidase, chloroplastic [Source:UniProtKB/Swiss-Prot;Acc:Q9FIH8]
AT5G45470	no	no	yes	yes	AT5G45470		Transmembrane protein, putative (DUF594) [Source:UniProtKB/TrEMBL;Acc:Q9FHI9]
AT5G47690	no	no	yes	yes	AT5G47690		Binding protein [Source:UniProtKB/TrEMBL;Acc:B3H5K3]
AT5G47820	no	no	yes	yes	AT5G47820	KIN4A	Kinesin-like protein KIN-4A [Source:UniProtKB/Swiss-Prot;Acc:Q8GS71]
AT5G53480	no	no	yes	yes	AT5G53480	KPNB1	Importin subunit beta-1 [Source:UniProtKB/Swiss-Prot;Acc:Q9FJD4]
AT5G61150	no	no	yes	yes	AT5G61150	VIP4	Protein LEO1 homolog [Source:UniProtKB/Swiss-Prot;Acc:Q9FNQ0]
AT1G01040	no	yes	no	yes	AT1G01040	DCL1	Dicer-like 1 [Source:UniProtKB/TrEMBL;Acc:F4HQG6]
AT1G01320	no	yes	no	yes	AT1G01320		Tetratricopeptide repeat (TPR)-like superfamily protein [Source:UniProtKB/TrEMBL;Acc:F4HS99]
AT1G04470	no	yes	no	yes	AT1G04470		F19P19.6 protein [Source:UniProtKB/TrEMBL;Acc:P93812]
AT1G04700	no	yes	no	yes	AT1G04700		PB1 domain-containing protein tyrosine kinase [Source:UniProtKB/TrEMBL;Acc:F4I5S1]
AT1G05200	no	yes	no	yes	AT1G05200	GLR3.4	Glutamate receptor [Source:UniProtKB/TrEMBL;Acc:Q53YX3]
AT1G05570	no	yes	no	yes	AT1G05570	CALS1	Callose synthase 1 [Source:UniProtKB/Swiss-Prot;Acc:Q9AUE0]
AT1G06670	no	yes	no	yes	AT1G06670	NIH	DExH-box ATP-dependent RNA helicase DExH2 [Source:UniProtKB/Swiss-Prot;Acc:F4IDQ6]
AT1G07110	no	yes	no	yes	AT1G07110	FKFBP	FKFBP [Source:UniProtKB/TrEMBL;Acc:A0A178W4F2]
AT1G07510	no	yes	no	yes	AT1G07510	FTSH10	ATP-dependent zinc metalloprotease FTSH 10, mitochondrial [Source:UniProtKB/Swiss-Prot;Acc:Q8VZI8]
AT1G07530	no	yes	no	yes	AT1G07530	SCL14	AT1G07530 protein [Source:UniProtKB/TrEMBL;Acc:B9DFJ3]
AT1G17110	no	yes	no	yes	AT1G17110	UBP15	Ubiquitin-specific protease 15 [Source:UniProtKB/TrEMBL;Acc:F4I642]
AT1G17580	no	yes	no	yes	AT1G17580	XI-1	Myosin-5 [Source:UniProtKB/Swiss-Prot;Acc:Q39160]
AT1G19370	no	yes	no	yes	AT1G19370		F18O14.9 [Source:UniProtKB/TrEMBL;Acc:Q9LN61]
AT1G21580	no	yes	no	yes	AT1G21580		Zinc finger C-x8-C-x5-C-x3-H type family protein [Source:TAIR;Acc:AT1G21580]
AT1G21630	no	yes	no	yes	AT1G21630		Calcium-binding EF hand family protein [Source:UniProtKB/TrEMBL;Acc:F4HY32]
AT1G21650	no	yes	no	yes	AT1G21650	SECA2	Protein translocase subunit SecA [Source:UniProtKB/TrEMBL;Acc:F4HY36]
AT1G23230	no	yes	no	yes	AT1G23230	MED23	Mediator of RNA polymerase II transcription subunit 23 [Source:UniProtKB/Swiss-Prot;Acc:F4I4P3]
AT1G31930	no	yes	no	yes	AT1G31930	XLG3	Extra-large guanine nucleotide-binding protein 3 [Source:UniProtKB/Swiss-Prot;Acc:Q9C516]
AT1G32090	no	yes	no	yes	AT1G32090		Hyperosmolality-gated Ca2+ permeable channel 1.8 [Source:UniProtKB/TrEMBL;Acc:A0A097NUQ2]
AT1G45545	no	yes	no	yes	AT1G45545		Plant protein of unknown function (DUF827) [Source:TAIR;Acc:AT1G45545]
AT1G48953	no	yes	no	yes	AT1G48953		unknown protein; BEST Arabidopsis thaliana protein match is: unknown protein (TAIR:AT5G35066.1); Ha. [Source:TAIR;Acc:AT1G48953]
AT1G50500	no	yes	no	yes	AT1G50500	HIT1	Membrane trafficking VPS53 family protein [Source:TAIR;Acc:AT1G50500]
AT1G53270	no	yes	no	yes	AT1G53270	ABCG10	ABCG10 [Source:UniProtKB/TrEMBL;Acc:A0A178WBC4]
AT1G55540	no	yes	no	yes	AT1G55540	NUP214	Nuclear pore complex protein NUP214 [Source:UniProtKB/Swiss-Prot;Acc:F4I1T7]
AT1G55610	no	yes	no	yes	AT1G55610	BRL1	Serine/threonine-protein kinase BRI1-like 1 [Source:UniProtKB/Swiss-Prot;Acc:Q9ZWC8]
AT1G64140	no	yes	no	yes	AT1G64140		F22C12.10 [Source:UniProtKB/TrEMBL;Acc:Q9SH64]
AT1G67230	no	yes	no	yes	AT1G67230	CRWN1	Protein CROWDED NUCLEI 1 [Source:UniProtKB/Swiss-Prot;Acc:F4HRT5]
AT1G67900	no	yes	no	yes	AT1G67900		BTB/POZ domain-containing protein At1g67900 [Source:UniProtKB/Swiss-Prot;Acc:Q9C9V6]
AT1G72480	no	yes	no	yes	AT1G72480		Lung seven transmembrane receptor family protein [Source:UniProtKB/TrEMBL;Acc:Q9C9E6]
AT1G77240	no	yes	no	yes	AT1G77240	AEE4	AAE2 [Source:UniProtKB/TrEMBL;Acc:A0A178WCK9]
AT1G79950	no	yes	no	yes	AT1G79950	RTEL1	Regulator of telomere elongation helicase 1 homolog [Source:UniProtKB/Swiss-Prot;Acc:F4HQE2]
AT2G02560	no	yes	no	yes	AT2G02560	CAND1	Cullin-associated NEDD8-dissociated protein 1 [Source:UniProtKB/Swiss-Prot;Acc:Q8L5Y6]
AT2G03670	no	yes	no	yes	AT2G03670	CDC48B	Cell division control protein 48 homolog B [Source:UniProtKB/Swiss-Prot;Acc:Q9ZPR1]
AT2G08986	no	yes	no	yes	AT2G08986		unknown protein; BEST Arabidopsis thaliana protein match is: unknown protein (TAIR:AT1G40104.1); Ha. [Source:TAIR;Acc:AT2G08986]
AT2G16018	no	yes	no	yes	AT2G16018		unknown protein; FUNCTIONS IN: molecular_function unknown; INVOLVED IN: biological_process unknown; LOCATED IN: cellular_component unknown; Ha. [Source:TAIR;Acc:AT2G16018]
AT2G25730	no	yes	no	yes	AT2G25730		unknown protein; Ha. [Source:TAIR;Acc:AT2G25730]
AT2G26780	no	yes	no	yes	AT2G26780		ARM repeat superfamily protein [Source:UniProtKB/TrEMBL;Acc:F4IVJ8]
AT2G29605	no	yes	no	yes	AT2G29605		Plant protein 1589 of unknown function [Source:TAIR;Acc:AT2G29605]
AT2G31960	no	yes	no	yes	AT2G31960	CALS2	Callose synthase 2 [Source:UniProtKB/Swiss-Prot;Acc:Q9SL03]
AT2G33170	no	yes	no	yes	AT2G33170		Probable leucine-rich repeat receptor-like protein kinase At2g33170 [Source:UniProtKB/Swiss-Prot;Acc:O49318]
AT2G34655	no	yes	no	yes	AT2G34655		At2g34655 [Source:UniProtKB/TrEMBL;Acc:Q94BZ4]
AT2G35060	no	yes	no	yes	AT2G35060	KUP11	Potassium transporter [Source:UniProtKB/TrEMBL;Acc:F4IIZ3]
AT2G35110	no	yes	no	yes	AT2G35110	NAP1	Protein NAP1 [Source:UniProtKB/Swiss-Prot;Acc:Q5S2C4]
AT2G37370	no	yes	no	yes	AT2G37370		unknown protein; BEST Arabidopsis thaliana protein match is: unknown protein (TAIR:AT5G13560.1); Ha. [Source:TAIR;Acc:AT2G37370]
AT2G41920	no	yes	no	yes	AT2G41920		At2g41920/T6D20.18 [Source:UniProtKB/TrEMBL;Acc:P93753]
AT2G43040	no	yes	no	yes	AT2G43040	NPG1	NPG1 [Source:UniProtKB/TrEMBL;Acc:A0A178VP56]
AT2G43900	no	yes	no	yes	AT2G43900		Endonuclease/exonuclease/phosphatase family protein [Source:TAIR;Acc:AT2G43900]
AT2G45540	no	yes	no	yes	AT2G45540	BCHC2	BEACH domain-containing protein C2 [Source:UniProtKB/Swiss-Prot;Acc:F4IG73]
AT2G47070	no	yes	no	yes	AT2G47070	SPL1	Squamosa promoter-binding-like protein 1 [Source:UniProtKB/Swiss-Prot;Acc:Q9SMX9]
AT2G48110	no	yes	no	yes	AT2G48110	MED33B	Mediator of RNA polymerase II transcription subunit 33B [Source:UniProtKB/Swiss-Prot;Acc:F4IN69]
AT3G01345	no	yes	no	yes	AT3G01345		Expressed protein [Source:UniProtKB/TrEMBL;Acc:Q3EBD7]
AT3G02280	no	yes	no	yes	AT3G02280	ATR3	NADPH-dependent diflavin oxidoreductase 1 [Source:UniProtKB/Swiss-Prot;Acc:Q6NPS8]
AT3G03790	no	yes	no	yes	AT3G03790		Ankyrin repeat family protein / regulator of chromosome condensation (RCC1) family protein [Source:UniProtKB/TrEMBL;Acc:F4J2C4]
AT3G06150	no	yes	no	yes	AT3G06150		Cytochrome P450 family protein [Source:UniProtKB/TrEMBL;Acc:Q9M8K3]
AT3G10950	no	yes	no	yes	AT3G10950	RPL37AB	Putative 60S ribosomal protein L37a-1 [Source:UniProtKB/Swiss-Prot;Acc:Q9SRK6]
AT3G17400	no	yes	no	yes	AT3G17400		Putative F-box protein At3g17400 [Source:UniProtKB/Swiss-Prot;Acc:Q9LUT1]
AT3G18110	no	yes	no	yes	AT3G18110	EMB1270	Pentatricopeptide repeat-containing protein At3g18110, chloroplastic [Source:UniProtKB/Swiss-Prot;Acc:Q5G1S8]
AT3G22730	no	yes	no	yes	AT3G22730		Putative F-box/kelch-repeat protein At3g22730 [Source:UniProtKB/Swiss-Prot;Acc:Q9LUI8]
AT3G22770	no	yes	no	yes	AT3G22770		F-box associated ubiquitination effector family protein [Source:UniProtKB/TrEMBL;Acc:Q9LUI4]
AT3G24542	no	yes	no	yes	AT3G24542		Beta-galactosidase related protein [Source:UniProtKB/TrEMBL;Acc:F4J7P5]
AT3G26130	no	yes	no	yes	AT3G26130		Cellulase (Glycosyl hydrolase family 5) protein [Source:UniProtKB/TrEMBL;Acc:Q9LTN0]
AT3G30230	no	yes	no	yes	AT3G30230		Myosin heavy chain-like protein [Source:UniProtKB/TrEMBL;Acc:F4J5F8]
AT3G42550	no	yes	no	yes	AT3G42550		Eukaryotic aspartyl protease family protein [Source:UniProtKB/TrEMBL;Acc:F4JF07]
AT3G45630	no	yes	no	yes	AT3G45630		RNA binding (RRM/RBD/RNP motifs) family protein [Source:UniProtKB/TrEMBL;Acc:Q9M1E4]
AT3G46840	no	yes	no	yes	AT3G46840	SBT4.5	Subtilisin-like protease SBT4.5 [Source:UniProtKB/Swiss-Prot;Acc:F4JA91]
AT3G47660	no	yes	no	yes	AT3G47660		Regulator of chromosome condensation (RCC1) family protein [Source:UniProtKB/TrEMBL;Acc:A0A1I9LLL5]
AT3G49230	no	yes	no	yes	AT3G49230		Transmembrane protein [Source:UniProtKB/TrEMBL;Acc:Q5XVA6]
AT3G50370	no	yes	no	yes	AT3G50370		unknown protein; FUNCTIONS IN: molecular_function unknown; INVOLVED IN: biological_process unknown; LOCATED IN: cellular_component unknown; EXPRESSED IN: 26 plant structures; EXPRESSED DURING: 15 growth stages; Ha. [Source:TAIR;Acc:AT3G50370]
AT3G50590	no	yes	no	yes	AT3G50590		Transducin/WD40 repeat-like superfamily protein [Source:UniProtKB/TrEMBL;Acc:F4J0P2]
AT3G51630	no	yes	no	yes	AT3G51630	WNK5	Probable serine/threonine-protein kinase WNK5 [Source:UniProtKB/Swiss-Prot;Acc:Q9SCU5]
AT3G52140	no	yes	no	yes	AT3G52140		Clustered mitochondria protein homolog [Source:UniProtKB/TrEMBL;Acc:F4J5R9]
AT3G52890	no	yes	no	yes	AT3G52890	KIPK1	Serine/threonine-protein kinase KIPK1 [Source:UniProtKB/Swiss-Prot;Acc:Q9LFA2]
AT3G54140	no	yes	no	yes	AT3G54140	NPF8.1	Protein NRT1/ PTR FAMILY 8.1 [Source:UniProtKB/Swiss-Prot;Acc:Q9M390]
AT3G54790	no	yes	no	yes	AT3G54790	PUB3	U-box domain-containing protein 3 [Source:UniProtKB/Swiss-Prot;Acc:Q8GWV5]
AT3G56960	no	yes	no	yes	AT3G56960	PIP5K4	Phosphatidylinositol 4-phosphate 5-kinase 4 [Source:UniProtKB/Swiss-Prot;Acc:Q9M1K2]
AT3G56990	no	yes	no	yes	AT3G56990	EDA7	AT3g56990/F24I3_70 [Source:UniProtKB/TrEMBL;Acc:Q9M1J9]
AT3G57570	no	yes	no	yes	AT3G57570		ARM repeat superfamily protein [Source:UniProtKB/TrEMBL;Acc:F4J3F3]
AT3G59420	no	yes	no	yes	AT3G59420	ACR4	Serine/threonine-protein kinase-like protein ACR4 [Source:UniProtKB/Swiss-Prot;Acc:Q9LX29]
AT3G59770	no	yes	no	yes	AT3G59770	SAC9	SacI homology domain-containing protein / WW domain-containing protein [Source:UniProtKB/TrEMBL;Acc:F4J9G0]
AT3G60030	no	yes	no	yes	AT3G60030	SPL12	Uncharacterized protein At3g60030 (Fragment) [Source:UniProtKB/TrEMBL;Acc:C0SVF5]
AT3G62700	no	yes	no	yes	AT3G62700	ABCC14	ABC transporter C family member 14 [Source:UniProtKB/Swiss-Prot;Acc:Q9LZJ5]
AT4G00630	no	yes	no	yes	AT4G00630	KEA2	K+ efflux antiporter 2 [Source:UniProtKB/TrEMBL;Acc:F4JHE9]
AT4G01290	no	yes	no	yes	AT4G01290		Chorismate synthase [Source:UniProtKB/TrEMBL;Acc:Q56YR0]
AT4G01820	no	yes	no	yes	AT4G01820	ABCB3	ABC transporter B family member 3 [Source:UniProtKB/Swiss-Prot;Acc:Q9SYI2]
AT4G02350	no	yes	no	yes	AT4G02350	SEC15B	Exocyst complex component SEC15B [Source:UniProtKB/Swiss-Prot;Acc:F4JHH5]
AT4G02510	no	yes	no	yes	AT4G02510	TOC159	Translocase of chloroplast 159, chloroplastic [Source:UniProtKB/Swiss-Prot;Acc:O81283]
AT4G10740	no	yes	no	yes	AT4G10740		Putative F-box protein At4g10740 [Source:UniProtKB/Swiss-Prot;Acc:O82488]
AT4G13890	no	yes	no	yes	AT4G13890	SHM5	Serine hydroxymethyltransferase 5 [Source:UniProtKB/Swiss-Prot;Acc:Q9SVM4]
AT4G17140	no	yes	no	yes	AT4G17140		Pleckstrin homology (PH) domain-containing protein [Source:UniProtKB/TrEMBL;Acc:F4JNE2]
AT4G21760	no	yes	no	yes	AT4G21760	BGLU47	beta-glucosidase 47 [Source:TAIR;Acc:AT4G21760]
AT4G22730	no	yes	no	yes	AT4G22730		At4g22730 [Source:UniProtKB/TrEMBL;Acc:O49654]
AT4G22970	no	yes	no	yes	AT4G22970	ESP	homolog of separase [Source:TAIR;Acc:AT4G22970]
AT4G29200	no	yes	no	yes	AT4G29200		Beta-galactosidase related protein [Source:UniProtKB/TrEMBL;Acc:Q9M0G1]
AT4G30350	no	yes	no	yes	AT4G30350	SMXL2	Protein SMAX1-LIKE 2 [Source:UniProtKB/Swiss-Prot;Acc:Q9M0C5]
AT4G31160	no	yes	no	yes	AT4G31160	DCAF1	DDB1- and CUL4-associated factor homolog 1 [Source:UniProtKB/Swiss-Prot;Acc:Q9M086]
AT4G36090	no	yes	no	yes	AT4G36090		At4g36090 [Source:UniProtKB/TrEMBL;Acc:Q5RJC7]
AT4G37760	no	yes	no	yes	AT4G37760	SQE3	Squalene epoxidase 3 [Source:UniProtKB/Swiss-Prot;Acc:Q8VYH2]
AT4G38440	no	yes	no	yes	AT4G38440	IYO	Transcriptional elongation regulator MINIYO [Source:UniProtKB/Swiss-Prot;Acc:Q8GYU3]
AT4G39420	no	yes	no	yes	AT4G39420		unknown protein; Ha. [Source:TAIR;Acc:AT4G39420]
AT5G01770	no	yes	no	yes	AT5G01770	RAPTOR2	Regulatory-associated protein of TOR 2 [Source:UniProtKB/Swiss-Prot;Acc:Q9LZW9]
AT5G04590	no	yes	no	yes	AT5G04590	SIR	SIR [Source:UniProtKB/TrEMBL;Acc:A0A178UPZ1]
AT5G07570	no	yes	no	yes	AT5G07570		Glycine/proline-rich protein [Source:UniProtKB/TrEMBL;Acc:Q9LY06]
AT5G11560	no	yes	no	yes	AT5G11560		Catalytics [Source:UniProtKB/TrEMBL;Acc:F4JXW9]
AT5G14880	no	yes	no	yes	AT5G14880	POT8	Potassium transporter [Source:UniProtKB/TrEMBL;Acc:A0A178UBD9]
AT5G16210	no	yes	no	yes	AT5G16210		AT5g16210/T21H19_130 [Source:UniProtKB/TrEMBL;Acc:Q8VYW7]
AT5G16630	no	yes	no	yes	AT5G16630	RAD4	DNA repair protein RAD4 [Source:UniProtKB/Swiss-Prot;Acc:Q8W489]
AT5G16730	no	yes	no	yes	AT5G16730		WEB family protein At5g16730, chloroplastic [Source:UniProtKB/Swiss-Prot;Acc:Q9LFE4]
AT5G18590	no	yes	no	yes	AT5G18590		Galactose oxidase/kelch repeat superfamily protein [Source:UniProtKB/TrEMBL;Acc:Q0WWX4]
AT5G20200	no	yes	no	yes	AT5G20200		Nucleoporin-like protein [Source:UniProtKB/TrEMBL;Acc:F4K465]
AT5G24710	no	yes	no	yes	AT5G24710		Transducin/WD40 repeat-like superfamily protein [Source:UniProtKB/TrEMBL;Acc:F4KIH8]
AT5G24740	no	yes	no	yes	AT5G24740		Protein of unknown function (DUF1162) [Source:TAIR;Acc:AT5G24740]
AT5G40910	no	yes	no	yes	AT5G40910		Disease resistance protein (TIR-NBS-LRR class) family [Source:UniProtKB/TrEMBL;Acc:Q9FKR7]
AT5G41660	no	yes	no	yes	AT5G41660		unknown protein; FUNCTIONS IN: molecular_function unknown; INVOLVED IN: biological_process unknown; LOCATED IN: mitochondrion; BEST Arabidopsis thaliana protein match is: unknown protein (TAIR:AT3G44430.1); Ha. [Source:TAIR;Acc:AT5G41660]
AT5G45900	no	yes	no	yes	AT5G45900	ATG7	Ubiquitin-like modifier-activating enzyme atg7 [Source:UniProtKB/Swiss-Prot;Acc:Q94CD5]
AT5G48860	no	yes	no	yes	AT5G48860		Putative uncharacterized protein [Source:UniProtKB/TrEMBL;Acc:Q9FKB1]
AT5G54380	no	yes	no	yes	AT5G54380	THE1	Receptor-like protein kinase THESEUS 1 [Source:UniProtKB/Swiss-Prot;Acc:Q9LK35]
AT5G55390	no	yes	no	yes	AT5G55390	EDM2	Protein ENHANCED DOWNY MILDEW 2 [Source:UniProtKB/Swiss-Prot;Acc:F4K3G5]
AT5G56350	no	yes	no	yes	AT5G56350		Pyruvate kinase [Source:UniProtKB/TrEMBL;Acc:Q9FM97]
AT5G57670	no	yes	no	yes	AT5G57670		Probable receptor-like serine/threonine-protein kinase At5g57670 [Source:UniProtKB/Swiss-Prot;Acc:Q5XF57]
AT5G57940	no	yes	no	yes	AT5G57940	CNGC5	Probable cyclic nucleotide-gated ion channel 5 [Source:UniProtKB/Swiss-Prot;Acc:Q8RWS9]
AT5G63040	no	yes	no	yes	AT5G63040		Emb [Source:UniProtKB/TrEMBL;Acc:Q9FM48]
AT5G63190	no	yes	no	yes	AT5G63190		MA3 domain-containing protein [Source:UniProtKB/TrEMBL;Acc:Q94BR1]
AT1G17750	no	no	no	yes	AT1G17750	PEPR2	Leucine-rich repeat receptor-like protein kinase PEPR2 [Source:UniProtKB/Swiss-Prot;Acc:Q9FZ59]
AT1G21640	no	no	no	yes	AT1G21640	NADK2	NAD kinase 2 [Source:UniProtKB/TrEMBL;Acc:F4HY34]
AT1G54560	no	no	no	yes	AT1G54560	XI-E	Myosin-11 [Source:UniProtKB/Swiss-Prot;Acc:F4HWY6]
AT1G61215	no	no	no	yes	AT1G61215	BRD4	At1g61215 [Source:UniProtKB/TrEMBL;Acc:Q6AWX2]
AT1G62200	no	no	no	yes	AT1G62200		Major facilitator superfamily protein [Source:TAIR;Acc:AT1G62200]
AT1G63250	no	no	no	yes	AT1G63250	RH48	Probable DEAD-box ATP-dependent RNA helicase 48 [Source:UniProtKB/Swiss-Prot;Acc:Q9C8S9]
AT1G69390	no	no	no	yes	AT1G69390	MINE1	Cell division topological specificity factor homolog, chloroplastic [Source:UniProtKB/Swiss-Prot;Acc:Q9C4Z7]
AT1G70060	no	no	no	yes	AT1G70060	SNL4	Paired amphipathic helix protein Sin3-like 4 [Source:UniProtKB/Swiss-Prot;Acc:O04539]
AT1G70830	no	no	no	yes	AT1G70830	MLP28	MLP-like protein 28 [Source:UniProtKB/Swiss-Prot;Acc:Q9SSK9]
AT1G73220	no	no	no	yes	AT1G73220	2001-10-01	Organic cation/carnitine transporter 1 [Source:UniProtKB/Swiss-Prot;Acc:Q9CAT6]
AT1G79350	no	no	no	yes	AT1G79350	FGT1	Protein FORGETTER 1 [Source:UniProtKB/Swiss-Prot;Acc:F4IF36]
AT1G79840	no	no	no	yes	AT1G79840	GL2	HD-ZIP IV family of homeobox-leucine zipper protein with lipid-binding START domain-containing protein [Source:UniProtKB/TrEMBL;Acc:F4HQC0]
AT2G33435	no	no	no	yes	AT2G33435		RNA-binding (RRM/RBD/RNP motifs) family protein [Source:TAIR;Acc:AT2G33435]
AT2G36910	no	no	no	yes	AT2G36910	ABCB1	ABC transporter B family member 1 [Source:UniProtKB/Swiss-Prot;Acc:Q9ZR72]
AT3G12020	no	no	no	yes	AT3G12020		P-loop containing nucleoside triphosphate hydrolases superfamily protein [Source:UniProtKB/TrEMBL;Acc:F4J8L2]
AT4G00340	no	no	no	yes	AT4G00340	RLK4	receptor-like protein kinase 4 [Source:TAIR;Acc:AT4G00340]
AT4G01800	no	no	no	yes	AT4G01800	AGY1	Albino or Glassy Yellow 1 [Source:UniProtKB/TrEMBL;Acc:F4JG57]
AT4G14280	no	no	no	yes	AT4G14280		ARM repeat superfamily protein [Source:UniProtKB/TrEMBL;Acc:Q1PE83]
AT4G19990	no	no	no	yes	AT4G19990	FRS1	FAR1-related sequence 1 [Source:UniProtKB/TrEMBL;Acc:F4JU19]
AT4G20110	no	no	no	yes	AT4G20110	VSR7	VACUOLAR SORTING RECEPTOR 7 [Source:UniProtKB/TrEMBL;Acc:F4JUS0]
AT4G20430	no	no	no	yes	AT4G20430	SBT2.2	Subtilisin-like protease SBT2.2 [Source:UniProtKB/Swiss-Prot;Acc:Q9SUN6]
AT4G21630	no	no	no	yes	AT4G21630	SBT3.14	Subtilisin-like protease SBT3.14 [Source:UniProtKB/Swiss-Prot;Acc:Q9SVT4]
AT4G30080	no	no	no	yes	AT4G30080	ARF16	Auxin response factor 16 [Source:UniProtKB/Swiss-Prot;Acc:Q93YR9]
AT4G32640	no	no	no	yes	AT4G32640		Protein transport protein Sec24-like At4g32640 [Source:UniProtKB/Swiss-Prot;Acc:Q9M081]
AT4G37670	no	no	no	yes	AT4G37670	NAGS2	NAGS2 [Source:UniProtKB/TrEMBL;Acc:A0A178V1D0]
AT4G39350	no	no	no	yes	AT4G39350	CESA2	CESA2 [Source:UniProtKB/TrEMBL;Acc:A0A384LAI4]
AT5G01720	no	no	no	yes	AT5G01720	FBL3	F-box/LRR-repeat protein 3 [Source:UniProtKB/Swiss-Prot;Acc:Q8RWU5]
AT5G10540	no	no	no	yes	AT5G10540	CYOP	Probable cytosolic oligopeptidase A [Source:UniProtKB/Swiss-Prot;Acc:Q949P2]
AT5G22770	no	no	no	yes	AT5G22770	ALPHA-ADR	AP-2 complex subunit alpha-1 [Source:UniProtKB/Swiss-Prot;Acc:Q8LPL6]
AT5G23890	no	no	no	yes	AT5G23890		GPI-anchored adhesin-like protein [Source:UniProtKB/TrEMBL;Acc:Q9FF91]
AT5G37450	no	no	no	yes	AT5G37450		Leucine-rich repeat protein kinase family protein [Source:TAIR;Acc:AT5G37450]
AT5G41680	no	no	no	yes	AT5G41680		Probably inactive receptor-like protein kinase At5g41680 [Source:UniProtKB/Swiss-Prot;Acc:Q3E8J4]
AT5G47480	no	no	no	yes	AT5G47480	MAG5	Protein transport protein SEC16A homolog [Source:UniProtKB/Swiss-Prot;Acc:Q9FGK9]
AT5G48800	no	no	no	yes	AT5G48800		BTB/POZ domain-containing protein At5g48800 [Source:UniProtKB/Swiss-Prot;Acc:Q9FKB6]
AT5G54440	no	no	no	yes	AT5G54440	TRS130	Trafficking protein particle complex II-specific subunit 130 homolog [Source:UniProtKB/Swiss-Prot;Acc:F4K0C4]
AT5G55500	no	no	no	yes	AT5G55500	XYLT	Glycosyltransferase (Fragment) [Source:UniProtKB/TrEMBL;Acc:W8PUA9]
AT5G57710	no	no	no	yes	AT5G57710	SMAX1	Protein SUPPRESSOR OF MAX2 1 [Source:UniProtKB/Swiss-Prot;Acc:Q9FHH2]
AT5G58040	no	no	no	yes	AT5G58040	FIPS5	FIP1[V]-like protein [Source:UniProtKB/Swiss-Prot;Acc:F4KDH9]
AT5G58950	no	no	no	yes	AT5G58950		At5g58950 [Source:UniProtKB/TrEMBL;Acc:Q9FIL6]
AT5G62670	no	no	no	yes	AT5G62670	AHA11	ATPase 11, plasma membrane-type [Source:UniProtKB/Swiss-Prot;Acc:Q9LV11]
AT5G63570	no	no	no	yes	AT5G63570	GSA1	Glutamate-1-semialdehyde 2,1-aminomutase 1, chloroplastic [Source:UniProtKB/Swiss-Prot;Acc:P42799]
AT5G64420	no	no	no	yes	AT5G64420		DNA polymerase V family [Source:UniProtKB/TrEMBL;Acc:Q9FGF4]
AT5G64550	no	no	no	yes	AT5G64550		Emb [Source:UniProtKB/TrEMBL;Acc:Q9FLG3]
AT5G65440	no	no	no	yes	AT5G65440		unknown protein; INVOLVED IN: biological_process unknown; LOCATED IN: plasma membrane; EXPRESSED IN: 22 plant structures; EXPRESSED DURING: 13 growth stages; BEST Arabidopsis thaliana protein match is: unknown protein (TAIR:AT4G24610.1); Has 30201 B /.../its to 17322 proteins in 780 species: Archae - 12; Bacteria - 1396; Metazoa - 17338; Fungi - 3422; Plants - 5037; Viruses - 0; Other Eukaryotes …
AT1G02520	no	yes	yes	no	AT1G02520	ABCB11	ABC transporter B family member 11 [Source:UniProtKB/Swiss-Prot;Acc:Q9FWX7]
AT1G09050	no	yes	yes	no	AT1G09050		Arginine-glutamic acid dipeptide repeat protein [Source:UniProtKB/TrEMBL;Acc:Q8RX35]
AT1G19220	no	yes	yes	no	AT1G19220	ARF19	Auxin response factor 19 [Source:UniProtKB/Swiss-Prot;Acc:Q8RYC8]
AT1G28420	no	yes	yes	no	AT1G28420	RLT1	Homeobox-DDT domain protein RLT1 [Source:UniProtKB/Swiss-Prot;Acc:F4HY56]
AT1G58060	no	yes	yes	no	AT1G58060		DExH-box ATP-dependent RNA helicase DExH7, chloroplastic [Source:UniProtKB/Swiss-Prot;Acc:F4I9Q5]
AT1G65920	no	yes	yes	no	AT1G65920		F12P19.9 protein [Source:UniProtKB/TrEMBL;Acc:Q9SRZ7]
AT1G66210	no	yes	yes	no	AT1G66210	SBT3.16	Subtilisin-like protease SBT3.16 [Source:UniProtKB/Swiss-Prot;Acc:Q8GWX9]
AT1G67040	no	yes	yes	no	AT1G67040		unknown protein; FUNCTIONS IN: molecular_function unknown; INVOLVED IN: biological_process unknown; LOCATED IN: cellular_component unknown; EXPRESSED IN: 20 plant structures; EXPRESSED DURING: 11 growth stages; BEST Arabidopsis thaliana protein matc /.../unknown protein (TAIR:AT5G26910.3); Ha. [Source:TAIR;Acc:AT1G67040]
AT1G70300	no	yes	yes	no	AT1G70300	POT6	Potassium transporter 6 [Source:UniProtKB/Swiss-Prot;Acc:Q8W4I4]
AT1G73960	no	yes	yes	no	AT1G73960	TAF2	Transcription initiation factor TFIID subunit 2 [Source:UniProtKB/Swiss-Prot;Acc:Q8LPF0]
AT2G03240	no	yes	yes	no	AT2G03240	PHO1-H5	Phosphate transporter PHO1 homolog 5 [Source:UniProtKB/Swiss-Prot;Acc:Q6R8G5]
AT2G20190	no	yes	yes	no	AT2G20190	CLASP	CLIP-associated protein [Source:UniProtKB/Swiss-Prot;Acc:Q8RWY6]
AT2G26650	no	yes	yes	no	AT2G26650	AKT1	Potassium channel AKT1 [Source:UniProtKB/Swiss-Prot;Acc:Q38998]
AT2G31260	no	yes	yes	no	AT2G31260	ATG9	Autophagy-related protein 9 [Source:UniProtKB/Swiss-Prot;Acc:Q8RUS5]
AT2G47980	no	yes	yes	no	AT2G47980	SCC3	SCC3 [Source:UniProtKB/TrEMBL;Acc:A0A178VN21]
AT3G43600	no	yes	yes	no	AT3G43600	AAO2	Indole-3-acetaldehyde oxidase [Source:UniProtKB/Swiss-Prot;Acc:Q7G192]
AT3G45090	no	yes	yes	no	AT3G45090		P-loop NTPase domain-containing protein LPA1 homolog 2 [Source:UniProtKB/Swiss-Prot;Acc:Q93ZS1]
AT3G62900	no	yes	yes	no	AT3G62900		CW-type Zinc Finger [Source:UniProtKB/TrEMBL;Acc:F4IZK5]
AT4G00450	no	yes	yes	no	AT4G00450	MED12	Mediator of RNA polymerase II transcription subunit 12 [Source:UniProtKB/Swiss-Prot;Acc:H3K2Y6]
AT4G11670	no	yes	yes	no	AT4G11670		Protein of unknown function (DUF810) [Source:TAIR;Acc:AT4G11670]
AT4G16250	no	yes	yes	no	AT4G16250	PHYD	Phytochrome D [Source:UniProtKB/Swiss-Prot;Acc:P42497]
AT4G18780	no	yes	yes	no	AT4G18780	CESA8	Cellulose synthase (Fragment) [Source:UniProtKB/TrEMBL;Acc:A0A068FHR7]
AT4G28600	no	yes	yes	no	AT4G28600	NPGR2	no pollen germination related 2 [Source:TAIR;Acc:AT4G28600]
AT4G38200	no	yes	yes	no	AT4G38200	BIG1	Brefeldin A-inhibited guanine nucleotide-exchange protein 1 [Source:UniProtKB/Swiss-Prot;Acc:F4JSZ5]
AT5G25060	no	yes	yes	no	AT5G25060	RRC1	Protein RRC1 [Source:UniProtKB/Swiss-Prot;Acc:Q9C5J3]
AT5G44790	no	yes	yes	no	AT5G44790	RAN1	Copper-transporting ATPase RAN1 [Source:UniProtKB/Swiss-Prot;Acc:Q9S7J8]
AT5G58410	no	yes	yes	no	AT5G58410		E3 ubiquitin-protein ligase listerin [Source:UniProtKB/Swiss-Prot;Acc:Q9FGI1]
AT1G52320	no	no	yes	no	AT1G52320		BZIP protein, putative; 48652-45869 [Source:UniProtKB/TrEMBL;Acc:Q9C824]
AT1G59610	no	no	yes	no	AT1G59610	DRP2B	Dynamin-2B [Source:UniProtKB/Swiss-Prot;Acc:Q9LQ55]
AT1G61100	no	no	yes	no	AT1G61100		CSL1 [Source:UniProtKB/TrEMBL;Acc:F4HRR0]
AT2G27150	no	no	yes	no	AT2G27150	AAO3	Abscisic-aldehyde oxidase [Source:UniProtKB/Swiss-Prot;Acc:Q7G9P4]
AT4G00230	no	no	yes	no	AT4G00230	SBT4.14	Subtilisin-like protease SBT4.14 [Source:UniProtKB/Swiss-Prot;Acc:Q9LLL8]
AT4G24610	no	no	yes	no	AT4G24610		unknown protein; FUNCTIONS IN: molecular_function unknown; INVOLVED IN: biological_process unknown; LOCATED IN: plasma membrane; EXPRESSED IN: 20 plant structures; EXPRESSED DURING: 12 growth stages; BEST Arabidopsis thaliana protein match is: unkno /.../tein (TAIR:AT5G65440.1); Ha. [Source:TAIR;Acc:AT4G24610]
AT4G25960	no	no	yes	no	AT4G25960	ABCB2	ABC transporter B family member 2 [Source:UniProtKB/Swiss-Prot;Acc:Q8LPK2]
AT5G11700	no	no	yes	no	AT5G11700		LOCATED IN: vacuole; EXPRESSED IN: 24 plant structures; EXPRESSED DURING: 13 growth stages; BEST Arabidopsis thaliana protein match is: glycine-rich protein (TAIR:AT4G32920.3); Ha. [Source:TAIR;Acc:AT5G11700]
AT5G13950	no	no	yes	no	AT5G13950		unknown protein; BEST Arabidopsis thaliana protein match is: unknown protein (TAIR:AT1G02290.1); Ha. [Source:TAIR;Acc:AT5G13950]
AT5G25320	no	no	yes	no	AT5G25320	ACR2	ACT domain-containing protein ACR2 [Source:UniProtKB/Swiss-Prot;Acc:F4JWR0]
AT5G27410	no	no	yes	no	AT5G27410		D-aminoacid aminotransferase-like PLP-dependent enzymes superfamily protein [Source:UniProtKB/TrEMBL;Acc:F4K4A7]
AT5G43380	no	no	yes	no	AT5G43380	TOPP7	Serine/threonine-protein phosphatase PP1 isozyme 7 [Source:UniProtKB/Swiss-Prot;Acc:O82733]
AT5G45430	no	no	yes	no	AT5G45430		Protein kinase superfamily protein [Source:UniProtKB/TrEMBL;Acc:Q8H0X4]
AT5G49810	no	no	yes	no	AT5G49810	MMT1	Methionine S-methyltransferase [Source:UniProtKB/Swiss-Prot;Acc:Q9LTB2]
AT5G55540	no	no	yes	no	AT5G55540	TRN1	Protein TORNADO 1 [Source:UniProtKB/Swiss-Prot;Acc:Q9FJ57]
AT5G56190	no	no	yes	no	AT5G56190		Transducin/WD40 repeat-like superfamily protein [Source:TAIR;Acc:AT5G56190]
AT5G57160	no	no	yes	no	AT5G57160	LIG4	DNA ligase 4 [Source:UniProtKB/Swiss-Prot;Acc:Q9LL84]
AT1G02890	no	yes	no	no	AT1G02890		AAA-type ATPase family protein [Source:UniProtKB/TrEMBL;Acc:F4HZ82]
AT1G03830	no	yes	no	no	AT1G03830		Guanylate-binding family protein [Source:UniProtKB/TrEMBL;Acc:F4I2I5]
AT1G04120	no	yes	no	no	AT1G04120	ABCC5	MRP5 [Source:UniProtKB/TrEMBL;Acc:A0A178WGC2]
AT1G04160	no	yes	no	no	AT1G04160	XI-B	Myosin-8 [Source:UniProtKB/Swiss-Prot;Acc:F4I460]
AT1G07730	no	yes	no	no	AT1G07730	DIR25	Dirigent protein 25 [Source:UniProtKB/Swiss-Prot;Acc:Q9LQQ0]
AT1G07740	no	yes	no	no	AT1G07740		Pentatricopeptide repeat-containing protein At1g07740, mitochondrial [Source:UniProtKB/Swiss-Prot;Acc:Q9LQQ1]
AT1G08620	no	yes	no	no	AT1G08620	PKDM7D	Transcription factor jumonji (jmj) family protein / zinc finger (C5HC2 type) family protein [Source:TAIR;Acc:AT1G08620]
AT1G09570	no	yes	no	no	AT1G09570	PHYA	phytochrome A [Source:TAIR;Acc:AT1G09570]
AT1G09730	no	yes	no	no	AT1G09730		Cysteine proteinases superfamily protein [Source:UniProtKB/TrEMBL;Acc:F4I133]
AT1G10050	no	yes	no	no	AT1G10050		glycosyl hydrolase family 10 protein / carbohydrate-binding domain-containing protein [Source:TAIR;Acc:AT1G10050]
AT1G10870	no	yes	no	no	AT1G10870	AGD4	ARF-GAP domain 4 [Source:TAIR;Acc:AT1G10870]
AT1G11720	no	yes	no	no	AT1G11720	ATSS3	SS3 [Source:UniProtKB/TrEMBL;Acc:A0A178W4M9]
AT1G17450	no	yes	no	no	AT1G17450		B-block binding subunit of TFIIIC [Source:UniProtKB/TrEMBL;Acc:F4I7J9]
AT1G30090	no	yes	no	no	AT1G30090		F-box/kelch-repeat protein At1g30090 [Source:UniProtKB/Swiss-Prot;Acc:Q9C6Z0]
AT1G48570	no	yes	no	no	AT1G48570		T1N15.19 [Source:UniProtKB/TrEMBL;Acc:Q9LP67]
AT1G55180	no	yes	no	no	AT1G55180	PLDALPHA4	Phospholipase D alpha 4 [Source:UniProtKB/Swiss-Prot;Acc:Q9C888]
AT1G61370	no	yes	no	no	AT1G61370		G-type lectin S-receptor-like serine/threonine-protein kinase At1g61370 [Source:UniProtKB/Swiss-Prot;Acc:O64783]
AT1G62320	no	yes	no	no	AT1G62320		CSC1-like protein At1g62320 [Source:UniProtKB/Swiss-Prot;Acc:F4HYR3]
AT1G62330	no	yes	no	no	AT1G62330	OFUT15	O-fucosyltransferase 15 [Source:UniProtKB/Swiss-Prot;Acc:F4HYR4]
AT1G63450	no	yes	no	no	AT1G63450	GT16	Xyloglucan-specific galacturonosyltransferase 1 [Source:UniProtKB/Swiss-Prot;Acc:Q9SH31]
AT1G72410	no	yes	no	no	AT1G72410		COP1-interacting protein-like protein [Source:UniProtKB/TrEMBL;Acc:F4IDB4]
AT1G73080	no	yes	no	no	AT1G73080	PEPR1	Leucine-rich repeat receptor-like protein kinase PEPR1 [Source:UniProtKB/Swiss-Prot;Acc:Q9SSL9]
AT1G79190	no	yes	no	no	AT1G79190		ARM repeat superfamily protein [Source:TAIR;Acc:AT1G79190]
AT2G03150	no	yes	no	no	AT2G03150	emb1579	Protein SHORT ROOT IN SALT MEDIUM 1 [Source:UniProtKB/Swiss-Prot;Acc:F4IS91]
AT2G03520	no	yes	no	no	AT2G03520	UPS4	UPS4 [Source:UniProtKB/TrEMBL;Acc:A0A178VZP6]
AT2G17010	no	yes	no	no	AT2G17010	MSL8	Mechanosensitive ion channel protein 8 [Source:UniProtKB/Swiss-Prot;Acc:F4IME2]
AT2G25660	no	yes	no	no	AT2G25660	emb2410	Embryo defective 2410 [Source:UniProtKB/TrEMBL;Acc:F4ISL7]
AT2G29065	no	yes	no	no	AT2G29065	SCL34	Scarecrow-like protein 34 [Source:UniProtKB/Swiss-Prot;Acc:P0C884]
AT2G42270	no	yes	no	no	AT2G42270	BRR2B	DExH-box ATP-dependent RNA helicase DExH13 [Source:UniProtKB/Swiss-Prot;Acc:O48534]
AT2G48060	no	yes	no	no	AT2G48060		unknown protein; FUNCTIONS IN: molecular_function unknown; INVOLVED IN: biological_process unknown; LOCATED IN: endomembrane system; EXPRESSED IN: shoot, sperm cell; CONTAINS InterPro DOMAIN/s: Protein of unknown function DUF3595 (InterPro:IPR021999. [Source:TAIR;Acc:AT2G48060]
AT3G01810	no	yes	no	no	AT3G01810		EEIG1/EHBP1 protein amino-terminal domain protein [Source:UniProtKB/TrEMBL;Acc:Q9SGJ0]
AT3G04740	no	yes	no	no	AT3G04740	MED14	Mediator of RNA polymerase II transcription subunit 14 [Source:UniProtKB/Swiss-Prot;Acc:Q9SR02]
AT3G05630	no	yes	no	no	AT3G05630	PLPZETA2	Phospholipase D zeta 2 [Source:UniProtKB/Swiss-Prot;Acc:Q9M9W8]
AT3G06290	no	yes	no	no	AT3G06290	SAC3B	SAC3 family protein B [Source:UniProtKB/Swiss-Prot;Acc:F4JAU2]
AT3G18440	no	yes	no	no	AT3G18440	ALMT9	Aluminum-activated malate transporter 9 [Source:UniProtKB/Swiss-Prot;Acc:Q9LS46]
AT3G23150	no	yes	no	no	AT3G23150	ETR2	Ethylene receptor 2 [Source:UniProtKB/Swiss-Prot;Acc:Q0WPQ2]
AT3G49500	no	yes	no	no	AT3G49500	RDR6	RNA-dependent RNA polymerase 6 [Source:UniProtKB/Swiss-Prot;Acc:Q9SG02]
AT3G50380	no	yes	no	no	AT3G50380		Vacuolar protein sorting-associated protein, putative (DUF1162) [Source:UniProtKB/TrEMBL;Acc:A0A1I9LQ65]
AT3G51050	no	yes	no	no	AT3G51050		FG-GAP repeat-containing protein [Source:UniProtKB/TrEMBL;Acc:F4J381]
AT3G51770	no	yes	no	no	AT3G51770	ETO1	ETO1 [Source:UniProtKB/TrEMBL;Acc:A0A384KPH2]
AT3G53510	no	yes	no	no	AT3G53510	ABCG20	ABC transporter G family member 20 [Source:UniProtKB/Swiss-Prot;Acc:Q9LFG8]
AT3G54230	no	yes	no	no	AT3G54230	SUA	suppressor of abi3-5 [Source:TAIR;Acc:AT3G54230]
AT3G55160	no	yes	no	no	AT3G55160		Thyroid adenoma-associated-like protein [Source:UniProtKB/TrEMBL;Acc:F4JFA0]
AT3G61670	no	yes	no	no	AT3G61670		Extra-large G-like protein, putative (DUF3133) [Source:UniProtKB/TrEMBL;Acc:Q9M371]
AT3G62940	no	yes	no	no	AT3G62940		Cysteine proteinases superfamily protein [Source:UniProtKB/TrEMBL;Acc:Q9LYC7]
AT3G63320	no	yes	no	no	AT3G63320		Putative protein phosphatase 2C 50 [Source:UniProtKB/Swiss-Prot;Acc:Q9M1V8]
AT4G02660	no	yes	no	no	AT4G02660		Beige/BEACH domain ;WD domain, G-beta repeat protein [Source:TAIR;Acc:AT4G02660]
AT4G15180	no	yes	no	no	AT4G15180	ATXR3	Histone-lysine N-methyltransferase ATXR3 [Source:UniProtKB/Swiss-Prot;Acc:O23372]
AT4G15200	no	yes	no	no	AT4G15200	AFH3	formin 3 [Source:TAIR;Acc:AT4G15200]
AT4G16340	no	yes	no	no	AT4G16340	SPK1	Guanine nucleotide exchange factor SPIKE 1 [Source:UniProtKB/Swiss-Prot;Acc:Q8SAB7]
AT4G16680	no	yes	no	no	AT4G16680		P-loop containing nucleoside triphosphate hydrolases superfamily protein [Source:TAIR;Acc:AT4G16680]
AT4G19020	no	yes	no	no	AT4G19020	CMT2	DNA (cytosine-5)-methyltransferase CMT2 [Source:UniProtKB/Swiss-Prot;Acc:Q94F87]
AT4G20270	no	yes	no	no	AT4G20270	BAM 3.00	Leucine-rich repeat receptor-like serine/threonine-protein kinase BAM3 [Source:UniProtKB/Swiss-Prot;Acc:O65440]
AT4G21326	no	yes	no	no	AT4G21326	ATSBT3.12	subtilase 3.12 [Source:TAIR;Acc:AT4G21326]
AT4G31210	no	yes	no	no	AT4G31210		DNA topoisomerase, type IA, core [Source:UniProtKB/TrEMBL;Acc:F4JRX3]
AT4G32820	no	yes	no	no	AT4G32820		Tetratricopeptide repeat (TPR)-like superfamily protein [Source:UniProtKB/TrEMBL;Acc:F4JV60]
AT4G36980	no	yes	no	no	AT4G36980		FUNCTIONS IN: molecular_function unknown; INVOLVED IN: biological_process unknown; EXPRESSED IN: 23 plant structures; EXPRESSED DURING: 13 growth stages; CONTAINS InterPro DOMAIN/s: Splicing factor, suppressor of white apricot (InterPro:IPR019147). [Source:TAIR;Acc:AT4G36980]
AT4G37590	no	yes	no	no	AT4G37590	NPY5	BTB/POZ domain-containing protein NPY5 [Source:UniProtKB/Swiss-Prot;Acc:Q0WL52]
AT4G38180	no	yes	no	no	AT4G38180	FRS5	Protein FAR1-RELATED SEQUENCE 5 [Source:UniProtKB/Swiss-Prot;Acc:Q9SZL8]
AT4G39110	no	yes	no	no	AT4G39110		Probable receptor-like protein kinase At4g39110 [Source:UniProtKB/Swiss-Prot;Acc:Q9T020]
AT5G01950	no	yes	no	no	AT5G01950		Leucine-rich repeat protein kinase family protein [Source:TAIR;Acc:AT5G01950]
AT5G02010	no	yes	no	no	AT5G02010	ROPGEF7	Rop guanine nucleotide exchange factor 7 [Source:UniProtKB/Swiss-Prot;Acc:Q9LZN0]
AT5G03640	no	yes	no	no	AT5G03640		Protein kinase superfamily protein [Source:UniProtKB/TrEMBL;Acc:Q9LZS4]
AT5G06970	no	yes	no	no	AT5G06970	PATROL1	Protein unc-13 homolog [Source:UniProtKB/Swiss-Prot;Acc:Q8RX56]
AT5G07740	no	yes	no	no	AT5G07740		actin binding [Source:TAIR;Acc:AT5G07740]
AT5G07980	no	yes	no	no	AT5G07980		Dentin sialophosphoprotein-like protein [Source:UniProtKB/TrEMBL;Acc:Q9SD86]
AT5G13000	no	yes	no	no	AT5G13000	CALS3	Callose synthase 3 [Source:UniProtKB/Swiss-Prot;Acc:Q9LXT9]
AT5G14230	no	yes	no	no	AT5G14230		CONTAINS InterPro DOMAIN/s: Ankyrin repeat-containing domain (InterPro:IPR020683), Ankyrin repeat (InterPro:IPR002110); BEST Arabidopsis thaliana protein match is: XB3 ortholog 2 in Arabidopsis thaliana (TAIR:AT5G57740.1); Ha. [Source:TAIR;Acc:AT5G14230]
AT5G14950	no	yes	no	no	AT5G14950	GMII	Alpha-mannosidase 2 [Source:UniProtKB/Swiss-Prot;Acc:Q9LFR0]
AT5G16270	no	yes	no	no	AT5G16270	SYN4	Sister chromatid cohesion 1 protein 4 [Source:UniProtKB/Swiss-Prot;Acc:Q8W1Y0]
AT5G16280	no	yes	no	no	AT5G16280		Tetratricopeptide repeat (TPR)-like superfamily protein [Source:TAIR;Acc:AT5G16280]
AT5G16680	no	yes	no	no	AT5G16680		RING/FYVE/PHD zinc finger superfamily protein [Source:UniProtKB/TrEMBL;Acc:F4KE59]
AT5G16910	no	yes	no	no	AT5G16910	CSLD2	CSLD2 [Source:UniProtKB/TrEMBL;Acc:A0A178UAL6]
AT5G17410	no	yes	no	no	AT5G17410		Spc97 / Spc98 family of spindle pole body (SBP) component [Source:TAIR;Acc:AT5G17410]
AT5G18500	no	yes	no	no	AT5G18500		Probable receptor-like protein kinase At5g18500 [Source:UniProtKB/Swiss-Prot;Acc:Q8LEB6]
AT5G18960	no	yes	no	no	AT5G18960	FRS12	Protein FAR1-RELATED SEQUENCE 12 [Source:UniProtKB/Swiss-Prot;Acc:Q3E7I5]
AT5G19610	no	yes	no	no	AT5G19610	GNL2	ARF guanine-nucleotide exchange factor GNL2 [Source:UniProtKB/Swiss-Prot;Acc:F4K2K3]
AT5G19670	no	yes	no	no	AT5G19670		Exostosin family protein [Source:UniProtKB/TrEMBL;Acc:F4K2K9]
AT5G20420	no	yes	no	no	AT5G20420	CLSY2	SNF2 domain-containing protein CLASSY 2 [Source:UniProtKB/Swiss-Prot;Acc:F4K493]
AT5G22450	no	yes	no	no	AT5G22450		unknown protein; LOCATED IN: chloroplast; EXPRESSED IN: 22 plant structures; EXPRESSED DURING: 13 growth stages; BEST Arabidopsis thaliana protein match is: unknown protein (TAIR:AT2G19390.1); Ha. [Source:TAIR;Acc:AT5G22450]
AT5G47400	no	yes	no	no	AT5G47400		unknown protein; FUNCTIONS IN: molecular_function unknown; LOCATED IN: endomembrane system; EXPRESSED IN: 23 plant structures; EXPRESSED DURING: 13 growth stages; Ha. [Source:TAIR;Acc:AT5G47400]
AT5G47490	no	yes	no	no	AT5G47490	SEC16B	Protein transport protein SEC16B homolog [Source:UniProtKB/Swiss-Prot;Acc:Q9FGK8]
AT5G49680	no	yes	no	no	AT5G49680	KIP	Protein KINKY POLLEN [Source:UniProtKB/Swiss-Prot;Acc:Q6IMT0]
AT5G53890	no	yes	no	no	AT5G53890	PSKR2	Leucine-rich repeat receptor-like protein kinase (Fragment) [Source:UniProtKB/TrEMBL;Acc:C0LGV8]
AT5G55480	no	yes	no	no	AT5G55480	GDPDL4	Glycerophosphodiester phosphodiesterase GDPDL4 [Source:UniProtKB/Swiss-Prot;Acc:Q9FJ62]
AT5G56890	no	yes	no	no	AT5G56890		Protein kinase superfamily protein [Source:UniProtKB/TrEMBL;Acc:F4K946]
AT5G57210	no	yes	no	no	AT5G57210		AT5g57210/MJB24_2 [Source:UniProtKB/TrEMBL;Acc:Q9LVD7]
AT5G58620	no	yes	no	no	AT5G58620		Zinc finger CCCH domain-containing protein 66 [Source:UniProtKB/Swiss-Prot;Acc:Q9LUZ4]
AT5G59280	no	yes	no	no	AT5G59280	APUM16	Putative pumilio homolog 16 [Source:UniProtKB/Swiss-Prot;Acc:Q9FIE9]
AT5G63940	no	yes	no	no	AT5G63940		At5g63940 [Source:UniProtKB/TrEMBL;Acc:Q9LVN9]
AT1G10130	no	no	no	no	AT1G10130	ECA3	Calcium-transporting ATPase 3, endoplasmic reticulum-type [Source:UniProtKB/Swiss-Prot;Acc:Q9SY55]
AT1G10910	no	no	no	no	AT1G10910		Pentatricopeptide repeat-containing protein At1g10910, chloroplastic [Source:UniProtKB/Swiss-Prot;Acc:Q0WVV0]
AT1G16480	no	no	no	no	AT1G16480		Tetratricopeptide repeat (TPR)-like superfamily protein [Source:UniProtKB/TrEMBL;Acc:F4I4G1]
AT1G18270	no	no	no	no	AT1G18270		Ketose-bisphosphate aldolase class-II family protein [Source:UniProtKB/TrEMBL;Acc:F4IAP5]
AT1G21700	no	no	no	no	AT1G21700	SWI3C	SWI/SNF complex subunit SWI3C [Source:UniProtKB/Swiss-Prot;Acc:Q9XI07]
AT1G26130	no	no	no	no	AT1G26130		Phospholipid-transporting ATPase [Source:UniProtKB/TrEMBL;Acc:F4IE35]
AT1G27430	no	no	no	no	AT1G27430		GYF domain-containing protein [Source:UniProtKB/TrEMBL;Acc:F4HSW8]
AT1G27595	no	no	no	no	AT1G27595		CONTAINS InterPro DOMAIN/s: Symplekin tight junction protein C-terminal (InterPro:IPR022075); BEST Arabidopsis thaliana protein match is: HEAT repeat-containing protein (TAIR:AT5G01400.1); Ha. [Source:TAIR;Acc:AT1G27595]
AT1G49630	no	no	no	no	AT1G49630	PREP2	Presequence protease 2, chloroplastic/mitochondrial [Source:UniProtKB/Swiss-Prot;Acc:Q8VY06]
AT1G53090	no	no	no	no	AT1G53090	SPA4	SPA4 [Source:UniProtKB/TrEMBL;Acc:A0A178WBA0]
AT1G58215	no	no	no	no	AT1G58215	NET2A	Protein NETWORKED 2A [Source:UniProtKB/Swiss-Prot;Acc:P0DMS1]
AT1G59850	no	no	no	no	AT1G59850	TOR1L5	TORTIFOLIA1-like protein 5 [Source:UniProtKB/Swiss-Prot;Acc:Q9XIE4]
AT1G61420	no	no	no	no	AT1G61420		S-locus lectin protein kinase family protein [Source:TAIR;Acc:AT1G61420]
AT1G61490	no	no	no	no	AT1G61490		G-type lectin S-receptor-like serine/threonine-protein kinase At1g61490 [Source:UniProtKB/Swiss-Prot;Acc:O64770]
AT1G63300	no	no	no	no	AT1G63300		Myosin heavy chain-related protein [Source:UniProtKB/TrEMBL;Acc:Q9C8T4]
AT1G67500	no	no	no	no	AT1G67500	REV3	recovery protein 3 [Source:TAIR;Acc:AT1G67500]
AT1G74160	no	no	no	no	AT1G74160		LONGIFOLIA protein [Source:UniProtKB/TrEMBL;Acc:Q0WNQ5]
AT1G74750	no	no	no	no	AT1G74750		Pentatricopeptide repeat-containing protein At1g74750 [Source:UniProtKB/Swiss-Prot;Acc:Q9SSF9]
AT2G34680	no	no	no	no	AT2G34680	AIR9	Outer arm dynein light chain 1 protein [Source:TAIR;Acc:AT2G34680]
AT2G37360	no	no	no	no	AT2G37360	ABCG2	ABCG2 [Source:UniProtKB/TrEMBL;Acc:A0A178VW33]
AT2G44830	no	no	no	no	AT2G44830		Protein kinase superfamily protein [Source:UniProtKB/TrEMBL;Acc:F4IV25]
AT3G05680	no	no	no	no	AT3G05680	EMB2016	Protein virilizer homolog [Source:UniProtKB/Swiss-Prot;Acc:F4J8G7]
AT3G07160	no	no	no	no	AT3G07160	ATGSL10	Glucan synthase-like 10 [Source:UniProtKB/TrEMBL;Acc:A0A178V7F9]
AT3G08850	no	no	no	no	AT3G08850	RAPTOR1	RAPTOR1B [Source:UniProtKB/TrEMBL;Acc:A0A178V9S6]
AT4G00700	no	no	no	no	AT4G00700		C2 calcium/lipid-binding plant phosphoribosyltransferase family protein [Source:UniProtKB/TrEMBL;Acc:Q8RXU9]
AT4G02030	no	no	no	no	AT4G02030		Vps51/Vps67 family (Components of vesicular transport) protein [Source:UniProtKB/TrEMBL;Acc:F4JH69]
AT4G15230	no	no	no	no	AT4G15230	ABCG30	ABC transporter G family member 30 [Source:UniProtKB/Swiss-Prot;Acc:Q8GZ52]
AT4G15236	no	no	no	no	AT4G15236	ABCG43	ABC-2 and Plant PDR ABC-type transporter family protein [Source:TAIR;Acc:AT4G15236]
AT4G19050	no	no	no	no	AT4G19050		NB-ARC domain containing disease resistance protein [Source:UniProtKB/TrEMBL;Acc:A0A221J431]
AT4G19580	no	no	no	no	AT4G19580		DNAJ heat shock N-terminal domain-containing protein [Source:UniProtKB/TrEMBL;Acc:F4JT89]
AT4G19860	no	no	no	no	AT4G19860	LCAT4	Lecithin-cholesterol acyltransferase-like 4 [Source:UniProtKB/Swiss-Prot;Acc:Q71N54]
AT4G20080	no	no	no	no	AT4G20080		Calcium-dependent lipid-binding (CaLB domain) plant phosphoribosyltransferase family protein [Source:UniProtKB/TrEMBL;Acc:O49435]
AT4G28650	no	no	no	no	AT4G28650	MIK1	MDIS1-interacting receptor like kinase 1 [Source:UniProtKB/Swiss-Prot;Acc:Q9M0G7]
AT4G28710	no	no	no	no	AT4G28710	XI-H	Myosin-14 [Source:UniProtKB/Swiss-Prot;Acc:F4JM19]
AT4G33200	no	no	no	no	AT4G33200	XI-I	myosin, putative [Source:TAIR;Acc:AT4G33200]
AT4G33240	no	no	no	no	AT4G33240	FAB1A	1-phosphatidylinositol-3-phosphate 5-kinase FAB1A [Source:UniProtKB/Swiss-Prot;Acc:Q0WUR5]
AT5G02065	no	no	no	no	AT5G02065		Transmembrane protein [Source:UniProtKB/TrEMBL;Acc:A0A1P8BDX7]
AT5G02070	no	no	no	no	AT5G02070	WAKL20	Wall-associated receptor kinase-like 20 [Source:UniProtKB/Swiss-Prot;Acc:Q9LZM4]
AT5G03730	no	no	no	no	AT5G03730	CTR1	Serine/threonine-protein kinase CTR1 [Source:UniProtKB/Swiss-Prot;Acc:Q05609]
AT5G08550	no	no	no	no	AT5G08550	ILP 1.00	Transcriptional repressor ILP1 [Source:UniProtKB/Swiss-Prot;Acc:Q9FNN3]
AT5G23150	no	no	no	no	AT5G23150	HUA2	ENHANCER OF AG-4 protein 2 [Source:UniProtKB/Swiss-Prot;Acc:Q9XER9]
AT5G43710	no	no	no	no	AT5G43710	MNS4	Alpha-mannosidase I MNS4 [Source:UniProtKB/Swiss-Prot;Acc:Q9FG93]
AT5G43900	no	no	no	no	AT5G43900	MYA2	Myosin 2 [Source:UniProtKB/TrEMBL;Acc:F4K7C5]
AT5G54650	no	no	no	no	AT5G54650	FH5	Formin-like protein 5 [Source:UniProtKB/Swiss-Prot;Acc:Q94B77]
AT5G55820	no	no	no	no	AT5G55820		Inner centromere protein, ARK-binding region protein [Source:UniProtKB/TrEMBL;Acc:Q9FM57]
AT5G56730	no	no	no	no	AT5G56730		Insulinase (Peptidase family M16) protein [Source:TAIR;Acc:AT5G56730]
AT5G61910	no	no	no	no	AT5G61910		DCD (Development and Cell Death) domain protein [Source:UniProtKB/TrEMBL;Acc:F4K518]
AT5G61960	no	no	no	no	AT5G61960	ML1	Protein MEI2-like 1 [Source:UniProtKB/Swiss-Prot;Acc:Q8W4I9]
AT5G61970	no	no	no	no	AT5G61970		Signal recognition particle subunit SRP68 [Source:UniProtKB/TrEMBL;Acc:Q9FH46]
AT5G62600	no	no	no	no	AT5G62600	MOS14	Transportin MOS14 [Source:UniProtKB/Swiss-Prot;Acc:Q8GUL2]
AT5G63920	no	no	no	no	AT5G63920	TOP3A	DNA topoisomerase 3-alpha [Source:UniProtKB/Swiss-Prot;Acc:Q9LVP1]
