# Supplementary material for: Methylome decoding of RdDM-mediated reprogramming effects in the Arabidopsis MSH1 system
Source: Genome Biol. 2022 Aug 4;23:167. doi: 10.1186/s13059-022-02731-w (PMC9351182; doi:10.1186/s13059-022-02731-w)
Supplement: Supplementary file 6 — Additional file 6. TE and sRNA associations with 871 DMGs shared between four msh1 states. [file 13059_2022_2731_MOESM6_ESM.xlsx]

## Sheet: Distance to TE & sRNA summary
	TE and sRNA associations with 871 DMGs shared between the four msh1 states
TEs and TE fragments
Distance to nearest TE	0	<1000	<2000	<3000	<4000
Common 871	219	458	530	584	629
674 dcl2,3,4 - sensitive	194	387	436	475	506
67 pathway	10	29	33	40	46
All genes	4102	10589	13017	15016	16670
There are 41236 TEs and TE fragments in the genome.
There are 27420 genes in the Col-0 annotation used.
sRNA cluster overlap
	Direct overlap	%	within +/- 2kb	%
Common 871	504	57.9	667	76.6
674 dcl2,3,4 - sensitive	435	64.5	543	80.6
67 pathway	34	50.7	48	71.6
All genes	8262	30.1	12537	45.7
sRNA cluster overlap with TE
	Direct overlap	%	within +/- 2kb	%
All TEs (41236)	10112	59.03	12651	73.85
TE genes (31189)	10104	58.98	12646	73.82

## Sheet: Summary TE family <2kb of DMG
			871 common DMGs between msh1 states			674 dcl2,3,4 snsitive DMGs			67 core hub pathway DMGs
	TE family name	Family members genome-wide	Observed DMGs <2kb TE	Expected DMGs <2kb TE	Pearson's Chi-squared test p-value	Observed DMGs <2kb TE	Expected DMGs <2kb TE	Pearson's Chi-squared test p-value	Observed DMGs <2kb TE	Expected DMGs <2kb TE	Pearson's Chi-squared test p-value
1	Copia	920	47	37.6958	0.1086	41	30.9954	0.05798	3	2.26781	0.6135
2	Helitron	5942	181	238.688	2.61e-07	143	196.261	1.726e-07	16	14.6388	0.6287
3	HAT	555	23	22.5317	0.9181	17	18.4489	0.726	3	1.37101	0.1545
4	L1	691	41	28.535	0.01438	33	23.3514	0.03691	2	1.7027	0.8146
5	MuDR	2621	110	106.46	0.6952	94	87.5676	0.434	2	6.44472	0.04981
6	Pogo	123	3	4.91175	0.3767	3	4.06391	0.5899	1	0.304668	0.205
7	Gypsy	469	55	20.4267	1.734e-15	51	16.7717	< 2.2E-16	1	1.15479	0.8832
8	En-Spm	283	20	11.8116	0.01397	12	9.51471	0.4076	2	0.700246	0.1158
9	Harbinger	223	9	9.04386	0.988	7	7.41825	0.8749	0	0.547912	0.4547
10	TSCL	90	2	2.8457	0.6081	1	2.32223	0.3765	0	0.174447	0.675
11	Tc1	14	2	2.41689	0.7839	2	1.9997	0.9998	0	0.14742	0.7
12	RP1_AT	116	6	3.74229	0.2322	6	3.09631	0.09228	0	0.22113	0.6366
13	SADHU	123	0	0.54575	0.4509	0	0.451546	0.4943	0	0.034398	0.8526
14	ATREP19	84	3	4.63888	0.4356	2	3.80588	0.3446	1	0.287469	0.1814
15	Mariner	223	0	3.2745	0.06408	0	2.70927	0.09326	0	0.206388	0.6482
16	Unassigned	59	3	2.41689	0.7014	3	1.9997	0.4711	0	0.144963	0.7024
17	ATTIRX1D	28	1	1.13048	0.9003	1	0.935345	0.9458	0	0.0687961	0.7926
18	ATTIR16T3A	45	0	1.7542	0.176	0	1.4514	0.2199	0	0.110565	0.7388
19	ATTIRX1A	48	2	1.94911	0.9703	1	1.58041	0.6382	0	0.117936	0.7305
20	TNAT1A	67	1	2.41689	0.3514	0	1.96745	0.153	0	0.149877	0.6976
21	RathE3_cons	35	2	2.68977	0.6671	1	2.19322	0.4116	0	0.164619	0.6838
22	ATTIRX1C	134	1	1.40336	0.728	1	1.16112	0.879	0	0.0859951	0.7688
23	RathE1_cons	61	7	5.49649	0.5108	6	4.51546	0.4753	0	0.329238	0.5636
24	ATSINE4	46	1	1.83216	0.5299	1	1.5159	0.6696	0	0.113022	0.736
25	ATSINE2A	33	1	1.32539	0.7728	1	1.09661	0.9252	0	0.0810811	0.7753
26	ATDNA12T3_2	62	3	2.53384	0.7646	3	2.09646	0.5249	1	0.154791	0.03107
27	ATTIRX1B	40	0	1.55929	0.2021	0	1.29013	0.2475	0	0.0982801	0.7532
28	ATREP18	7	0	0.272875	0.594	0	0.225773	0.629	0	0.017199	0.8955
29	RathE2_cons	52	2	2.10504	0.941	2	1.74168	0.842	0	0.127764	0.7199
30	TNAT2A	8	0	0.311857	0.5688	0	0.258026	0.6055	0	0.019656	0.8883
31	ATDNA12T3A	5	1	0.233893	0.106	1	0.19352	0.06232	0	0.012285	0.9116

## Sheet: Common 871 - 530 DMGs <2kb TE
	seqnames	start	end	width	strand	gene_id	seqnames	start	end	width	strand	Distance to nearest TE
4	1	523536	529069	5534	+	AT1G02520	1	529161	529576	416	+	91
6	1	712440	727553	15114	-	AT1G03060	1	726695	726837	143	-	0
12	1	1444983	1446116	1134	+	AT1G05035	1	1444364	1444532	169	+	450
15	1	1899951	1904897	4947	+	AT1G06220	1	1899519	1899767	249	-	183
22	1	2445437	2454645	9209	+	AT1G07910	1	2444684	2444851	168	+	585
24	1	2588854	2606892	18039	+	AT1G08260	1	2588453	2588505	53	-	348
27	1	2916968	2921111	4144	+	AT1G09050	1	2916187	2916730	544	-	237
31	1	3333504	3338188	4685	-	AT1G10170	1	3328971	3333470	4500	+	33
33	1	3733044	3739844	6801	+	AT1G11160	1	3728971	3731624	2654	+	1419
34	1	3892580	3894677	2098	+	AT1G11590	1	3894686	3894779	94	+	8
36	1	4508906	4514010	5105	-	AT1G13210	1	4512584	4512667	84	-	0
37	1	4620101	4621585	1485	-	AT1G13470	1	4619725	4620115	391	-	0
38	1	4788463	4794654	6192	+	AT1G13980	1	4787838	4788049	212	+	413
39	1	4830297	4831915	1619	+	AT1G14110	1	4829796	4830189	394	+	107
40	1	5099572	5102558	2987	+	AT1G14800	1	5100442	5100610	169	+	0
44	1	6588542	6589338	797	+	AT1G19086	1	6589531	6589760	230	+	192
45	1	6627683	6633133	5451	-	AT1G19220	1	6630259	6630352	94	-	0
46	1	6657260	6659569	2310	-	AT1G19260	1	6654801	6655609	809	+	1650
48	1	7423704	7427041	3338	+	AT1G21210	1	7428112	7428930	819	-	1070
49	1	7429895	7432477	2583	+	AT1G21230	1	7433093	7433175	83	-	615
53	1	7773063	7781539	8477	-	AT1G22060	1	7782647	7783016	370	-	1107
54	1	7994166	8002989	8824	-	AT1G22620	1	8002930	8003330	401	-	0
56	1	8457659	8458946	1288	+	AT1G23915	1	8453486	8461797	8312	+	0
57	1	8614363	8620664	6302	-	AT1G24300	1	8620664	8624017	3354	-	0
58	1	8741836	8755604	13769	+	AT1G24706	1	8757564	8757756	193	-	1959
59	1	9130013	9131779	1767	-	AT1G26390	1	9129202	9129588	387	+	424
60	1	9138604	9140439	1836	-	AT1G26410	1	9138210	9138321	112	-	282
61	1	9575538	9582376	6839	+	AT1G27570	1	9578119	9578218	100	+	0
62	1	9763211	9768113	4903	+	AT1G28010	1	9762608	9762754	147	+	456
63	1	9979478	9987737	8260	+	AT1G28420	1	9979709	9979897	189	+	0
65	1	10264043	10266917	2875	+	AT1G29340	1	10263217	10263391	175	-	651
66	1	10413853	10420774	6922	-	AT1G29750	1	10421307	10421719	413	-	532
68	1	10748261	10756695	8435	+	AT1G30420	1	10747663	10748313	651	+	0
69	1	10841107	10845242	4136	-	AT1G30600	1	10840916	10840941	26	+	165
70	1	11322692	11324176	1485	-	AT1G31640	1	11324297	11324440	144	-	120
71	1	11399607	11406809	7203	-	AT1G31810	1	11406655	11410513	3859	-	0
73	1	11509341	11512040	2700	-	AT1G32010	1	11508353	11508500	148	-	840
75	1	11586391	11590035	3645	-	AT1G32180	1	11590320	11590571	252	-	284
76	1	11611891	11617419	5529	+	AT1G32230	1	11617477	11617533	57	-	57
78	1	12099482	12104680	5199	-	AT1G33390	1	12099096	12099378	283	-	103
79	1	12208308	12214313	6006	-	AT1G33700	1	12207727	12207838	112	+	469
80	1	12241614	12245292	3679	+	AT1G33770	1	12242736	12243209	474	-	0
81	1	12556005	12559082	3078	+	AT1G34390	1	12554549	12555313	765	-	691
82	1	12565992	12566615	624	-	AT1G34400	1	12566243	12568303	2061	+	0
83	1	12577722	12580824	3103	+	AT1G34410	1	12577173	12577628	456	-	93
84	1	12646674	12652646	5973	-	AT1G34550	1	12651410	12651914	505	+	0
85	1	12864158	12866238	2081	-	AT1G35150	1	12866228	12866248	21	-	0
86	1	13089816	13097286	7471	+	AT1G35530	1	13097249	13097396	148	+	0
87	1	13108634	13111700	3067	+	AT1G35540	1	13108841	13109040	200	+	0
88	1	13122082	13125328	3247	-	AT1G35580	1	13121566	13122033	468	-	48
89	1	13143061	13144988	1928	-	AT1G35610	1	13145643	13146693	1051	+	654
90	1	13148592	13149559	968	+	AT1G35614	1	13149788	13150516	729	+	228
91	1	13330510	13331506	997	+	AT1G35850	1	13324758	13329639	4882	+	870
92	1	13332047	13334050	2004	-	AT1G35860	1	13335257	13339587	4331	+	1206
93	1	13346878	13354225	7348	-	AT1G35895	1	13353936	13355092	1157	-	0
94	1	13533168	13544015	10848	+	AT1G36160	1	13544555	13544699	145	-	539
95	1	13545965	13558600	12636	+	AT1G36180	1	13549777	13549900	124	-	0
96	1	13610985	13614051	3067	-	AT1G36230	1	13612474	13612745	272	+	0
97	1	14016385	14018356	1972	-	AT1G36970	1	14017757	14018356	600	+	0
98	1	14046735	14049742	3008	+	AT1G37020	1	14049537	14049673	137	-	0
99	1	14136413	14138703	2291	+	AT1G37113	1	14139230	14139495	266	+	526
100	1	15432576	15434674	2099	-	AT1G40390	1	15433015	15433050	36	-	0
101	1	15926676	15935529	8854	+	AT1G42470	1	15935440	15935710	271	+	0
102	1	15973054	15976813	3760	+	AT1G42540	1	15972491	15973128	638	-	0
103	1	15976805	15979952	3148	+	AT1G42550	1	15979580	15979661	82	-	0
104	1	16238525	16240015	1491	+	AT1G43145	1	16240477	16244557	4081	+	461
105	1	16486230	16488462	2233	-	AT1G43710	1	16488881	16491356	2476	-	418
106	1	16495080	16496078	999	+	AT1G43720	1	16494636	16494685	50	+	394
107	1	16528880	16531065	2186	-	AT1G43760	1	16527813	16528903	1091	-	0
108	1	16681269	16682933	1665	+	AT1G43970	1	16681890	16683546	1657	+	0
109	1	16724237	16726752	2516	-	AT1G44030	1	16724137	16724238	102	+	0
110	1	16780059	16787623	7565	+	AT1G44120	1	16779431	16779507	77	+	551
111	1	16796400	16800321	3922	-	AT1G44170	1	16800153	16800984	832	-	0
112	1	16975604	16982965	7362	+	AT1G44910	1	16975144	16975428	285	+	175
114	1	17417492	17419442	1951	+	AT1G47480	1	17416585	17416984	400	+	507
115	1	17531871	17535174	3304	+	AT1G47657	1	17533774	17534050	277	+	0
116	1	17533941	17535551	1611	-	AT1G47660	1	17533774	17534050	277	+	0
117	1	17668285	17669713	1429	+	AT1G47940	1	17666685	17666817	133	+	1467
118	1	17681157	17683719	2563	-	AT1G47960	1	17681204	17681246	43	-	0
119	1	17732010	17758508	26499	-	AT1G48090	1	17731841	17731892	52	+	117
120	1	17760142	17761998	1857	+	AT1G48095	1	17762383	17762599	217	-	384
121	1	17921900	17928954	7055	-	AT1G48490	1	17928869	17929873	1005	+	0
125	1	18333623	18337520	3898	-	AT1G49540	1	18338815	18339763	949	+	1294
126	1	18380804	18386146	5343	-	AT1G49670	1	18386410	18386638	229	-	263
128	1	18591194	18598569	7376	-	AT1G50200	1	18598976	18599359	384	+	406
130	1	18963205	18965571	2367	+	AT1G51172	1	18965955	18971576	5622	-	383
131	1	19725483	19728035	2553	+	AT1G52950	1	19726018	19735182	9165	+	0
133	1	19883935	19888413	4479	-	AT1G53310	1	19888516	19889200	685	+	102
135	1	20637333	20648434	11102	+	AT1G55325	1	20649027	20649172	146	+	592
136	1	20653740	20665110	11371	-	AT1G55350	1	20665248	20665865	618	+	137
139	1	20879900	20893268	13369	-	AT1G55860	1	20893364	20893589	226	+	95
140	1	21489284	21501890	12607	-	AT1G58060	1	21502044	21502166	123	-	153
141	1	21566057	21579159	13103	+	AT1G58230	1	21565572	21565642	71	-	414
142	1	21587060	21601740	14681	-	AT1G58250	1	21601871	21601922	52	+	130
143	1	21729913	21738808	8896	+	AT1G58520	1	21738689	21740552	1864	+	0
144	1	21746354	21766048	19695	+	AT1G58602	1	21765453	21765598	146	+	0
145	1	22080689	22086845	6157	+	AT1G59980	1	22086296	22087917	1622	+	0
147	1	23033403	23039787	6385	-	AT1G62310	1	23031591	23031816	226	+	1586
150	1	23295989	23296858	870	+	AT1G62895	1	23296193	23296870	678	-	0
151	1	23354685	23362589	7905	-	AT1G63020	1	23362723	23364064	1342	-	133
153	1	23566958	23569495	2538	+	AT1G63540	1	23566325	23566585	261	-	372
155	1	24064822	24083428	18607	-	AT1G64790	1	24063961	24064293	333	-	528
156	1	24272518	24277275	4758	-	AT1G65350	1	24275589	24275609	21	+	0
157	1	24306545	24314639	8095	-	AT1G65440	1	24314609	24314646	38	+	0
158	1	24525102	24529362	4261	-	AT1G65920	1	24529319	24529372	54	-	0
159	1	24605538	24606722	1185	-	AT1G66100	1	24604958	24605560	603	+	0
160	1	24631338	24634781	3444	+	AT1G66150	1	24630705	24631157	453	-	180
161	1	24665538	24668850	3313	-	AT1G66210	1	24662960	24664035	1076	-	1502
162	1	24835244	24837441	2198	-	AT1G66570	1	24837368	24838286	919	+	0
163	1	24946928	24955694	8767	+	AT1G66880	1	24948088	24948353	266	-	0
164	1	25019105	25022704	3600	-	AT1G67040	1	25022119	25022577	459	-	0
166	1	25100848	25117531	16684	-	AT1G67140	1	25099040	25099159	120	+	1688
169	1	26477743	26481630	3888	-	AT1G70300	1	26481879	26482830	952	+	248
170	1	26488454	26501652	13199	-	AT1G70320	1	26494215	26494503	289	-	0
171	1	26782048	26788973	6926	+	AT1G71010	1	26781922	26782059	138	+	0
175	1	27804879	27814519	9641	-	AT1G73960	1	27805428	27805534	107	+	0
176	1	27922725	27927962	5238	-	AT1G74260	1	27921086	27921593	508	+	1131
177	1	28830902	28836748	5847	-	AT1G76810	1	28836494	28836646	153	+	0
178	1	29016120	29019768	3649	+	AT1G77230	1	29015882	29015953	72	+	166
184	1	30097336	30100045	2710	+	AT1G80010	1	30100473	30103899	3427	-	427
186	2	139309	142560	3252	+	AT2G01270	2	138752	139009	258	-	299
187	2	145676	149394	3719	+	AT2G01280	2	150688	151156	469	-	1293
188	2	357353	360924	3572	-	AT2G01820	2	361024	361738	715	+	99
189	2	362983	369707	6725	-	AT2G01830	2	368356	368592	237	+	0
190	2	440624	444324	3701	-	AT2G01950	2	440427	440595	169	-	28
191	2	553086	556131	3046	-	AT2G02160	2	553395	553685	291	+	0
192	2	583797	587401	3605	-	AT2G02220	2	582619	583282	664	+	514
193	2	660655	665635	4981	+	AT2G02480	2	665570	666688	1119	-	0
195	2	762927	765027	2101	+	AT2G02720	2	762466	762603	138	-	323
197	2	972756	977531	4776	-	AT2G03240	2	972432	972726	295	+	29
198	2	987934	992332	4399	-	AT2G03260	2	990831	991006	176	+	0
199	2	1008460	1014122	5663	+	AT2G03330	2	1011805	1012992	1188	-	0
202	2	1401268	1407827	6560	-	AT2G04160	2	1404636	1405032	397	-	0
203	2	1949614	1954740	5127	+	AT2G05350	2	1954737	1955744	1008	+	0
204	2	2395013	2398395	3383	+	AT2G06105	2	2390870	2399529	8660	+	0
205	2	2580718	2583223	2506	-	AT2G06500	2	2579377	2579614	238	+	1103
206	2	2598222	2600326	2105	-	AT2G06541	2	2592442	2597780	5339	-	441
207	2	2647991	2649647	1657	-	AT2G06645	2	2649167	2652057	2891	+	0
208	2	2815398	2816349	952	+	AT2G06908	2	2815730	2817935	2206	+	0
209	2	2996776	2997889	1114	-	AT2G07215	2	2998165	2998271	107	-	275
210	2	3007102	3012333	5232	-	AT2G07240	2	3012124	3012255	132	+	0
211	2	3026398	3029353	2956	+	AT2G07280	2	3026943	3027038	96	-	0
212	2	3047252	3057214	9963	-	AT2G07360	2	3057287	3057396	110	-	72
213	2	3169908	3174102	4195	-	AT2G07560	2	3169376	3170200	825	+	0
214	2	3514668	3522658	7991	+	AT2G07680	2	3521217	3521390	174	-	0
215	2	3576465	3580525	4061	+	AT2G07750	2	3580465	3582108	1644	+	0
216	2	3584420	3586278	1859	-	AT2G07760	2	3586373	3587281	909	-	94
218	2	3938527	3941240	2714	+	AT2G10260	2	3941005	3941163	159	-	0
219	2	4013752	4018046	4295	-	AT2G10440	2	4018206	4018270	65	-	159
220	2	4134895	4135888	994	+	AT2G10602	2	4135423	4137080	1658	+	0
221	2	4228157	4229987	1831	+	AT2G10615	2	4227484	4227556	73	+	600
222	2	4295362	4300871	5510	-	AT2G10625	2	4296359	4300305	3947	+	0
223	2	4323671	4324948	1278	+	AT2G10965	2	4322732	4323163	432	+	507
224	2	4361869	4365919	4051	+	AT2G11010	2	4361882	4361933	52	+	0
225	2	4785961	4790030	4070	+	AT2G11851	2	4788438	4788812	375	-	0
226	2	5544054	5556560	12507	-	AT2G13370	2	5556691	5557064	374	-	130
227	2	5598421	5599923	1503	-	AT2G13450	2	5600306	5605593	5288	-	382
228	2	5627936	5629099	1164	+	AT2G13500	2	5623788	5627656	3869	+	279
229	2	5636884	5643066	6183	+	AT2G13540	2	5643357	5644475	1119	+	290
230	2	5884600	5885985	1386	-	AT2G14000	2	5884348	5884535	188	-	64
231	2	6110912	6111918	1007	+	AT2G14390	2	6110680	6113207	2528	+	0
232	2	6119467	6120748	1282	+	AT2G14395	2	6119143	6119255	113	+	211
233	2	6308683	6312726	4044	+	AT2G14740	2	6312705	6313405	701	+	0
234	2	6554847	6557168	2322	-	AT2G15110	2	6554399	6554796	398	+	50
235	2	6723948	6728183	4236	-	AT2G15420	2	6726089	6726515	427	+	0
236	2	6842648	6845103	2456	+	AT2G15710	2	6837289	6843328	6040	+	0
239	2	7782712	7784287	1576	+	AT2G17920	2	7778495	7782529	4035	+	182
240	2	7784288	7802604	18317	-	AT2G17930	2	7778495	7782529	4035	+	1758
241	2	8378664	8383374	4711	+	AT2G19360	2	8382002	8382472	471	-	0
242	2	8568569	8569890	1322	+	AT2G19850	2	8561844	8567009	5166	-	1559
243	2	8637663	8641631	3969	-	AT2G20010	2	8641850	8642274	425	+	218
244	2	8711579	8719115	7537	-	AT2G20190	2	8708150	8710005	1856	+	1573
245	2	9162516	9168556	6041	+	AT2G21410	2	9161868	9161969	102	-	546
246	2	9363109	9369461	6353	-	AT2G22010	2	9369611	9370197	587	+	149
247	2	10097265	10103398	6134	+	AT2G23740	2	10097016	10097272	257	+	0
248	2	10201104	10205422	4319	-	AT2G23980	2	10198690	10199558	869	-	1545
249	2	10355430	10359546	4117	-	AT2G24340	2	10355552	10355667	116	-	0
250	2	10653683	10660558	6876	-	AT2G25050	2	10660781	10661307	527	-	222
252	2	10822192	10824939	2748	+	AT2G25430	2	10821615	10822210	596	-	0
255	2	11331850	11336738	4889	-	AT2G26650	2	11337571	11337804	234	+	832
257	2	12056213	12073279	17067	+	AT2G28290	2	12073563	12073977	415	-	283
258	2	12284281	12286842	2562	-	AT2G28640	2	12282601	12283535	935	-	745
261	2	12734725	12736394	1670	+	AT2G29850	2	12733208	12733388	181	+	1336
262	2	13092593	13094677	2085	+	AT2G30730	2	13091667	13092382	716	+	210
263	2	13321833	13327496	5664	-	AT2G31260	2	13327618	13327895	278	-	121
264	2	13532483	13537800	5318	-	AT2G31830	2	13530654	13530779	126	-	1703
267	2	14392551	14403317	10767	+	AT2G34110	2	14402228	14402422	195	+	0
269	2	14639323	14644355	5033	-	AT2G34710	2	14637242	14637395	154	+	1927
272	2	15568926	15573749	4824	+	AT2G37050	2	15568219	15568759	541	-	166
274	2	15906555	15909931	3377	+	AT2G38010	2	15906118	15906476	359	+	78
275	2	16002263	16006654	4392	+	AT2G38195	2	16006423	16006839	417	-	0
276	2	16007891	16010932	3042	+	AT2G38220	2	16010760	16011130	371	-	0
277	2	17092669	17095132	2464	+	AT2G40955	2	17095130	17095512	383	+	0
278	2	17177539	17188836	11298	+	AT2G41220	2	17190093	17190280	188	+	1256
279	2	17343360	17345005	1646	+	AT2G41590	2	17339804	17343088	3285	+	271
285	2	18922533	18932055	9523	+	AT2G46020	2	18923098	18923159	62	+	0
288	2	19631207	19636978	5772	+	AT2G47980	2	19629361	19629469	109	+	1737
290	2	19670378	19673292	2915	+	AT2G48100	2	19670281	19670383	103	-	0
292	3	27926	31114	3189	+	AT3G01085	3	28597	29097	501	-	0
293	3	106294	113679	7386	+	AT3G01320	3	115539	115899	361	-	1859
299	3	1554673	1561535	6863	+	AT3G05410	3	1555537	1560588	5052	-	0
305	3	4927682	4929018	1337	+	AT3G14670	3	4929015	4932433	3419	-	0
307	3	5983196	5984320	1125	+	AT3G17480	3	5981917	5983138	1222	+	57
310	3	6990254	6991462	1209	+	AT3G20030	3	6990208	6990264	57	-	0
311	3	7342675	7344744	2070	+	AT3G20950	3	7342568	7342608	41	+	66
312	3	7803338	7808056	4719	+	AT3G22125	3	7806866	7807215	350	-	0
313	3	7803492	7808046	4555	-	AT3G22142	3	7806866	7807215	350	-	0
317	3	8937382	8938949	1568	+	AT3G24514	3	8936457	8936775	319	-	606
319	3	9380234	9381405	1172	+	AT3G25720	3	9383214	9383706	493	-	1808
321	3	10009442	10011807	2366	-	AT3G27150	3	10008501	10009413	913	+	28
322	3	10095015	10102423	7409	+	AT3G27325	3	10093187	10093748	562	-	1266
323	3	10223743	10224948	1206	-	AT3G27600	3	10224064	10224209	146	-	0
324	3	10245112	10253308	8197	+	AT3G27670	3	10254594	10254962	369	-	1285
325	3	10330547	10335490	4944	+	AT3G27870	3	10336050	10336230	181	+	559
326	3	10380230	10383249	3020	-	AT3G27960	3	10385051	10385625	575	-	1801
327	3	10434924	10438484	3561	+	AT3G28040	3	10438398	10439421	1024	-	0
328	3	10805857	10808461	2605	-	AT3G28780	3	10807237	10807433	197	+	0
329	3	10870005	10877578	7574	-	AT3G28860	3	10876350	10876509	160	+	0
330	3	10890355	10891839	1485	+	AT3G28870	3	10891816	10891854	39	+	0
331	3	11069352	11071376	2025	+	AT3G29080	3	11071370	11071420	51	+	0
332	3	11099603	11104073	4471	-	AT3G29130	3	11101847	11102041	195	+	0
333	3	11252807	11257814	5008	+	AT3G29320	3	11252491	11252604	114	-	202
334	3	11322669	11324582	1914	+	AT3G29450	3	11324468	11327495	3028	-	0
335	3	11447002	11448675	1674	-	AT3G29630	3	11447178	11447207	30	-	0
336	3	11579125	11580600	1476	-	AT3G29750	3	11581316	11585251	3936	+	715
337	3	11593924	11595441	1518	-	AT3G29763	3	11592933	11593297	365	+	626
338	3	11708561	11713028	4468	+	AT3G29796	3	11711844	11712232	389	-	0
339	3	11720096	11722103	2008	+	AT3G29800	3	11722137	11723023	887	-	33
340	3	11827752	11834262	6511	-	AT3G30200	3	11832198	11832636	439	-	0
342	3	12445493	12448285	2793	+	AT3G30770	3	12444222	12444329	108	-	1163
343	3	12529843	12531235	1393	+	AT3G30820	3	12531321	12531484	164	+	85
344	3	12593810	12600432	6623	-	AT3G30842	3	12599521	12599604	84	-	0
345	3	12950113	12952593	2481	+	AT3G31950	3	12951883	12952468	586	+	0
346	3	13143627	13144825	1199	+	AT3G32150	3	13141772	13143529	1758	-	97
347	3	13356995	13360630	3636	-	AT3G32400	3	13360418	13360773	356	-	0
348	3	13424905	13425833	929	+	AT3G32896	3	13425673	13439669	13997	-	0
349	3	14085248	14093670	8423	+	AT3G33530	3	14084238	14084561	324	-	686
350	3	14251600	14254269	2670	-	AT3G42060	3	14253288	14253516	229	+	0
352	3	14838392	14841189	2798	-	AT3G42723	3	14837428	14837467	40	-	924
353	3	14949456	14951279	1824	+	AT3G42870	3	14951431	14952669	1239	+	151
354	3	15139995	15143123	3129	+	AT3G43148	3	15137462	15139537	2076	+	457
355	3	15166561	15168225	1665	+	AT3G43160	3	15161364	15168649	7286	+	0
356	3	15233845	15245281	11437	-	AT3G43300	3	15246180	15250302	4123	+	898
357	3	15511832	15517545	5714	-	AT3G43600	3	15512126	15512198	73	+	0
358	3	15690840	15692202	1363	+	AT3G43837	3	15691928	15692254	327	+	0
359	3	15753387	15760859	7473	+	AT3G43920	3	15753055	15753157	103	+	229
360	3	16123426	16128030	4605	+	AT3G44540	3	16125368	16125775	408	+	0
361	3	16160338	16161837	1500	-	AT3G44580	3	16161771	16162031	261	-	0
362	3	16239471	16244674	5204	+	AT3G44703	3	16241859	16242026	168	-	0
363	3	16283833	16291128	7296	+	AT3G44730	3	16285335	16285526	192	-	0
364	3	16388724	16391582	2859	+	AT3G44900	3	16391772	16391865	94	-	189
365	3	16490442	16495170	4729	-	AT3G45090	3	16495130	16496107	978	+	0
368	3	17290873	17298222	7350	-	AT3G46960	3	17298223	17298304	82	+	0
370	3	17666927	17673928	7002	-	AT3G47890	3	17663349	17666896	3548	-	30
371	3	17682952	17683854	903	+	AT3G47920	3	17682160	17682953	794	-	0
373	3	18078452	18087414	8963	-	AT3G48770	3	18086394	18086765	372	-	0
377	3	18496182	18498901	2720	+	AT3G49880	3	18498470	18498603	134	-	0
378	3	18653731	18654717	987	-	AT3G50320	3	18653289	18653388	100	-	342
387	3	19733766	19739232	5467	+	AT3G53240	3	19732886	19733691	806	+	74
394	3	20506992	20513533	6542	-	AT3G55320	3	20505462	20505520	59	-	1471
395	3	20852380	20855610	3231	-	AT3G56210	3	20852195	20852310	116	-	69
399	3	21353497	21363201	9705	+	AT3G57660	3	21363604	21364016	413	+	402
400	3	21686741	21693928	7188	-	AT3G58640	3	21694042	21694104	63	+	113
402	3	22064192	22065957	1766	-	AT3G59730	3	22063578	22064329	752	+	0
405	3	22261648	22268496	6849	+	AT3G60240	3	22260252	22260675	424	+	972
406	3	22541319	22552529	11211	+	AT3G60961	3	22551266	22551338	73	-	0
408	3	22827539	22834108	6570	+	AT3G61690	3	22835186	22835321	136	-	1077
410	3	23248129	23255297	7169	-	AT3G62900	3	23255525	23256357	833	-	227
413	4	51166	53449	2284	-	AT4G00140	4	50676	52341	1666	-	0
414	4	200874	211309	10436	+	AT4G00450	4	201258	201431	174	+	0
416	4	382663	386850	4188	-	AT4G00900	4	381801	381996	196	+	666
417	4	438991	445218	6228	+	AT4G01020	4	438240	438350	111	+	640
418	4	517795	521972	4178	-	AT4G01240	4	521767	522390	624	+	0
421	4	801032	808087	7056	-	AT4G01860	4	798573	799230	658	-	1801
422	4	874880	876181	1302	+	AT4G02000	4	876406	876641	236	-	224
426	4	1180923	1185012	4090	-	AT4G02680	4	1184977	1185087	111	-	0
427	4	1223959	1229014	5056	-	AT4G02760	4	1224822	1224982	161	+	0
428	4	1366053	1371557	5505	-	AT4G03090	4	1366188	1366282	95	+	0
429	4	1573266	1579820	6555	+	AT4G03550	4	1573046	1573289	244	-	0
430	4	1590413	1594105	3693	-	AT4G03570	4	1594477	1595336	860	+	371
431	4	1790440	1792458	2019	+	AT4G03830	4	1792862	1794575	1714	-	403
432	4	1870422	1872387	1966	+	AT4G03930	4	1872416	1872632	217	-	28
433	4	1972591	1974014	1424	+	AT4G04110	4	1972808	1973228	421	+	0
434	4	2259498	2262320	2823	+	AT4G04540	4	2262189	2263142	954	-	0
435	4	2728204	2732337	4134	+	AT4G05360	4	2731189	2731346	158	+	0
436	4	2959094	2963744	4651	+	AT4G05612	4	2965367	2965772	406	+	1622
437	4	3318302	3320945	2644	-	AT4G06526	4	3318659	3319023	365	-	0
438	4	3920693	3924437	3745	+	AT4G06688	4	3924576	3930656	6081	+	138
439	4	4172609	4175227	2619	-	AT4G07350	4	4175168	4175556	389	-	0
440	4	4732198	4733424	1227	+	AT4G07932	4	4730445	4732941	2497	-	0
441	4	4824624	4829167	4544	-	AT4G07990	4	4822866	4824153	1288	+	470
442	4	5004096	5005932	1837	+	AT4G08097	4	5005019	5005167	149	-	0
443	4	5196787	5198238	1452	+	AT4G08250	4	5198886	5198955	70	+	647
444	4	5286158	5292270	6113	+	AT4G08350	4	5292595	5292736	142	+	324
445	4	5347396	5350436	3041	-	AT4G08430	4	5349975	5350567	593	+	0
446	4	5444345	5446891	2547	+	AT4G08550	4	5443805	5443907	103	-	437
447	4	5506809	5512046	5238	-	AT4G08630	4	5506031	5506986	956	+	0
448	4	5584739	5591133	6395	-	AT4G08760	4	5590381	5590541	161	-	0
449	4	5683180	5684022	843	+	AT4G08878	4	5683901	5697847	13947	-	0
450	4	5764781	5770496	5716	+	AT4G08990	4	5764162	5764480	319	+	300
451	4	5828505	5833725	5221	+	AT4G09150	4	5833794	5834510	717	+	68
452	4	6104446	6106607	2162	+	AT4G09660	4	6102667	6103114	448	-	1331
453	4	6116699	6123304	6606	+	AT4G09680	4	6115891	6116485	595	+	213
454	4	6288821	6295402	6582	+	AT4G10060	4	6290635	6290788	154	-	0
456	4	6619817	6623381	3565	-	AT4G10760	4	6624739	6624815	77	+	1357
457	4	6780449	6784632	4184	+	AT4G11130	4	6784790	6785156	367	-	157
458	4	6854233	6860902	6670	+	AT4G11270	4	6859666	6860614	949	-	0
459	4	6913984	6919763	5780	+	AT4G11373	4	6919564	6919599	36	-	0
460	4	6919817	6925969	6153	+	AT4G11380	4	6920052	6920212	161	+	0
461	4	7044401	7053148	8748	-	AT4G11670	4	7042361	7042415	55	+	1985
462	4	7201522	7209692	8171	+	AT4G12020	4	7210078	7210232	155	+	385
464	4	8145998	8152131	6134	+	AT4G14140	4	8144494	8145910	1417	-	87
465	4	8565622	8569871	4250	-	AT4G14990	4	8565077	8565115	39	-	506
466	4	8620245	8622702	2458	+	AT4G15096	4	8622633	8623014	382	+	0
469	4	8816922	8819783	2862	+	AT4G15415	4	8819463	8819834	372	-	0
470	4	9195247	9199840	4594	-	AT4G16250	4	9194385	9194422	38	+	824
473	4	9488466	9495837	7372	-	AT4G16860	4	9495150	9495229	80	-	0
474	4	9500271	9505972	5702	-	AT4G16890	4	9498802	9499350	549	-	920
475	4	9511859	9516688	4830	-	AT4G16900	4	9511749	9512986	1238	-	0
477	4	10050211	10054031	3821	+	AT4G18150	4	10054630	10054872	243	+	598
478	4	10312624	10316886	4263	-	AT4G18780	4	10317134	10317503	370	+	247
480	4	10527800	10529092	1293	-	AT4G19240	4	10529366	10529503	138	+	273
482	4	11209622	11211109	1488	-	AT4G20953	4	11210980	11211016	37	+	0
484	4	11496834	11500618	3785	-	AT4G21640	4	11499536	11499640	105	-	0
486	4	11577419	11584073	6655	+	AT4G21820	4	11583866	11584073	208	-	0
487	4	11818033	11826143	8111	-	AT4G22410	4	11825591	11825698	108	+	0
490	4	13718007	13723461	5455	+	AT4G27430	4	13723082	13723166	85	+	0
491	4	14129180	14132869	3690	+	AT4G28600	4	14128542	14129086	545	+	93
492	4	14333528	14335255	1728	+	AT4G29090	4	14333492	14334241	750	+	0
494	4	14582791	14590575	7785	+	AT4G29790	4	14582016	14582605	590	+	185
496	4	14979246	14979864	619	-	AT4G30740	4	14978036	14979213	1178	-	32
500	4	16789531	16793685	4155	+	AT4G35290	4	16793835	16794729	895	+	149
508	4	17915206	17922732	7527	+	AT4G38200	4	17924254	17924414	161	-	1521
513	4	18488434	18497266	8833	+	AT4G39850	4	18498650	18499194	545	+	1383
517	5	473868	482942	9075	+	AT5G02310	5	473164	473902	739	+	0
518	5	609381	611747	2367	-	AT5G02700	5	610118	610329	212	-	0
519	5	787428	793404	5977	+	AT5G03280	5	786414	787250	837	+	177
522	5	1559608	1561802	2195	-	AT5G05260	5	1559124	1559206	83	-	401
523	5	1640098	1654830	14733	+	AT5G05560	5	1645809	1645868	60	+	0
528	5	3261149	3267399	6251	+	AT5G10370	5	3261154	3261199	46	+	0
530	5	3909703	3910877	1175	+	AT5G12090	5	3904621	3909856	5236	-	0
538	5	5100916	5111105	10190	-	AT5G15680	5	5111364	5111593	230	-	258
539	5	5111820	5113456	1637	+	AT5G15685	5	5112921	5113135	215	+	0
547	5	5594632	5602969	8338	+	AT5G17020	5	5593871	5594588	718	+	43
548	5	5643118	5647807	4690	-	AT5G17165	5	5647807	5647896	90	+	0
550	5	5794968	5797944	2977	+	AT5G17580	5	5796725	5796933	209	-	0
551	5	5852498	5853999	1502	-	AT5G17730	5	5854034	5854204	171	+	34
558	5	6844712	6850237	5526	-	AT5G20280	5	6843959	6844284	326	+	427
560	5	6926516	6937830	11315	-	AT5G20490	5	6937456	6937683	228	+	0
561	5	7016445	7022179	5735	-	AT5G20730	5	7018393	7018731	339	-	0
562	5	7116455	7122774	6320	+	AT5G20960	5	7115233	7115485	253	+	969
564	5	7504536	7505838	1303	+	AT5G22590	5	7507096	7507176	81	+	1257
565	5	7758100	7775675	17576	+	AT5G23110	5	7758012	7758144	133	+	0
566	5	7960478	7968197	7720	-	AT5G23630	5	7968315	7968910	596	+	117
567	5	8234684	8238294	3611	-	AT5G24260	5	8238255	8238637	383	-	0
568	5	8273519	8276589	3071	+	AT5G24310	5	8272769	8272943	175	-	575
569	5	8301105	8310895	9791	+	AT5G24350	5	8312058	8312111	54	-	1162
572	5	8621900	8624484	2585	+	AT5G25040	5	8624511	8629386	4876	-	26
573	5	8633114	8640217	7104	-	AT5G25060	5	8640200	8640656	457	+	0
574	5	8716766	8717869	1104	-	AT5G25200	5	8718571	8723552	4982	-	701
575	5	9050660	9054143	3484	+	AT5G25930	5	9055229	9055260	32	+	1085
576	5	9261479	9267732	6254	+	AT5G26570	5	9261457	9261512	56	+	0
577	5	9780609	9785288	4680	-	AT5G27640	5	9785687	9785929	243	-	398
578	5	9903640	9905921	2282	+	AT5G27890	5	9905892	9908008	2117	-	0
579	5	10004411	10015746	11336	+	AT5G27970	5	10004085	10004244	160	-	166
580	5	10035543	10039286	3744	-	AT5G28040	5	10037203	10037458	256	+	0
581	5	10101042	10102274	1233	+	AT5G28090	5	10102584	10102614	31	-	309
582	5	10167850	10170696	2847	-	AT5G28190	5	10167565	10167601	37	+	248
583	5	10190357	10193123	2767	-	AT5G28220	5	10192476	10192589	114	-	0
584	5	10317847	10319860	2014	-	AT5G28345	5	10319574	10319934	361	-	0
585	5	10372872	10374190	1319	-	AT5G28450	5	10373366	10373461	96	-	0
586	5	10379446	10380973	1528	+	AT5G28463	5	10378700	10379244	545	+	201
587	5	10428733	10432407	3675	+	AT5G28470	5	10432609	10432774	166	-	201
588	5	10557722	10559779	2058	-	AT5G28550	5	10555972	10556522	551	-	1199
589	5	10823356	10826646	3291	+	AT5G28810	5	10826585	10827796	1212	-	0
590	5	10837849	10839826	1978	-	AT5G28823	5	10837714	10837841	128	+	7
591	5	10940035	10943378	3344	-	AT5G28920	5	10938377	10939556	1180	+	478
592	5	11132175	11133516	1342	-	AT5G29070	5	11133746	11133909	164	+	229
593	5	12221589	12224322	2734	-	AT5G32590	5	12224641	12224715	75	+	318
594	5	12263255	12265041	1787	+	AT5G32613	5	12262252	12263152	901	-	102
595	5	12656430	12658588	2159	-	AT5G33393	5	12658176	12658510	335	+	0
596	5	12784839	12787298	2460	+	AT5G33806	5	12784068	12784156	89	-	682
597	5	13185521	13187946	2426	+	AT5G34870	5	13187595	13188015	421	+	0
598	5	13414629	13417445	2817	+	AT5G35160	5	13417303	13418253	951	-	0
599	5	13474196	13482591	8396	-	AT5G35210	5	13474233	13474304	72	+	0
600	5	13489978	13491673	1696	-	AT5G35230	5	13489459	13489717	259	+	260
601	5	13588433	13591271	2839	-	AT5G35370	5	13591459	13591522	64	+	187
602	5	13672463	13675503	3041	+	AT5G35460	5	13676204	13676253	50	+	700
603	5	13785168	13786329	1162	-	AT5G35603	5	13786535	13786641	107	+	205
604	5	13788205	13789345	1141	-	AT5G35604	5	13786642	13787337	696	+	867
605	5	13834633	13835641	1009	+	AT5G35640	5	13835144	13835276	133	-	0
606	5	13911283	13916805	5523	-	AT5G35750	5	13917172	13917235	64	-	366
607	5	13993428	13994549	1122	-	AT5G35810	5	13993208	13993243	36	-	184
608	5	14271349	14273258	1910	+	AT5G36228	5	14268565	14271027	2463	+	321
609	5	14518008	14534060	16053	+	AT5G36870	5	14534003	14534128	126	-	0
610	5	14546924	14548203	1280	+	AT5G36900	5	14546410	14546631	222	+	292
611	5	14567444	14573206	5763	-	AT5G36930	5	14573442	14574452	1011	+	235
612	5	14701330	14704562	3233	+	AT5G37150	5	14700698	14700720	23	+	609
613	5	15234188	15237906	3719	+	AT5G38190	5	15237691	15237838	148	+	0
614	5	15805808	15807508	1701	-	AT5G39490	5	15808344	15808963	620	-	835
615	5	15814559	15820151	5593	+	AT5G39500	5	15819973	15820566	594	+	0
616	5	15923803	15924404	602	+	AT5G39775	5	15923747	15924452	706	+	0
617	5	15946566	15949422	2857	+	AT5G39840	5	15945788	15946554	767	-	11
619	5	16600445	16601608	1164	+	AT5G41490	5	16599528	16600012	485	-	432
620	5	16638302	16641933	3632	-	AT5G41610	5	16641990	16642980	991	+	56
622	5	16820284	16825016	4733	-	AT5G42080	5	16826322	16826549	228	-	1305
623	5	16837332	16842493	5162	-	AT5G42140	5	16844322	16844434	113	-	1828
624	5	16872044	16878383	6340	+	AT5G42220	5	16878244	16879552	1309	-	0
625	5	17224270	17231384	7115	+	AT5G42950	5	17232489	17233751	1263	+	1104
626	5	17610744	17616907	6164	+	AT5G43810	5	17616870	17618656	1787	-	0
627	5	17639776	17643982	4207	-	AT5G43880	5	17644359	17644660	302	+	376
628	5	17782428	17790234	7807	+	AT5G44180	5	17784664	17784855	192	+	0
629	5	18011146	18012882	1737	+	AT5G44640	5	18012751	18013172	422	-	0
630	5	18015522	18017307	1786	+	AT5G44660	5	18018127	18019019	893	-	819
631	5	18075562	18080160	4599	-	AT5G44790	5	18080843	18081467	625	+	682
632	5	18083277	18093907	10631	-	AT5G44800	5	18095396	18095526	131	-	1488
633	5	18247149	18258197	11049	-	AT5G45140	5	18258406	18260234	1829	-	208
634	5	18471498	18475574	4077	+	AT5G45570	5	18475044	18479084	4041	-	0
635	5	18475758	18476576	819	-	AT5G45573	5	18476569	18476745	177	-	0
636	5	18542973	18547341	4369	-	AT5G45720	5	18548151	18548447	297	+	809
638	5	19053472	19056073	2602	+	AT5G46920	5	19056042	19056552	511	-	0
639	5	19081458	19090104	8647	+	AT5G47020	5	19080536	19081429	894	+	28
640	5	19189411	19192516	3106	+	AT5G47260	5	19192493	19192814	322	+	0
641	5	19193157	19195559	2403	+	AT5G47280	5	19192493	19192814	322	+	342
642	5	19198125	19199375	1251	+	AT5G47300	5	19197546	19197700	155	-	424
645	5	19397041	19402061	5021	+	AT5G47910	5	19395606	19396597	992	-	443
648	5	20804715	20819629	14915	+	AT5G51200	5	20802780	20802926	147	-	1788
649	5	21161132	21165565	4434	+	AT5G52070	5	21163128	21163160	33	-	0
650	5	21167432	21169462	2031	-	AT5G52090	5	21165926	21166138	213	-	1293
651	5	21700187	21710296	10110	+	AT5G53460	5	21698963	21700118	1156	-	68
656	5	22510017	22513588	3572	-	AT5G55565	5	22513188	22513424	237	-	0
659	5	23024896	23025915	1020	+	AT5G56920	5	23024592	23024859	268	+	36
663	5	23609376	23617599	8224	+	AT5G58410	5	23618616	23619203	588	-	1016
667	5	24589906	24603522	13617	+	AT5G61140	5	24601916	24602178	263	+	0
668	5	24821203	24826969	5767	+	AT5G61780	5	24821242	24821272	31	+	0
674	5	26161624	26169191	7568	-	AT5G65460	5	26161404	26161574	171	-	49
675	1	1438048	1441933	3886	-	AT1G05030	1	1441741	1442976	1236	+	0
676	1	1978378	1989409	11032	+	AT1G06490	1	1977175	1977358	184	+	1019
677	1	2649459	2657120	7662	+	AT1G08420	1	2657418	2657920	503	+	297
680	1	4709757	4712672	2916	+	AT1G13730	1	4708277	4708466	190	+	1290
681	1	5414817	5421033	6217	-	AT1G15750	1	5422382	5422455	74	+	1348
683	1	5885007	5890500	5494	+	AT1G17220	1	5890525	5890604	80	+	24
690	1	9439653	9446223	6571	+	AT1G27180	1	9440976	9441014	39	+	0
694	1	11104237	11108095	3859	-	AT1G31120	1	11103434	11103586	153	+	650
695	1	13082819	13085830	3012	-	AT1G35520	1	13085455	13085593	139	+	0
696	1	14733525	14745983	12459	+	AT1G39070	1	14746646	14747211	566	-	662
699	1	18569686	18579182	9497	-	AT1G50140	1	18579417	18579496	80	-	234
700	1	18606511	18614500	7990	+	AT1G50240	1	18605158	18606513	1356	-	0
701	1	18649706	18657400	7695	+	AT1G50360	1	18647731	18648596	866	-	1109
702	1	19206615	19211971	5357	-	AT1G51790	1	19212369	19212533	165	-	397
703	1	19484221	19487997	3777	+	AT1G52320	1	19484520	19484802	283	+	0
704	1	19658614	19662186	3573	+	AT1G52780	1	19658203	19658582	380	+	31
706	1	19934987	19941185	6199	+	AT1G53430	1	19941185	19941382	198	+	0
709	1	20416770	20421156	4387	-	AT1G54710	1	20420944	20421109	166	+	0
711	1	21159736	21167341	7606	+	AT1G56500	1	21168326	21168474	149	-	984
712	1	21362359	21364749	2391	-	AT1G57680	1	21364456	21364685	230	-	0
714	1	21893142	21901086	7945	+	AT1G59610	1	21891494	21891623	130	+	1518
716	1	22034423	22040126	5704	+	AT1G59870	1	22040691	22041829	1139	-	564
717	1	22176934	22181740	4807	-	AT1G60140	1	22181925	22182082	158	-	184
718	1	22208089	22212171	4083	+	AT1G60220	1	22208080	22208211	132	+	0
719	1	22423894	22428053	4160	+	AT1G60900	1	22424411	22424583	173	+	0
720	1	22508524	22512333	3810	-	AT1G61100	1	22512715	22513516	802	+	381
721	1	22534663	22540933	6271	-	AT1G61140	1	22542139	22542307	169	+	1205
722	1	22564359	22572029	7671	+	AT1G61210	1	22563703	22563757	55	+	601
726	1	22919487	22924024	4538	+	AT1G62020	1	22918867	22919551	685	+	0
728	1	23084293	23087141	2849	-	AT1G62390	1	23087965	23088297	333	-	823
729	1	23089610	23091732	2123	+	AT1G62400	1	23087965	23088297	333	-	1312
732	1	23544554	23553232	8679	-	AT1G63490	1	23553519	23553559	41	-	286
733	1	24692799	24695660	2862	+	AT1G66250	1	24692059	24692411	353	+	387
734	1	25145587	25150558	4972	+	AT1G67220	1	25144501	25144962	462	-	624
736	1	25896854	25906714	9861	+	AT1G68890	1	25896476	25896787	312	-	66
738	1	26288228	26293173	4946	-	AT1G69830	1	26293272	26293710	439	+	98
740	1	26673563	26676042	2480	-	AT1G70740	1	26673234	26673550	317	+	12
742	1	26939567	26942952	3386	+	AT1G71530	1	26940418	26940879	462	-	0
749	2	993748	996128	2381	+	AT2G03270	2	993233	993503	271	+	244
750	2	1071453	1074016	2564	+	AT2G03530	2	1073759	1074515	757	+	0
751	2	8380020	8381326	1307	-	AT2G19365	2	8380679	8381517	839	-	0
752	2	11601727	11608450	6724	+	AT2G27150	2	11599695	11599817	123	-	1909
755	2	15454671	15469964	15294	-	AT2G36850	2	15471487	15471853	367	+	1522
764	3	10133177	10136665	3489	-	AT3G27390	3	10136919	10137716	798	-	253
765	3	10256895	10261975	5081	-	AT3G27700	3	10262345	10262464	120	+	369
766	3	15391568	15393281	1714	-	AT3G43470	3	15392050	15392209	160	-	0
767	4	93743	97467	3725	+	AT4G00230	4	93027	93867	841	+	0
770	4	336804	345785	8982	-	AT4G00800	4	347501	347601	101	+	1715
773	4	994726	998991	4266	+	AT4G02280	4	999819	999907	89	-	827
774	4	1193516	1197630	4115	-	AT4G02710	4	1197731	1198093	363	+	100
775	4	2020420	2023992	3573	+	AT4G04180	4	2023819	2024306	488	-	0
776	4	2679723	2682384	2662	-	AT4G05200	4	2682593	2682676	84	-	208
777	4	4802253	4805647	3395	-	AT4G07960	4	4803313	4803388	76	+	0
778	4	7796782	7802251	5470	-	AT4G13420	4	7801907	7801980	74	+	0
779	4	7975064	7987687	12624	+	AT4G13750	4	7989639	7989667	29	-	1951
781	4	8561876	8563667	1792	-	AT4G14980	4	8563707	8564032	326	-	39
784	4	9804954	9815062	10109	-	AT4G17610	4	9803027	9803531	505	+	1422
791	4	10906366	10907722	1357	-	AT4G20190	4	10901163	10904738	3576	+	1627
793	4	11185936	11191123	5188	-	AT4G20910	4	11191187	11191271	85	-	63
795	4	12366082	12369338	3257	+	AT4G23740	4	12365612	12365927	316	-	154
796	4	12700317	12708424	8108	-	AT4G24610	4	12699439	12699925	487	+	391
797	4	13177356	13183692	6337	+	AT4G25960	4	13176690	13177079	390	-	276
801	4	14753232	14760236	7005	+	AT4G30160	4	14752867	14753167	301	-	64
807	5	34538	37999	3462	-	AT5G01100	5	38227	39100	874	-	227
814	5	3424688	3427897	3210	-	AT5G10840	5	3428159	3428824	666	+	261
815	5	3762391	3771449	9059	-	AT5G11700	5	3761023	3761231	209	+	1159
816	5	4387307	4392429	5123	-	AT5G13630	5	4386923	4387148	226	-	158
817	5	4495844	4500735	4892	-	AT5G13950	5	4495215	4495735	521	+	108
818	5	6171572	6174944	3373	-	AT5G18570	5	6170898	6171732	835	-	0
819	5	7280321	7287434	7114	-	AT5G22010	5	7289274	7289421	148	-	1839
820	5	7474635	7478335	3701	-	AT5G22510	5	7478461	7478632	172	-	125
824	5	8604288	8608883	4596	-	AT5G24970	5	8602758	8602888	131	+	1399
825	5	8787196	8789846	2651	-	AT5G25320	5	8785259	8785368	110	+	1827
826	5	9676334	9682940	6607	+	AT5G27410	5	9676033	9676149	117	-	184
827	5	14247479	14253434	5956	-	AT5G36210	5	14252985	14253192	208	-	0
829	5	15393720	15397295	3576	-	AT5G38450	5	15391383	15391742	360	-	1977
830	5	15439249	15443296	4048	+	AT5G38560	5	15439857	15440136	280	+	0
831	5	16184650	16195888	11239	-	AT5G40450	5	16196007	16196036	30	-	118
832	5	16213036	16224177	11142	+	AT5G40480	5	16212046	16212129	84	+	906
835	5	16927893	16930532	2640	-	AT5G42340	5	16930876	16931050	175	-	343
836	5	16945165	16953353	8189	+	AT5G42390	5	16944880	16945126	247	+	38
837	5	17419790	17421982	2193	-	AT5G43380	5	17419053	17419843	791	+	0
840	5	18407150	18411977	4828	+	AT5G45430	5	18405953	18406411	459	-	738
841	5	18421985	18425042	3058	-	AT5G45470	5	18420199	18420745	547	+	1239
842	5	19071824	19079453	7630	+	AT5G47010	5	19070584	19071741	1158	-	82
844	5	19317668	19327431	9764	+	AT5G47690	5	19329081	19329193	113	+	1649
845	5	19366133	19372815	6683	+	AT5G47820	5	19366023	19366054	32	-	78
847	5	20036988	20046702	9715	-	AT5G49430	5	20047049	20047149	101	-	346
848	5	20239293	20246398	7106	+	AT5G49810	5	20236638	20237443	806	-	1849
849	5	21713245	21717878	4634	+	AT5G53480	5	21713329	21713580	252	+	0
853	5	22496196	22500714	4519	-	AT5G55540	5	22500600	22501556	957	-	0
855	5	22741965	22745191	3227	+	AT5G56190	5	22741690	22741812	123	-	152
857	5	23154965	23161826	6862	-	AT5G57160	5	23163679	23164070	392	+	1852
861	5	24603634	24607725	4092	-	AT5G61150	5	24601916	24602178	263	+	1455

## Sheet: Dcl-sensitive - 436 DMGs<2kb TE
	seqnames	start	end	width	strand	gene_id	seqnames	start	end	width	strand	Distance to nearest TE
4	1	523536	529069	5534	+	AT1G02520	1	529161	529576	416	+	91
6	1	712440	727553	15114	-	AT1G03060	1	726695	726837	143	-	0
12	1	1444983	1446116	1134	+	AT1G05035	1	1444364	1444532	169	+	450
15	1	1899951	1904897	4947	+	AT1G06220	1	1899519	1899767	249	-	183
22	1	2445437	2454645	9209	+	AT1G07910	1	2444684	2444851	168	+	585
24	1	2588854	2606892	18039	+	AT1G08260	1	2588453	2588505	53	-	348
27	1	2916968	2921111	4144	+	AT1G09050	1	2916187	2916730	544	-	237
31	1	3333504	3338188	4685	-	AT1G10170	1	3328971	3333470	4500	+	33
33	1	3733044	3739844	6801	+	AT1G11160	1	3728971	3731624	2654	+	1419
34	1	3892580	3894677	2098	+	AT1G11590	1	3894686	3894779	94	+	8
36	1	4508906	4514010	5105	-	AT1G13210	1	4512584	4512667	84	-	0
37	1	4620101	4621585	1485	-	AT1G13470	1	4619725	4620115	391	-	0
38	1	4788463	4794654	6192	+	AT1G13980	1	4787838	4788049	212	+	413
39	1	4830297	4831915	1619	+	AT1G14110	1	4829796	4830189	394	+	107
40	1	5099572	5102558	2987	+	AT1G14800	1	5100442	5100610	169	+	0
44	1	6588542	6589338	797	+	AT1G19086	1	6589531	6589760	230	+	192
45	1	6627683	6633133	5451	-	AT1G19220	1	6630259	6630352	94	-	0
46	1	6657260	6659569	2310	-	AT1G19260	1	6654801	6655609	809	+	1650
48	1	7423704	7427041	3338	+	AT1G21210	1	7428112	7428930	819	-	1070
49	1	7429895	7432477	2583	+	AT1G21230	1	7433093	7433175	83	-	615
53	1	7773063	7781539	8477	-	AT1G22060	1	7782647	7783016	370	-	1107
54	1	7994166	8002989	8824	-	AT1G22620	1	8002930	8003330	401	-	0
56	1	8457659	8458946	1288	+	AT1G23915	1	8453486	8461797	8312	+	0
57	1	8614363	8620664	6302	-	AT1G24300	1	8620664	8624017	3354	-	0
58	1	8741836	8755604	13769	+	AT1G24706	1	8757564	8757756	193	-	1959
59	1	9130013	9131779	1767	-	AT1G26390	1	9129202	9129588	387	+	424
60	1	9138604	9140439	1836	-	AT1G26410	1	9138210	9138321	112	-	282
61	1	9575538	9582376	6839	+	AT1G27570	1	9578119	9578218	100	+	0
62	1	9763211	9768113	4903	+	AT1G28010	1	9762608	9762754	147	+	456
63	1	9979478	9987737	8260	+	AT1G28420	1	9979709	9979897	189	+	0
65	1	10264043	10266917	2875	+	AT1G29340	1	10263217	10263391	175	-	651
66	1	10413853	10420774	6922	-	AT1G29750	1	10421307	10421719	413	-	532
68	1	10748261	10756695	8435	+	AT1G30420	1	10747663	10748313	651	+	0
69	1	10841107	10845242	4136	-	AT1G30600	1	10840916	10840941	26	+	165
70	1	11322692	11324176	1485	-	AT1G31640	1	11324297	11324440	144	-	120
71	1	11399607	11406809	7203	-	AT1G31810	1	11406655	11410513	3859	-	0
73	1	11509341	11512040	2700	-	AT1G32010	1	11508353	11508500	148	-	840
75	1	11586391	11590035	3645	-	AT1G32180	1	11590320	11590571	252	-	284
76	1	11611891	11617419	5529	+	AT1G32230	1	11617477	11617533	57	-	57
78	1	12099482	12104680	5199	-	AT1G33390	1	12099096	12099378	283	-	103
79	1	12208308	12214313	6006	-	AT1G33700	1	12207727	12207838	112	+	469
80	1	12241614	12245292	3679	+	AT1G33770	1	12242736	12243209	474	-	0
81	1	12556005	12559082	3078	+	AT1G34390	1	12554549	12555313	765	-	691
82	1	12565992	12566615	624	-	AT1G34400	1	12566243	12568303	2061	+	0
83	1	12577722	12580824	3103	+	AT1G34410	1	12577173	12577628	456	-	93
84	1	12646674	12652646	5973	-	AT1G34550	1	12651410	12651914	505	+	0
85	1	12864158	12866238	2081	-	AT1G35150	1	12866228	12866248	21	-	0
86	1	13089816	13097286	7471	+	AT1G35530	1	13097249	13097396	148	+	0
87	1	13108634	13111700	3067	+	AT1G35540	1	13108841	13109040	200	+	0
88	1	13122082	13125328	3247	-	AT1G35580	1	13121566	13122033	468	-	48
89	1	13143061	13144988	1928	-	AT1G35610	1	13145643	13146693	1051	+	654
90	1	13148592	13149559	968	+	AT1G35614	1	13149788	13150516	729	+	228
91	1	13330510	13331506	997	+	AT1G35850	1	13324758	13329639	4882	+	870
92	1	13332047	13334050	2004	-	AT1G35860	1	13335257	13339587	4331	+	1206
93	1	13346878	13354225	7348	-	AT1G35895	1	13353936	13355092	1157	-	0
94	1	13533168	13544015	10848	+	AT1G36160	1	13544555	13544699	145	-	539
95	1	13545965	13558600	12636	+	AT1G36180	1	13549777	13549900	124	-	0
96	1	13610985	13614051	3067	-	AT1G36230	1	13612474	13612745	272	+	0
97	1	14016385	14018356	1972	-	AT1G36970	1	14017757	14018356	600	+	0
98	1	14046735	14049742	3008	+	AT1G37020	1	14049537	14049673	137	-	0
99	1	14136413	14138703	2291	+	AT1G37113	1	14139230	14139495	266	+	526
100	1	15432576	15434674	2099	-	AT1G40390	1	15433015	15433050	36	-	0
101	1	15926676	15935529	8854	+	AT1G42470	1	15935440	15935710	271	+	0
102	1	15973054	15976813	3760	+	AT1G42540	1	15972491	15973128	638	-	0
103	1	15976805	15979952	3148	+	AT1G42550	1	15979580	15979661	82	-	0
104	1	16238525	16240015	1491	+	AT1G43145	1	16240477	16244557	4081	+	461
105	1	16486230	16488462	2233	-	AT1G43710	1	16488881	16491356	2476	-	418
106	1	16495080	16496078	999	+	AT1G43720	1	16494636	16494685	50	+	394
107	1	16528880	16531065	2186	-	AT1G43760	1	16527813	16528903	1091	-	0
108	1	16681269	16682933	1665	+	AT1G43970	1	16681890	16683546	1657	+	0
109	1	16724237	16726752	2516	-	AT1G44030	1	16724137	16724238	102	+	0
110	1	16780059	16787623	7565	+	AT1G44120	1	16779431	16779507	77	+	551
111	1	16796400	16800321	3922	-	AT1G44170	1	16800153	16800984	832	-	0
112	1	16975604	16982965	7362	+	AT1G44910	1	16975144	16975428	285	+	175
114	1	17417492	17419442	1951	+	AT1G47480	1	17416585	17416984	400	+	507
115	1	17531871	17535174	3304	+	AT1G47657	1	17533774	17534050	277	+	0
116	1	17533941	17535551	1611	-	AT1G47660	1	17533774	17534050	277	+	0
117	1	17668285	17669713	1429	+	AT1G47940	1	17666685	17666817	133	+	1467
118	1	17681157	17683719	2563	-	AT1G47960	1	17681204	17681246	43	-	0
119	1	17732010	17758508	26499	-	AT1G48090	1	17731841	17731892	52	+	117
120	1	17760142	17761998	1857	+	AT1G48095	1	17762383	17762599	217	-	384
121	1	17921900	17928954	7055	-	AT1G48490	1	17928869	17929873	1005	+	0
125	1	18333623	18337520	3898	-	AT1G49540	1	18338815	18339763	949	+	1294
126	1	18380804	18386146	5343	-	AT1G49670	1	18386410	18386638	229	-	263
128	1	18591194	18598569	7376	-	AT1G50200	1	18598976	18599359	384	+	406
130	1	18963205	18965571	2367	+	AT1G51172	1	18965955	18971576	5622	-	383
131	1	19725483	19728035	2553	+	AT1G52950	1	19726018	19735182	9165	+	0
133	1	19883935	19888413	4479	-	AT1G53310	1	19888516	19889200	685	+	102
135	1	20637333	20648434	11102	+	AT1G55325	1	20649027	20649172	146	+	592
136	1	20653740	20665110	11371	-	AT1G55350	1	20665248	20665865	618	+	137
139	1	20879900	20893268	13369	-	AT1G55860	1	20893364	20893589	226	+	95
140	1	21489284	21501890	12607	-	AT1G58060	1	21502044	21502166	123	-	153
141	1	21566057	21579159	13103	+	AT1G58230	1	21565572	21565642	71	-	414
142	1	21587060	21601740	14681	-	AT1G58250	1	21601871	21601922	52	+	130
143	1	21729913	21738808	8896	+	AT1G58520	1	21738689	21740552	1864	+	0
144	1	21746354	21766048	19695	+	AT1G58602	1	21765453	21765598	146	+	0
145	1	22080689	22086845	6157	+	AT1G59980	1	22086296	22087917	1622	+	0
147	1	23033403	23039787	6385	-	AT1G62310	1	23031591	23031816	226	+	1586
150	1	23295989	23296858	870	+	AT1G62895	1	23296193	23296870	678	-	0
151	1	23354685	23362589	7905	-	AT1G63020	1	23362723	23364064	1342	-	133
153	1	23566958	23569495	2538	+	AT1G63540	1	23566325	23566585	261	-	372
155	1	24064822	24083428	18607	-	AT1G64790	1	24063961	24064293	333	-	528
156	1	24272518	24277275	4758	-	AT1G65350	1	24275589	24275609	21	+	0
157	1	24306545	24314639	8095	-	AT1G65440	1	24314609	24314646	38	+	0
158	1	24525102	24529362	4261	-	AT1G65920	1	24529319	24529372	54	-	0
159	1	24605538	24606722	1185	-	AT1G66100	1	24604958	24605560	603	+	0
160	1	24631338	24634781	3444	+	AT1G66150	1	24630705	24631157	453	-	180
161	1	24665538	24668850	3313	-	AT1G66210	1	24662960	24664035	1076	-	1502
162	1	24835244	24837441	2198	-	AT1G66570	1	24837368	24838286	919	+	0
163	1	24946928	24955694	8767	+	AT1G66880	1	24948088	24948353	266	-	0
164	1	25019105	25022704	3600	-	AT1G67040	1	25022119	25022577	459	-	0
166	1	25100848	25117531	16684	-	AT1G67140	1	25099040	25099159	120	+	1688
169	1	26477743	26481630	3888	-	AT1G70300	1	26481879	26482830	952	+	248
170	1	26488454	26501652	13199	-	AT1G70320	1	26494215	26494503	289	-	0
171	1	26782048	26788973	6926	+	AT1G71010	1	26781922	26782059	138	+	0
175	1	27804879	27814519	9641	-	AT1G73960	1	27805428	27805534	107	+	0
176	1	27922725	27927962	5238	-	AT1G74260	1	27921086	27921593	508	+	1131
177	1	28830902	28836748	5847	-	AT1G76810	1	28836494	28836646	153	+	0
178	1	29016120	29019768	3649	+	AT1G77230	1	29015882	29015953	72	+	166
184	1	30097336	30100045	2710	+	AT1G80010	1	30100473	30103899	3427	-	427
186	2	139309	142560	3252	+	AT2G01270	2	138752	139009	258	-	299
187	2	145676	149394	3719	+	AT2G01280	2	150688	151156	469	-	1293
188	2	357353	360924	3572	-	AT2G01820	2	361024	361738	715	+	99
189	2	362983	369707	6725	-	AT2G01830	2	368356	368592	237	+	0
190	2	440624	444324	3701	-	AT2G01950	2	440427	440595	169	-	28
191	2	553086	556131	3046	-	AT2G02160	2	553395	553685	291	+	0
192	2	583797	587401	3605	-	AT2G02220	2	582619	583282	664	+	514
193	2	660655	665635	4981	+	AT2G02480	2	665570	666688	1119	-	0
195	2	762927	765027	2101	+	AT2G02720	2	762466	762603	138	-	323
197	2	972756	977531	4776	-	AT2G03240	2	972432	972726	295	+	29
198	2	987934	992332	4399	-	AT2G03260	2	990831	991006	176	+	0
199	2	1008460	1014122	5663	+	AT2G03330	2	1011805	1012992	1188	-	0
202	2	1401268	1407827	6560	-	AT2G04160	2	1404636	1405032	397	-	0
203	2	1949614	1954740	5127	+	AT2G05350	2	1954737	1955744	1008	+	0
204	2	2395013	2398395	3383	+	AT2G06105	2	2390870	2399529	8660	+	0
205	2	2580718	2583223	2506	-	AT2G06500	2	2579377	2579614	238	+	1103
206	2	2598222	2600326	2105	-	AT2G06541	2	2592442	2597780	5339	-	441
207	2	2647991	2649647	1657	-	AT2G06645	2	2649167	2652057	2891	+	0
208	2	2815398	2816349	952	+	AT2G06908	2	2815730	2817935	2206	+	0
209	2	2996776	2997889	1114	-	AT2G07215	2	2998165	2998271	107	-	275
210	2	3007102	3012333	5232	-	AT2G07240	2	3012124	3012255	132	+	0
211	2	3026398	3029353	2956	+	AT2G07280	2	3026943	3027038	96	-	0
212	2	3047252	3057214	9963	-	AT2G07360	2	3057287	3057396	110	-	72
213	2	3169908	3174102	4195	-	AT2G07560	2	3169376	3170200	825	+	0
214	2	3514668	3522658	7991	+	AT2G07680	2	3521217	3521390	174	-	0
215	2	3576465	3580525	4061	+	AT2G07750	2	3580465	3582108	1644	+	0
216	2	3584420	3586278	1859	-	AT2G07760	2	3586373	3587281	909	-	94
218	2	3938527	3941240	2714	+	AT2G10260	2	3941005	3941163	159	-	0
219	2	4013752	4018046	4295	-	AT2G10440	2	4018206	4018270	65	-	159
220	2	4134895	4135888	994	+	AT2G10602	2	4135423	4137080	1658	+	0
221	2	4228157	4229987	1831	+	AT2G10615	2	4227484	4227556	73	+	600
222	2	4295362	4300871	5510	-	AT2G10625	2	4296359	4300305	3947	+	0
223	2	4323671	4324948	1278	+	AT2G10965	2	4322732	4323163	432	+	507
224	2	4361869	4365919	4051	+	AT2G11010	2	4361882	4361933	52	+	0
225	2	4785961	4790030	4070	+	AT2G11851	2	4788438	4788812	375	-	0
226	2	5544054	5556560	12507	-	AT2G13370	2	5556691	5557064	374	-	130
227	2	5598421	5599923	1503	-	AT2G13450	2	5600306	5605593	5288	-	382
228	2	5627936	5629099	1164	+	AT2G13500	2	5623788	5627656	3869	+	279
229	2	5636884	5643066	6183	+	AT2G13540	2	5643357	5644475	1119	+	290
230	2	5884600	5885985	1386	-	AT2G14000	2	5884348	5884535	188	-	64
231	2	6110912	6111918	1007	+	AT2G14390	2	6110680	6113207	2528	+	0
232	2	6119467	6120748	1282	+	AT2G14395	2	6119143	6119255	113	+	211
233	2	6308683	6312726	4044	+	AT2G14740	2	6312705	6313405	701	+	0
234	2	6554847	6557168	2322	-	AT2G15110	2	6554399	6554796	398	+	50
235	2	6723948	6728183	4236	-	AT2G15420	2	6726089	6726515	427	+	0
236	2	6842648	6845103	2456	+	AT2G15710	2	6837289	6843328	6040	+	0
239	2	7782712	7784287	1576	+	AT2G17920	2	7778495	7782529	4035	+	182
240	2	7784288	7802604	18317	-	AT2G17930	2	7778495	7782529	4035	+	1758
241	2	8378664	8383374	4711	+	AT2G19360	2	8382002	8382472	471	-	0
242	2	8568569	8569890	1322	+	AT2G19850	2	8561844	8567009	5166	-	1559
243	2	8637663	8641631	3969	-	AT2G20010	2	8641850	8642274	425	+	218
244	2	8711579	8719115	7537	-	AT2G20190	2	8708150	8710005	1856	+	1573
245	2	9162516	9168556	6041	+	AT2G21410	2	9161868	9161969	102	-	546
246	2	9363109	9369461	6353	-	AT2G22010	2	9369611	9370197	587	+	149
247	2	10097265	10103398	6134	+	AT2G23740	2	10097016	10097272	257	+	0
248	2	10201104	10205422	4319	-	AT2G23980	2	10198690	10199558	869	-	1545
249	2	10355430	10359546	4117	-	AT2G24340	2	10355552	10355667	116	-	0
250	2	10653683	10660558	6876	-	AT2G25050	2	10660781	10661307	527	-	222
252	2	10822192	10824939	2748	+	AT2G25430	2	10821615	10822210	596	-	0
255	2	11331850	11336738	4889	-	AT2G26650	2	11337571	11337804	234	+	832
257	2	12056213	12073279	17067	+	AT2G28290	2	12073563	12073977	415	-	283
258	2	12284281	12286842	2562	-	AT2G28640	2	12282601	12283535	935	-	745
261	2	12734725	12736394	1670	+	AT2G29850	2	12733208	12733388	181	+	1336
262	2	13092593	13094677	2085	+	AT2G30730	2	13091667	13092382	716	+	210
263	2	13321833	13327496	5664	-	AT2G31260	2	13327618	13327895	278	-	121
264	2	13532483	13537800	5318	-	AT2G31830	2	13530654	13530779	126	-	1703
267	2	14392551	14403317	10767	+	AT2G34110	2	14402228	14402422	195	+	0
269	2	14639323	14644355	5033	-	AT2G34710	2	14637242	14637395	154	+	1927
272	2	15568926	15573749	4824	+	AT2G37050	2	15568219	15568759	541	-	166
274	2	15906555	15909931	3377	+	AT2G38010	2	15906118	15906476	359	+	78
275	2	16002263	16006654	4392	+	AT2G38195	2	16006423	16006839	417	-	0
276	2	16007891	16010932	3042	+	AT2G38220	2	16010760	16011130	371	-	0
277	2	17092669	17095132	2464	+	AT2G40955	2	17095130	17095512	383	+	0
278	2	17177539	17188836	11298	+	AT2G41220	2	17190093	17190280	188	+	1256
279	2	17343360	17345005	1646	+	AT2G41590	2	17339804	17343088	3285	+	271
285	2	18922533	18932055	9523	+	AT2G46020	2	18923098	18923159	62	+	0
288	2	19631207	19636978	5772	+	AT2G47980	2	19629361	19629469	109	+	1737
290	2	19670378	19673292	2915	+	AT2G48100	2	19670281	19670383	103	-	0
292	3	27926	31114	3189	+	AT3G01085	3	28597	29097	501	-	0
293	3	106294	113679	7386	+	AT3G01320	3	115539	115899	361	-	1859
299	3	1554673	1561535	6863	+	AT3G05410	3	1555537	1560588	5052	-	0
305	3	4927682	4929018	1337	+	AT3G14670	3	4929015	4932433	3419	-	0
307	3	5983196	5984320	1125	+	AT3G17480	3	5981917	5983138	1222	+	57
310	3	6990254	6991462	1209	+	AT3G20030	3	6990208	6990264	57	-	0
311	3	7342675	7344744	2070	+	AT3G20950	3	7342568	7342608	41	+	66
312	3	7803338	7808056	4719	+	AT3G22125	3	7806866	7807215	350	-	0
313	3	7803492	7808046	4555	-	AT3G22142	3	7806866	7807215	350	-	0
317	3	8937382	8938949	1568	+	AT3G24514	3	8936457	8936775	319	-	606
319	3	9380234	9381405	1172	+	AT3G25720	3	9383214	9383706	493	-	1808
321	3	10009442	10011807	2366	-	AT3G27150	3	10008501	10009413	913	+	28
322	3	10095015	10102423	7409	+	AT3G27325	3	10093187	10093748	562	-	1266
323	3	10223743	10224948	1206	-	AT3G27600	3	10224064	10224209	146	-	0
324	3	10245112	10253308	8197	+	AT3G27670	3	10254594	10254962	369	-	1285
325	3	10330547	10335490	4944	+	AT3G27870	3	10336050	10336230	181	+	559
326	3	10380230	10383249	3020	-	AT3G27960	3	10385051	10385625	575	-	1801
327	3	10434924	10438484	3561	+	AT3G28040	3	10438398	10439421	1024	-	0
328	3	10805857	10808461	2605	-	AT3G28780	3	10807237	10807433	197	+	0
329	3	10870005	10877578	7574	-	AT3G28860	3	10876350	10876509	160	+	0
330	3	10890355	10891839	1485	+	AT3G28870	3	10891816	10891854	39	+	0
331	3	11069352	11071376	2025	+	AT3G29080	3	11071370	11071420	51	+	0
332	3	11099603	11104073	4471	-	AT3G29130	3	11101847	11102041	195	+	0
333	3	11252807	11257814	5008	+	AT3G29320	3	11252491	11252604	114	-	202
334	3	11322669	11324582	1914	+	AT3G29450	3	11324468	11327495	3028	-	0
335	3	11447002	11448675	1674	-	AT3G29630	3	11447178	11447207	30	-	0
336	3	11579125	11580600	1476	-	AT3G29750	3	11581316	11585251	3936	+	715
337	3	11593924	11595441	1518	-	AT3G29763	3	11592933	11593297	365	+	626
338	3	11708561	11713028	4468	+	AT3G29796	3	11711844	11712232	389	-	0
339	3	11720096	11722103	2008	+	AT3G29800	3	11722137	11723023	887	-	33
340	3	11827752	11834262	6511	-	AT3G30200	3	11832198	11832636	439	-	0
342	3	12445493	12448285	2793	+	AT3G30770	3	12444222	12444329	108	-	1163
343	3	12529843	12531235	1393	+	AT3G30820	3	12531321	12531484	164	+	85
344	3	12593810	12600432	6623	-	AT3G30842	3	12599521	12599604	84	-	0
345	3	12950113	12952593	2481	+	AT3G31950	3	12951883	12952468	586	+	0
346	3	13143627	13144825	1199	+	AT3G32150	3	13141772	13143529	1758	-	97
347	3	13356995	13360630	3636	-	AT3G32400	3	13360418	13360773	356	-	0
348	3	13424905	13425833	929	+	AT3G32896	3	13425673	13439669	13997	-	0
349	3	14085248	14093670	8423	+	AT3G33530	3	14084238	14084561	324	-	686
350	3	14251600	14254269	2670	-	AT3G42060	3	14253288	14253516	229	+	0
352	3	14838392	14841189	2798	-	AT3G42723	3	14837428	14837467	40	-	924
353	3	14949456	14951279	1824	+	AT3G42870	3	14951431	14952669	1239	+	151
354	3	15139995	15143123	3129	+	AT3G43148	3	15137462	15139537	2076	+	457
355	3	15166561	15168225	1665	+	AT3G43160	3	15161364	15168649	7286	+	0
356	3	15233845	15245281	11437	-	AT3G43300	3	15246180	15250302	4123	+	898
357	3	15511832	15517545	5714	-	AT3G43600	3	15512126	15512198	73	+	0
358	3	15690840	15692202	1363	+	AT3G43837	3	15691928	15692254	327	+	0
359	3	15753387	15760859	7473	+	AT3G43920	3	15753055	15753157	103	+	229
360	3	16123426	16128030	4605	+	AT3G44540	3	16125368	16125775	408	+	0
361	3	16160338	16161837	1500	-	AT3G44580	3	16161771	16162031	261	-	0
362	3	16239471	16244674	5204	+	AT3G44703	3	16241859	16242026	168	-	0
363	3	16283833	16291128	7296	+	AT3G44730	3	16285335	16285526	192	-	0
364	3	16388724	16391582	2859	+	AT3G44900	3	16391772	16391865	94	-	189
365	3	16490442	16495170	4729	-	AT3G45090	3	16495130	16496107	978	+	0
368	3	17290873	17298222	7350	-	AT3G46960	3	17298223	17298304	82	+	0
370	3	17666927	17673928	7002	-	AT3G47890	3	17663349	17666896	3548	-	30
371	3	17682952	17683854	903	+	AT3G47920	3	17682160	17682953	794	-	0
373	3	18078452	18087414	8963	-	AT3G48770	3	18086394	18086765	372	-	0
377	3	18496182	18498901	2720	+	AT3G49880	3	18498470	18498603	134	-	0
378	3	18653731	18654717	987	-	AT3G50320	3	18653289	18653388	100	-	342
387	3	19733766	19739232	5467	+	AT3G53240	3	19732886	19733691	806	+	74
394	3	20506992	20513533	6542	-	AT3G55320	3	20505462	20505520	59	-	1471
395	3	20852380	20855610	3231	-	AT3G56210	3	20852195	20852310	116	-	69
399	3	21353497	21363201	9705	+	AT3G57660	3	21363604	21364016	413	+	402
400	3	21686741	21693928	7188	-	AT3G58640	3	21694042	21694104	63	+	113
402	3	22064192	22065957	1766	-	AT3G59730	3	22063578	22064329	752	+	0
405	3	22261648	22268496	6849	+	AT3G60240	3	22260252	22260675	424	+	972
406	3	22541319	22552529	11211	+	AT3G60961	3	22551266	22551338	73	-	0
408	3	22827539	22834108	6570	+	AT3G61690	3	22835186	22835321	136	-	1077
410	3	23248129	23255297	7169	-	AT3G62900	3	23255525	23256357	833	-	227
413	4	51166	53449	2284	-	AT4G00140	4	50676	52341	1666	-	0
414	4	200874	211309	10436	+	AT4G00450	4	201258	201431	174	+	0
416	4	382663	386850	4188	-	AT4G00900	4	381801	381996	196	+	666
417	4	438991	445218	6228	+	AT4G01020	4	438240	438350	111	+	640
418	4	517795	521972	4178	-	AT4G01240	4	521767	522390	624	+	0
421	4	801032	808087	7056	-	AT4G01860	4	798573	799230	658	-	1801
422	4	874880	876181	1302	+	AT4G02000	4	876406	876641	236	-	224
426	4	1180923	1185012	4090	-	AT4G02680	4	1184977	1185087	111	-	0
427	4	1223959	1229014	5056	-	AT4G02760	4	1224822	1224982	161	+	0
428	4	1366053	1371557	5505	-	AT4G03090	4	1366188	1366282	95	+	0
429	4	1573266	1579820	6555	+	AT4G03550	4	1573046	1573289	244	-	0
430	4	1590413	1594105	3693	-	AT4G03570	4	1594477	1595336	860	+	371
431	4	1790440	1792458	2019	+	AT4G03830	4	1792862	1794575	1714	-	403
432	4	1870422	1872387	1966	+	AT4G03930	4	1872416	1872632	217	-	28
433	4	1972591	1974014	1424	+	AT4G04110	4	1972808	1973228	421	+	0
434	4	2259498	2262320	2823	+	AT4G04540	4	2262189	2263142	954	-	0
435	4	2728204	2732337	4134	+	AT4G05360	4	2731189	2731346	158	+	0
436	4	2959094	2963744	4651	+	AT4G05612	4	2965367	2965772	406	+	1622
437	4	3318302	3320945	2644	-	AT4G06526	4	3318659	3319023	365	-	0
438	4	3920693	3924437	3745	+	AT4G06688	4	3924576	3930656	6081	+	138
439	4	4172609	4175227	2619	-	AT4G07350	4	4175168	4175556	389	-	0
440	4	4732198	4733424	1227	+	AT4G07932	4	4730445	4732941	2497	-	0
441	4	4824624	4829167	4544	-	AT4G07990	4	4822866	4824153	1288	+	470
442	4	5004096	5005932	1837	+	AT4G08097	4	5005019	5005167	149	-	0
443	4	5196787	5198238	1452	+	AT4G08250	4	5198886	5198955	70	+	647
444	4	5286158	5292270	6113	+	AT4G08350	4	5292595	5292736	142	+	324
445	4	5347396	5350436	3041	-	AT4G08430	4	5349975	5350567	593	+	0
446	4	5444345	5446891	2547	+	AT4G08550	4	5443805	5443907	103	-	437
447	4	5506809	5512046	5238	-	AT4G08630	4	5506031	5506986	956	+	0
448	4	5584739	5591133	6395	-	AT4G08760	4	5590381	5590541	161	-	0
449	4	5683180	5684022	843	+	AT4G08878	4	5683901	5697847	13947	-	0
450	4	5764781	5770496	5716	+	AT4G08990	4	5764162	5764480	319	+	300
451	4	5828505	5833725	5221	+	AT4G09150	4	5833794	5834510	717	+	68
452	4	6104446	6106607	2162	+	AT4G09660	4	6102667	6103114	448	-	1331
453	4	6116699	6123304	6606	+	AT4G09680	4	6115891	6116485	595	+	213
454	4	6288821	6295402	6582	+	AT4G10060	4	6290635	6290788	154	-	0
456	4	6619817	6623381	3565	-	AT4G10760	4	6624739	6624815	77	+	1357
457	4	6780449	6784632	4184	+	AT4G11130	4	6784790	6785156	367	-	157
458	4	6854233	6860902	6670	+	AT4G11270	4	6859666	6860614	949	-	0
459	4	6913984	6919763	5780	+	AT4G11373	4	6919564	6919599	36	-	0
460	4	6919817	6925969	6153	+	AT4G11380	4	6920052	6920212	161	+	0
461	4	7044401	7053148	8748	-	AT4G11670	4	7042361	7042415	55	+	1985
462	4	7201522	7209692	8171	+	AT4G12020	4	7210078	7210232	155	+	385
464	4	8145998	8152131	6134	+	AT4G14140	4	8144494	8145910	1417	-	87
465	4	8565622	8569871	4250	-	AT4G14990	4	8565077	8565115	39	-	506
466	4	8620245	8622702	2458	+	AT4G15096	4	8622633	8623014	382	+	0
469	4	8816922	8819783	2862	+	AT4G15415	4	8819463	8819834	372	-	0
470	4	9195247	9199840	4594	-	AT4G16250	4	9194385	9194422	38	+	824
473	4	9488466	9495837	7372	-	AT4G16860	4	9495150	9495229	80	-	0
474	4	9500271	9505972	5702	-	AT4G16890	4	9498802	9499350	549	-	920
475	4	9511859	9516688	4830	-	AT4G16900	4	9511749	9512986	1238	-	0
477	4	10050211	10054031	3821	+	AT4G18150	4	10054630	10054872	243	+	598
478	4	10312624	10316886	4263	-	AT4G18780	4	10317134	10317503	370	+	247
480	4	10527800	10529092	1293	-	AT4G19240	4	10529366	10529503	138	+	273
482	4	11209622	11211109	1488	-	AT4G20953	4	11210980	11211016	37	+	0
484	4	11496834	11500618	3785	-	AT4G21640	4	11499536	11499640	105	-	0
486	4	11577419	11584073	6655	+	AT4G21820	4	11583866	11584073	208	-	0
487	4	11818033	11826143	8111	-	AT4G22410	4	11825591	11825698	108	+	0
490	4	13718007	13723461	5455	+	AT4G27430	4	13723082	13723166	85	+	0
491	4	14129180	14132869	3690	+	AT4G28600	4	14128542	14129086	545	+	93
492	4	14333528	14335255	1728	+	AT4G29090	4	14333492	14334241	750	+	0
494	4	14582791	14590575	7785	+	AT4G29790	4	14582016	14582605	590	+	185
496	4	14979246	14979864	619	-	AT4G30740	4	14978036	14979213	1178	-	32
500	4	16789531	16793685	4155	+	AT4G35290	4	16793835	16794729	895	+	149
508	4	17915206	17922732	7527	+	AT4G38200	4	17924254	17924414	161	-	1521
513	4	18488434	18497266	8833	+	AT4G39850	4	18498650	18499194	545	+	1383
517	5	473868	482942	9075	+	AT5G02310	5	473164	473902	739	+	0
518	5	609381	611747	2367	-	AT5G02700	5	610118	610329	212	-	0
519	5	787428	793404	5977	+	AT5G03280	5	786414	787250	837	+	177
522	5	1559608	1561802	2195	-	AT5G05260	5	1559124	1559206	83	-	401
523	5	1640098	1654830	14733	+	AT5G05560	5	1645809	1645868	60	+	0
528	5	3261149	3267399	6251	+	AT5G10370	5	3261154	3261199	46	+	0
530	5	3909703	3910877	1175	+	AT5G12090	5	3904621	3909856	5236	-	0
538	5	5100916	5111105	10190	-	AT5G15680	5	5111364	5111593	230	-	258
539	5	5111820	5113456	1637	+	AT5G15685	5	5112921	5113135	215	+	0
547	5	5594632	5602969	8338	+	AT5G17020	5	5593871	5594588	718	+	43
548	5	5643118	5647807	4690	-	AT5G17165	5	5647807	5647896	90	+	0
550	5	5794968	5797944	2977	+	AT5G17580	5	5796725	5796933	209	-	0
551	5	5852498	5853999	1502	-	AT5G17730	5	5854034	5854204	171	+	34
558	5	6844712	6850237	5526	-	AT5G20280	5	6843959	6844284	326	+	427
560	5	6926516	6937830	11315	-	AT5G20490	5	6937456	6937683	228	+	0
561	5	7016445	7022179	5735	-	AT5G20730	5	7018393	7018731	339	-	0
562	5	7116455	7122774	6320	+	AT5G20960	5	7115233	7115485	253	+	969
564	5	7504536	7505838	1303	+	AT5G22590	5	7507096	7507176	81	+	1257
565	5	7758100	7775675	17576	+	AT5G23110	5	7758012	7758144	133	+	0
566	5	7960478	7968197	7720	-	AT5G23630	5	7968315	7968910	596	+	117
567	5	8234684	8238294	3611	-	AT5G24260	5	8238255	8238637	383	-	0
568	5	8273519	8276589	3071	+	AT5G24310	5	8272769	8272943	175	-	575
569	5	8301105	8310895	9791	+	AT5G24350	5	8312058	8312111	54	-	1162
572	5	8621900	8624484	2585	+	AT5G25040	5	8624511	8629386	4876	-	26
573	5	8633114	8640217	7104	-	AT5G25060	5	8640200	8640656	457	+	0
574	5	8716766	8717869	1104	-	AT5G25200	5	8718571	8723552	4982	-	701
575	5	9050660	9054143	3484	+	AT5G25930	5	9055229	9055260	32	+	1085
576	5	9261479	9267732	6254	+	AT5G26570	5	9261457	9261512	56	+	0
577	5	9780609	9785288	4680	-	AT5G27640	5	9785687	9785929	243	-	398
578	5	9903640	9905921	2282	+	AT5G27890	5	9905892	9908008	2117	-	0
579	5	10004411	10015746	11336	+	AT5G27970	5	10004085	10004244	160	-	166
580	5	10035543	10039286	3744	-	AT5G28040	5	10037203	10037458	256	+	0
581	5	10101042	10102274	1233	+	AT5G28090	5	10102584	10102614	31	-	309
582	5	10167850	10170696	2847	-	AT5G28190	5	10167565	10167601	37	+	248
583	5	10190357	10193123	2767	-	AT5G28220	5	10192476	10192589	114	-	0
584	5	10317847	10319860	2014	-	AT5G28345	5	10319574	10319934	361	-	0
585	5	10372872	10374190	1319	-	AT5G28450	5	10373366	10373461	96	-	0
586	5	10379446	10380973	1528	+	AT5G28463	5	10378700	10379244	545	+	201
587	5	10428733	10432407	3675	+	AT5G28470	5	10432609	10432774	166	-	201
588	5	10557722	10559779	2058	-	AT5G28550	5	10555972	10556522	551	-	1199
589	5	10823356	10826646	3291	+	AT5G28810	5	10826585	10827796	1212	-	0
590	5	10837849	10839826	1978	-	AT5G28823	5	10837714	10837841	128	+	7
591	5	10940035	10943378	3344	-	AT5G28920	5	10938377	10939556	1180	+	478
592	5	11132175	11133516	1342	-	AT5G29070	5	11133746	11133909	164	+	229
593	5	12221589	12224322	2734	-	AT5G32590	5	12224641	12224715	75	+	318
594	5	12263255	12265041	1787	+	AT5G32613	5	12262252	12263152	901	-	102
595	5	12656430	12658588	2159	-	AT5G33393	5	12658176	12658510	335	+	0
596	5	12784839	12787298	2460	+	AT5G33806	5	12784068	12784156	89	-	682
597	5	13185521	13187946	2426	+	AT5G34870	5	13187595	13188015	421	+	0
598	5	13414629	13417445	2817	+	AT5G35160	5	13417303	13418253	951	-	0
599	5	13474196	13482591	8396	-	AT5G35210	5	13474233	13474304	72	+	0
600	5	13489978	13491673	1696	-	AT5G35230	5	13489459	13489717	259	+	260
601	5	13588433	13591271	2839	-	AT5G35370	5	13591459	13591522	64	+	187
602	5	13672463	13675503	3041	+	AT5G35460	5	13676204	13676253	50	+	700
603	5	13785168	13786329	1162	-	AT5G35603	5	13786535	13786641	107	+	205
604	5	13788205	13789345	1141	-	AT5G35604	5	13786642	13787337	696	+	867
605	5	13834633	13835641	1009	+	AT5G35640	5	13835144	13835276	133	-	0
606	5	13911283	13916805	5523	-	AT5G35750	5	13917172	13917235	64	-	366
607	5	13993428	13994549	1122	-	AT5G35810	5	13993208	13993243	36	-	184
608	5	14271349	14273258	1910	+	AT5G36228	5	14268565	14271027	2463	+	321
609	5	14518008	14534060	16053	+	AT5G36870	5	14534003	14534128	126	-	0
610	5	14546924	14548203	1280	+	AT5G36900	5	14546410	14546631	222	+	292
611	5	14567444	14573206	5763	-	AT5G36930	5	14573442	14574452	1011	+	235
612	5	14701330	14704562	3233	+	AT5G37150	5	14700698	14700720	23	+	609
613	5	15234188	15237906	3719	+	AT5G38190	5	15237691	15237838	148	+	0
614	5	15805808	15807508	1701	-	AT5G39490	5	15808344	15808963	620	-	835
615	5	15814559	15820151	5593	+	AT5G39500	5	15819973	15820566	594	+	0
616	5	15923803	15924404	602	+	AT5G39775	5	15923747	15924452	706	+	0
617	5	15946566	15949422	2857	+	AT5G39840	5	15945788	15946554	767	-	11
619	5	16600445	16601608	1164	+	AT5G41490	5	16599528	16600012	485	-	432
620	5	16638302	16641933	3632	-	AT5G41610	5	16641990	16642980	991	+	56
622	5	16820284	16825016	4733	-	AT5G42080	5	16826322	16826549	228	-	1305
623	5	16837332	16842493	5162	-	AT5G42140	5	16844322	16844434	113	-	1828
624	5	16872044	16878383	6340	+	AT5G42220	5	16878244	16879552	1309	-	0
625	5	17224270	17231384	7115	+	AT5G42950	5	17232489	17233751	1263	+	1104
626	5	17610744	17616907	6164	+	AT5G43810	5	17616870	17618656	1787	-	0
627	5	17639776	17643982	4207	-	AT5G43880	5	17644359	17644660	302	+	376
628	5	17782428	17790234	7807	+	AT5G44180	5	17784664	17784855	192	+	0
629	5	18011146	18012882	1737	+	AT5G44640	5	18012751	18013172	422	-	0
630	5	18015522	18017307	1786	+	AT5G44660	5	18018127	18019019	893	-	819
631	5	18075562	18080160	4599	-	AT5G44790	5	18080843	18081467	625	+	682
632	5	18083277	18093907	10631	-	AT5G44800	5	18095396	18095526	131	-	1488
633	5	18247149	18258197	11049	-	AT5G45140	5	18258406	18260234	1829	-	208
634	5	18471498	18475574	4077	+	AT5G45570	5	18475044	18479084	4041	-	0
635	5	18475758	18476576	819	-	AT5G45573	5	18476569	18476745	177	-	0
636	5	18542973	18547341	4369	-	AT5G45720	5	18548151	18548447	297	+	809
638	5	19053472	19056073	2602	+	AT5G46920	5	19056042	19056552	511	-	0
639	5	19081458	19090104	8647	+	AT5G47020	5	19080536	19081429	894	+	28
640	5	19189411	19192516	3106	+	AT5G47260	5	19192493	19192814	322	+	0
641	5	19193157	19195559	2403	+	AT5G47280	5	19192493	19192814	322	+	342
642	5	19198125	19199375	1251	+	AT5G47300	5	19197546	19197700	155	-	424
645	5	19397041	19402061	5021	+	AT5G47910	5	19395606	19396597	992	-	443
648	5	20804715	20819629	14915	+	AT5G51200	5	20802780	20802926	147	-	1788
649	5	21161132	21165565	4434	+	AT5G52070	5	21163128	21163160	33	-	0
650	5	21167432	21169462	2031	-	AT5G52090	5	21165926	21166138	213	-	1293
651	5	21700187	21710296	10110	+	AT5G53460	5	21698963	21700118	1156	-	68
656	5	22510017	22513588	3572	-	AT5G55565	5	22513188	22513424	237	-	0
659	5	23024896	23025915	1020	+	AT5G56920	5	23024592	23024859	268	+	36
663	5	23609376	23617599	8224	+	AT5G58410	5	23618616	23619203	588	-	1016
667	5	24589906	24603522	13617	+	AT5G61140	5	24601916	24602178	263	+	0
668	5	24821203	24826969	5767	+	AT5G61780	5	24821242	24821272	31	+	0
674	5	26161624	26169191	7568	-	AT5G65460	5	26161404	26161574	171	-	49

## Sheet: 67 core hub - 33 DMGs < 2kb TEs
	seqnames	start	end	width	strand	gene_id	seqnames	start	end	width	strand	gene_id	gene_name	transcript_name	family_name	class_name	Distance to nearest TE
2	1	19725483	19728035	2553	+	AT1G52950	1	19726018	19735182	9165	+	gene_id	HELITRON2	AT1TE65205	Helitron	RC	0
3	5	20036988	20046702	9715	-	AT5G49430	5	20047049	20047149	101	-	gene_id	HELITRONY3	AT5TE72190	Helitron	RC	346
5	3	10890355	10891839	1485	+	AT3G28870	3	10891816	10891854	39	+	gene_id	ATHATN1	AT3TE45280	HAT	DNA	0
12	3	17290873	17298222	7350	-	AT3G46960	3	17298223	17298304	82	+	gene_id	ATREP19	AT3TE70120	ATREP19	DNA	0
13	1	8741836	8755604	13769	+	AT1G24706	1	8757564	8757756	193	-	gene_id	ATDNA12T3_2	AT1TE28250	ATDNA12T3_2	DNA	1959
16	2	5636884	5643066	6183	+	AT2G13540	2	5643357	5644475	1119	+	gene_id	ATREP10D	AT2TE22780	Helitron	RC	290
21	2	18922533	18932055	9523	+	AT2G46020	2	18923098	18923159	62	+	gene_id	ATDNAI27T9A	AT2TE86050	MuDR	DNA	0
22	1	2649459	2657120	7662	+	AT1G08420	1	2657418	2657920	503	+	gene_id	ATLANTYS3	AT1TE08660	Gypsy	LTR	297
23	5	18083277	18093907	10631	-	AT5G44800	5	18095396	18095526	131	-	gene_id	ATLINEIII	AT5TE65260	L1	LINE	1488
24	2	5544054	5556560	12507	-	AT2G13370	2	5556691	5557064	374	-	gene_id	ATREP2A	AT2TE22470	Helitron	RC	130
30	3	22261648	22268496	6849	+	AT3G60240	3	22260252	22260675	424	+	gene_id	ATREP11	AT3TE90650	Helitron	RC	972
31	5	5594632	5602969	8338	+	AT5G17020	5	5593871	5594588	718	+	gene_id	ATREP10D	AT5TE20260	Helitron	RC	43
32	1	13089816	13097286	7471	+	AT1G35530	1	13097249	13097396	148	+	gene_id	ATHPOGON1	AT1TE42780	Pogo	DNA	0
33	1	12099482	12104680	5199	-	AT1G33390	1	12099153	12099373	221	-	gene_id	ATCOPIA61	AT1TE39235	Copia	LTR	108
34	4	5286158	5292270	6113	+	AT4G08350	4	5292595	5292736	142	+	gene_id	ATCOPIA95	AT4TE22030	Copia	LTR	324
35	1	24306545	24314639	8095	-	AT1G65440	1	24314609	24314646	38	+	gene_id	HELITRONY1D	AT1TE79930	Helitron	RC	0
37	1	25145587	25150558	4972	+	AT1G67220	1	25144501	25144962	462	-	gene_id	ATREP10D	AT1TE82550	Helitron	RC	624
39	1	24064822	24083428	18607	-	AT1G64790	1	24063961	24064293	333	-	gene_id	ATHATN4	AT1TE79130	HAT	DNA	528
42	5	19071824	19079453	7630	+	AT5G47010	5	19070584	19071741	1158	-	gene_id	ATREP4	AT5TE68580	Helitron	RC	82
43	1	1899951	1904897	4947	+	AT1G06220	1	1899519	1899767	249	-	gene_id	ATCOPIA69	AT1TE06220	Copia	LTR	183
48	3	21353497	21363201	9705	+	AT3G57660	3	21363604	21364016	413	+	gene_id	TAG1	AT3TE86960	HAT	DNA	402
51	5	18247149	18258197	11049	-	AT5G45140	5	18258406	18260234	1829	-	gene_id	ATLINE1_1	AT5TE65710	L1	LINE	208
52	1	23354685	23362589	7905	-	AT1G63020	1	23362723	23364064	1342	-	gene_id	ATREP15	AT1TE76970	Helitron	RC	133
55	5	473868	482942	9075	+	AT5G02310	5	473164	473902	739	+	gene_id	ATREP15	AT5TE01705	Helitron	RC	0
56	5	7280321	7287434	7114	-	AT5G22010	5	7289274	7289421	148	-	gene_id	ATENSPM5	AT5TE26350	En-Spm	DNA	1839
59	1	712440	727553	15114	-	AT1G03060	1	726695	726837	143	-	gene_id	ATENSPM1A	AT1TE02360	En-Spm	DNA	0
60	2	12056213	12073279	17067	+	AT2G28290	2	12073563	12073977	415	-	gene_id	ATREP10D	AT2TE52590	Helitron	RC	283
61	2	10097265	10103398	6134	+	AT2G23740	2	10097016	10097272	257	+	gene_id	HELITRONY1D	AT2TE43185	Helitron	RC	0
62	1	21159736	21167341	7606	+	AT1G56500	1	21168326	21168474	149	-	gene_id	ATREP3	AT1TE69970	Helitron	RC	984
64	1	2588854	2606892	18039	+	AT1G08260	1	2588453	2588505	53	-	gene_id	ATREP2	AT1TE08430	Helitron	RC	348
65	1	20879900	20893268	13369	-	AT1G55860	1	20893364	20893589	226	+	gene_id	HELITRONY1B	AT1TE69000	Helitron	RC	95
66	1	26488454	26501652	13199	-	AT1G70320	1	26494215	26494503	289	-	gene_id	ATMU8	AT1TE86740	MuDR	DNA	0
>

## Sheet: 67 pathway - all TE distances
	seqnames	start	end	width	strand	gene_id	seqnames	start	end	width	strand	type	Distance To Nearest TE
1	2	19448139	19457303	9165	+	AT2G47410	2	19463682	19464917	1236	-	20	6378
2	1	19725483	19728035	2553	+	AT1G52950	1	19726018	19735182	9165	+	20	0
3	5	20036988	20046702	9715	-	AT5G49430	5	20047049	20047149	101	-	20	346
4	5	25706608	25711355	4748	+	AT5G64270	5	25716291	25716629	339	-	20	4935
5	3	10890355	10891839	1485	+	AT3G28870	3	10891816	10891854	39	+	20	0
6	2	19115322	19125856	10535	-	AT2G46560	2	19131364	19132227	864	-	20	5507
7	1	20073989	20079022	5034	-	AT1G53780	1	20085179	20090143	4965	+	20	6156
8	1	18252050	18264672	12623	+	AT1G49340	1	18269467	18269734	268	-	20	4794
9	1	2723677	2733613	9937	+	AT1G08600	1	2711389	2712022	634	-	20	11654
10	1	11846247	11856765	10519	-	AT1G32750	1	11860051	11860152	102	+	20	3285
11	1	373335	386913	13579	+	AT1G02080	1	354368	354750	383	-	20	18584
12	3	17290873	17298222	7350	-	AT3G46960	3	17298223	17298304	82	+	20	0
13	1	8741836	8755604	13769	+	AT1G24706	1	8757564	8757756	193	-	20	1959
14	2	7784288	7802604	18317	-	AT2G17930	2	7778495	7782529	4035	+	20	1758
15	4	17059779	17078039	18261	-	AT4G36080	4	17034921	17035024	104	-	20	24754
16	2	5636884	5643066	6183	+	AT2G13540	2	5643357	5644475	1119	+	20	290
17	1	30117847	30127811	9965	+	AT1G80070	1	30100473	30103899	3427	-	20	13947
18	1	17885633	17892632	7000	-	AT1G48410	1	17882828	17882876	49	+	20	2756
19	5	16342728	16353898	11171	-	AT5G40820	5	16356247	16356315	69	+	20	2348
20	3	17801289	17828553	27265	+	AT3G48190	3	17796434	17797012	579	-	20	4276
21	2	18922533	18932055	9523	+	AT2G46020	2	18923098	18923159	62	+	20	0
22	1	2649459	2657120	7662	+	AT1G08420	1	2657418	2657920	503	+	20	297
23	5	18083277	18093907	10631	-	AT5G44800	5	18095396	18095526	131	-	20	1488
24	2	5544054	5556560	12507	-	AT2G13370	2	5556691	5557064	374	-	20	130
25	3	3482149	3492065	9917	-	AT3G11130	3	3479087	3479430	344	+	20	2718
26	1	29039922	29049454	9533	-	AT1G77300	1	29035073	29035448	376	+	20	4473
27	1	7301599	7310271	8673	-	AT1G20960	1	7313962	7314091	130	-	20	3690
28	5	5047515	5057666	10152	-	AT5G15540	5	5062372	5063067	696	-	20	4705
29	5	4122400	4129005	6606	+	AT5G13010	5	4097492	4097529	38	+	20	24870
30	3	22261648	22268496	6849	+	AT3G60240	3	22260252	22260675	424	+	20	972
31	5	5594632	5602969	8338	+	AT5G17020	5	5593871	5594588	718	+	20	43
32	1	13089816	13097286	7471	+	AT1G35530	1	13097249	13097396	148	+	20	0
33	1	12099482	12104680	5199	-	AT1G33390	1	12099096	12099378	283	-	20	103
34	4	5286158	5292270	6113	+	AT4G08350	4	5292595	5292736	142	+	20	324
35	1	24306545	24314639	8095	-	AT1G65440	1	24314609	24314646	38	+	20	0
36	1	29716350	29724748	8399	-	AT1G79000	1	29711889	29712356	468	-	20	3993
37	1	25145587	25150558	4972	+	AT1G67220	1	25144501	25144962	462	-	20	624
38	1	20932451	20938352	5902	-	AT1G55970	1	20914275	20914938	664	+	20	17512
39	1	24064822	24083428	18607	-	AT1G64790	1	24063961	24064293	333	-	20	528
40	4	18040623	18049700	9078	-	AT4G38600	4	18062592	18062961	370	-	20	12891
41	5	4345202	4354723	9522	+	AT5G13530	5	4333999	4334708	710	-	20	10493
42	5	19071824	19079453	7630	+	AT5G47010	5	19070584	19071741	1158	-	20	82
43	1	1899951	1904897	4947	+	AT1G06220	1	1899519	1899767	249	-	20	183
44	1	25069428	25095638	26211	-	AT1G67120	1	25097891	25099039	1149	+	20	2252
45	1	2501704	2511084	9381	-	AT1G08060	1	2513507	2514452	946	+	20	2422
46	1	10180302	10182808	2507	+	AT1G29150	1	10185740	10186410	671	-	20	2931
47	1	29818970	29833016	14047	-	AT1G79280	1	29840106	29840234	129	-	20	7089
48	3	21353497	21363201	9705	+	AT3G57660	3	21363604	21364016	413	+	20	402
49	1	10479007	10486824	7818	-	AT1G29940	1	10490253	10490333	81	-	20	3428
50	5	24173259	24183641	10383	+	AT5G60040	5	24185813	24187902	2090	-	20	2171
51	5	18247149	18258197	11049	-	AT5G45140	5	18258406	18260234	1829	-	20	208
52	1	23354685	23362589	7905	-	AT1G63020	1	23362723	23364064	1342	-	20	133
53	5	25681202	25683641	2440	-	AT5G64200	5	25663052	25664361	1310	-	20	16840
54	2	10713807	10724106	10300	+	AT2G25170	2	10709676	10709839	164	-	20	3967
55	5	473868	482942	9075	+	AT5G02310	5	473164	473902	739	+	20	0
56	5	7280321	7287434	7114	-	AT5G22010	5	7289274	7289421	148	-	20	1839
57	4	16960558	16968128	7571	-	AT4G35800	4	16996024	16996936	913	-	20	27895
58	3	20091852	20104257	12406	+	AT3G54280	3	20113199	20114550	1352	+	20	8941
59	1	712440	727553	15114	-	AT1G03060	1	726695	726837	143	-	20	0
60	2	12056213	12073279	17067	+	AT2G28290	2	12073563	12073977	415	-	20	283
61	2	10097265	10103398	6134	+	AT2G23740	2	10097016	10097272	257	+	20	0
62	1	21159736	21167341	7606	+	AT1G56500	1	21168326	21168474	149	-	20	984
63	1	18522248	18539995	17748	-	AT1G50030	1	18545174	18546015	842	-	20	5178
64	1	2588854	2606892	18039	+	AT1G08260	1	2588453	2588505	53	-	20	348
65	1	20879900	20893268	13369	-	AT1G55860	1	20893364	20893589	226	+	20	95
66	1	26488454	26501652	13199	-	AT1G70320	1	26494215	26494503	289	-	20	0
67	3	18380417	18387239	6823	-	AT3G49600	3	18376548	18376992	445	-	20	3424
