# Supplementary material for: Methylome decoding of RdDM-mediated reprogramming effects in the Arabidopsis MSH1 system
Source: Genome Biol. 2022 Aug 4;23:167. doi: 10.1186/s13059-022-02731-w (PMC9351182; doi:10.1186/s13059-022-02731-w)
Supplement: Supplementary file 7 — Additional file 7. Cluster 11 and 18 with dcl2/3/4-sensitive DMPs. [file 13059_2022_2731_MOESM7_ESM.xlsx]

## Sheet: Cluster 11
Number in each cell for corresonding gene/motif and line represents the methylation level difference at that position compared to its control.
									Cluster 11 and 18 with dcl2/3/4-sensitive DMPs
	Gene ID	TOR (AT1G50030)				TOR (AT1G50030)		NRPD1 (AT1G63020)		SUVR5 (AT2G23740)		SYD (AT2G28290)		SYD (AT2G28290)			UBP26 (AT3G49600)		UBP26 (AT3G49600)		UBP26 (AT3G49600)			NRPB1 (AT4G35800)		NRPB1 (AT4G35800)		UPF1 (AT5G47010)				UPF1 (AT5G47010)
	Motif sequence	CACGACGGGGGCA				CAAAGCGAGGCAA		GCAGGCGGAGGAA		TACTGCGTGGCAC		TCAGACGGTGAAA		GAAGACGGAGGAA			CACTGCCGAGCAA		AAAAGCCGAGCAA		CACGACGGTCCAA			ATCTGCGTAGCAG		TGCTGCGAAGCAA		GCTAACGGCGCAA				GCTGGTCGTGGAA
DMP position	Chr	1	1	1	1	1	1	1	1	2	2	2	2	2	2	2	3	3	3	3	3	3	3	4	4	4	4	5	5	5	5	5	5
	Start	18524670	18524671	18524673	18524674	18527316	18527317	23358958	23358959	10102566	10102567	12068611	12068612	12072791	12072796	12072797	18382830	18382831	18386118	18386119	18386281	18386283	18386284	16963563	16963564	16963726	16963727	19073884	19073885	19073887	19073888	19077631	19077632
	End	18524670	18524671	18524673	18524674	18527316	18527317	23358958	23358959	10102566	10102567	12068611	12068612	12072791	12072796	12072797	18382830	18382831	18386118	18386119	18386281	18386283	18386284	16963563	16963564	16963726	16963727	19073884	19073885	19073887	19073888	19077631	19077632
state 1	msh1 #1	NA	NA	0.717423	NA	NA	NA	NA	NA	0.820962	0.852583	0.843933	0.780628	NA	NA	NA	NA	NA	-0.676117	-0.779187	NA	NA	NA	-0.76165	-0.81611	NA	NA	0.897307	NA	0.765579	NA	NA	NA
	msh1 #2	NA	0.53665	0.829108	0.727428	NA	NA	NA	NA	0.85171	0.616531	0.778701	0.830453	NA	NA	NA	NA	NA	-0.717315	-0.824922	NA	NA	NA	-0.683162	-0.728109	NA	NA	0.89641	0.749009	0.89641	NA	NA	NA
	msh1 #3	NA	0.532363	NA	0.723131	NA	NA	NA	NA	0.711919	0.836988	0.906724	0.800797	NA	NA	NA	NA	NA	-0.675925	-0.830025	NA	NA	NA	-0.711268	-0.825062	NA	NA	0.917564	NA	0.917564	NA	NA	NA
state 2	memory #1	NA	NA	-0.418339	NA	NA	-0.52345	0.383572	0.749322	-0.532906	NA	NA	NA	NA	NA	NA	-0.865186	-0.759289	NA	NA	NA	NA	NA	NA	NA	NA	NA	NA	NA	0.600585	NA	NA	NA
	memory #2	NA	NA	NA	NA	-0.710069	-0.254623	0.816247	0.722743	NA	NA	NA	NA	NA	NA	NA	-0.716505	-0.789823	NA	NA	NA	NA	NA	-0.344373	NA	NA	NA	NA	NA	NA	NA	NA	NA
	memory #3	NA	NA	NA	NA	-0.681794	-0.714383	0.589163	0.570113	NA	NA	NA	NA	NA	NA	NA	-0.858782	-0.739263	NA	NA	NA	NA	NA	NA	NA	NA	NA	NA	NA	NA	NA	NA	NA
	memory #4	NA	NA	NA	NA	-0.506555	-0.70943	0.716546	0.445764	-0.817423	NA	NA	NA	NA	NA	NA	-0.812055	-0.779643	NA	NA	-0.32984	NA	-0.267481	NA	NA	NA	NA	NA	NA	0.397588	NA	NA	NA
	memory #5	NA	NA	NA	NA	NA	NA	0.916395	0.524653	NA	NA	NA	NA	NA	NA	NA	-0.867608	-0.779156	NA	NA	NA	0.230297	NA	NA	NA	NA	NA	NA	NA	NA	NA	NA	NA
state 3	Col-0/msh1 #1	NA	NA	0.660614	0.598618	-0.716972	-0.693915	NA	NA	0.674906	0.737535	NA	NA	NA	NA	NA	NA	NA	-0.581803	-0.765123	NA	NA	NA	NA	NA	NA	NA	0.877621	NA	0.877621	NA	NA	NA
	Col-0/msh1 #2	NA	NA	0.700015	NA	-0.637449	-0.683945	NA	NA	0.896011	0.533235	NA	NA	NA	NA	NA	NA	NA	-0.62321	-0.812809	NA	NA	NA	NA	NA	NA	NA	0.815944	0.7342	0.815944	NA	NA	NA
	Col-0/msh1 #3	NA	NA	0.813541	NA	-0.784553	-0.657891	NA	NA	0.69412	0.5271	NA	NA	NA	NA	NA	NA	NA	NA	-0.598931	NA	NA	NA	NA	NA	NA	NA	0.816208	0.734707	0.628922	NA	NA	NA
state 4	epi24 #1	NA	NA	NA	NA	-0.487204	-0.380208	NA	NA	NA	NA	NA	NA	-0.494693	NA	NA	NA	NA	NA	NA	NA	-0.50426	-0.331604	NA	NA	NA	NA	NA	NA	NA	NA	-0.533555	-0.357053
	epi24 #2	NA	NA	NA	NA	NA	NA	NA	NA	NA	NA	NA	NA	NA	NA	NA	NA	NA	NA	NA	NA	NA	NA	NA	-0.207171	NA	NA	NA	NA	NA	NA	-0.793153	-0.866395
	epi24 #3	NA	NA	NA	NA	NA	NA	NA	NA	NA	NA	NA	NA	NA	NA	NA	NA	NA	NA	NA	NA	-0.677577	-0.615636	NA	NA	NA	NA	NA	NA	NA	NA	NA	NA
	epi8 #1	NA	NA	NA	NA	NA	NA	NA	NA	NA	NA	0.871237	0.857737	NA	-0.737617	-0.601086	NA	NA	NA	NA	NA	NA	-0.383313	NA	-0.434967	NA	NA	NA	NA	NA	NA	NA	-0.581285
	epi8 #2	NA	NA	NA	NA	NA	NA	NA	NA	NA	NA	0.823917	NA	NA	-0.698666	NA	NA	NA	NA	NA	NA	-0.405713	-0.533027	NA	NA	NA	NA	NA	NA	NA	NA	NA	NA
	epi8 #3	NA	NA	NA	NA	NA	NA	NA	NA	NA	NA	0.29134	NA	-0.469774	-0.51137	NA	NA	NA	NA	NA	NA	-0.682835	-0.675346	NA	NA	NA	NA	NA	NA	NA	NA	NA	NA
	epi10 #1	NA	NA	NA	NA	NA	NA	NA	NA	NA	NA	0.905745	0.891857	-0.514076	-0.74014	-0.595999	NA	NA	NA	NA	NA	NA	NA	NA	NA	NA	NA	NA	NA	NA	NA	-0.449072	-0.333348
	epi10 #2	NA	NA	NA	NA	NA	NA	NA	NA	NA	NA	0.31849	NA	-0.387128	-0.573612	-0.516408	NA	NA	NA	NA	NA	NA	NA	NA	NA	-0.473068	-0.513042	-0.360842	NA	NA	NA	-0.571256	-0.39673
	epi10 #3	NA	NA	NA	NA	NA	NA	NA	NA	NA	NA	0.443044	0.366309	-0.399314	-0.349055	NA	NA	NA	NA	NA	NA	NA	NA	NA	NA	-0.431622	-0.455724	NA	NA	NA	NA	NA	NA
	epi19 #1	NA	NA	NA	NA	NA	NA	NA	NA	NA	NA	0.419524	NA	-0.434174	-0.451934	NA	NA	NA	NA	NA	NA	NA	NA	NA	NA	NA	NA	NA	NA	NA	NA	-0.767077	-0.865591
	epi19 #2	NA	NA	NA	NA	NA	NA	NA	NA	NA	NA	0.403912	NA	-0.539554	NA	-0.415981	NA	NA	NA	NA	NA	-0.533867	-0.269104	NA	NA	NA	-0.225002	NA	NA	NA	NA	NA	NA
	epi19 #3	NA	NA	NA	NA	NA	NA	NA	NA	NA	NA	0.360447	0.556674	-0.509775	-0.398426	NA	NA	NA	NA	NA	NA	-0.584412	NA	NA	NA	NA	NA	NA	NA	NA	NA	-0.444091	-0.343512
controls	control (state 2) #1	NA	NA	NA	NA	NA	NA	NA	NA	NA	NA	NA	NA	NA	NA	NA	NA	NA	NA	NA	NA	NA	NA	NA	NA	NA	NA	NA	NA	NA	NA	NA	NA
	control (state 2) #2	NA	NA	NA	NA	NA	NA	NA	NA	NA	NA	NA	NA	NA	NA	NA	NA	NA	NA	NA	NA	NA	NA	NA	NA	NA	NA	NA	NA	NA	NA	NA	NA
	control (state 2) #3	NA	NA	NA	NA	NA	NA	NA	NA	NA	NA	NA	NA	NA	NA	NA	NA	NA	NA	NA	NA	NA	NA	NA	NA	NA	NA	NA	NA	NA	NA	NA	NA
	control (state 2) #4	NA	NA	NA	NA	NA	NA	NA	NA	NA	NA	NA	NA	NA	NA	NA	NA	NA	NA	NA	NA	NA	NA	NA	NA	NA	NA	NA	NA	NA	NA	NA	NA
	control (state 2) #5	NA	NA	NA	NA	NA	NA	NA	NA	NA	NA	NA	NA	NA	NA	NA	NA	NA	NA	NA	NA	NA	NA	NA	NA	NA	NA	NA	NA	NA	NA	NA	NA
	control (state 1,3) #1	NA	NA	NA	NA	NA	NA	NA	NA	NA	NA	NA	NA	NA	NA	NA	NA	NA	NA	NA	NA	NA	NA	NA	NA	NA	NA	NA	NA	NA	NA	NA	NA
	control (state 1,3) #2	NA	NA	NA	NA	NA	NA	NA	NA	NA	NA	NA	NA	NA	NA	NA	NA	NA	NA	NA	NA	NA	NA	NA	NA	NA	NA	NA	NA	NA	NA	NA	NA
	control (state 1,3) #3	NA	NA	NA	NA	NA	NA	NA	NA	NA	NA	NA	NA	NA	NA	NA	NA	NA	NA	NA	NA	NA	NA	NA	NA	NA	NA	NA	NA	NA	NA	NA	NA
	control (state 4) #1	NA	NA	NA	NA	NA	NA	NA	NA	NA	NA	NA	NA	NA	NA	NA	NA	NA	NA	NA	NA	NA	NA	NA	NA	NA	NA	NA	NA	NA	NA	NA	NA
	control (state 4) #2	NA	NA	NA	NA	NA	NA	NA	NA	NA	NA	NA	NA	NA	NA	NA	NA	NA	NA	NA	NA	NA	NA	NA	NA	NA	NA	NA	NA	NA	NA	NA	NA
	control (state 4) #3	NA	NA	NA	NA	NA	NA	NA	NA	NA	NA	NA	NA	NA	NA	NA	NA	NA	NA	NA	NA	NA	NA	NA	NA	NA	NA	NA	NA	NA	NA	NA	NA

## Sheet: Cluster 11 - Summary
"+" indicates presence of DMPs
"-" indicates absence of DMPs
Color indicates dcl2,3,4 sensitivity
				Gene ID	TOR	TOR	NRPD1	SUVR5	SYD	SYD	UBP26	UBP26	UBP26	NRPB1	NRPB1	UPF1	UPF1
				Motif Seq.	CACGACGGGGGCA	CAAAGCGAGGCAA	GCAGGCGGAGGAA	TACTGCGTGGCAC	TCAGACGGTGAAA	GAAGACGGAGGAA	CACTGCCGAGCAA	AAAAGCCGAGCAA	CACGACGGTCCAA	ATCTGCGTAGCAG	TGCTGCGAAGCAA	GCTAACGGCGCAA	GCTGGTCGTGGAA
				state 1	+	-	-	+	+	-	-	+	-	+	-	+	-
				state 2	-	+	+	-	-	-	+	-	-	-	-	-	-
				state 3	+	+	-	+	-	-	-	+	-	-	-	+	-
				state 4	-	-	-	-	+ (3)	+ (3)	-	-	+ (3)	-	+ (1)	-	+ (3)

## Sheet: Cluster 11 - dcl sensitive
Number in each cell for corresonding gene/motif and line represents the methylation level difference at that position compared to its control.
	Gene ID	TOR (AT1G50030)				TOR (AT1G50030)		NRPD1 (AT1G63020)		SUVR5 (AT2G23740)		SYD (AT2G28290)		SYD(AT2G28290)			UBP26 (AT3G49600)		UBP26 (AT3G49600)		UBP26 (AT3G49600)			NRPB1 (AT4G35800)		NRPB1 (AT4G35800)		UPF1 (AT5G47010)			UPF1 (AT5G47010)
	Motif sequence	CACGACGGGGGCA				CAAAGCGAGGCAA		GCAGGCGGAGGAA		TACTGCGTGGCAC		TCAGACGGTGAAA		GAAGACGGAGGAA			CACTGCCGAGCAA		AAAAGCCGAGCAA		CACGACGGTCCAA			ATCTGCGTAGCAG		TGCTGCGAAGCAA		GCTAACGGCGCAA			GCTGGTCGTGGAA
DMP position	Chr	1	1	1	1	1	1	1	1	2	2	2	2	2	2	2	3	3	3	3	3	3	3	4	4	4	4	5	5	5	5	5
	Start	18524670	18524671	18524673	18524674	18527316	18527317	23358958	23358959	10102566	10102567	12068611	12068612	12072791	12072796	12072797	18382830	18382831	18386118	18386119	18386281	18386283	18386284	16963563	16963564	16963726	16963727	19073884	19073885	19073887	19077631	19077632
	End	18524670	18524671	18524673	18524674	18527316	18527317	23358958	23358959	10102566	10102567	12068611	12068612	12072791	12072796	12072797	18382830	18382831	18386118	18386119	18386281	18386283	18386284	16963563	16963564	16963726	16963727	19073884	19073885	19073887	19077631	19077632
state 1	msh1#1	NA	NA	0.717423	NA	NA	NA	NA	NA	0.820962	0.852583	0.843933	0.780628	NA	NA	NA	NA	NA	-0.676117	-0.779187	NA	NA	NA	-0.76165	-0.81611	NA	NA	0.897307	NA	0.765579	NA	NA
	msh1#2	NA	0.53665	0.829108	0.727428	NA	NA	NA	NA	0.85171	0.616531	0.778701	0.830453	NA	NA	NA	NA	NA	-0.717315	-0.824922	NA	NA	NA	-0.683162	-0.728109	NA	NA	0.89641	0.749009	0.89641	NA	NA
	msh1#3	NA	0.532363	NA	0.723131	NA	NA	NA	NA	0.711919	0.836988	0.906724	0.800797	NA	NA	NA	NA	NA	-0.675925	-0.830025	NA	NA	NA	-0.711268	-0.825062	NA	NA	0.917564	NA	0.917564	NA	NA
	msh1, dcl2,3,4 #1	NA	NA	NA	NA	NA	NA	NA	NA	NA	NA	NA	NA	NA	NA	NA	NA	NA	NA	NA	-0.253145	NA	NA	NA	NA	NA	NA	NA	NA	0.596302	NA	NA
	msh1, dcl2,3,4 #2	-0.141714	NA	NA	NA	NA	NA	NA	NA	NA	NA	NA	NA	NA	NA	NA	NA	NA	NA	NA	-0.187841	-0.17589	NA	NA	NA	NA	NA	NA	NA	0.576768	NA	NA
	msh1, dcl2,3,4 #3	NA	NA	NA	NA	NA	NA	NA	NA	NA	NA	NA	NA	NA	NA	NA	NA	NA	NA	0.262837	NA	NA	NA	NA	NA	NA	NA	NA	NA	0.466559	NA	NA
state 3	Col-0/msh1#1	NA	NA	0.660614	0.598618	-0.716972	-0.693915	NA	NA	0.674906	0.737535	NA	NA	NA	NA	NA	NA	NA	-0.581803	-0.765123	NA	NA	NA	NA	NA	NA	NA	0.877621	NA	0.877621	NA	NA
	Col-0/msh1#2	NA	NA	0.700015	NA	-0.637449	-0.683945	NA	NA	0.896011	0.533235	NA	NA	NA	NA	NA	NA	NA	-0.62321	-0.812809	NA	NA	NA	NA	NA	NA	NA	0.815944	0.7342	0.815944	NA	NA
	Col-0/msh1#3	NA	NA	0.813541	NA	-0.784553	-0.657891	NA	NA	0.69412	0.5271	NA	NA	NA	NA	NA	NA	NA	NA	-0.598931	NA	NA	NA	NA	NA	NA	NA	0.816208	0.734707	0.628922	NA	NA
	Col-0/msh1, dcl2,3,4 #1	NA	NA	NA	NA	NA	NA	NA	NA	NA	NA	0.330517	0.396346	NA	NA	NA	NA	NA	-0.463521	-0.48423	NA	NA	-0.200955	NA	NA	NA	NA	NA	NA	NA	NA	NA
	Col-0/msh1, dcl2,3,4 #2	NA	NA	NA	NA	NA	NA	NA	NA	NA	NA	NA	0.394603	NA	NA	NA	NA	NA	-0.55303	-0.628725	NA	NA	NA	NA	NA	NA	NA	NA	NA	NA	NA	NA
	Col-0/msh1, dcl2,3,4 #3	NA	NA	NA	NA	NA	NA	NA	NA	-0.20648	NA	0.338701	0.398087	NA	NA	NA	NA	NA	-0.600896	-0.669382	NA	NA	NA	NA	NA	NA	NA	NA	NA	NA	NA	NA

## Sheet: Cluster 18
Number in each cell for corresonding gene/motif and line represents the methylation level difference at that position compared to its control.
	Gene ID	TOR (AT1G50030)		NRPD1 (AT1G63020)			NRPD1 (AT1G63020)		SUVR5 (AT2G23740)				SYD (AT2G28290)				SYD (AT2G28290)	UBP26 (AT3G49600)	NRPB1 (AT4G35800)		UPF1 (AT5G47010)		UPF1 (AT5G47010)
	Motif sequence	TCAGACGTAGTTT		TAAAGCGTCGATA			AGAAACGAGTTCT		AGAAACGCTGACG				TAAAACGTGGTCG				TAAATCGTCTTTG	ACAGTCGTTGTCG	TAAGACGGAGATG		AGAAGCGTGTTGC		TACATCGTTCTTG
DMP position	Chr	1	1	1	1	1	1	1	2	2	2	2	2	2	2	2	2	3	4	4	5	5	5	5
	Start	18526703	18526704	23356184	23356185	23356188	23358139	23358140	10100542	10100543	10100548	10100549	12066363	12066364	12066369	12066370	12068231	18381387	16961787	16961788	19073586	19073587	19073786	19073787
	End	18526703	18526704	23356184	23356185	23356188	23358139	23358140	10100542	10100543	10100548	10100549	12066363	12066364	12066369	12066370	12068231	18381387	16961787	16961788	19073586	19073587	19073786	19073787
state 1	msh1 #1	NA	0.825303	NA	NA	NA	NA	NA	0.242849	NA	0.863084	NA	-0.6097	-0.573281	NA	NA	NA	NA	0.829415	NA	0.864328	0.789701	0.876774	NA
	msh1 #2	0.651485	0.696056	NA	NA	NA	NA	NA	NA	NA	0.795719	0.765193	NA	NA	NA	NA	NA	NA	0.877507	NA	0.901908	0.822816	0.928966	0.769356
	msh1 #3	0.84033	0.687063	NA	NA	NA	NA	NA	NA	NA	0.722479	0.644623	NA	NA	NA	NA	NA	NA	0.876469	0.693094	0.887706	0.782492	0.820447	0.743188
state 2	memory #1	NA	NA	-0.430445	NA	NA	NA	NA	NA	NA	NA	NA	NA	NA	NA	NA	NA	-0.213576	0.717184	NA	NA	NA	NA	NA
	memory #2	NA	NA	NA	NA	NA	NA	NA	NA	NA	-0.30968	NA	NA	NA	NA	NA	NA	NA	0.867212	NA	NA	NA	NA	NA
	memory #3	NA	NA	NA	NA	NA	NA	NA	NA	NA	-0.485954	-0.569901	NA	NA	NA	NA	NA	NA	0.780814	NA	NA	NA	NA	NA
	memory #4	NA	NA	NA	NA	NA	NA	NA	NA	NA	NA	NA	NA	NA	NA	NA	NA	NA	0.96194	0.838017	NA	NA	NA	NA
	memory #5	NA	NA	NA	NA	NA	NA	NA	-0.287865	NA	-0.589917	-0.521675	NA	NA	NA	NA	NA	NA	0.806222	0.835925	NA	NA	NA	NA
state 3	Col-0/msh1 #1	NA	NA	NA	NA	NA	NA	NA	NA	NA	NA	NA	-0.699029	-0.702636	NA	NA	NA	-0.815208	NA	NA	0.783538	0.81256	0.883904	0.757044
	Col-0/msh1 #2	NA	NA	NA	NA	NA	NA	NA	NA	NA	NA	NA	-0.584989	-0.688183	NA	NA	NA	-0.855276	NA	NA	0.713324	0.811677	0.681022	0.771208
	Col-0/msh1 #3	NA	NA	NA	NA	NA	NA	NA	NA	NA	NA	NA	NA	-0.671841	NA	NA	NA	-0.80243	NA	NA	0.700491	NA	0.923649	0.734707
state 4	epi24 #1	NA	NA	0.38109	NA	-0.2824	NA	NA	NA	NA	0.582463	NA	0.776407	0.854922	NA	NA	NA	NA	NA	NA	NA	NA	NA	NA
	epi24 #2	NA	NA	NA	NA	NA	NA	NA	NA	0.652027	0.588458	NA	NA	NA	NA	NA	NA	0.320623	NA	NA	NA	NA	NA	NA
	epi24 #3	NA	NA	0.509049	0.41899	NA	NA	NA	NA	0.568461	0.523292	NA	0.510943	0.628793	NA	NA	NA	0.259924	NA	NA	NA	NA	NA	NA
	epi8 #1	NA	NA	NA	NA	NA	NA	-0.207957	NA	NA	0.569658	NA	NA	NA	NA	NA	NA	0.244239	NA	NA	NA	NA	NA	NA
	epi8 #2	NA	NA	0.432709	NA	NA	NA	NA	NA	0.615243	0.499721	NA	NA	0.355354	NA	NA	NA	0.267142	NA	NA	NA	NA	NA	NA
	epi8 #3	NA	NA	0.486732	NA	NA	NA	NA	NA	NA	0.586055	NA	NA	NA	NA	NA	NA	0.306001	NA	NA	NA	NA	NA	NA
	epi10 #1	NA	NA	0.475218	0.411957	NA	NA	NA	NA	0.682544	0.345736	NA	NA	NA	NA	NA	NA	NA	NA	NA	NA	NA	NA	NA
	epi10 #2	NA	NA	0.532531	0.350735	NA	NA	NA	-0.348718	NA	0.443864	NA	NA	NA	NA	NA	0.297695	0.243682	NA	NA	NA	NA	NA	NA
	epi10 #3	NA	NA	0.381252	0.334599	NA	-0.279959	NA	NA	NA	0.58253	NA	NA	NA	NA	NA	NA	0.323089	NA	NA	NA	NA	NA	NA
	epi19 #1	NA	NA	0.421972	NA	NA	-0.292674	-0.324083	NA	NA	0.499462	NA	NA	NA	NA	NA	NA	NA	NA	NA	NA	NA	NA	NA
	epi19 #2	NA	NA	0.433901	0.333083	NA	-0.691827	-0.808101	NA	NA	0.525056	NA	NA	NA	NA	NA	0.285855	0.278208	NA	NA	NA	NA	NA	NA
	epi19 #3	NA	NA	0.385921	NA	NA	-0.745591	-0.801354	NA	NA	0.627703	NA	NA	NA	NA	NA	0.288264	NA	NA	NA	NA	NA	NA	NA
controls	control (state 2) #1	NA	NA	NA	NA	NA	NA	NA	NA	NA	NA	NA	NA	NA	NA	NA	NA	NA	NA	NA	NA	NA	NA	NA
	control (state 2) #2	NA	NA	NA	NA	NA	NA	NA	NA	NA	NA	NA	NA	NA	NA	NA	NA	NA	NA	NA	NA	NA	NA	NA
	control (state 2) #3	NA	NA	NA	NA	NA	NA	NA	NA	NA	NA	NA	0.324462	NA	NA	NA	NA	NA	NA	NA	NA	NA	NA	NA
	control (state 2) #4	NA	NA	NA	NA	NA	NA	NA	NA	NA	NA	NA	NA	NA	NA	NA	NA	NA	NA	NA	NA	NA	NA	NA
	control (state 2) #5	NA	NA	NA	NA	NA	NA	NA	NA	NA	NA	NA	NA	NA	NA	NA	NA	NA	NA	NA	NA	NA	NA	NA
	control (state 1,3) #1	NA	NA	NA	NA	NA	NA	NA	NA	NA	NA	NA	NA	NA	NA	NA	NA	NA	NA	NA	NA	NA	NA	NA
	control (state 1,3) #2	NA	NA	NA	NA	NA	NA	NA	NA	NA	NA	NA	NA	NA	NA	NA	NA	NA	NA	NA	NA	NA	NA	NA
	control (state 1,3) #3	NA	NA	NA	NA	NA	NA	NA	NA	NA	NA	NA	NA	NA	NA	NA	NA	NA	NA	NA	NA	NA	NA	NA
	control (state 4) #1	NA	NA	NA	NA	NA	NA	NA	-0.34428	NA	NA	NA	NA	NA	NA	NA	NA	NA	NA	NA	NA	NA	NA	NA
	control (state 4) #2	NA	NA	NA	-0.436433	NA	NA	NA	0.222729	NA	NA	NA	NA	NA	NA	NA	NA	NA	NA	NA	NA	NA	NA	NA
	control (state 4) #3	NA	NA	0.412459	0.337288	NA	NA	NA	NA	NA	NA	NA	NA	NA	NA	NA	NA	-0.307426	-0.221342	NA	NA	NA	NA	NA

## Sheet: Cluster 18 - Summary
"+" indicates presence of DMPs
"-" indicates absence of DMPs
Color indicates dcl2,3,4 sensitivity
		Gene ID	TOR	NRPD1	NRPD1	SUVR5	SYD	SYD	UBP26	NRPB1	UPF1	UPF1
		Motif Seq.	TCAGACGTAGTTT	TAAAGCGTCGATA	AGAAACGAGTTCT	AGAAACGCTGACG	TAAAACGTGGTCG	TAAATCGTCTTTG	ACAGTCGTTGTCG	TAAGACGGAGATG	AGAAGCGTGTTGC	TACATCGTTCTTG
		state 1	+	-	-	+	-	-	-	+	+	+
		state 2	-	-	-	+	-	-	-	+	-	-
		state 3	-	-	-	-	+	-	+	-	+	+
		state 4	-	+ (4)	+ (1)	+ (4)	+ (1)	+ (1)	+ (3)	-	-	-

## Sheet: Cluster 18 - dcl sensitive
Number in each cell for corresonding gene/motif and line represents the methylation level difference at that position compared to its control.
	Gene ID	TOR (AT1G50030)		NRPD1 (AT1G63020)			NRPD1 (AT1G63020)		SUVR5 (AT2G23740)				SYD (AT2G28290)				SYD (AT2G28290)	UBP26 (AT3G49600)	NRPB1 (AT4G35800)		UPF1 (AT5G47010)		UPF1 (AT5G47010)
	Motif sequence	TCAGACGTAGTTT		TAAAGCGTCGATA			AGAAACGAGTTCT		AGAAACGCTGACG				TAAAACGTGGTCG				TAAATCGTCTTTG	ACAGTCGTTGTCG	TAAGACGGAGATG		AGAAGCGTGTTGC		TACATCGTTCTTG
DMP position	Chr	1	1	1	1	1	1	1	2	2	2	2	2	2	2	2	2	3	4	4	5	5	5	5
	Start	18526703	18526704	23356184	23356185	23356188	23358139	23358140	10100542	10100543	10100548	10100549	12066363	12066364	12066369	12066370	12068231	18381387	16961787	16961788	19073586	19073587	19073786	19073787
	End	18526703	18526704	23356184	23356185	23356188	23358139	23358140	10100542	10100543	10100548	10100549	12066363	12066364	12066369	12066370	12068231	18381387	16961787	16961788	19073586	19073587	19073786	19073787
state 1	msh1#1	NA	0.825303	NA	NA	NA	NA	NA	0.242849	NA	0.863084	NA	-0.6097	-0.573281	NA	NA	NA	NA	0.829415	NA	0.864328	0.789701	0.876774	NA
	msh1#2	0.651485	0.696056	NA	NA	NA	NA	NA	NA	NA	0.795719	0.765193	NA	NA	NA	NA	NA	NA	0.877507	NA	0.901908	0.822816	0.928966	0.769356
	msh1#3	0.84033	0.687063	NA	NA	NA	NA	NA	NA	NA	0.722479	0.644623	NA	NA	NA	NA	NA	NA	0.876469	0.693094	0.887706	0.782492	0.820447	0.743188
	msh1, dcl2,3,4 #1	NA	NA	-0.170528	NA	NA	-0.257795	NA	NA	NA	NA	NA	NA	NA	NA	NA	NA	NA	NA	NA	NA	NA	NA	NA
	msh1, dcl2,3,4 #2	NA	NA	NA	NA	NA	-0.179409	NA	NA	NA	-0.276364	NA	NA	NA	NA	NA	NA	NA	NA	NA	NA	NA	-0.164214	NA
	msh1, dcl2,3,4 #3	NA	NA	-0.183097	NA	NA	NA	NA	NA	NA	NA	NA	NA	NA	NA	NA	NA	NA	NA	NA	NA	NA	NA	NA
state 3	Col-0/msh1#1	NA	NA	NA	NA	NA	NA	NA	NA	NA	NA	NA	-0.699029	-0.702636	NA	NA	NA	-0.815208	NA	NA	0.783538	0.81256	0.883904	0.757044
	Col-0/msh1#2	NA	NA	NA	NA	NA	NA	NA	NA	NA	NA	NA	-0.584989	-0.688183	NA	NA	NA	-0.855276	NA	NA	0.713324	0.811677	0.681022	0.771208
	Col-0/msh1#3	NA	NA	NA	NA	NA	NA	NA	NA	NA	NA	NA	NA	-0.671841	NA	NA	NA	-0.80243	NA	NA	0.700491	NA	0.923649	0.734707
	Col-0/msh1, dcl2,3,4 #1	NA	NA	NA	NA	NA	NA	NA	NA	NA	NA	NA	NA	NA	0.426626	0.322649	NA	NA	NA	NA	NA	NA	NA	NA
	Col-0/msh1, dcl2,3,4 #2	NA	NA	NA	NA	NA	NA	NA	NA	NA	NA	NA	0.539718	0.542567	0.366393	0.564864	NA	NA	NA	NA	NA	NA	NA	NA
	Col-0/msh1, dcl2,3,4 #3	NA	NA	NA	NA	NA	NA	NA	NA	NA	NA	NA	NA	0.525574	NA	0.604852	NA	NA	NA	NA	NA	NA	NA	NA
