# Supplementary material for: Methylome decoding of RdDM-mediated reprogramming effects in the Arabidopsis MSH1 system
Source: Genome Biol. 2022 Aug 4;23:167. doi: 10.1186/s13059-022-02731-w (PMC9351182; doi:10.1186/s13059-022-02731-w)
Supplement: Supplementary file 8 — Additional file 8. Cluster motifs within 67 core hub loci. [file 13059_2022_2731_MOESM8_ESM.xlsx]

## Sheet: 67_DMGs_motif_cluster_12_11_202
	Cluster motifs within 67 msh1 core hub loci
cluster_50 contains 15 out of 67 pathway DMGs
seqnames	start	end	width	seq	gene_id	gene_name
1	713279	713292	14	TCATCCGCCATACT	AT1G03060	SPI
1	7303419	7303432	14	TCGAACGGTGTCCT	AT1G20960	BRR2A
1	7308708	7308721	14	TCAAACGCCGGGCT	AT1G20960	BRR2A
1	7309052	7309065	14	TCATACGCTTGAGA	AT1G20960	BRR2A
1	17891060	17891073	14	TCATACGCTGGAAG	AT1G48410	AGO1
1	20888661	20888674	14	TCCAGCGCTCGGCA	AT1G55860	UPL1
1	24074133	24074146	14	CCAGTCGAGCTACT	AT1G64790	ILA
1	24079637	24079650	14	CCAGACGTTGTACT	AT1G64790	ILA
1	29721439	29721452	14	TCAGGCGCTTTGCA	AT1G79000	HAC1
1	29819235	29819248	14	ACAATCGGCCTCCT	AT1G79280	NUA
1	29826830	29826843	14	TCAGACGCTCTTTT	AT1G79280	NUA
2	7788972	7788985	14	TTGGCCGGTGTCCT	AT2G17930	NA
2	7794863	7794876	14	CCAGCCGCTATTTT	AT2G17930	NA
2	7797696	7797709	14	ACATTCGCCATGCT	AT2G17930	NA
2	18928452	18928465	14	TCAGACGCCGTGTT	AT2G46020	BRM
2	18930364	18930377	14	TCAGACGGCAGAAA	AT2G46020	BRM
3	3484658	3484671	14	ACAAACGGTCACCA	AT3G11130	CHC1
3	17806272	17806285	14	TCTTACGGTAGAAA	AT3G48190	ATM
3	22267166	22267179	14	TCGTCCGCTAGGCA	AT3G60240	EIF4G
4	18043277	18043290	14	TCACACGCCCTAAA	AT4G38600	UPL3
5	477650	477663	14	TCGGACGAGCTCCA	AT5G02310	PRT6
5	20043360	20043373	14	TCAGACGATCTGCA	AT5G49430	NA
cluster_54 contains 16 out of 67 pathway DMGs
seqnames	start	end	width	seq	gene_id	gene_name
1	715969	715982	14	AAATCCGAGCTTCC	AT1G03060	SPI
1	2599678	2599691	14	AAATCCGGGTAAAC	AT1G08260	POL2A
1	10485449	10485462	14	AAAGGCGAGGTAGC	AT1G29940	NRPA2
1	19726622	19726635	14	AAATCAGTGAGAAC	AT1G52950	NA
1	19726988	19727001	14	TAAGCTCTGGTGCC	AT1G52950	NA
1	23356023	23356036	14	AAACCCGTGAACCT	AT1G63020	NRPD1
1	23359839	23359852	14	AAAGCCGACTAGTT	AT1G63020	NRPD1
1	23360728	23360741	14	AACCCCGAAATGCC	AT1G63020	NRPD1
1	24079315	24079328	14	AATGCCGCAAAACA	AT1G64790	ILA
1	24082372	24082385	14	AGATCGGATTTCCT	AT1G64790	ILA
1	25150165	25150178	14	ATACCCGAAATGCC	AT1G67220	HAC2
2	18928685	18928698	14	GAATCCGATATACC	AT2G46020	BRM
2	19120659	19120672	14	TAAGCCGGCAAATT	AT2G46560	NA
2	19455942	19455955	14	AAAGTCGAGAAACT	AT2G47410	NA
3	18382825	18382838	14	ACTGCCGAGCAACA	AT3G49600	UBP26
3	18386113	18386126	14	AAAGCCGAGCAATC	AT3G49600	UBP26
4	17066314	17066327	14	AAATCCGTTTAAGC	AT4G36080	NA
4	18043355	18043368	14	AAGGCCGAGGAAAC	AT4G38600	UPL3
5	7282567	7282580	14	AGATCCGAAATCCA	AT5G22010	RFC1
5	16347307	16347320	14	AAGCCCGAAAGACC	AT5G40820	ATRAD3
5	16347809	16347822	14	TAAGCCGTGCTGCC	AT5G40820	ATRAD3
5	18251695	18251708	14	AAACCCGCCCAACA	AT5G45140	NRPC2
cluster_59 contains 14 out of 67 pathway DMGs
seqnames	start	end	width	seq	gene_id	gene_name
1	717971	717984	14	AAGGCCCGCCACCA	AT1G03060	SPI
1	1901982	1901995	14	GCTGAACGTCAGAC	AT1G06220	CLO
1	8753398	8753411	14	GAGGTGCGTCAGTG	AT1G24706	THO2
1	10182451	10182464	14	GAAGGTCGTCGACA	AT1G29150	RPN6
1	11848856	11848869	14	GATGGCCGCCGTCT	AT1G32750	TAF1
1	11849479	11849492	14	TATGCCCGGCTGCA	AT1G32750	TAF1
1	18254738	18254751	14	GCAAAACGTCAGCA	AT1G49340	PI4KA1
1	24070518	24070531	14	TAGTGCCGCCTGCA	AT1G64790	ILA
1	24308006	24308019	14	GATGTTCGTGTGAA	AT1G65440	SPT6
1	26491404	26491417	14	GAGGTCCGACTGTG	AT1G70320	UPL2
1	30120581	30120594	14	GAGGGGCGTCATTC	AT1G80070	PRP8A
1	30124345	30124358	14	GGTGGTCGCCAACA	AT1G80070	PRP8A
2	12072187	12072200	14	GATGTTCGTCAGAA	AT2G28290	SYD
3	10891296	10891309	14	GAGGTTCTACAATC	AT3G28870	NA
5	478279	478292	14	GATGGCCGCCATCA	AT5G02310	PRT6
5	480598	480611	14	CATGTTCGTCAGAG	AT5G02310	PRT6
5	4125676	4125689	14	GAAATTCGGGAGAA	AT5G13010	CUV
cluster_65 contains 17 out of 67 pathway DMGs
seqnames	start	end	width	seq	gene_id	gene_name
1	1902438	1902451	14	AACTGCGACTCTGT	AT1G06220	CLO
1	7304023	7304036	14	TACTGCGTTCCCAT	AT1G20960	BRR2A
1	7304953	7304966	14	AACTCCGCACAAAT	AT1G20960	BRR2A
1	7306823	7306836	14	AAATACGCACAATT	AT1G20960	BRR2A
1	8754171	8754184	14	AACTGCGTCATAGT	AT1G24706	THO2
1	18530467	18530480	14	CTCTCCCGACAAAT	AT1G50030	TOR
1	18534236	18534249	14	TTCTCCGGAATAAT	AT1G50030	TOR
1	20883396	20883409	14	ATCTCCGGCCTAAT	AT1G55860	UPL1
1	20933732	20933745	14	TTCATCGGACAAAT	AT1G55970	HAC04
1	23359335	23359348	14	AACTCCGGAATATT	AT1G63020	NRPD1
1	29046748	29046761	14	GACTGCGTTCCAGT	AT1G77300	EFS
1	29048728	29048741	14	TTCATCGCAAGATT	AT1G77300	EFS
1	29719462	29719475	14	TCCTCCCGAAAAAT	AT1G79000	HAC1
1	30123843	30123856	14	TTCCTCGTATAAAT	AT1G80070	PRP8A
3	17816890	17816903	14	TCCAGCCGAGAAAT	AT3G48190	ATM
3	21354693	21354706	14	TTCATCCGAAGAAT	AT3G57660	NRPA1
4	16966285	16966298	14	ACGTGCCGAGAAAT	AT4G35800	NRPB1
4	17076074	17076087	14	TACTGCGGCACAGT	AT4G36080	NA
5	5056567	5056580	14	TGCATCGTAGAACT	AT5G15540	EMB2773
5	5601296	5601309	14	TACTCCGTGCTATT	AT5G17020	XPO1
5	19073908	19073921	14	AACTCCGAGCTAAT	AT5G47010	UPF1
cluster_66 contains 13 out of 67 pathway DMGs
seqnames	start	end	width	seq	gene_id	gene_name
1	1904154	1904167	14	AAGACCCGCCGTAG	AT1G06220	CLO
1	7304471	7304484	14	CAGGACGGACTCCG	AT1G20960	BRR2A
1	12100899	12100912	14	GAGATTCGCGCGTG	AT1G33390	FAS4
1	18531460	18531473	14	AAGACCCGCAATCG	AT1G50030	TOR
1	29040775	29040788	14	AAGACCGGAATTAG	AT1G77300	EFS
1	30120401	30120414	14	CAGATTCGGATGTG	AT1G80070	PRP8A
1	30125524	30125537	14	CAGAAGCGTCTTGG	AT1G80070	PRP8A
2	18929507	18929520	14	CAGAAGCGAGGAGG	AT2G46020	BRM
4	17060165	17060178	14	CAGGACCGTCTCCG	AT4G36080	NA
4	18045362	18045375	14	CTTATCCGCCTGAG	AT4G38600	UPL3
5	4349798	4349811	14	CAGATCCGACTGCG	AT5G13530	KEG
5	5048418	5048431	14	AAGAATCGTACTTG	AT5G15540	EMB2773
5	18089488	18089501	14	CAGCTCCGCCTCAG	AT5G44800	CHR4
5	25710122	25710135	14	CAGAACCGTGTTTG	AT5G64270	NA
cluster_71 contains 12 out of 67 pathway DMGs
seqnames	start	end	width	seq	gene_id	gene_name
1	2507291	2507304	14	AATCACGCCGTCCA	AT1G08060	MOM
1	2507379	2507392	14	TATGACGCCCCCCA	AT1G08060	MOM
1	10483634	10483647	14	ACTTACGGCTTTCA	AT1G29940	NRPA2
1	24065899	24065912	14	AATAACGTCTTGCA	AT1G64790	ILA
1	25150307	25150320	14	TGCCCCGTACCGCA	AT1G67220	HAC2
1	29718926	29718939	14	ATCCTCGCCCTTCA	AT1G79000	HAC1
1	29822705	29822718	14	TATGACGTACCTCA	AT1G79280	NUA
2	5549533	5549546	14	TACCCCGCACCCCT	AT2G13370	CHR5
4	17061726	17061739	14	GCTCTCGTCTTCCA	AT4G36080	NA
5	4347821	4347834	14	TACCACGTAGCCCT	AT5G13530	KEG
5	5601085	5601098	14	GACGACGTGCCTCA	AT5G17020	XPO1
5	7286048	7286061	14	CACCTCGCCCTCCA	AT5G22010	RFC1
5	16343968	16343981	14	AACCACGCCCTGCA	AT5G40820	ATRAD3
5	16351069	16351082	14	ACTCCCGTCTTGTA	AT5G40820	ATRAD3
cluster_76 contains 10 out of 67 pathway DMGs
seqnames	start	end	width	seq	gene_id	gene_name
1	2604680	2604693	14	ACGGTGCGGAATAG	AT1G08260	POL2A
1	7304206	7304219	14	TCCTCGCGGATTTG	AT1G20960	BRR2A
1	17887294	17887307	14	ACCTTGCGGATGGC	AT1G48410	AGO1
1	19726759	19726772	14	CTATTGCAGAGCTT	AT1G52950	NA
1	20883353	20883366	14	TCTTTGCGGATTAG	AT1G55860	UPL1
1	20932455	20932468	14	CCAGTGCGGGTGGC	AT1G55970	HAC04
2	7801836	7801849	14	AAATTGCGGTTTAG	AT2G17930	NA
2	10101789	10101802	14	ACACTGCGGTTTTG	AT2G23740	SUVR5
2	12068389	12068402	14	CAACTGCGGAACCT	AT2G28290	SYD
5	4125542	4125555	14	TAATTGCAGATACG	AT5G13010	CUV
cluster_78 contains 11 out of 67 pathway DMGs
seqnames	start	end	width	seq	gene_id	gene_name
1	2651688	2651701	14	GGAAAACGTCCACT	AT1G08420	BSL2
1	7306174	7306187	14	GCTATGCGTCCCAA	AT1G20960	BRR2A
1	13091697	13091710	14	GTTATACGTCCATA	AT1G35530	NA
1	24065772	24065785	14	GGAACACGTGCAAA	AT1G64790	ILA
1	24073008	24073021	14	TGTATCCGTCAAAA	AT1G64790	ILA
1	30126704	30126717	14	GGAAACCGGATACA	AT1G80070	PRP8A
2	7790319	7790332	14	GGGTAACGACTAGG	AT2G17930	NA
2	18924263	18924276	14	GGGTACCGGACAAC	AT2G46020	BRM
2	18926040	18926053	14	CGGCAACGCCTAGA	AT2G46020	BRM
2	19123945	19123958	14	TGTAGCCGTCCACA	AT2G46560	NA
3	10890584	10890597	14	GGATTAGGTCTAAA	AT3G28870	NA
3	10891626	10891639	14	GGGCGACACCAAGA	AT3G28870	NA
3	21362602	21362615	14	GGATACCGACCAAT	AT3G57660	NRPA1
5	482342	482355	14	GGAAAACGACTATA	AT5G02310	PRT6
cluster_82 contains 16 out of 67 pathway DMGs
seqnames	start	end	width	seq	gene_id	gene_name
1	7308164	7308177	14	TTCAGACGATTAGA	AT1G20960	BRR2A
1	7309051	7309064	14	TTCATACGCTTGAG	AT1G20960	BRR2A
1	11846953	11846966	14	TTCTGACGTTTCGA	AT1G32750	TAF1
1	17891059	17891072	14	ATCATACGCTGGAA	AT1G48410	AGO1
1	20888660	20888673	14	GTCCAGCGCTCGGC	AT1G55860	UPL1
1	20936324	20936337	14	TTCGGGCGCTTGAT	AT1G55970	HAC04
1	25092972	25092985	14	GTTTTACGCTTCAA	AT1G67120	MDN1
1	25147408	25147421	14	GTCGAACGTTTCAC	AT1G67220	HAC2
1	29717744	29717757	14	TTTGCCCGCCTCAA	AT1G79000	HAC1
1	29721438	29721451	14	TTCAGGCGCTTTGC	AT1G79000	HAC1
1	29824065	29824078	14	GTTTCACGAATCAA	AT1G79280	NUA
1	29828699	29828712	14	CTCAAACGTTTCCT	AT1G79280	NUA
1	30123097	30123110	14	TACACACGCAAGAG	AT1G80070	PRP8A
1	30125268	30125281	14	GTGTCACGATTCAC	AT1G80070	PRP8A
1	30125855	30125868	14	TTCGTGCGCTTCAC	AT1G80070	PRP8A
2	5544736	5544749	14	TTTCCACGCTTCAA	AT2G13370	CHR5
2	19119883	19119896	14	TTCTAACGCCTCGA	AT2G46560	NA
3	3486279	3486292	14	GTCACACGCTCAAC	AT3G11130	CHC1
3	10891281	10891294	14	TTTCTACAAATCAA	AT3G28870	NA
3	17292616	17292629	14	ATTACACGCATGAG	AT3G46960	SKI2
3	17297196	17297209	14	TTTTGACGCCTGAA	AT3G46960	SKI2
3	22267165	22267178	14	TTCGTCCGCTAGGC	AT3G60240	EIF4G
cluster_86 contains 8 out of 67 pathway DMGs
seqnames	start	end	width	seq	gene_id	gene_name
1	10181941	10181954	14	CTTCAACGCTCTCG	AT1G29150	RPN6
1	19726214	19726227	14	TTTCATCAATCTAT	AT1G52950	NA
1	24070473	24070486	14	CTTCAACGTCTTTG	AT1G64790	ILA
1	24082411	24082424	14	CTTTTACAACTGCG	AT1G64790	ILA
2	19115929	19115942	14	CTTCTCCGTCTTTG	AT2G46560	NA
2	19119766	19119779	14	ATTCGACGAATGAG	AT2G46560	NA
2	19455219	19455232	14	GTTCGACGACTGAG	AT2G47410	NA
3	10891299	10891312	14	GTTCTACAATCTCA	AT3G28870	NA
5	25682692	25682705	14	CTACGACGTCTAGG	AT5G64200	SC35
5	25710178	25710191	14	CTTCACCGTCTTAC	AT5G64270	NA
cluster_90 contains 9 out of 67 pathway DMGs
seqnames	start	end	width	seq	gene_id	gene_name
1	11847460	11847473	14	GCCTACGCGATTCA	AT1G32750	TAF1
1	11849211	11849224	14	GCCATCGAGTTTGC	AT1G32750	TAF1
1	13096782	13096795	14	GCCCCCGTGATTAA	AT1G35530	NA
1	17891593	17891606	14	GCCACCGCCATACC	AT1G48410	AGO1
1	18532197	18532210	14	ACACACGGGATTAC	AT1G50030	TOR
1	20076326	20076339	14	GCCTCCGTACTCCC	AT1G53780	NA
1	24306957	24306970	14	ACCACCGCCATCGC	AT1G65440	SPT6
1	24306963	24306976	14	GCCATCGCTCTTCC	AT1G65440	SPT6
1	24309053	24309066	14	CCCTCCGCTATGGT	AT1G65440	SPT6
1	29719918	29719931	14	CCCTCCGTCATTCC	AT1G79000	HAC1
3	22265385	22265398	14	ACTCCCGGGATTTC	AT3G60240	EIF4G
5	5049875	5049888	14	GCCTCCGCAAATGT	AT5G15540	EMB2773
cluster_99 contains 11 out of 67 pathway DMGs
seqnames	start	end	width	seq	gene_id	gene_name
1	29040322	29040335	14	AGCGGTCGAGTCAG	AT1G77300	EFS
1	29040490	29040503	14	GGTGGTCGGGTCCT	AT1G77300	EFS
2	7801041	7801054	14	TGCGGACGGATATA	AT2G17930	NA
2	10098662	10098675	14	CGTGGGCGGATATG	AT2G23740	SUVR5
2	19119702	19119715	14	ACTGGACGGCTAAA	AT2G46560	NA
3	17292512	17292525	14	CGGTGGCGGTATTT	AT3G46960	SKI2
3	17296871	17296884	14	CCTGGACGGAAAGG	AT3G46960	SKI2
3	17817182	17817195	14	GCGGGACGGATAGG	AT3G48190	ATM
3	20095532	20095545	14	CGTAGGCGGACATT	AT3G54280	RGD3
4	5287591	5287604	14	TCGGGACGTATAAA	AT4G08350	GTA02
4	5291937	5291950	14	AGTTGGCGGTCAGT	AT4G08350	GTA02
4	17066906	17066919	14	GGTGGACGGATCTG	AT4G36080	NA
4	17073008	17073021	14	AGTGGACGGCTCAA	AT4G36080	NA
5	4127645	4127658	14	AGCGGACGAATCTG	AT5G13010	CUV
5	24176249	24176262	14	GGGGGACGTTTCCG	AT5G60040	NRPC1
